# Supplementary material for: CBP and P300 regulate distinct gene networks required for human primary myoblast differentiation and muscle integrity
Source: Sci Rep. 2018 Aug 22;8:12629. doi: 10.1038/s41598-018-31102-4 (PMC6105712; doi:10.1038/s41598-018-31102-4)
Supplement: Supplementary file 2 — Table S1 [file 41598_2018_31102_MOESM2_ESM.xlsx]

## Sheet: a-Heatmaps-deregulated genes
						NT (Fold induction relative to T0)								siCTR (Fold induction relative to T0)				siCTR/NT								siCBP (Fold induction relative to T0)				siCBP/siCTR								siP300 (Fold induction relative to T0)				siP300/siCTR
Probe Set ID	T0	NT 24h	NT 48h	NT 72h	NT 96h	NT 24h	NT 48h	NT 72h	NT 96h	siCTR 24h	siCTR 48h	siCTR 72h	siCTR 96h	siCTR 24h	siCTR 48h	siCTR 72h	siCTR 96h	24h	48h	72h	96h	siCBP 24h	siCBP 48h	siCBP 72h	siCBP 96h	siCBP 24h	siCBP 48h	siCBP 72h	siCBP 96h	24h	48h	72h	96h	siP300 24h	siP300 48h	siP300 72h	siP300 96h	siP300 24h	siP300 48h	siP300 72h	siP300 96h	24h	48h	72h	96h	siCBP300 24h	siCBP300 48h	siCBP300 72h	siCBP300 96h
16762154	6.86544	7.9257	8.47059	9.13245	9.25033	2.0853	3.04226	4.81324	5.22304	7.6761	8.11594	9.12927	9.29926	1.75402	2.37924	4.80263	5.40321	0.841133	0.782063	0.997796	1.03449	7.53141	7.68981	8.87793	9.27945	1.58663	1.77076	4.03478	5.32953	0.904571	0.744252	0.840119	0.986363	6.90874	6.37171	6.4132	6.556	1.03047	0.710184	0.730904	0.806954	0.58749	0.298492	0.152188	0.149347	7.15151	5.91787	6.16544	5.72347
16956792	10.4396	10.36	10.3323	10.8227	10.9488	0.94632	0.928311	1.30409	1.42322	10.3987	10.5317	11.081	11.4166	0.972001	1.06589	1.55978	1.96829	1.02714	1.1482	1.19607	1.38298	10.3685	10.5104	10.5829	10.8011	0.951905	1.05024	1.10444	1.28471	0.979325	0.985317	0.708073	0.652704	10.0106	9.54149	9.47448	9.60242	0.74274	0.53658	0.512224	0.559723	0.764135	0.50341	0.328396	0.284371	10.048	9.12647	8.58872	8.80552
16807014	10.1599	10.569	10.4312	10.6254	10.2749	1.32785	1.20689	1.38077	1.08298	10.3935	10.1738	10.4405	10.3272	1.17575	1.00967	1.21473	1.12298	0.885454	0.836588	0.879747	1.03694	10.2798	10.3271	10.5039	10.2561	1.08664	1.12289	1.26925	1.06898	0.924208	1.11214	1.04489	0.951912	10.3222	9.8376	9.81333	9.1811	1.11905	0.799792	0.786453	0.507401	0.95178	0.792134	0.647433	0.451835	10.1805	9.97659	10.1033	9.87705
16679064	9.55391	10.8442	11.1624	11.4521	11.5497	2.44576	3.04925	3.72757	3.98839	10.5865	10.9212	11.5186	11.5271	2.0457	2.57986	3.90322	3.92629	0.836426	0.846065	1.04712	0.98443	10.532	11.1242	11.5897	11.5528	1.96978	2.96965	4.10046	3.99705	0.962888	1.15109	1.05053	1.01802	10.4825	10.476	10.5454	10.1389	1.90345	1.8949	1.98819	1.50008	0.930463	0.734498	0.509371	0.38206	10.4125	10.2264	10.3012	10.0914
16884797	11.1275	11.2655	11.3535	11.1325	11.174	1.1004	1.16959	1.00349	1.03275	11.4447	11.4774	11.5644	11.5453	1.24589	1.27451	1.35369	1.33588	1.13222	1.08971	1.34899	1.29352	11.1932	11.0879	10.983	11.1475	1.04661	0.972958	0.904705	1.01397	0.840046	0.763399	0.668324	0.759031	10.9061	10.5211	10.462	10.5707	0.857756	0.65682	0.630475	0.679822	0.688467	0.515352	0.465744	0.508895	11.0116	10.5289	10.4192	10.5485
16800191	7.83373	7.85506	7.97199	8.23607	8.3636	1.01489	1.10057	1.32165	1.44379	7.91072	8.17271	8.45768	8.87194	1.05481	1.26486	1.54109	2.05367	1.03934	1.14927	1.16604	1.42241	7.82585	7.82841	8.1664	8.21842	0.994549	0.996317	1.25934	1.30558	0.942869	0.787691	0.817177	0.635731	7.64091	7.52461	7.57818	7.58461	0.87489	0.807133	0.837664	0.841406	0.829428	0.638121	0.543554	0.409709	7.91925	7.8217	7.87714	7.85703
16794318	5.29825	5.9465	5.65275	6.25156	5.70533	1.56726	1.27854	1.93631	1.326	6.07691	6.06532	6.80722	6.43058	1.71553	1.7018	2.84606	2.19212	1.0946	1.33105	1.46983	1.65318	6.34839	5.90102	6.65716	6.27884	2.07073	1.51863	2.5649	1.97327	1.20705	0.892363	0.901213	0.900165	5.80423	5.35694	5.64511	5.05185	1.42008	1.04152	1.27179	0.842997	0.827782	0.61201	0.44686	0.384559	5.80016	5.79697	5.59115	5.51323
16924620	10.509	10.4406	10.2364	10.1187	9.85699	0.953722	0.827821	0.762987	0.636389	10.6108	10.3621	10.2403	10.0433	1.07307	0.903195	0.830084	0.724125	1.12514	1.09105	1.08794	1.13786	10.8935	10.8882	10.5033	10.103	1.30543	1.30059	0.996084	0.754723	1.21654	1.43999	1.19998	1.04226	9.69813	9.55625	9.05095	8.74414	0.570033	0.516643	0.363981	0.294253	0.531215	0.572017	0.438487	0.406357	9.84113	9.58233	9.27914	9.27991
17083793	8.6036	7.91526	7.74578	7.3134	6.92293	0.620569	0.551787	0.408893	0.311938	8.26732	8.08059	7.52026	7.39662	0.792083	0.695916	0.471936	0.433173	1.27638	1.2612	1.15418	1.38865	8.10053	7.93323	7.33703	7.36325	0.705603	0.628345	0.415648	0.423271	0.890819	0.902903	0.880729	0.97714	7.59922	7.3311	6.45606	6.75974	0.498485	0.413942	0.225697	0.278575	0.629334	0.594815	0.478235	0.643104	7.53497	6.78031	6.01844	6.18387
16662209	7.58568	8.03433	8.44657	8.36082	8.25948	1.36476	1.81616	1.71136	1.59527	8.14556	8.4208	8.11169	8.17709	1.47415	1.784	1.43994	1.50671	1.08015	0.982295	0.841404	0.944486	7.84504	7.88932	7.54032	7.59415	1.19694	1.23426	0.969046	1.00589	0.811956	0.691847	0.672976	0.667604	7.74938	8.04611	7.48056	6.75525	1.12015	1.37595	0.929725	0.56236	0.759865	0.771272	0.645668	0.373236	7.73648	7.66948	7.15452	7.13913
16983026	4.88718	5.12818	5.49761	6.06614	6.33148	1.18182	1.52672	2.26414	2.72132	5.15519	5.3915	5.43147	5.88554	1.20415	1.41846	1.45831	1.99773	1.0189	0.929092	0.644088	0.734103	4.91709	4.63758	5.44512	5.64853	1.02095	0.841135	1.47218	1.69508	0.847856	0.59299	1.00951	0.848501	4.99169	5.00484	5.19765	4.87815	1.07514	1.08498	1.24012	0.993764	0.892857	0.764896	0.85038	0.497446	4.70001	4.555	4.58104	4.2048
16698122	10.5484	10.7269	10.8057	10.9811	10.8937	1.13171	1.19523	1.34975	1.27037	10.7836	10.8834	10.9129	10.8432	1.17705	1.26132	1.28739	1.2267	1.04006	1.0553	0.953801	0.965622	10.6743	10.849	10.8953	10.8648	1.09117	1.23167	1.27176	1.2452	0.927044	0.976485	0.987861	1.01508	9.95184	9.50871	9.53694	9.54657	0.661317	0.486423	0.496032	0.499356	0.561845	0.385644	0.385301	0.407074	10.0402	9.58345	9.8871	10.1905
16990897	7.83114	8.95021	9.48461	9.83841	9.8121	2.17207	3.14591	4.02021	3.94757	8.80779	9.23597	9.83119	9.90095	1.96789	2.64788	4.00016	4.19832	0.905997	0.841691	0.995012	1.06352	8.69757	8.98949	9.37797	9.47402	1.82315	2.23202	2.92176	3.12289	0.926451	0.842947	0.730411	0.743843	8.84075	8.79386	8.8827	8.8423	2.01337	1.94899	2.07278	2.01554	1.02311	0.736057	0.518175	0.480082	8.8013	8.36116	8.28369	8.39535
17052353	7.132	7.15798	7.08828	7.15778	7.09248	1.01817	0.970147	1.01803	0.972975	7.22911	7.35275	7.37071	7.51303	1.06962	1.16534	1.17994	1.30227	1.05054	1.20119	1.15904	1.33844	7.28723	7.35871	7.33852	7.4684	1.1136	1.17016	1.1539	1.2626	1.04111	1.00414	0.977929	0.969538	6.31675	6.3307	6.51459	6.64531	0.56831	0.573829	0.651837	0.713659	0.531317	0.492415	0.552433	0.54801	6.61344	6.76115	6.68492	6.82154
17043856	10.2235	10.262	9.90585	10.0065	10.0216	1.02705	0.802361	0.860323	0.869369	10.3153	9.99016	10.2774	10.4617	1.06565	0.850646	1.03805	1.1795	1.03759	1.06018	1.20659	1.35673	10.1122	9.85022	9.71492	9.91989	0.925734	0.772007	0.702897	0.810207	0.8687	0.907554	0.677131	0.68691	9.44379	9.11422	9.17954	9.38413	0.58247	0.463514	0.484984	0.558877	0.546584	0.544897	0.467205	0.473827	9.46164	8.76867	8.89012	9.04052
17090427	4.5867	6.37058	6.88887	7.28483	6.84936	3.44351	4.932	6.48961	4.79876	5.88624	6.22692	6.77439	6.19469	2.4615	3.11713	4.55576	3.04826	0.714824	0.63202	0.702009	0.635219	5.76409	5.93079	6.50877	6.53556	2.26168	2.5387	3.78965	3.8607	0.918821	0.814435	0.831837	1.26652	6.13529	5.3316	5.20723	5.15964	2.92532	1.67585	1.53744	1.48755	1.18843	0.537627	0.337471	0.487998	5.82617	5.15017	4.93706	5.35515
16969528	8.68036	8.77595	8.82946	8.78274	8.68683	1.0685	1.10888	1.07355	1.0045	8.87573	9.18364	9.24703	9.06401	1.14502	1.41744	1.48111	1.30464	1.07161	1.27826	1.37964	1.2988	8.82503	8.79877	8.77445	8.79271	1.10548	1.08554	1.0674	1.08099	0.965464	0.765846	0.720674	0.828571	8.47072	8.48982	8.38127	8.59538	0.864755	0.87628	0.81277	0.942803	0.755229	0.618214	0.548758	0.722653	8.63989	8.50475	8.55754	8.59895
16783230	8.03331	8.54172	8.72502	8.9303	8.9928	1.42248	1.6152	1.86218	1.94462	8.40194	8.6746	9.11666	9.12045	1.29113	1.55972	2.11895	2.12452	0.907659	0.965654	1.13789	1.09251	8.07524	8.22393	8.57985	8.58938	1.02949	1.14126	1.46058	1.47026	0.797358	0.731704	0.689291	0.692042	7.81655	7.99556	8.05129	8.07882	0.860495	0.974171	1.01254	1.03205	0.666468	0.624579	0.477851	0.48578	7.53324	7.39822	7.22099	7.49184
16826539	8.1313	8.11721	8.1702	8.34671	8.26228	0.990277	1.02733	1.16103	1.09503	8.18128	8.23775	8.10731	8.51041	1.03525	1.07658	0.983509	1.30054	1.04542	1.04794	0.847102	1.18767	8.22542	8.17732	8.13494	8.34351	1.06741	1.03241	1.00252	1.15846	1.03107	0.958975	1.01933	0.890755	7.93468	7.71752	7.53992	7.60647	0.872593	0.750652	0.663708	0.69504	0.84288	0.697259	0.674837	0.534424	8.41282	8.05133	8.21227	8.22243
16795215	7.63545	7.48071	7.45317	8.01385	7.67742	0.898294	0.88131	1.2999	1.02952	7.74269	7.77322	7.70773	7.67601	1.07716	1.10021	1.05138	1.02851	1.19912	1.24838	0.808817	0.999026	7.68007	7.52002	7.67221	7.78619	1.03141	0.923108	1.02581	1.11014	0.957527	0.839031	0.97568	1.07936	6.83666	7.11777	6.9814	7.24733	0.574833	0.698497	0.635496	0.764128	0.533654	0.634877	0.604439	0.742944	7.28753	7.21536	7.13059	7.18491
16849982	8.61322	8.40409	8.41757	8.27283	8.23327	0.865062	0.873179	0.789827	0.768464	8.42454	8.54952	8.50109	8.21351	0.877408	0.956806	0.925225	0.758014	1.01427	1.09577	1.17143	0.986402	8.24289	8.30148	7.95828	7.72433	0.773606	0.80567	0.635105	0.540029	0.881695	0.842041	0.686433	0.712426	8.22227	7.81284	7.60597	7.72371	0.762629	0.5742	0.497494	0.5398	0.869184	0.600122	0.537701	0.712123	8.21915	7.64224	7.42427	7.22746
16837298	10.5241	10.4347	10.457	10.6569	10.649	0.939894	0.954535	1.09638	1.0904	10.6343	10.8217	10.7725	10.825	1.07935	1.22906	1.18788	1.23188	1.14837	1.2876	1.08346	1.12975	10.5954	10.9036	11.0287	11.1243	1.05066	1.30084	1.41866	1.51592	0.973424	1.0584	1.19428	1.23057	10.0015	9.62725	9.63024	9.84143	0.696092	0.537045	0.53816	0.622999	0.644919	0.436955	0.453042	0.505731	10.1461	9.93399	10.1884	9.97151
16979638	8.20238	8.4993	8.45613	8.57831	8.49875	1.22852	1.19231	1.29767	1.22806	8.60169	8.54204	9.04742	8.86729	1.31888	1.26546	1.79631	1.58547	1.07355	1.06135	1.38426	1.29104	8.30512	8.04126	8.38621	8.4836	1.07381	0.894332	1.1359	1.21523	0.814185	0.706727	0.632349	0.766476	8.10258	7.82991	7.81964	7.80932	0.933165	0.772461	0.766981	0.761515	0.707545	0.610421	0.426975	0.480308	8.28151	8.0472	7.95067	8.0715
16796919	6.59481	6.95611	7.02654	7.2114	7.29454	1.28459	1.34885	1.53325	1.6242	6.78324	7.04722	7.04821	7.63542	1.13953	1.36833	1.36927	2.05711	0.887076	1.01444	0.893054	1.26653	6.77781	7.02159	7.34753	7.75964	1.13525	1.34424	1.68497	2.24207	0.996242	0.982394	1.23056	1.08991	6.75319	6.98789	6.59805	6.67117	1.11603	1.3132	1.00225	1.05436	0.979383	0.95971	0.731957	0.512544	6.68341	6.95942	6.96843	6.98789
16692724	8.6446	8.21336	7.87575	7.61486	7.45029	0.741626	0.586888	0.489798	0.436995	8.04535	7.63063	7.4002	7.4215	0.660098	0.495184	0.422084	0.428362	0.890068	0.843745	0.86175	0.980244	8.36438	8.31645	8.16078	8.0544	0.82347	0.79656	0.715082	0.664252	1.2475	1.60861	1.69417	1.55068	7.67351	6.66474	6.88537	7.34139	0.510121	0.253516	0.295406	0.405224	0.772796	0.511962	0.699875	0.945984	7.97732	7.26036	7.31206	7.55464
17008404	7.77803	9.06137	10.0368	10.7486	11.1172	2.43401	4.78569	7.83871	10.1203	9.01854	9.7118	10.7764	10.9489	2.36282	3.82052	7.99094	9.00562	0.97075	0.798322	1.01942	0.889854	8.70285	10.1413	10.9543	11.0059	1.89844	5.14548	9.03939	9.36849	0.803466	1.3468	1.1312	1.04029	8.85537	9.16375	9.28305	8.68352	2.11013	2.61301	2.83829	1.87317	0.893058	0.683941	0.355188	0.208001	8.48629	8.37607	8.46256	7.77273
17105143	9.66009	9.98871	9.80089	9.80712	9.79183	1.25581	1.10251	1.10729	1.09562	10.1442	10.1964	10.158	10.0337	1.39868	1.45023	1.41217	1.29555	1.11377	1.31538	1.27535	1.18249	9.82767	9.60733	9.63105	9.64489	1.12317	0.964088	0.980071	0.989517	0.803023	0.664784	0.694016	0.763779	9.57354	9.13018	9.21307	9.39096	0.941768	0.692598	0.733553	0.82982	0.673325	0.477579	0.519449	0.640514	9.60205	9.18844	9.19075	9.36326
16798919	8.85893	7.84628	6.97114	6.57799	6.06804	0.495637	0.27022	0.205764	0.144497	7.42432	6.4528	6.43732	6.09421	0.369947	0.188661	0.186648	0.147142	0.746408	0.698176	0.907098	1.01831	7.44073	6.30741	5.92127	5.50191	0.374179	0.170576	0.13052	0.0975972	1.01144	0.904139	0.699282	0.663286	7.10592	5.8466	5.25265	4.88164	0.296683	0.123937	0.0821113	0.0634916	0.801961	0.656927	0.439926	0.431499	7.10921	5.90244	5.46406	5.81446
16944344	7.64154	7.2921	7.05897	6.82664	6.66026	0.784889	0.667772	0.568448	0.50653	7.28876	7.11392	6.91426	6.63409	0.783075	0.693697	0.604041	0.497424	0.997689	1.03882	1.06261	0.982023	7.02042	6.95595	6.95864	6.68269	0.650165	0.621752	0.622911	0.514466	0.830271	0.896287	1.03124	1.03426	6.3719	6.34969	5.88786	5.68943	0.414763	0.408429	0.296544	0.258438	0.529659	0.588771	0.490933	0.519553	6.61272	6.46576	6.22239	5.97881
16882999	7.12355	7.28545	7.57063	7.78859	8.20345	1.11876	1.36328	1.58562	2.1139	7.37321	7.89383	8.58382	8.83336	1.18893	1.7056	2.75161	3.27119	1.06271	1.2511	1.73535	1.54747	7.2793	7.68192	7.80642	8.22362	1.114	1.47261	1.60533	2.14365	0.936981	0.863395	0.583415	0.655312	7.21107	7.42392	7.31774	7.23144	1.06254	1.23146	1.14408	1.07765	0.893698	0.722011	0.415787	0.329437	7.30066	7.24482	6.95096	6.95759
16834621	9.33165	10.1221	10.4407	10.4703	10.2425	1.72957	2.15705	2.20169	1.88018	10.1347	10.36	10.404	10.345	1.74477	2.0397	2.10283	2.01861	1.00879	0.945599	0.955098	1.07362	9.94471	10.1512	10.257	10.2063	1.5295	1.76481	1.89913	1.83351	0.87662	0.865227	0.903133	0.908306	9.70479	9.48626	9.07733	9.13007	1.29517	1.11312	0.838383	0.869596	0.742314	0.545726	0.398694	0.43079	9.76991	9.15343	8.97428	8.80822
16938819	7.28106	8.51189	8.73411	9.07516	8.99262	2.34702	2.73786	3.46798	3.27515	8.44807	8.83412	9.16488	9.17	2.24546	2.93439	3.69051	3.70362	0.956728	1.07178	1.06417	1.13083	8.04096	8.48667	9.08473	9.20356	1.69337	2.30634	3.49107	3.79078	0.75413	0.78597	0.945959	1.02353	8.08281	8.51189	8.57784	8.25896	1.74321	2.34702	2.4568	1.96959	0.776327	0.799831	0.665709	0.5318	7.89803	7.92351	7.93735	7.72775
16869588	7.85512	6.57197	6.24995	5.77266	5.76069	0.410898	0.328698	0.236112	0.23416	6.38237	6.60418	5.78401	5.81883	0.360294	0.420173	0.237977	0.243791	0.876846	1.2783	1.0079	1.04113	6.57566	5.77336	5.15695	5.69798	0.411948	0.236226	0.154088	0.224201	1.14337	0.562212	0.647494	0.919645	6.7417	5.56711	5.12931	5.50299	0.462197	0.204757	0.151164	0.195857	1.28283	0.487316	0.635205	0.803381	6.70279	5.58303	5.46467	5.35623
17116730	7.52691	7.70825	7.8327	7.81816	7.77114	1.13394	1.2361	1.2237	1.18446	7.61958	7.73587	7.83978	7.72383	1.06635	1.15586	1.24218	1.14625	0.94039	0.935085	1.0151	0.967742	7.68102	7.80167	7.70171	7.64012	1.11274	1.20979	1.12881	1.08164	1.0435	1.04666	0.908732	0.943626	7.44931	7.08457	7.04807	6.70204	0.947635	0.735943	0.717556	0.564536	0.888673	0.636706	0.577658	0.492505	7.66144	7.36682	7.17176	7.38749
16895434	8.49915	8.48574	8.34438	8.57403	8.67924	0.990754	0.898278	1.05327	1.13296	8.75386	8.68241	8.84646	8.86387	1.1931	1.13545	1.27219	1.28764	1.20423	1.26403	1.20784	1.13652	8.78576	8.45504	8.73857	8.79386	1.21977	0.969891	1.18053	1.22664	1.02236	0.854189	0.92795	0.952629	8.36905	7.89484	7.98372	8.2082	0.913769	0.657787	0.699587	0.817367	0.765878	0.579317	0.549909	0.63478	8.64864	8.34187	8.5504	8.65921
17080749	7.76341	6.71275	5.95057	5.38372	5.21165	0.482746	0.284629	0.19215	0.170547	6.09161	6.1508	5.44639	5.34627	0.313861	0.327004	0.200681	0.187227	0.650159	1.14888	1.0444	1.0978	6.4353	5.33618	5.35204	5.37583	0.39829	0.185921	0.187976	0.191102	1.269	0.568559	0.93669	1.0207	6.46454	5.28428	5.08122	5.0789	0.406443	0.179352	0.155804	0.155553	1.29498	0.548468	0.776374	0.830829	6.56289	5.76966	5.79223	5.79314
16657821	7.25968	7.33736	7.24573	7.39439	7.31812	1.05532	0.990374	1.09787	1.04134	7.37186	7.75304	7.60101	7.66584	1.08086	1.40771	1.26692	1.32515	1.0242	1.4214	1.15398	1.27254	7.2507	7.42589	7.1907	7.30013	0.993793	1.1221	0.953308	1.02843	0.919447	0.79711	0.75246	0.776086	7.06315	6.88389	7.02129	6.99269	0.872645	0.77068	0.847691	0.831049	0.807362	0.547469	0.669095	0.627135	7.0208	6.8421	6.99404	6.99889
17114643	8.43778	8.13719	7.49151	7.60567	7.43023	0.81192	0.518971	0.561705	0.497391	8.27388	7.8153	8.2106	8.17048	0.89261	0.649551	0.854301	0.830871	1.09938	1.25161	1.52091	1.67046	8.46464	8.38633	8.11566	7.98357	1.01879	0.964965	0.799895	0.729911	1.14136	1.48559	0.936315	0.878489	7.82861	7.38208	7.33276	7.13861	0.655575	0.481063	0.464894	0.406359	0.734447	0.740608	0.544181	0.489076	8.1373	7.76822	7.79583	7.84513
16756923	10.0349	10.5329	10.6542	10.8109	10.7619	1.41226	1.53612	1.7124	1.65522	10.3727	10.7258	11.0844	11.2087	1.26386	1.61431	2.06981	2.25607	0.89492	1.0509	1.20872	1.363	10.3593	10.3303	10.592	10.7232	1.25215	1.22728	1.47129	1.61138	0.990734	0.760252	0.710832	0.714245	10.3795	10.2066	10.2023	10.0102	1.26979	1.12638	1.12305	0.983032	1.00469	0.697749	0.542585	0.435728	10.3508	9.81426	9.86702	9.89476
16975506	4.62782	5.11453	5.31773	6.49248	6.64075	1.40124	1.61317	3.64181	4.03601	5.15104	5.39278	5.97174	5.98944	1.43716	1.69931	2.53839	2.56973	1.02563	1.0534	0.697013	0.636701	4.85314	4.87939	5.48992	5.63608	1.16903	1.1905	1.81767	2.01148	0.813432	0.700576	0.716073	0.782758	4.76888	5.2345	5.2918	4.9874	1.10271	1.52274	1.58444	1.28304	0.767283	0.896093	0.62419	0.499292	4.6987	4.93371	5.00985	4.80831
16671416	8.13265	8.24923	8.03059	8.03858	7.89184	1.08416	0.9317	0.936875	0.846266	7.68103	7.88648	8.06259	8.13348	0.731217	0.84313	0.952593	1.00057	0.674454	0.904937	1.01678	1.18234	8.14863	8.05873	8.0473	7.98642	1.01113	0.950048	0.942551	0.903603	1.38281	1.12681	0.989458	0.903085	7.92224	7.40736	6.72586	6.76095	0.864288	0.604875	0.377148	0.386434	1.18199	0.717416	0.395918	0.386212	8.12209	7.6123	7.28113	7.2236
16754324	8.12009	8.22403	8.18638	8.23085	8.32445	1.07471	1.04702	1.0798	1.15218	8.33645	8.28894	8.26547	8.19807	1.1618	1.12416	1.10602	1.05554	1.08104	1.07368	1.02428	0.916123	8.3927	8.39319	8.38242	8.45771	1.20799	1.2084	1.19941	1.26367	1.03976	1.07493	1.08444	1.19718	7.05781	6.9157	6.70955	6.99215	0.478874	0.433952	0.376172	0.457569	0.412183	0.386022	0.340114	0.433494	7.64905	7.17974	7.0841	7.35081
16862439	10.6371	9.95412	9.65711	9.152	8.79569	0.6229	0.507001	0.357237	0.279058	10.4649	10.4031	9.37112	9.09756	0.887513	0.850292	0.415832	0.344008	1.42481	1.6771	1.16402	1.23275	10.3266	9.85579	8.92809	8.96457	0.806385	0.581858	0.30588	0.313713	0.908589	0.684304	0.735585	0.911937	8.93954	8.83213	8.63685	8.76322	0.308317	0.286197	0.249965	0.272848	0.347395	0.336586	0.601121	0.793144	8.96876	8.41576	7.67995	7.94301
16697471	10.2209	10.4433	10.3707	10.3687	10.1535	1.16669	1.10942	1.10792	0.954389	10.2653	10.0634	10.1422	10.1362	1.03131	0.896584	0.946937	0.942994	0.883964	0.808153	0.8547	0.98806	10.2796	10.1662	10.1546	10.1276	1.04158	0.962821	0.955124	0.937383	1.00995	1.07388	1.00865	0.99405	10.0869	9.86842	9.64621	9.21178	0.911345	0.783252	0.671446	0.496859	0.883676	0.873596	0.709072	0.526896	10.0779	9.92443	10.1212	10.204
16983451	11.2265	10.6562	10.5143	10.2321	10.1551	0.673477	0.610397	0.501962	0.47586	10.808	10.1629	10.1599	9.99042	0.748218	0.47845	0.477433	0.424528	1.11098	0.783834	0.951134	0.892128	10.7442	10.4209	10.2306	10.3114	0.715821	0.572116	0.501426	0.530296	0.956701	1.19577	1.05026	1.24914	10.4666	9.85822	9.06143	8.979	0.590525	0.387355	0.222972	0.210591	0.789242	0.809603	0.467023	0.496058	10.596	9.92306	9.233	9.45468
16791909	9.36217	9.40608	9.36055	9.40441	9.30303	1.0309	0.998875	1.02971	0.959835	9.44463	9.53534	9.34682	9.38796	1.05882	1.12753	0.989415	1.01803	1.02708	1.1288	0.960867	1.06063	9.65122	9.83662	9.72304	9.76048	1.22183	1.38939	1.2842	1.31796	1.15396	1.23224	1.29794	1.29462	8.86711	8.61304	8.5943	8.3956	0.70953	0.59496	0.587284	0.51172	0.670113	0.527665	0.593567	0.502655	9.14675	9.18198	9.21378	9.05156
16750934	6.22283	6.49263	6.14083	6.47758	6.56369	1.20564	0.944745	1.19313	1.26651	6.34411	6.47123	6.24114	6.26058	1.0877	1.18789	1.01277	1.02651	0.902178	1.25737	0.848837	0.810503	6.25363	6.60982	6.80384	6.51715	1.02158	1.30767	1.49589	1.22631	0.939205	1.10083	1.47703	1.19463	5.72347	5.78482	5.42902	5.39547	0.707419	0.738153	0.576818	0.56356	0.650379	0.621398	0.569544	0.549003	5.91003	5.49719	5.55863	5.65168
17024020	8.36746	8.31596	8.18049	8.27994	8.21545	0.964934	0.878448	0.941138	0.899998	8.35291	8.22945	8.3556	8.29946	0.98997	0.908776	0.991812	0.953959	1.02595	1.03452	1.05384	1.05996	8.42856	8.24751	8.56606	8.49084	1.04326	0.92022	1.14759	1.08928	1.05383	1.01259	1.15706	1.14186	7.97094	7.07555	7.28243	7.22434	0.759692	0.408412	0.471383	0.452781	0.767388	0.449409	0.475275	0.474634	8.14634	7.72796	7.89363	8.05992
17108003	7.85553	8.45454	9.08512	9.41761	9.49698	1.51467	2.345	2.95278	3.11978	8.21664	8.78881	8.9428	9.02813	1.28441	1.9096	2.12471	2.25417	0.847979	0.814327	0.719563	0.722541	8.056	8.42066	8.78904	8.68745	1.14907	1.47952	1.90991	1.78004	0.89463	0.77478	0.898902	0.789666	8.18249	8.44357	8.39855	7.74487	1.25437	1.50319	1.45701	0.92616	0.976611	0.787178	0.685746	0.410865	8.18024	8.24589	8.01561	7.37128
16937024	7.51561	7.27895	7.62438	7.92592	8.12514	0.848711	1.07831	1.32897	1.52576	7.55757	7.6358	7.8061	8.0173	1.02951	1.08688	1.22306	1.41587	1.21303	1.00794	0.920302	0.927974	7.13324	7.35148	7.16358	7.38658	0.767176	0.892465	0.783481	0.914446	0.745185	0.821129	0.640592	0.645856	7.08172	7.40319	7.19253	7.08489	0.740266	0.925034	0.799362	0.74189	0.719047	0.851095	0.653577	0.523983	6.99685	6.94984	6.29704	6.61751
17075370	6.23349	6.89893	6.76471	6.91437	6.40056	1.58605	1.44515	1.60312	1.12278	6.92648	7.15728	6.97923	7.12739	1.61663	1.8971	1.67683	1.85819	1.01928	1.31273	1.04598	1.655	6.40446	6.3753	6.71386	6.68303	1.12581	1.10329	1.3951	1.36561	0.696395	0.581568	0.831985	0.734911	6.13038	6.10766	6.21673	6.18051	0.931027	0.916476	0.988449	0.963945	0.575905	0.483094	0.589474	0.518754	6.08688	5.85423	6.00891	5.8835
16911261	5.80564	6.35096	5.83897	6.1828	5.83318	1.45934	1.02337	1.29878	1.01927	6.77545	6.22605	6.0882	5.80395	1.95857	1.3383	1.21635	0.99883	1.3421	1.30774	0.936533	0.979948	5.97672	5.61597	6.08292	5.96283	1.1259	0.876804	1.21191	1.11511	0.574858	0.655163	0.996347	1.11642	5.80046	5.7574	5.72446	6.03722	0.99641	0.967113	0.945282	1.17412	0.508743	0.722642	0.777145	1.1755	5.67786	5.2883	5.21869	5.39364
16812746	8.33699	7.74597	7.3983	7.2908	6.85274	0.663872	0.521708	0.484247	0.357435	8.37434	8.00552	7.50331	7.27994	1.02623	0.794727	0.561095	0.480613	1.54582	1.52332	1.1587	1.34462	7.8915	7.49695	7.31181	7.50049	0.734335	0.558629	0.491348	0.559999	0.715567	0.702919	0.875694	1.16518	6.99691	6.86669	6.85249	6.97573	0.395	0.360906	0.357373	0.389242	0.384904	0.454126	0.636921	0.809885	6.88175	6.4303	6.50901	6.52434
16797285	7.74441	8.80045	9.01256	8.90138	8.8966	2.07921	2.40852	2.22988	2.22252	8.84394	9.29717	9.3369	9.09223	2.14285	2.93379	3.0157	2.54527	1.03061	1.21809	1.3524	1.14522	8.5065	8.67102	8.91411	8.76656	1.69594	1.9008	2.24965	2.03094	0.791444	0.6479	0.745978	0.797929	8.6244	8.62514	8.39235	8.3064	1.84037	1.84131	1.56693	1.47631	0.858842	0.627623	0.519591	0.580021	8.57069	8.22709	8.284	8.23599
16783420	6.04998	6.41575	6.58425	6.37979	6.42448	1.28856	1.4482	1.25685	1.29639	6.44169	6.78252	7.14594	6.56182	1.31194	1.66156	2.13754	1.42587	1.01814	1.14733	1.70072	1.09988	6.32235	6.66379	6.65753	6.77791	1.20779	1.53029	1.52366	1.65625	0.920613	0.920994	0.71281	1.16157	6.22829	6.29798	6.27336	6.13721	1.13156	1.18755	1.16746	1.06232	0.862506	0.714721	0.546171	0.745037	6.38632	6.37598	6.42476	6.19658
17025609	8.94289	8.85772	9.09261	9.29523	9.34917	0.942677	1.10936	1.27663	1.32526	8.74647	9.04385	9.35221	9.90257	0.872714	1.07249	1.32806	1.94489	0.925783	0.966766	1.04029	1.46755	8.77442	8.91538	8.86237	9.1111	0.88979	0.981115	0.945719	1.12366	1.01957	0.914803	0.712104	0.577752	8.62639	8.7917	8.72327	8.43955	0.803015	0.900507	0.858796	0.705475	0.920135	0.839644	0.646653	0.362733	8.71831	8.57666	8.4637	8.56955
16789624	9.03184	9.74181	9.97329	9.84309	9.97075	1.63577	1.92046	1.75473	1.91707	9.85771	10.1634	10.2479	10.0773	1.7726	2.19092	2.32311	2.06407	1.08365	1.14083	1.32392	1.07668	9.37717	9.64586	9.56018	9.36688	1.27044	1.53052	1.44227	1.26141	0.71671	0.698572	0.620834	0.611128	9.43966	9.25677	8.96898	8.7641	1.32668	1.16872	0.957367	0.830617	0.748436	0.533436	0.412105	0.402418	9.19552	8.80439	8.19837	8.12442
16924305	7.18088	6.93004	7.03903	7.16427	6.81321	0.840409	0.906357	0.988557	0.775032	6.82942	7.0403	7.01387	7.11966	0.78379	0.907152	0.890689	0.958455	0.93263	1.00088	0.900999	1.23667	6.82682	7.11015	6.98516	6.80805	0.782378	0.952155	0.873136	0.772268	0.998198	1.04961	0.980292	0.805742	6.69341	6.46657	6.4141	6.14972	0.713277	0.609496	0.587728	0.489317	0.910036	0.671878	0.659857	0.510527	6.70242	6.61067	6.5184	6.30354
16719882	7.44581	7.28183	7.50132	7.30996	7.27581	0.892559	1.03922	0.910128	0.888839	6.94119	6.77124	6.59499	6.46452	0.704845	0.626517	0.554469	0.506526	0.78969	0.602871	0.60922	0.569874	7.27266	7.12858	6.66445	6.21483	0.886903	0.802606	0.581816	0.426025	1.2583	1.28106	1.04932	0.841073	6.74472	6.48071	5.91016	5.41682	0.615104	0.512243	0.344923	0.245027	0.87268	0.817604	0.622079	0.483739	6.93558	6.17836	5.66456	5.41711
16715699	7.80618	7.21551	7.16042	7.00926	6.7778	0.664035	0.639154	0.575578	0.490261	7.50292	7.40742	6.98299	7.14626	0.810419	0.758512	0.56519	0.632913	1.22045	1.18674	0.981952	1.29097	7.78234	7.44681	6.95455	7.3853	0.983608	0.779507	0.554158	0.746969	1.2137	1.02768	0.980481	1.18021	6.85636	6.60121	5.90449	6.27892	0.517698	0.433779	0.26763	0.346936	0.638803	0.571882	0.473522	0.548157	6.85536	6.24715	6.01862	5.85449
16722385	5.6946	5.57645	5.62338	5.63916	5.62126	0.921368	0.95183	0.962296	0.950433	5.73935	5.80441	5.79093	5.70282	1.0315	1.07909	1.06905	1.00571	1.11953	1.1337	1.11094	1.05816	5.85229	5.94041	5.90361	5.77147	1.1155	1.18576	1.15589	1.05473	1.08143	1.09885	1.08123	1.04874	5.50004	5.047	4.8233	5.10673	0.873839	0.63834	0.546654	0.665322	0.847153	0.591556	0.511345	0.661544	5.7165	5.31253	5.28833	5.46062
16837915	5.18628	6.30559	6.2286	5.5654	5.39207	2.17243	2.05954	1.30055	1.15332	5.98052	6.09527	5.48929	5.51424	1.73417	1.87773	1.23372	1.25524	0.798261	0.911726	0.94861	1.08837	5.14671	5.29506	4.733	5.01502	0.972945	1.07832	0.730379	0.88807	0.561044	0.574264	0.592015	0.707492	5.24643	4.5239	4.91434	4.23707	1.04258	0.631834	0.828205	0.517918	0.601198	0.336487	0.671309	0.412606	4.88845	4.7856	4.43641	4.60478
16831102	5.20627	5.88397	5.67392	5.7029	5.61182	1.59959	1.38286	1.41092	1.3246	6.0395	6.16772	6.34741	6.16979	1.78168	1.94728	2.20557	1.95007	1.11384	1.40816	1.56322	1.4722	5.81234	6.08382	6.32998	6.12823	1.52211	1.83726	2.17907	1.8947	0.854313	0.943502	0.987986	0.971604	5.51664	5.43458	5.25547	5.00257	1.24003	1.17147	1.0347	0.868325	0.695989	0.601593	0.46913	0.445279	5.46733	5.55127	5.72138	5.5575
16848062	5.40517	5.57914	5.42059	5.52072	5.78208	1.12816	1.01075	1.08339	1.29856	5.66904	5.64835	5.28837	5.63322	1.20069	1.1836	0.92223	1.17125	1.06429	1.17101	0.851243	0.901964	5.45564	6.2307	6.09856	6.13402	1.0356	1.77219	1.61709	1.65732	0.862503	1.49729	1.75345	1.415	5.26501	4.74158	4.69277	5.18138	0.907423	0.631309	0.610305	0.856315	0.755749	0.533381	0.661771	0.73111	5.38423	5.39158	5.19735	5.13575
16872496	7.62606	7.68489	7.46494	7.55575	7.43649	1.04162	0.894328	0.952436	0.876869	7.61012	7.69144	8.14418	8.06862	0.989009	1.04636	1.43208	1.35901	0.94949	1.16999	1.5036	1.54985	7.80983	7.86609	8.14189	8.24548	1.13585	1.18102	1.42982	1.53625	1.14847	1.1287	0.998417	1.13042	7.5151	7.48504	7.3833	6.9866	0.92597	0.90688	0.845125	0.641953	0.936261	0.866702	0.590136	0.472367	7.80626	7.44569	7.67077	7.70166
16661497	5.87201	5.97814	6.00429	6.43197	6.69337	1.07634	1.09603	1.47423	1.76707	6.07646	5.94758	6.18867	6.39069	1.15225	1.05378	1.24545	1.43264	1.07053	0.961453	0.844815	0.810745	5.75522	5.94924	5.85881	5.63285	0.922238	1.05499	0.990894	0.847241	0.800381	1.00115	0.795611	0.591383	5.86813	5.5907	5.15417	5.11711	0.997318	0.822848	0.608007	0.592588	0.86554	0.780855	0.488183	0.413633	5.53624	5.65752	5.29126	5.03768
16673899	8.74463	8.67298	8.59724	8.59376	8.5824	0.951548	0.902886	0.900712	0.893646	8.92557	8.94296	8.84992	8.75101	1.13362	1.14737	1.07571	1.00443	1.19135	1.27078	1.19429	1.12397	8.91997	9.0562	8.99894	8.83435	1.12923	1.24106	1.19277	1.06416	0.996127	1.08166	1.10882	1.05947	8.35364	7.88407	7.77977	7.63381	0.762609	0.550741	0.512329	0.463033	0.672717	0.480004	0.476271	0.460989	8.50202	7.99841	8.08585	8.25533
16712148	5.45541	5.40308	5.19889	5.19867	5.10684	0.964374	0.837105	0.836976	0.785361	5.63373	4.93109	5.09002	5.42794	1.13156	0.695286	0.776258	0.981139	1.17336	0.830583	0.927455	1.24928	5.45051	5.46499	4.93057	5.1749	0.996605	1.00666	0.695036	0.823297	0.880736	1.44784	0.895368	0.839124	4.76774	5.08577	5.25934	5.56526	0.620856	0.773976	0.872922	1.07912	0.548673	1.11318	1.12453	1.09986	5.05141	5.09455	5.19391	5.22543
16924327	8.02533	8.02854	8.21559	8.15733	8.18018	1.00223	1.14097	1.09581	1.11331	8.16665	8.21827	8.15978	8.27276	1.10292	1.14309	1.09768	1.18709	1.10046	1.00186	1.0017	1.06627	7.99917	7.96959	7.9162	7.72574	0.982033	0.9621	0.927148	0.812484	0.890397	0.841663	0.844647	0.684431	7.50283	7.47988	7.20598	7.46688	0.696166	0.685177	0.566697	0.679031	0.631205	0.599405	0.51627	0.572011	7.77839	7.5345	7.54883	7.67656
16933171	8.1335	8.2078	8.29339	8.29226	8.36044	1.05285	1.1172	1.11633	1.17035	8.35341	8.61841	8.46038	8.48603	1.16466	1.3995	1.2543	1.2768	1.1062	1.25268	1.12359	1.09096	8.31661	8.3548	8.5673	8.47415	1.13533	1.16579	1.35079	1.26633	0.974813	0.833002	1.07693	0.991803	7.81745	7.79709	7.48831	7.39124	0.803268	0.79201	0.63941	0.597805	0.6897	0.565924	0.509774	0.468206	7.8874	7.60828	7.66976	7.80149
16742002	8.70133	9.00355	9.07189	9.22535	9.13334	1.23304	1.29285	1.43795	1.34911	9.04657	9.42598	9.67562	9.50806	1.27036	1.6525	1.96467	1.74924	1.03027	1.27818	1.3663	1.29659	8.91166	8.80292	8.9273	9.02928	1.15695	1.07295	1.16956	1.25523	0.910731	0.649291	0.595298	0.717583	8.75721	8.6761	8.61262	8.55091	1.03949	0.98266	0.940358	0.900988	0.818267	0.594651	0.478635	0.515073	8.67531	8.41535	8.24247	8.33463
16883417	6.86495	6.78823	6.34985	6.87957	6.56443	0.94821	0.699747	1.01019	0.811958	6.90177	7.1858	7.00483	7.0686	1.02585	1.24907	1.10181	1.15161	1.08188	1.78502	1.0907	1.41832	7.03018	7.06529	7.50608	6.92561	1.12134	1.14897	1.55956	1.04295	1.09309	0.919864	1.41544	0.90564	6.73177	6.27307	6.80863	6.41647	0.91182	0.66348	0.961718	0.732817	0.888841	0.531181	0.872849	0.63634	6.61285	6.7485	6.63906	6.64201
16996605	8.89837	8.77008	8.71646	8.53094	8.44524	0.914918	0.881534	0.775161	0.730455	8.80354	8.94836	8.58098	8.50554	0.936381	1.03526	0.802518	0.761636	1.02346	1.17438	1.03529	1.04269	8.98729	8.94494	8.77609	8.87495	1.06357	1.03281	0.918738	0.983901	1.13583	0.997631	1.14482	1.29183	8.08429	8.01087	7.69189	7.79838	0.568772	0.540549	0.433324	0.466519	0.607415	0.522138	0.539955	0.612523	8.38136	7.97671	8.18245	7.84033
17014839	8.43693	8.37229	8.22068	8.20724	8.24021	0.956185	0.860796	0.852817	0.872529	8.71709	8.64854	8.36826	8.25426	1.21433	1.15798	0.953514	0.881067	1.26997	1.34524	1.11808	1.00979	8.05991	7.97158	7.75649	7.81291	0.770027	0.724294	0.623974	0.648858	0.634117	0.625481	0.654394	0.736445	7.54459	7.59703	7.16451	7.21642	0.538739	0.558682	0.413963	0.42913	0.443652	0.482463	0.434145	0.487057	7.56569	7.325	7.42874	7.58751
17028030	8.87438	8.95753	8.97241	8.97461	8.9156	1.05933	1.07031	1.07195	1.02898	9.1116	9.19556	9.07917	8.91857	1.17872	1.24936	1.15252	1.03111	1.1127	1.16728	1.07517	1.00206	9.05249	9.11497	9.03733	8.68446	1.13141	1.18148	1.11958	0.876659	0.959857	0.945671	0.971415	0.850211	9.02453	8.59375	8.3257	7.90407	1.10969	0.823233	0.683648	0.510399	0.941431	0.658926	0.593177	0.495001	9.03447	8.80978	8.73878	8.64876
17006895	8.73025	8.93017	8.85155	8.84127	8.76285	1.14864	1.08772	1.07999	1.02285	8.93757	9.03839	8.92691	8.76532	1.15454	1.23811	1.14604	1.02461	1.00514	1.13827	1.06116	1.00172	8.92243	8.87206	8.67817	8.56709	1.14249	1.10329	0.964545	0.893068	0.989557	0.891104	0.841631	0.871619	8.85992	8.48112	8.24907	7.86221	1.09404	0.841406	0.716394	0.54789	0.947597	0.679587	0.625103	0.534731	8.91011	8.57694	8.64373	8.53253
17026337	8.73025	8.93017	8.85155	8.84127	8.76285	1.14864	1.08772	1.07999	1.02285	8.93757	9.03839	8.92691	8.76532	1.15454	1.23811	1.14604	1.02461	1.00514	1.13827	1.06116	1.00172	8.92243	8.87206	8.67817	8.56709	1.14249	1.10329	0.964545	0.893068	0.989557	0.891104	0.841631	0.871619	8.85992	8.48112	8.24907	7.86221	1.09404	0.841406	0.716394	0.54789	0.947597	0.679587	0.625103	0.534731	8.91011	8.57694	8.64373	8.53253
17038315	8.73025	8.93017	8.85155	8.84127	8.76285	1.14864	1.08772	1.07999	1.02285	8.93757	9.03839	8.92691	8.76532	1.15454	1.23811	1.14604	1.02461	1.00514	1.13827	1.06116	1.00172	8.92243	8.87206	8.67817	8.56709	1.14249	1.10329	0.964545	0.893068	0.989557	0.891104	0.841631	0.871619	8.85992	8.48112	8.24907	7.86221	1.09404	0.841406	0.716394	0.54789	0.947597	0.679587	0.625103	0.534731	8.91011	8.57694	8.64373	8.53253
17028041	9.60961	9.75912	9.91888	9.84738	9.74365	1.1092	1.23908	1.17917	1.09736	9.93601	10.064	9.99589	9.71072	1.25388	1.37023	1.30702	1.0726	1.13044	1.10584	1.10842	0.977433	9.87705	9.80628	9.96708	9.61377	1.20367	1.14606	1.28118	1.00289	0.959955	0.836399	0.980231	0.935008	9.81544	9.47721	9.2135	8.79358	1.15335	0.912316	0.759904	0.568002	0.919825	0.665814	0.581403	0.529558	9.81316	9.50794	9.59754	9.47854
17030840	8.42201	8.57283	8.54288	8.54804	8.45892	1.1102	1.08739	1.09128	1.02592	8.61143	8.72919	8.62368	8.47331	1.14031	1.23729	1.15003	1.0362	1.02712	1.13785	1.05383	1.01002	8.58649	8.5508	8.42309	8.25477	1.12076	1.09338	1.00075	0.890543	0.982862	0.883689	0.870199	0.859432	8.53306	8.18725	7.91763	7.56423	1.08002	0.849826	0.704963	0.5518	0.94713	0.686846	0.612996	0.532523	8.59621	8.31935	8.34109	8.26325
17028021	9.43031	9.59974	9.605	9.50094	9.48847	1.12462	1.12873	1.05018	1.04114	9.64682	9.81189	9.64468	9.44175	1.16192	1.30277	1.1602	1.00796	1.03317	1.15419	1.10477	0.968132	9.63818	9.65343	9.51883	9.31969	1.15498	1.16726	1.06328	0.926193	0.99403	0.895981	0.916468	0.918876	9.6187	9.18178	8.97416	8.58237	1.1395	0.841759	0.72893	0.555581	0.980703	0.646132	0.628281	0.551191	9.62108	9.38127	9.44174	9.27741
17061972	9.23798	8.89715	8.94833	8.99962	9.13982	0.789583	0.818101	0.847706	0.93422	9.21841	8.9299	8.95713	8.87563	0.986525	0.807715	0.823105	0.777894	1.24942	0.987305	0.970979	0.832666	9.39172	9.28956	9.3286	9.36168	1.11245	1.0364	1.06483	1.08953	1.12764	1.28312	1.29367	1.40061	8.20945	7.76691	7.80577	7.73312	0.490208	0.360713	0.370562	0.352364	0.496904	0.446585	0.450201	0.452971	8.60852	8.22558	8.25076	8.23111
17095003	7.47523	7.59909	7.66897	7.5786	7.70281	1.08965	1.14373	1.07429	1.17087	7.66413	7.72959	7.67096	7.81527	1.1399	1.19281	1.1453	1.26579	1.04611	1.04292	1.06611	1.08107	7.83262	8.05231	7.87538	7.8931	1.28111	1.49183	1.31965	1.33596	1.12388	1.25068	1.15223	1.05543	6.65705	6.40792	6.37843	6.70032	0.567158	0.477211	0.467553	0.584428	0.497552	0.400072	0.408234	0.461709	7.21891	6.73306	7.05282	7.10592
16697794	8.51735	9.36956	9.83689	10.0621	9.9998	1.80526	2.49586	2.91759	2.79422	9.17573	9.80479	10.2487	10.4623	1.57831	2.44094	3.32028	3.85026	0.874282	0.977993	1.13802	1.37794	9.20763	9.65702	10.0197	9.9496	1.61359	2.2033	2.83303	2.69867	1.02236	0.902647	0.85325	0.700906	9.20822	9.52115	9.3871	9.0236	1.61425	2.00527	1.82734	1.42035	1.02277	0.821518	0.550356	0.368897	8.99019	9.23232	9.09924	8.66439
16844099	10.1083	11.0865	11.762	11.8265	11.9229	1.97006	3.14642	3.29039	3.51774	10.8096	11.1188	11.5808	11.7332	1.62607	2.0146	2.77504	3.08434	0.825391	0.640282	0.843377	0.876794	10.8196	11.0708	11.5745	11.6149	1.6373	1.94867	2.76301	2.84146	1.00691	0.967276	0.995663	0.921253	10.7186	10.3756	10.2841	9.87328	1.52663	1.20355	1.1296	0.849696	0.938846	0.597417	0.407056	0.275488	10.5845	9.69245	9.55898	9.49422
16865168	5.53	6.65365	7.19627	7.55714	8.02282	2.17898	3.17392	4.07594	5.62875	6.96751	7.73324	7.9042	8.16291	2.70852	4.60512	5.18449	6.20273	1.24302	1.45093	1.27197	1.10197	6.5473	7.39851	8.13319	8.09729	2.02413	3.65153	6.07629	5.92695	0.747319	0.792928	1.17201	0.955538	6.65365	7.28159	7.26625	6.67111	2.17898	3.36729	3.33168	2.2055	0.804491	0.731206	0.642625	0.355569	6.59807	7.00382	6.46018	5.93089
17057238	5.71005	6.35661	6.90048	7.48639	8.04551	1.56544	2.28221	3.42556	5.04711	6.41512	6.78772	7.73093	7.78622	1.63022	2.11062	4.05833	4.21687	1.04138	0.924815	1.18472	0.835502	6.08895	6.00015	7.22423	7.27005	1.30035	1.22272	2.85637	2.94854	0.797653	0.579319	0.703829	0.699224	6.0449	6.52079	6.74715	6.84491	1.26125	1.75411	2.0521	2.19598	0.773668	0.831087	0.505651	0.520761	6.05273	6.12203	5.81961	5.83285
16675673	9.46378	9.57714	9.55013	9.54341	9.56437	1.08174	1.06168	1.05674	1.07221	9.60067	9.69181	9.79289	9.69537	1.09953	1.17123	1.25623	1.17413	1.01644	1.10319	1.18878	1.09506	9.72389	9.69322	9.67938	9.68601	1.19756	1.17237	1.16118	1.16653	1.08916	1.00097	0.92434	0.99353	9.2052	9.029	8.91588	8.95025	0.835906	0.739802	0.684012	0.700504	0.76024	0.631645	0.544495	0.596617	9.29861	9.03598	9.08832	9.32944
16937807	6.67147	7.55072	7.84252	8.04646	8.04313	1.83941	2.25176	2.59365	2.58767	7.19699	7.5216	8.07878	8.35888	1.43945	1.80266	2.65242	3.22077	0.78256	0.800558	1.02266	1.24466	7.00758	7.14305	7.92843	8.04561	1.26235	1.38662	2.3899	2.59212	0.876964	0.76921	0.901028	0.804814	7.28154	7.53041	7.52807	7.34109	1.52632	1.8137	1.81076	1.59065	1.06035	1.00612	0.682682	0.493873	7.13045	7.24046	7.16628	7.03369
16800061	6.35766	6.64284	6.94309	7.59942	8.15384	1.21857	1.50049	2.36488	3.473	6.46076	7.16891	7.47157	7.739	1.07408	1.75474	2.16432	2.60511	0.881431	1.16945	0.915191	0.750103	6.62199	7.22269	7.51199	7.59786	1.20108	1.82138	2.22582	2.36231	1.11824	1.03798	1.02842	0.9068	6.02538	6.30679	6.11302	5.5741	0.794285	0.965359	0.844026	0.580932	0.7395	0.550144	0.389973	0.222998	6.19065	6.40448	6.08949	5.67071
17113362	5.09653	5.41667	5.99477	7.00771	7.86546	1.24846	1.86379	3.76118	6.81601	5.48083	5.50941	6.28306	7.49651	1.30523	1.33134	2.27604	5.27798	1.04547	0.714315	0.605141	0.77435	5.25239	5.51635	6.89844	7.65954	1.11409	1.33776	3.48682	5.90941	0.853557	1.00482	1.53197	1.11964	5.21046	4.84114	5.11261	5.2246	1.08217	0.837758	1.01121	1.09283	0.829103	0.629261	0.444283	0.207055	5.34091	5.30143	4.87831	5.09708
16727843	7.15531	8.11425	8.20157	8.44256	8.34724	1.94388	2.06517	2.44062	2.28458	8.02035	8.37982	8.76717	8.61538	1.82139	2.33675	3.05645	2.75122	0.936985	1.13151	1.25232	1.20425	7.99011	8.03307	8.48583	8.4549	1.78361	1.83752	2.51492	2.46159	0.979261	0.786355	0.822826	0.894727	7.54645	7.31803	7.43405	7.46999	1.31142	1.1194	1.21314	1.24374	0.720014	0.479039	0.396911	0.452068	7.47845	7.04884	7.29177	6.94904
16681542	6.60493	8.1602	8.50261	8.6637	8.4435	2.9389	3.72614	4.16633	3.57655	8.22201	8.88924	8.91005	8.49493	3.06755	4.87132	4.94209	3.70635	1.04377	1.30734	1.1862	1.03629	7.91576	8.3526	9.36227	9.08877	2.48084	3.35815	6.7615	5.59386	0.808738	0.689372	1.36815	1.50926	7.9118	7.91025	7.96688	7.77786	2.47405	2.47139	2.57033	2.2547	0.806524	0.507333	0.520091	0.608334	7.70967	7.08989	7.59861	7.14056
16855600	10.0981	8.79367	8.29151	7.83311	7.40551	0.404873	0.285859	0.208047	0.154683	8.92781	8.83381	7.91279	7.80654	0.444322	0.416295	0.21986	0.20425	1.09744	1.45629	1.05678	1.32045	9.30662	8.88739	7.85286	8.15332	0.577738	0.432047	0.210914	0.259749	1.30027	1.03784	0.959311	1.27172	8.00463	7.3463	6.95458	7.8353	0.234312	0.148462	0.113161	0.208363	0.527347	0.356628	0.514696	1.02014	8.03068	7.01192	6.30494	7.26863
16778099	6.7454	6.83673	7.47023	8.03252	8.33363	1.06535	1.6527	2.4404	3.00679	7.06612	7.82914	8.6604	8.6803	1.24895	2.11953	3.77113	3.82351	1.17234	1.28246	1.54529	1.27162	6.75641	7.34927	7.95277	8.30011	1.00766	1.51978	2.30916	2.93774	0.806803	0.717038	0.612326	0.768337	6.77854	7.47977	7.72046	7.47023	1.02324	1.66366	1.96572	1.6527	0.819275	0.784922	0.521255	0.432248	6.67948	7.35811	7.26988	7.13914
16958083	6.02239	6.03828	5.93783	6.03239	5.63499	1.01107	0.943069	1.00696	0.764506	6.39486	6.04691	6.26365	6.18864	1.29457	1.01714	1.18202	1.12214	1.28039	1.07855	1.17386	1.46779	6.35211	6.19248	6.26992	6.13982	1.25677	1.12513	1.18717	1.0848	0.970799	1.10617	1.00436	0.966725	5.56608	5.29343	5.2658	5.09592	0.728847	0.60334	0.591893	0.526142	0.563004	0.593172	0.500745	0.468875	5.70331	5.58232	5.62016	5.78691
17021978	4.90944	5.11499	4.59075	4.82162	4.49143	1.15313	0.801795	0.940943	0.748458	5.2048	5.31462	4.92139	5.02912	1.22719	1.32425	1.00832	1.0865	1.06423	1.65161	1.07161	1.45165	5.02807	5.15986	5.00518	4.92972	1.0857	1.18956	1.06862	1.01416	0.884704	0.898284	1.0598	0.933417	4.4515	4.321	4.63842	4.70625	0.728024	0.665062	0.828735	0.86863	0.593243	0.502216	0.821896	0.799477	4.8711	4.79259	4.81987	4.94672
16746992	8.71778	8.56989	8.76937	8.89898	8.67675	0.90257	1.0364	1.13382	0.971964	9.0125	9.29449	9.36359	8.84124	1.22665	1.49144	1.56461	1.08935	1.35906	1.43906	1.37995	1.12077	8.73855	8.77372	8.53916	8.81316	1.0145	1.03954	0.883547	1.06834	0.827055	0.697	0.564706	0.980721	7.77299	7.07023	6.78842	6.80387	0.519504	0.319182	0.262546	0.265373	0.423516	0.214008	0.167802	0.243608	7.76026	6.66255	7.00937	7.10051
16707872	7.3822	7.67728	7.90553	8.02798	7.88733	1.22695	1.43727	1.56458	1.41925	7.31403	7.56181	7.78252	7.89983	0.953848	1.13258	1.3198	1.4316	0.777415	0.788006	0.843548	1.0087	7.88496	8.04331	7.79679	7.89561	1.41692	1.5813	1.33292	1.42742	1.48548	1.39619	1.00994	0.997084	6.82102	7.00816	7.11941	6.91473	0.677749	0.771619	0.833475	0.723233	0.710542	0.681294	0.631516	0.505193	7.17114	7.08507	7.29016	7.2747
16788223	8.51381	8.5157	8.4868	8.51163	8.62272	1.00131	0.981451	0.998487	1.07841	8.61321	8.80913	8.85973	8.75672	1.07133	1.22715	1.27096	1.18337	1.06992	1.25035	1.27288	1.09733	8.58853	8.47425	8.54671	8.74632	1.05315	0.972951	1.02306	1.17487	0.983036	0.792852	0.804956	0.992817	8.08399	7.84176	7.77107	7.83848	0.742351	0.627611	0.597602	0.626188	0.692927	0.511436	0.470199	0.529155	8.08036	7.5477	7.70352	7.73308
16676893	10.1174	9.8119	9.69245	9.92121	9.69258	0.809179	0.744881	0.872868	0.744946	9.89731	9.76351	9.90645	9.83523	0.85853	0.782488	0.863988	0.822369	1.06099	1.05049	0.989826	1.10393	9.58093	9.61132	9.62568	9.73473	0.68947	0.704148	0.711191	0.767031	0.803082	0.899883	0.823149	0.932709	9.06232	8.76063	8.6748	8.46997	0.481279	0.390464	0.367912	0.319216	0.560585	0.499004	0.42583	0.388166	9.00593	8.88506	8.99349	8.98578
16929775	7.52876	7.82223	7.70487	7.57502	7.31508	1.22558	1.12983	1.03258	0.862335	7.61772	7.68666	7.59799	7.48025	1.0636	1.11567	1.04916	0.966932	0.867836	0.987461	1.01605	1.1213	7.63869	7.49666	7.18164	7.19875	1.07918	0.977998	0.78615	0.79553	1.01464	0.876605	0.749314	0.822737	7.51195	7.38076	6.9258	6.55526	0.988417	0.902501	0.658404	0.509269	0.929308	0.808935	0.627553	0.526686	7.39549	7.02854	6.55683	6.72705
16827041	9.71077	9.30175	9.67289	9.74834	9.64127	0.753138	0.974088	1.02639	0.952971	9.27451	9.45392	9.39203	9.45954	0.73905	0.836916	0.801771	0.840182	0.981294	0.859179	0.781157	0.881645	9.26056	9.56775	9.5828	9.60149	0.731941	0.905625	0.915119	0.927055	0.990382	1.0821	1.14137	1.1034	9.06714	9.28853	8.94523	8.54801	0.640103	0.746266	0.588233	0.446658	0.866117	0.891685	0.733667	0.531621	8.91096	8.61007	8.17858	7.9211
16833750	7.52819	7.69883	7.52025	7.61016	7.42642	1.12556	0.994514	1.05847	0.931889	7.78391	7.78203	7.75924	7.67803	1.19393	1.19238	1.17369	1.10945	1.06074	1.19896	1.10886	1.19054	7.84689	7.82021	7.83599	7.75685	1.24721	1.22436	1.23782	1.17175	1.04462	1.02682	1.05464	1.05615	7.26471	6.78245	6.79096	6.60346	0.833076	0.596362	0.59989	0.526782	0.697759	0.500144	0.511114	0.474813	7.49184	7.07668	7.25083	7.25898
16863011	6.09295	6.78451	7.02343	7.49451	7.14782	1.61503	1.90591	2.64187	2.07754	6.80644	7.03063	7.39441	6.57969	1.63977	1.91545	2.46478	1.40128	1.01532	1.005	0.932968	0.67449	6.37665	6.72211	7.56464	7.01218	1.21732	1.54667	2.77347	1.89111	0.742373	0.80747	1.12524	1.34956	5.94752	5.91823	6.26958	6.20663	0.904109	0.885941	1.13024	1.08199	0.551365	0.462524	0.458557	0.772144	5.96206	5.49525	5.86811	5.76109
17086784	7.23034	7.03217	7.16106	7.68464	7.76311	0.871658	0.953113	1.37011	1.4467	7.1007	7.36949	8.06042	7.96476	0.91406	1.10125	1.77778	1.66373	1.04865	1.15543	1.29754	1.15002	7.1958	7.61017	8.05542	7.99702	0.976342	1.30119	1.77164	1.70134	1.06814	1.18155	0.996543	1.02261	6.83393	6.67321	6.69543	6.61961	0.759748	0.679652	0.690204	0.654864	0.83118	0.617162	0.388239	0.393612	6.86789	6.50802	6.55812	6.46169
16841768	6.73383	6.62933	6.72612	6.7685	6.8621	0.930129	0.994672	1.02432	1.09298	6.63987	6.41031	6.6856	6.90129	0.936945	0.799117	0.967119	1.12308	1.00733	0.803398	0.944157	1.02754	6.82614	6.7633	6.63533	6.63496	1.06608	1.02063	0.934002	0.933767	1.13782	1.2772	0.965757	0.831437	7.03137	6.35353	5.70853	5.29523	1.22905	0.768279	0.491308	0.368926	1.31176	0.96141	0.508012	0.328496	7.32182	6.85614	6.92221	6.79506
17012379	6.10406	5.61222	4.76072	4.9306	5.08074	0.711117	0.394106	0.443356	0.491983	5.12675	5.02863	5.10835	5.46242	0.507924	0.47453	0.501489	0.640985	0.714262	1.20406	1.13112	1.30286	5.33082	4.92923	5.20401	5.19681	0.585101	0.442937	0.535867	0.5332	1.15195	0.933423	1.06855	0.831845	5.52386	4.6769	4.56419	4.5885	0.668868	0.371861	0.343916	0.34976	1.31687	0.783642	0.685791	0.54566	5.66027	5.05701	4.71397	4.79606
16795304	7.07156	6.31173	5.91862	5.63718	5.46039	0.590564	0.449706	0.370005	0.327332	6.35844	5.89198	5.6479	5.54833	0.609997	0.441478	0.372764	0.347906	1.03291	0.981704	1.00746	1.06285	5.99543	5.96723	5.93202	5.96265	0.4743	0.465119	0.453903	0.463643	0.777545	1.05355	1.21767	1.33267	5.47456	5.5271	5.56444	5.22948	0.330563	0.342824	0.351813	0.278919	0.541909	0.776537	0.943795	0.801708	5.90118	5.5522	5.63718	5.47006
16887179	10.9966	10.8943	10.4405	10.5971	10.63	0.93154	0.680176	0.758147	0.775619	11.1082	10.7002	10.8834	10.8206	1.08042	0.814293	0.924561	0.885172	1.15982	1.19718	1.2195	1.14125	10.9669	10.6494	10.9337	10.7315	0.979617	0.786152	0.957371	0.832164	0.906702	0.965441	1.03549	0.940116	10.2826	9.35439	9.42366	9.2906	0.609644	0.320372	0.336129	0.306516	0.564267	0.393436	0.363555	0.346278	10.3908	9.44774	9.54077	9.53986
16791898	10.4713	10.5771	10.687	10.6749	10.6568	1.0761	1.16125	1.15158	1.13715	10.5193	10.6012	10.7487	10.9646	1.0338	1.09416	1.21198	1.40762	0.960695	0.942229	1.05246	1.23785	10.5068	10.9155	10.8117	10.8902	1.02486	1.36055	1.26613	1.33687	0.991352	1.24346	1.04467	0.949737	10.0114	9.79944	9.71244	9.73116	0.727022	0.627685	0.590951	0.598669	0.70325	0.573666	0.48759	0.425305	10.1046	9.874	9.58488	9.6668
16741948	8.37372	8.5644	8.44022	8.63118	8.12365	1.1413	1.04718	1.19537	0.840856	8.65407	8.60941	8.78434	8.44508	1.21449	1.17747	1.32925	1.05071	1.06413	1.12443	1.112	1.24957	8.38609	8.84552	9.06128	8.99183	1.00861	1.38684	1.61055	1.53487	0.830483	1.17781	1.21162	1.46079	8.32357	7.91347	7.67174	7.42708	0.965833	0.726859	0.614726	0.51884	0.795259	0.617305	0.46246	0.493801	8.24504	8.02547	8.07972	7.82592
16830789	10.0645	10.2341	10.3104	10.1533	9.92141	1.12474	1.18583	1.06348	0.905598	10.2428	10.1095	9.85495	9.70264	1.13158	1.03173	0.864823	0.778175	1.00608	0.870044	0.813203	0.859294	10.4837	10.802	10.6357	10.1696	1.33719	1.66732	1.48579	1.07559	1.1817	1.61605	1.71803	1.3822	10.2008	9.76942	9.0573	8.53274	1.09912	0.815045	0.497522	0.345862	0.971314	0.789982	0.575287	0.444453	10.3082	10.1054	9.66948	9.47542
16949011	6.03569	6.47906	6.74076	6.9929	6.75828	1.35978	1.63022	1.94155	1.65015	6.18182	6.34405	6.65981	7.13959	1.1066	1.2383	1.54127	2.14934	0.813806	0.75959	0.793837	1.30252	6.27183	6.55019	6.65785	6.50661	1.17784	1.4285	1.53918	1.38599	1.06438	1.1536	0.998644	0.644845	6.46297	6.2982	6.48427	6.25041	1.3447	1.19957	1.36469	1.16048	1.21516	0.968722	0.885433	0.539924	6.12463	6.22316	6.24285	6.37671
16892305	10.3215	11.4012	11.6242	11.8836	11.7489	2.11357	2.46687	2.95281	2.68956	11.2473	11.2182	11.4858	11.1181	1.89966	1.8618	2.24117	1.73694	0.898793	0.754723	0.758994	0.645809	11.1078	11.1448	11.7598	11.8143	1.72459	1.76935	2.70992	2.81421	0.90784	0.950343	1.20916	1.62021	10.9066	9.96748	9.91346	9.89155	1.50007	0.782387	0.75363	0.74227	0.789653	0.420231	0.336267	0.427343	10.7879	9.65218	9.54085	9.37423
16705934	8.99302	9.2015	9.33178	9.20205	9.09494	1.15547	1.26467	1.15591	1.07321	9.00508	9.10484	8.94978	9.15419	1.0084	1.08059	0.970474	1.11819	0.872717	0.854443	0.839576	1.04192	9.01201	8.99468	8.97153	8.89762	1.01325	1.00115	0.985218	0.936013	1.00481	0.926487	1.01519	0.837076	8.31842	8.11484	8.0696	8.18389	0.626506	0.544053	0.527259	0.570729	0.621288	0.503477	0.543301	0.510403	8.28817	7.5064	7.19532	7.42446
16813871	6.85221	6.71867	6.65436	6.58901	6.42979	0.911591	0.871846	0.833232	0.74617	6.7699	6.81332	6.68858	6.69623	0.944543	0.9734	0.892775	0.897517	1.03615	1.11648	1.07146	1.20283	6.97873	6.69438	6.92455	6.74467	1.09166	0.896371	1.05142	0.928169	1.15575	0.920867	1.1777	1.03415	6.49659	6.01819	5.88703	5.76124	0.781531	0.560962	0.512212	0.469446	0.827417	0.576292	0.57373	0.523049	6.56742	6.2494	6.10171	6.32208
16771067	7.36078	6.73154	6.59618	6.70755	6.43285	0.646519	0.588617	0.635857	0.525613	6.53864	6.43285	6.73709	6.3417	0.565603	0.525613	0.649008	0.493433	0.874844	0.892962	1.02068	0.938775	6.70882	6.39406	6.7888	6.50831	0.636416	0.511671	0.672692	0.553838	1.1252	0.973474	1.03649	1.12242	6.50126	5.84307	5.47992	5.91779	0.551138	0.349241	0.271523	0.367804	0.974426	0.664446	0.418366	0.745399	6.56156	5.55963	5.29343	5.47135
16769585	6.68329	6.53497	6.39864	6.28243	6.00682	0.902299	0.820938	0.757404	0.625694	6.66829	6.84304	6.34111	6.28001	0.989655	1.11709	0.788845	0.756133	1.09681	1.36075	1.04151	1.20847	6.77453	6.38192	6.17791	6.19644	1.06528	0.811479	0.704472	0.713582	1.07642	0.726423	0.893043	0.943725	5.48485	5.20014	5.44789	5.05862	0.435746	0.357705	0.424723	0.324282	0.440301	0.320212	0.538411	0.42887	5.43955	4.81087	4.85172	4.63276
16873258	9.40274	11.1651	11.8296	12.3189	12.4573	3.39248	5.37718	7.54845	8.30822	10.7758	11.1661	12.0877	12.4297	2.59021	3.39493	6.43067	8.15102	0.763516	0.631358	0.85192	0.981078	10.3578	10.3257	11.3792	11.8291	1.93871	1.896	3.93524	5.37521	0.748477	0.558481	0.611948	0.659452	10.7723	11.0605	11.2057	11.0358	2.58388	3.15531	3.48923	3.10162	0.997556	0.929418	0.542592	0.380519	10.5369	10.0598	9.31241	9.25412
17086634	9.79533	8.97809	8.14849	7.94321	7.76959	0.567525	0.319338	0.276985	0.245578	8.74744	8.44014	8.27317	8.0204	0.483674	0.390884	0.348163	0.292207	0.852251	1.22405	1.25697	1.18988	9.04872	8.10274	7.948	8.13918	0.596004	0.309371	0.277906	0.317284	1.23224	0.791464	0.798207	1.08582	8.86078	7.70097	7.34107	7.76858	0.523204	0.234171	0.182471	0.245406	1.08173	0.59908	0.524098	0.839836	9.00859	7.72227	7.86541	8.08965
17101422	6.64341	7.20038	7.04364	7.76837	8.20235	1.47118	1.31972	2.18097	2.94637	6.9652	6.52105	7.38414	7.84499	1.24988	0.918689	1.67102	2.29991	0.849575	0.696125	0.766185	0.780591	6.99612	7.07835	7.69442	7.8175	1.27696	1.35186	2.07198	2.25651	1.02167	1.47151	1.23995	0.981126	5.8791	5.729	6.11262	6.25123	0.588736	0.530561	0.692179	0.761979	0.471034	0.57752	0.414225	0.331308	6.2207	5.89747	6.19126	6.70217
17002240	9.59532	9.6778	9.74788	9.78081	9.72832	1.05884	1.11154	1.13721	1.09657	9.83777	9.76783	9.77392	9.77299	1.183	1.12702	1.13178	1.13106	1.11726	1.01393	0.995231	1.03145	9.66107	9.5861	9.62536	9.7069	1.04663	0.993632	1.02104	1.08041	0.884726	0.881646	0.902152	0.95522	8.81638	8.35041	8.51186	8.63467	0.582797	0.421934	0.471895	0.513827	0.492643	0.37438	0.416948	0.454289	8.88456	8.63607	8.66607	8.86132
16745563	8.7572	8.34781	8.15908	8.00129	7.75059	0.752941	0.660616	0.592172	0.497715	8.41191	8.49476	8.22097	8.12526	0.787151	0.833676	0.689571	0.645308	1.04544	1.26197	1.16448	1.29654	8.34203	8.72246	8.26646	8.61516	0.749934	0.976208	0.71166	0.906235	0.952719	1.17097	1.03203	1.40434	7.92589	7.66242	7.24325	6.9253	0.56202	0.468208	0.35015	0.280895	0.713992	0.561619	0.50778	0.435288	7.95545	7.5636	7.41874	7.56328
16951917	7.59461	7.29406	6.92404	6.79944	6.61379	0.811941	0.628259	0.576276	0.50669	7.05191	7.07893	6.79944	6.79944	0.686484	0.699464	0.576276	0.576276	0.845486	1.11334	1	1.13734	7.54366	7.53847	7.19722	6.99902	0.9653	0.961834	0.759231	0.661775	1.40615	1.3751	1.31748	1.14836	6.41832	5.97327	5.75437	5.6329	0.442489	0.325034	0.279276	0.256723	0.644572	0.46469	0.484621	0.445486	6.83236	6.482	6.24139	6.36968
17064791	4.7419	5.9544	7.02297	6.82038	6.01423	2.31738	4.86038	4.22361	2.41551	6.04855	6.39273	6.80519	5.91137	2.47366	3.14013	4.17938	2.24929	1.06744	0.646068	0.989529	0.931187	5.77037	5.95873	6.35907	6.30303	2.03986	2.32436	3.06772	2.95085	0.824631	0.74021	0.734013	1.3119	5.65096	5.16048	4.68734	4.84955	1.87782	1.33661	0.962888	1.07747	0.759127	0.425654	0.23039	0.479026	5.57306	5.04789	4.3644	4.20088
16834351	8.03527	8.038	7.86144	8.14661	8.0848	1.00189	0.886482	1.08023	1.03492	8.17929	8.48427	8.41365	8.23936	1.10498	1.36509	1.29988	1.15196	1.10289	1.5399	1.20334	1.11308	8.09433	8.14748	8.00248	7.95159	1.04178	1.08088	0.977527	0.943646	0.942811	0.791801	0.752014	0.819167	7.95099	7.64093	7.47623	7.31126	0.943256	0.760834	0.67875	0.605411	0.853644	0.55735	0.522164	0.525549	7.88975	7.70739	7.46638	7.38456
16853399	6.54221	6.91446	7.53874	7.26863	6.95602	1.29436	1.99519	1.65453	1.3322	6.80369	7.80101	7.59146	7.79538	1.19871	2.39297	2.06945	2.38365	0.926098	1.19937	1.25078	1.78926	6.88969	8.24936	7.93815	8.1329	1.27233	3.26515	2.63159	3.01194	1.06142	1.36448	1.27164	1.26358	6.0408	6.93406	6.68887	6.82165	0.706416	1.31207	1.107	1.21372	0.589315	0.548303	0.534926	0.509188	6.34678	6.57717	6.49423	7.00204
16846163	8.41693	8.0579	8.21653	8.12296	8.04101	0.77969	0.87031	0.815656	0.770614	8.11291	8.32059	8.21534	8.53715	0.809996	0.935405	0.869592	1.08691	1.03887	1.0748	1.06613	1.41044	8.25599	8.21777	7.92334	7.73206	0.894447	0.871061	0.710258	0.622065	1.10426	0.931212	0.816772	0.572326	8.14532	7.93781	7.73733	7.66755	0.828396	0.717417	0.624341	0.594861	1.02272	0.766959	0.71797	0.547297	8.19033	8.03858	7.65621	7.4589
16889115	8.59751	8.54291	8.4354	8.4618	8.4618	0.962864	0.89372	0.910223	0.910223	8.74566	8.69865	8.57601	8.58284	1.10815	1.07263	0.985208	0.989884	1.15089	1.20018	1.08238	1.08752	8.82157	8.72185	8.86541	8.8176	1.16802	1.09001	1.20406	1.16481	1.05403	1.01621	1.22214	1.17672	7.99533	7.40193	7.4304	7.47474	0.658761	0.436611	0.445313	0.459212	0.59447	0.407049	0.451999	0.463905	8.23293	7.71167	7.97008	7.94905
16823522	7.92451	8.6502	8.5759	8.62381	8.56119	1.65368	1.57068	1.62371	1.55475	8.42566	8.55994	8.77227	8.75564	1.41534	1.5534	1.7997	1.77908	0.855869	0.988999	1.10839	1.14428	8.29027	7.92672	8.0354	7.97462	1.28856	1.00153	1.07989	1.03534	0.910424	0.644737	0.600038	0.581956	8.35746	7.88797	7.9907	7.87007	1.34999	0.974989	1.04695	0.962968	0.953831	0.627649	0.581733	0.541274	8.2554	7.83441	7.9805	7.88704
16973365	5.23973	5.44392	5.74059	5.73378	5.85841	1.15204	1.41505	1.40839	1.53547	5.51726	6.20214	5.87656	5.82657	1.21211	1.94855	1.5549	1.50195	1.05215	1.37701	1.10403	0.978173	5.23733	5.39483	5.15447	5.17198	0.998334	1.1135	0.942609	0.954124	0.823632	0.57145	0.606218	0.635256	5.65255	5.06387	5.45256	5.42186	1.33128	0.885235	1.15895	1.13456	1.09831	0.454305	0.745354	0.755387	4.83157	5.42701	5.42186	5.07214
16870443	10.7326	10.0815	9.94995	9.56541	9.14689	0.636777	0.581295	0.445286	0.333159	10.0504	9.83804	9.03269	8.84719	0.623201	0.537907	0.307803	0.270664	0.978681	0.92536	0.691249	0.812417	10.0428	9.28343	8.25503	8.10302	0.619935	0.366231	0.179545	0.16159	0.99476	0.680843	0.583311	0.597014	10.0463	9.28939	8.148	7.26164	0.62142	0.367745	0.166707	0.0901852	0.997141	0.68366	0.541603	0.3332	9.96407	8.79	7.79669	7.06431
16843131	7.27347	7.29701	7.20145	7.09077	7.09872	1.01645	0.951304	0.881056	0.885919	7.43666	7.29071	7.36248	7.49041	1.11976	1.01202	1.06364	1.16226	1.10164	1.06383	1.20723	1.31193	7.32806	7.18656	6.75375	6.65162	1.03856	0.941535	0.697507	0.649836	0.927486	0.93035	0.655775	0.559112	6.83233	6.75125	6.89682	6.55131	0.736551	0.696301	0.770224	0.606188	0.657776	0.688029	0.724141	0.521558	7.00761	6.79021	6.68494	6.80891
16737151	7.80825	7.79426	7.77195	7.66157	7.4794	0.990353	0.975153	0.90333	0.796174	7.93755	8.24143	8.3114	7.89365	1.09377	1.35021	1.41731	1.06098	1.10442	1.38462	1.56898	1.3326	7.88857	8.00667	8.128	8.13173	1.05725	1.14744	1.24812	1.25135	0.966618	0.849824	0.880628	1.17943	7.16725	7.31571	7.29164	7.13557	0.641272	0.710777	0.699014	0.627343	0.586298	0.526419	0.493199	0.591284	7.43351	7.43389	7.29594	7.18544
17096904	7.82884	7.44304	8.02847	8.17119	8.15088	0.765353	1.1484	1.26782	1.25009	7.28331	7.64118	8.21135	8.67454	0.685142	0.878029	1.30361	1.79714	0.895197	0.764565	1.02823	1.4376	7.43276	7.68546	7.4898	7.89764	0.75992	0.905394	0.790566	1.04884	1.10914	1.03117	0.606444	0.583619	7.17344	7.37572	7.16966	7.48941	0.6349	0.73046	0.633237	0.790352	0.92667	0.831932	0.485756	0.439785	7.43595	7.36188	7.21409	7.6368
16721965	8.38323	8.14446	8.13942	7.8738	7.85189	0.847469	0.844513	0.702498	0.691914	8.38188	8.49518	8.43902	8.31044	0.999065	1.08069	1.03943	0.950797	1.17888	1.27966	1.47961	1.37416	8.33134	8.56807	8.66404	8.54565	0.964673	1.13669	1.21487	1.11916	0.965576	1.05182	1.16879	1.17707	7.52997	7.85189	7.59159	7.75282	0.553533	0.691914	0.577687	0.645992	0.554051	0.640254	0.555776	0.679422	7.96456	8.00837	8.10068	7.91288
17104983	8.34752	8.39494	8.48871	8.66326	8.94999	1.03341	1.10281	1.24464	1.51831	8.48846	8.53753	8.66953	8.68347	1.10262	1.14077	1.25007	1.26221	1.06697	1.03441	1.00436	0.831323	8.51985	8.46209	8.68762	8.86245	1.12687	1.08265	1.26584	1.42892	1.02199	0.949054	1.01262	1.13208	7.55434	7.31382	7.35582	7.56719	0.57707	0.488453	0.502884	0.582232	0.523362	0.42818	0.402286	0.461281	7.99576	7.66554	7.86497	7.84909
16818842	9.29087	9.51475	9.79372	9.6971	9.94077	1.16787	1.41701	1.32522	1.56906	9.57039	9.72036	9.75389	9.63368	1.2138	1.34676	1.37843	1.26822	1.03932	0.950424	1.04015	0.808267	9.46146	9.6716	9.5617	9.61911	1.12552	1.302	1.2065	1.25548	0.92727	0.966768	0.875277	0.989951	8.32775	7.85836	7.87799	8.11018	0.512949	0.370487	0.375563	0.44114	0.422599	0.275095	0.272458	0.347841	8.51005	7.94554	7.71725	8.09689
16784760	7.79113	7.76128	8.29599	8.28258	8.57009	0.979519	1.41898	1.40585	1.71589	7.68581	7.97811	7.99434	8.10377	0.929598	1.13838	1.15126	1.24198	0.949035	0.80225	0.818905	0.72381	7.5065	8.37552	8.10042	8.06012	0.820948	1.49941	1.23909	1.20496	0.883122	1.31714	1.07629	0.970199	7.40864	8.19444	7.60421	6.91546	0.76711	1.32254	0.878475	0.544998	0.825206	1.16178	0.763056	0.438816	7.16252	7.55319	6.74332	6.48746
16956714	10.2787	9.69297	9.39104	9.34791	9.20023	0.666331	0.540505	0.524586	0.473543	9.77215	9.78493	9.32498	9.21075	0.703921	0.710187	0.516314	0.477008	1.05641	1.31393	0.984232	1.00732	10.0497	9.89494	9.68425	9.62987	0.853267	0.76646	0.662313	0.637815	1.21216	1.07924	1.28277	1.33712	8.72741	8.46575	8.52938	8.8598	0.341214	0.284617	0.297449	0.374006	0.484733	0.400763	0.576102	0.784067	8.98393	8.71675	8.81145	9.02401
16778067	10.0579	10.661	11.0468	11.054	11.0876	1.51903	1.98474	1.99471	2.04161	10.6838	10.9366	10.9285	10.8965	1.54318	1.83876	1.82846	1.78841	1.0159	0.926447	0.916655	0.87598	10.6928	11.242	11.4493	11.3306	1.55293	2.27226	2.6234	2.41627	1.00631	1.23576	1.43476	1.35107	10.4074	9.97925	9.82047	9.29439	1.27418	0.946972	0.848278	0.589079	0.825683	0.515007	0.46393	0.329387	10.4414	9.81924	9.34356	8.77905
16988062	7.41844	7.44891	7.71081	7.82072	7.77714	1.02134	1.22465	1.32159	1.28227	7.16883	7.31359	7.46363	7.251	0.841121	0.929898	1.03182	0.890421	0.823545	0.759318	0.78074	0.694409	7.78215	8.00182	7.82066	7.80056	1.28673	1.49835	1.32154	1.30325	1.52978	1.61131	1.28078	1.46364	6.92696	6.79198	6.54204	6.79698	0.711295	0.647762	0.544725	0.65001	0.845651	0.696595	0.527927	0.730003	7.35304	7.23726	7.39792	7.41338
16679546	8.34673	8.44378	8.55632	8.64708	8.72521	1.06959	1.15636	1.23144	1.29997	8.40646	8.09273	8.30686	8.55167	1.04227	0.838571	0.972743	1.15264	0.974462	0.725181	0.789922	0.886668	8.4344	8.51248	8.23433	8.24112	1.06265	1.12175	0.925053	0.929411	1.01955	1.33769	0.950973	0.80633	7.826	7.25287	7.18573	7.04263	0.697019	0.468508	0.447203	0.404974	0.668748	0.558699	0.459734	0.351344	7.91456	7.46095	7.50078	7.64585
17063267	6.21172	6.06523	6.29759	6.35052	6.32309	0.903447	1.06133	1.10099	1.08025	6.09329	6.61881	6.60451	6.5509	0.921188	1.326	1.31293	1.26504	1.01964	1.24938	1.19249	1.17106	6.06523	5.88994	6.27241	6.10431	0.903447	0.80008	1.04296	0.928251	0.980741	0.603376	0.79438	0.733773	5.76089	5.63086	5.75333	6.05825	0.731622	0.668565	0.727797	0.899088	0.794216	0.504195	0.554332	0.710719	5.62774	5.6222	5.58232	5.42775
17109927	8.87788	9.23019	9.34031	9.67474	9.83339	1.27661	1.37786	1.73731	1.93926	9.23041	9.29866	9.70775	9.80715	1.2768	1.33866	1.77753	1.90431	1.00015	0.971547	1.02315	0.981976	9.36582	9.59262	10.0085	9.98075	1.40244	1.64119	2.18952	2.14781	1.0984	1.226	1.23178	1.12787	9.12011	8.6086	7.92282	7.39297	1.18282	0.829735	0.515822	0.357271	0.926395	0.619827	0.29019	0.187612	9.15002	8.64004	7.97862	7.82116
16873436	7.34609	7.66228	7.67326	7.88238	7.63427	1.24503	1.25454	1.45024	1.2211	8.00571	8.36883	8.28431	7.95637	1.57966	2.03178	1.91616	1.52656	1.26877	1.61953	1.32128	1.25015	7.70146	7.6305	7.96106	7.55769	1.27931	1.21791	1.53153	1.15797	0.809861	0.599431	0.799267	0.758551	7.43769	7.52359	7.07472	6.88556	1.06555	1.13092	0.828531	0.726717	0.674541	0.556617	0.43239	0.47605	7.5976	7.28645	7.0926	6.89288
17084565	7.76926	8.19692	8.3779	8.34471	8.26248	1.34505	1.52482	1.49015	1.40758	8.30222	8.51007	8.6494	8.59234	1.4469	1.67111	1.84056	1.76918	1.07572	1.09594	1.23515	1.25689	8.17303	8.52643	8.70685	8.62894	1.32296	1.69018	1.91533	1.81463	0.914345	1.01141	1.04062	1.02569	8.03189	8.05661	7.88742	7.67423	1.19966	1.22039	1.08535	0.936255	0.829129	0.730288	0.589684	0.529204	8.01451	7.78186	7.64462	7.62743
16888367	9.55229	9.12303	9.00022	8.95186	8.73612	0.742641	0.682039	0.659556	0.567946	9.04485	9.08918	9.01802	8.95968	0.703466	0.725418	0.690507	0.663143	0.94725	1.0636	1.04693	1.16762	9.02868	8.78946	8.69943	8.77522	0.69563	0.58934	0.553686	0.583552	0.988861	0.812414	0.801855	0.879978	8.30508	8.1067	7.92655	7.93977	0.421261	0.367142	0.324043	0.327026	0.598836	0.506111	0.469283	0.493146	8.6337	8.08623	8.01844	8.18656
16726293	6.61141	6.46589	6.43586	6.37808	6.41387	0.904053	0.885433	0.850672	0.872037	6.43886	6.41387	6.45485	6.63971	0.887276	0.872037	0.89716	1.01981	0.981443	0.984871	1.05465	1.16945	6.62797	6.64328	6.60851	6.42722	1.01154	1.02234	0.997995	0.880142	1.14005	1.17236	1.11239	0.863048	6.40612	6.01155	5.77978	5.66623	0.867366	0.65982	0.561894	0.519365	0.977561	0.756642	0.626302	0.509278	6.51031	6.40305	6.2016	6.1969
16684152	7.09535	7.01162	6.97525	7.01266	6.69325	0.943619	0.920129	0.944299	0.756755	7.23781	7.39669	7.39858	7.34246	1.10379	1.2323	1.2339	1.18683	1.16974	1.33926	1.30669	1.56831	7.09558	7.27331	7.11017	7.26041	1.00016	1.13128	1.01033	1.12121	0.906117	0.91803	0.818804	0.944713	6.73025	6.57283	6.49425	6.56451	0.776415	0.696156	0.659251	0.692154	0.703407	0.564926	0.53428	0.583195	6.93307	7.01162	6.96173	6.82907
16860508	8.43855	8.0447	7.74307	7.88263	7.43135	0.761098	0.617504	0.680224	0.497511	8.3222	8.2135	7.91229	7.78584	0.92252	0.855568	0.694351	0.636085	1.21209	1.38553	1.02077	1.27853	8.33556	8.35076	8.2511	8.14594	0.931103	0.940963	0.878156	0.816427	1.0093	1.09981	1.26471	1.28352	7.69984	7.05938	6.7715	7.00849	0.599276	0.38444	0.314898	0.371116	0.649608	0.449339	0.453514	0.583438	7.90093	7.44759	7.38062	7.34723
16699533	11.0104	10.6776	10.2289	10.1615	9.97376	0.794038	0.581778	0.555208	0.487473	11.1104	10.6439	10.3928	10.3226	1.07177	0.775657	0.651786	0.620826	1.34978	1.33325	1.17395	1.27356	10.816	10.1668	9.97997	9.97321	0.873979	0.557274	0.489574	0.487287	0.815451	0.718455	0.751127	0.784902	10.6393	9.75757	9.55693	9.90195	0.773203	0.419634	0.365151	0.463803	0.721424	0.541005	0.560231	0.747075	10.5106	9.42676	8.90599	8.98654
16888405	6.35741	6.2941	6.11994	6.76287	6.60065	0.957064	0.848231	1.32451	1.18364	5.98724	6.01966	6.43916	6.80747	0.773686	0.791271	1.0583	1.36609	0.808396	0.932849	0.799014	1.15414	6.0922	6.2045	6.25827	6.33589	0.832078	0.899431	0.933587	0.985188	1.07547	1.13669	0.882157	0.721174	5.62297	5.95371	5.52741	6.19742	0.60105	0.755915	0.562526	0.895029	0.776865	0.955317	0.531537	0.655177	6.1224	6.26572	6.28735	6.58293
16673348	7.75426	8.04682	8.25263	8.13792	8.13258	1.22481	1.41262	1.30465	1.29983	8.13597	8.04693	8.31559	8.34584	1.30288	1.22491	1.47563	1.5069	1.06374	0.867118	1.13105	1.15931	7.75216	7.53596	7.77531	7.74301	0.998549	0.859577	1.0147	0.992235	0.766414	0.701749	0.687641	0.65846	7.75554	7.53371	7.63338	7.44154	1.00089	0.858241	0.919627	0.805125	0.768209	0.700658	0.623211	0.534291	7.5673	7.17604	6.62614	6.44996
16845445	8.14077	8.38251	8.4866	8.59896	8.72009	1.18242	1.27088	1.37382	1.49415	8.8099	8.97539	9.18497	9.32466	1.59011	1.78339	2.06222	2.2719	1.3448	1.40327	1.50109	1.52053	8.43883	8.55309	8.63054	8.82595	1.22949	1.33083	1.40423	1.60791	0.77321	0.746238	0.680929	0.707739	7.68427	7.39844	7.30798	7.53429	0.728753	0.597775	0.561444	0.6568	0.458302	0.335191	0.272252	0.289097	7.80598	7.57134	7.61135	7.74715
16954697	8.03073	7.91378	8.24419	8.21073	8.14051	0.922138	1.15947	1.13288	1.07906	8.1038	8.00522	7.865	7.94576	1.05195	0.982477	0.891475	0.942805	1.14077	0.847354	0.78691	0.873726	7.9336	8.17783	7.97164	8.13437	0.93489	1.10734	0.959874	1.07448	0.888719	1.12709	1.07673	1.13967	7.67342	7.5971	6.98155	7.09272	0.780618	0.740398	0.483244	0.521954	0.742067	0.753603	0.542072	0.553618	7.5547	7.3475	6.92408	7.25485
16836404	9.09607	9.15829	9.32646	9.24638	9.1069	1.04407	1.17316	1.10981	1.00754	9.27414	9.67728	9.20367	9.25521	1.13137	1.49611	1.07744	1.11662	1.08361	1.27528	0.970831	1.10827	8.92713	8.88675	8.75711	8.94436	0.889495	0.864945	0.790613	0.900187	0.78621	0.578131	0.73379	0.806169	8.52783	8.38516	8.18085	8.44404	0.674441	0.610935	0.530263	0.636383	0.596128	0.40835	0.492152	0.569918	8.76265	8.19204	8.09199	8.34108
16767851	7.92103	7.04134	6.88591	6.43114	6.38425	0.543484	0.487974	0.35604	0.344653	6.69509	6.95865	6.36068	6.35353	0.42752	0.513211	0.339069	0.337393	0.786629	1.05172	0.952332	0.978937	6.95813	6.36068	6.21391	6.02553	0.513025	0.339069	0.306271	0.268781	1.2	0.660682	0.903272	0.796639	6.40071	5.87468	5.6109	5.75192	0.348608	0.242096	0.201642	0.222347	0.815419	0.471728	0.594693	0.659015	6.63052	5.60603	5.77565	5.52102
16736638	7.58247	7.30688	7.78459	8.28843	8.53538	0.826112	1.15039	1.63123	1.93577	7.23241	7.90081	8.62408	8.81273	0.78455	1.2469	2.05853	2.3461	0.949689	1.08389	1.26194	1.21197	7.09609	7.30947	8.45183	8.21232	0.713816	0.827597	1.82685	1.5474	0.909841	0.663725	0.887454	0.659564	7.01583	6.69261	7.44913	6.88993	0.675188	0.539667	0.911716	0.618765	0.860606	0.432808	0.442897	0.263742	6.80389	6.82763	6.66091	6.67667
16944574	5.01627	5.55213	6.18702	6.54906	6.49824	1.4498	2.25128	2.89344	2.7933	4.83319	5.53148	6.66018	6.71228	0.880821	1.4292	3.12511	3.24004	0.607547	0.63484	1.08007	1.15993	5.28792	5.58167	6.24702	6.01199	1.20719	1.47979	2.34688	1.99407	1.37052	1.0354	0.750975	0.615445	5.30028	5.5319	5.58721	5.37867	1.21757	1.42962	1.48549	1.28556	1.38232	1.00029	0.475339	0.396773	5.6567	5.1561	5.53551	5.44658
16989736	8.72537	8.79205	9.40744	9.43971	9.08897	1.04731	1.60444	1.64073	1.28664	9.29495	9.34893	8.90011	8.60929	1.4841	1.54067	1.12877	0.922695	1.41706	0.960254	0.687965	0.717136	8.7447	8.91632	8.36585	9.10647	1.01349	1.14152	0.779427	1.30234	0.6829	0.74092	0.690511	1.41146	8.01806	8.56105	8.18538	7.34542	0.612461	0.892349	0.687778	0.384233	0.412683	0.579194	0.609317	0.416425	8.37711	8.36753	8.60423	8.19915
16726945	7.16275	8.25263	8.63485	8.93447	9.09902	2.12856	2.77425	3.41462	3.82715	8.16161	8.88278	9.19757	9.22654	1.99842	3.29443	4.09773	4.18083	0.938858	1.1875	1.20006	1.09241	7.94203	8.37372	8.65204	8.7916	1.71627	2.31494	2.80751	3.09267	0.858815	0.702684	0.685136	0.739726	7.91056	8.14547	8.12574	7.94667	1.67925	1.97619	1.94935	1.7218	0.840287	0.599859	0.475715	0.411831	7.76554	7.74919	7.15955	6.9655
16705715	11.4358	11.5335	11.6664	11.7758	11.8097	1.07013	1.17336	1.26582	1.29586	11.584	11.4907	11.5733	11.581	1.10819	1.03881	1.10004	1.10595	1.03557	0.885332	0.869037	0.853451	11.6449	11.7876	11.8214	11.7259	1.156	1.2762	1.30647	1.22277	1.04314	1.22853	1.18765	1.10562	10.6592	10.0707	9.99693	9.99646	0.583757	0.388208	0.368866	0.368747	0.526764	0.373705	0.33532	0.33342	10.7853	10.2529	10.3732	10.4404
16682930	9.23801	9.33218	9.15692	9.31156	9.29034	1.06745	0.945347	1.0523	1.03694	9.38744	9.2259	9.39952	9.35629	1.10914	0.99164	1.11846	1.08544	1.03905	1.04897	1.06287	1.04677	9.12858	8.94994	8.94085	8.97918	0.926957	0.819	0.813854	0.835764	0.835746	0.825905	0.727655	0.769977	8.84587	8.56673	8.50841	8.54017	0.761998	0.627952	0.603072	0.616493	0.68702	0.633246	0.539198	0.567966	8.95707	8.57489	8.70464	8.70025
16961475	7.83828	7.90577	7.87398	7.96584	8.0297	1.04789	1.02505	1.09244	1.14189	7.98199	8.17836	8.22375	8.3217	1.10474	1.26582	1.30629	1.39805	1.05426	1.23489	1.19575	1.22433	7.92768	8.1408	7.77333	7.97195	1.06392	1.2333	0.955979	1.09708	0.963051	0.974305	0.73183	0.784719	6.94277	6.57717	6.4864	6.59646	0.537558	0.417222	0.391782	0.42284	0.486591	0.329605	0.29992	0.302449	7.345	6.96028	7.10526	7.07972
16755339	9.17751	8.61712	8.20363	8.19942	7.99437	0.678122	0.509135	0.507653	0.440392	8.60856	8.28271	7.96995	7.73492	0.674107	0.537822	0.433003	0.367908	0.994079	1.05634	0.852951	0.835409	8.76062	8.21836	7.90329	8.26911	0.74904	0.514361	0.413449	0.532778	1.11116	0.956377	0.954841	1.44813	7.97741	7.26789	7.57762	7.33318	0.435245	0.266164	0.329904	0.278486	0.645662	0.494891	0.761897	0.756945	8.0362	7.37888	7.02715	7.2085
16768854	8.25399	7.87124	7.63803	7.69765	7.17057	0.766974	0.652499	0.680025	0.471909	7.80834	7.57076	7.21427	7.21521	0.734255	0.622769	0.486422	0.486739	0.95734	0.954436	0.7153	1.03143	7.99751	7.35398	7.11655	7.50634	0.837129	0.535885	0.454566	0.595572	1.14011	0.860488	0.934509	1.2236	7.18892	6.5591	6.60432	6.86762	0.477949	0.308879	0.318713	0.382526	0.650931	0.495977	0.655219	0.785896	7.16086	6.70468	6.46966	6.76183
17046998	9.19493	9.08556	8.76862	8.36201	7.89434	0.92699	0.744159	0.56139	0.405959	9.01567	8.54453	8.17615	7.96751	0.883153	0.6371	0.493531	0.427081	0.952711	0.856135	0.879125	1.05203	9.17412	8.87931	8.2401	7.54761	0.985675	0.803505	0.515902	0.319233	1.11609	1.26119	1.04533	0.747476	8.8789	8.59074	7.8546	7.00471	0.803276	0.657838	0.394929	0.219117	0.909555	1.03255	0.800211	0.513057	8.93589	8.71716	7.62635	6.70068
17053917	7.98885	8.86114	8.65297	8.1177	7.87668	1.83056	1.5846	1.09342	0.925195	8.27029	8.07106	7.57632	7.04955	1.2154	1.05863	0.751302	0.521486	0.663949	0.668079	0.687113	0.56365	7.71654	8.1134	7.87742	7.40098	0.827989	1.09017	0.925668	0.665323	0.681248	1.02978	1.23209	1.27582	7.21534	6.31427	6.21091	6.13976	0.58499	0.313257	0.291599	0.277567	0.481315	0.295907	0.388125	0.532261	6.93933	6.20349	6.22376	6.30692
16699904	8.4027	8.13675	8.19478	8.24427	8.14475	0.831651	0.865787	0.895997	0.836277	8.37147	8.3027	8.40598	8.31741	0.978584	0.933036	1.00228	0.942595	1.17668	1.07767	1.11861	1.12713	8.14366	8.14012	8.32227	8.20722	0.835644	0.833599	0.945778	0.873282	0.853932	0.893427	0.943631	0.926466	7.69764	7.43555	7.48516	7.41721	0.613417	0.511514	0.529412	0.505053	0.626842	0.548226	0.528211	0.535811	7.74518	7.36622	7.36684	7.60438
16997199	7.27189	6.98245	6.91174	6.95318	6.8971	0.818221	0.779084	0.801786	0.771217	6.99034	7.14228	7.13373	6.71114	0.822708	0.914077	0.908678	0.677948	1.00548	1.17327	1.13332	0.879062	6.60436	6.62004	6.50894	6.75444	0.629583	0.636462	0.58929	0.698607	0.765256	0.696289	0.648514	1.03047	6.5746	6.2389	6.3566	6.26287	0.61673	0.488695	0.530235	0.496883	0.749634	0.534632	0.583524	0.732922	6.28144	5.92535	6.00634	6.03662
16829985	7.32539	8.3392	8.32612	8.66976	8.35505	2.01922	2.00101	2.53919	2.04153	8.47667	8.41281	8.90978	8.81245	2.22111	2.12493	2.99881	2.80316	1.09998	1.06193	1.18101	1.37307	7.96752	7.99432	8.37318	8.42961	1.56063	1.58989	2.06736	2.14982	0.702634	0.748211	0.689392	0.766926	7.9439	8.1266	8.10209	7.91022	1.53528	1.74255	1.7132	1.49986	0.691224	0.820052	0.571293	0.53506	7.81839	7.51399	7.37601	6.77386
16968378	7.84373	7.88754	7.96411	7.86409	7.76697	1.03083	1.08702	1.01421	0.948181	8.06023	8.4094	8.22232	8.0171	1.16191	1.48007	1.30006	1.12769	1.12716	1.36158	1.28185	1.18932	7.92532	7.97874	7.90185	7.88184	1.05818	1.0981	1.04111	1.02676	0.910723	0.741924	0.800812	0.910504	7.34385	7.0996	6.93884	7.01295	0.707167	0.597029	0.534072	0.562226	0.608624	0.403378	0.410805	0.498565	7.59454	7.11355	7.35716	7.31802
17114114	7.42601	7.33275	7.14904	7.44527	7.25998	0.937403	0.825323	1.01344	0.89129	6.71581	6.74027	6.87768	6.89933	0.611234	0.621686	0.683811	0.694147	0.65205	0.753265	0.674744	0.778812	7.43507	7.57468	7.20496	7.24331	1.0063	1.10855	0.857938	0.881052	1.64634	1.78313	1.25464	1.26926	6.4443	5.72213	5.86911	5.78369	0.506377	0.306958	0.339881	0.32034	0.82845	0.493751	0.49704	0.461486	6.90066	6.246	6.44635	6.47781
16930534	8.73369	8.80905	8.66821	8.83701	8.69289	1.05363	0.955627	1.07425	0.972121	9.11066	9.06953	9.15047	8.8892	1.29862	1.26212	1.33495	1.11382	1.23252	1.32072	1.24269	1.14576	9.20272	9.08356	9.25608	9.24167	1.38419	1.27445	1.43634	1.42206	1.06589	1.00978	1.07595	1.27674	7.46677	7.57467	7.62929	7.49671	0.415547	0.447818	0.465096	0.424261	0.319993	0.354815	0.348399	0.380906	7.68554	7.76734	7.83487	8.15774
16967843	4.36202	4.35012	4.93178	4.53062	4.58519	0.991785	1.48428	1.12396	1.16729	4.25714	4.75141	4.29844	5.04345	0.92988	1.30984	0.956884	1.60373	0.937581	0.882478	0.851347	1.37388	4.13199	4.07144	4.05276	4.43646	0.85262	0.817571	0.807053	1.05295	0.916914	0.624175	0.843418	0.656567	3.64601	4.12774	3.63258	4.12118	0.608777	0.85011	0.603136	0.84625	0.654684	0.649016	0.630313	0.527678	4.01321	3.72204	3.87102	3.73423
16752495	9.49437	10.2315	10.2994	10.1077	9.90959	1.66687	1.74718	1.52978	1.3335	10.2999	10.6973	10.7632	10.5581	1.74783	2.30212	2.40973	2.09032	1.04857	1.31762	1.57522	1.56754	10.0155	10.0863	10.1323	10.0863	1.43505	1.50729	1.5561	1.50729	0.821049	0.654743	0.645756	0.721084	10.0771	10.2085	9.84404	9.3926	1.49766	1.64052	1.27427	0.931893	0.856871	0.712613	0.528801	0.445814	10.0863	9.96621	9.68414	9.43809
16962380	7.35413	7.44154	7.72515	8.05816	7.97449	1.06246	1.29327	1.62905	1.53726	7.53847	7.53847	8.20909	7.90005	1.1363	1.1363	1.80872	1.45995	1.06949	0.878626	1.11029	0.949713	7.52123	7.29722	7.53847	8.07141	1.1228	0.961325	1.1363	1.64408	0.988121	0.846014	0.628235	1.12612	7.46645	7.44469	7.33879	7.63807	1.08097	1.06478	0.989426	1.21752	0.951304	0.937064	0.547032	0.833944	7.4658	7.00858	7.30731	7.40053
17014963	8.2512	8.18811	8.10803	8.21506	8.33395	0.957207	0.905527	0.975258	1.05903	8.36502	8.57498	8.41317	8.42481	1.08209	1.2516	1.11881	1.12787	1.13046	1.38218	1.1472	1.065	8.46905	8.6085	8.49791	8.4125	1.16299	1.28102	1.1865	1.11829	1.07477	1.02351	1.0605	0.991508	7.63204	7.37198	7.27309	7.41766	0.651048	0.543659	0.507642	0.561151	0.60166	0.434371	0.453733	0.497531	7.85071	7.82836	7.75756	7.6785
16838049	9.05826	8.83381	8.64142	8.83404	8.75275	0.855922	0.749065	0.856057	0.809156	9.00274	8.89828	8.41016	8.12425	0.962244	0.895039	0.638118	0.5234	1.12422	1.19488	0.745416	0.646847	8.52934	8.43392	8.20038	8.15975	0.69307	0.648715	0.551762	0.536439	0.720265	0.72479	0.864671	1.02491	8.3447	7.82778	7.45893	7.5772	0.609812	0.426175	0.33003	0.358225	0.63374	0.476153	0.517192	0.684418	8.54163	8.18587	7.7626	7.97148
16839220	9.7164	10.1621	10.5951	10.1661	9.77275	1.36194	1.83869	1.36574	1.03983	10.2328	10.472	10.1548	9.77327	1.43036	1.68839	1.35506	1.04021	1.05024	0.918257	0.992184	1.00036	10.2099	10.559	10.2641	9.82634	1.40784	1.79333	1.46171	1.07919	0.984252	1.06215	1.0787	1.03748	9.77816	9.81305	9.18235	8.82687	1.04374	1.06929	0.690615	0.539793	0.729702	0.633316	0.509655	0.518929	9.87416	9.12674	8.61076	8.35624
16848470	8.04594	7.942	8.27149	8.2554	8.27793	0.930488	1.16923	1.15626	1.17445	8.00037	8.1448	8.08578	8.18655	0.968912	1.07093	1.02801	1.10237	1.04129	0.915925	0.889077	0.938627	7.76159	7.67196	7.71463	7.77592	0.821115	0.77165	0.794814	0.829312	0.847462	0.720545	0.773162	0.752297	7.6185	7.25655	7.39319	7.74611	0.743581	0.578591	0.636068	0.812347	0.767439	0.540272	0.61874	0.736907	7.72688	7.40338	7.60946	7.30497
16866821	6.24463	6.42687	6.57344	6.30482	6.33045	1.13464	1.25598	1.0426	1.06129	6.29344	6.30372	6.32139	6.86052	1.03441	1.04181	1.05465	1.5325	0.911664	0.829479	1.01156	1.444	6.32146	6.33526	6.57645	6.25166	1.0547	1.06483	1.2586	1.00488	1.01961	1.0221	1.19338	0.655717	5.82187	6.35531	6.30737	5.9904	0.745994	1.07974	1.04445	0.838431	0.721178	1.03641	0.99033	0.547101	5.82048	6.3442	5.94992	6.20556
17095981	8.48289	8.6879	8.58142	8.78236	8.60207	1.1527	1.07068	1.2307	1.08612	8.61723	8.63482	8.64001	8.66815	1.0976	1.11106	1.11506	1.13702	0.952198	1.03771	0.906043	1.04687	8.82532	8.6534	8.53026	8.38987	1.2679	1.12546	1.03338	0.937563	1.15516	1.01296	0.926745	0.824577	8.41898	7.85965	7.91876	7.79317	0.956668	0.649211	0.676367	0.619975	0.871604	0.584318	0.606572	0.545262	8.47376	8.05837	7.97074	8.10383
16998112	8.27089	8.09896	7.89492	7.83827	7.85925	0.887651	0.770584	0.740912	0.751767	8.09734	8.07492	7.9411	7.79936	0.886655	0.872986	0.795649	0.721197	0.998878	1.13289	1.07388	0.959336	8.19124	8.36924	8.17365	8.21283	0.946283	1.07055	0.93482	0.960553	1.06725	1.2263	1.17492	1.33189	7.54718	7.12094	7.05529	7.31596	0.605539	0.450639	0.430595	0.515866	0.682948	0.516204	0.541187	0.715291	7.90367	7.35122	7.48641	7.46628
17042681	7.29873	7.75505	7.68053	7.89102	8.17269	1.37203	1.30297	1.50764	1.83269	7.74349	7.91278	8.11461	8.23997	1.36109	1.53054	1.76037	1.92018	0.992024	1.17466	1.16764	1.04774	7.68721	7.63081	7.70458	7.98291	1.30901	1.25883	1.32487	1.60678	0.961741	0.822471	0.752608	0.836787	7.13116	7.12514	6.98764	6.64515	0.89034	0.886635	0.806033	0.635702	0.654138	0.579294	0.457876	0.331064	7.23591	6.99149	6.79636	6.96799
16809511	8.07883	8.00483	8.03196	8.49016	8.5582	0.95	0.968029	1.3299	1.39413	7.82412	7.66165	7.90265	8.24742	0.838152	0.748883	0.885042	1.12396	0.882264	0.773617	0.665493	0.806205	8.22082	8.35138	8.37518	8.38286	1.10342	1.20793	1.22803	1.23459	1.3165	1.61298	1.38753	1.09843	7.57313	7.52627	7.45747	7.3302	0.704318	0.681805	0.650053	0.595168	0.840322	0.910429	0.734489	0.529528	7.86995	7.86209	7.77737	7.99598
16808997	5.32475	5.15181	5.35306	5.67972	5.44817	0.887033	1.01982	1.27896	1.08932	5.41986	5.66409	6.09563	6.09916	1.06815	1.26518	1.70632	1.7105	1.20418	1.24059	1.33414	1.57025	5.66422	6.23467	6.56965	6.42182	1.26529	1.87895	2.37003	2.1392	1.18457	1.48512	1.38898	1.25063	4.72095	4.65857	4.99801	4.59737	0.658022	0.630176	0.79734	0.604	0.616041	0.498093	0.467287	0.353113	4.83514	4.67877	4.98703	4.87129
16706933	7.85899	7.82342	7.67374	7.62454	7.51417	0.975648	0.879498	0.850007	0.787405	8.49101	8.42711	7.84375	7.88942	1.54974	1.48259	0.989491	1.02131	1.58842	1.68572	1.1641	1.29706	8.16266	8.08935	7.97881	8.40071	1.23428	1.17313	1.0866	1.4557	0.796442	0.79127	1.09814	1.42533	7.90979	7.46308	7.38376	7.29774	1.03584	0.760008	0.719352	0.677714	0.668397	0.512621	0.726992	0.663572	8.0003	7.68295	7.57004	7.71871
16913681	8.87444	7.79403	7.08878	6.68986	6.37823	0.472894	0.290044	0.219976	0.177242	7.07973	6.66289	6.57899	6.48503	0.28823	0.215902	0.203705	0.19086	0.609502	0.744378	0.926033	1.07684	7.66635	6.14726	5.82773	5.72477	0.432842	0.15102	0.121017	0.112682	1.50172	0.699485	0.594082	0.59039	7.43143	6.04745	5.62837	5.71283	0.367799	0.140926	0.105398	0.111753	1.27606	0.652733	0.517407	0.585524	7.41554	5.81444	5.57995	5.81495
16741161	7.35534	7.38401	7.55939	7.50861	7.29839	1.02008	1.15193	1.11209	0.961298	7.68889	7.66083	7.72905	7.72692	1.26012	1.23584	1.29568	1.29377	1.23532	1.07284	1.16509	1.34586	7.71712	8.01452	8.11436	7.87422	1.28501	1.57918	1.69234	1.43285	1.01976	1.27782	1.30614	1.1075	6.98132	7.17453	7.28494	6.66218	0.771633	0.882211	0.952377	0.618498	0.612351	0.713855	0.735039	0.478059	7.248	7.27225	7.19469	7.07147
16804559	8.66551	7.5596	6.62369	6.36136	6.05647	0.46461	0.242858	0.20248	0.163909	7.31453	7.08128	6.48466	6.40423	0.392028	0.333503	0.220546	0.208588	0.843779	1.37324	1.08922	1.27258	7.52734	6.50721	6.14616	6.45286	0.454338	0.224021	0.174422	0.215738	1.15894	0.67172	0.790862	1.03428	6.5938	5.82823	5.69602	6.11055	0.237879	0.139925	0.127672	0.170169	0.60679	0.41956	0.578891	0.815817	6.87167	6.27861	6.49831	6.63191
16904324	7.56037	7.25727	7.50258	7.43592	7.45459	0.810504	0.960731	0.917349	0.929299	7.34844	7.63807	7.42864	7.61402	0.86338	1.05533	0.912731	1.03789	1.06524	1.09847	0.994967	1.11685	7.32432	7.48627	7.53121	7.88102	0.849066	0.949934	0.979986	1.24889	0.98342	0.900127	1.07369	1.2033	6.95268	7.46089	6.79385	6.26136	0.656247	0.93337	0.587832	0.406403	0.76009	0.884431	0.644037	0.391568	7.21381	7.31143	6.47728	5.93011
16808793	11.3599	10.9857	10.6251	10.5091	10.3228	0.771571	0.600893	0.554489	0.48732	10.9305	10.2756	10.1569	9.89617	0.742576	0.471624	0.434386	0.362561	0.962421	0.784872	0.783399	0.74399	11.1462	10.7563	10.4242	10.2229	0.862353	0.658123	0.522796	0.454704	1.1613	1.39544	1.20353	1.25415	10.5908	9.46402	9.02987	8.65217	0.586779	0.268713	0.198882	0.153072	0.790195	0.569761	0.457847	0.422198	10.7122	9.79392	9.59817	9.6467
16825909	5.78776	5.51011	5.6286	6.06357	5.88475	0.824932	0.895545	1.21067	1.06954	6.04962	5.90934	6.25302	6.28946	1.19902	1.08792	1.38056	1.41588	1.45348	1.21481	1.14033	1.32382	5.59399	5.66857	5.44068	5.63645	0.874316	0.920704	0.78617	0.900431	0.72919	0.846298	0.569456	0.635953	5.32805	5.33001	5.14469	5.65111	0.727131	0.728119	0.640349	0.909627	0.606436	0.669277	0.463832	0.642449	5.64752	5.78383	5.97542	5.70652
16672838	7.06062	6.28776	6.19966	6.36134	6.09393	0.585257	0.550587	0.615882	0.511681	6.50769	6.46095	6.26361	6.26572	0.681634	0.659906	0.575541	0.576386	1.16468	1.19855	0.9345	1.12646	6.40043	6.1363	5.74071	5.42717	0.632798	0.52693	0.400562	0.322318	0.928355	0.798493	0.695974	0.559205	6.01206	5.57549	4.91413	5.29026	0.483451	0.357219	0.225862	0.293136	0.709253	0.541317	0.392434	0.508576	6.01997	5.31399	5.24282	5.2564
16800921	8.75104	8.81843	8.44846	8.58796	8.86648	1.04782	0.810803	0.893116	1.08331	8.70003	8.30069	8.52617	9.20612	0.96526	0.731866	0.855674	1.37086	0.921206	0.902644	0.958077	1.26544	8.20832	8.04814	8.26727	8.59212	0.686479	0.614338	0.715109	0.8957	0.711185	0.839413	0.835726	0.653386	7.7708	7.93511	8.07633	8.37248	0.506897	0.568042	0.62646	0.769204	0.52514	0.776155	0.732125	0.561111	7.59886	7.5575	7.46716	7.42871
16852025	8.36938	9.06804	9.47349	9.83462	10.1744	1.623	2.14967	2.76109	3.49422	8.99454	9.24583	9.80212	10.1647	1.54238	1.83585	2.69958	3.47104	0.950327	0.854015	0.977725	0.993368	8.85965	9.53047	10.0544	10.0371	1.40471	2.23626	3.21536	3.17721	0.910737	1.2181	1.19106	0.915347	8.98178	9.06076	9.12738	9.06567	1.5288	1.61483	1.69115	1.62033	0.991194	0.879608	0.626448	0.466813	8.73142	8.5846	8.56374	8.6859
17020942	7.64601	9.16241	9.64427	10.0772	10.0579	2.86076	3.99517	5.3935	5.32153	9.01577	9.65133	10.2321	10.2408	2.58428	4.01479	6.00474	6.04089	0.903353	1.00491	1.11333	1.13518	8.72765	9.47309	10.4853	10.4255	2.11645	3.54819	7.15653	6.8661	0.818971	0.88378	1.19181	1.1366	8.57779	8.67362	9.16241	9.06108	1.90762	2.03865	2.86076	2.66672	0.738165	0.507784	0.476417	0.441445	8.29426	7.86773	7.96161	7.55464
16746808	7.96291	8.21339	8.35547	8.41215	8.31373	1.1896	1.31271	1.36531	1.27528	8.2297	8.44703	8.49254	8.4337	1.20312	1.39873	1.44356	1.38586	1.01137	1.06552	1.05731	1.08671	8.18411	8.27257	8.27176	8.25937	1.1657	1.23941	1.23871	1.22812	0.968894	0.886103	0.858099	0.88618	7.85147	7.1963	7.14271	7.26431	0.92566	0.587794	0.56636	0.616169	0.769383	0.420236	0.392337	0.444611	8.15466	7.46933	7.69141	7.79227
16815194	6.37951	6.75942	6.6138	7.03329	6.79024	1.30126	1.17632	1.57328	1.32935	7.17385	7.2924	7.26323	6.97607	1.73428	1.88281	1.84512	1.5121	1.33277	1.60058	1.17279	1.13747	6.51419	6.64278	6.69182	6.38902	1.09784	1.20019	1.24169	1.00661	0.633027	0.637449	0.672959	0.665702	6.36275	6.8074	6.34955	6.39072	0.988447	1.34526	0.979444	1.0078	0.569948	0.7145	0.530828	0.666488	6.58106	6.36689	6.42432	5.87423
16834931	8.75395	9.40839	9.40752	9.35077	9.13384	1.57399	1.57305	1.51238	1.30124	9.73988	9.85481	9.79148	9.52612	1.98058	2.14482	2.0527	1.70783	1.25831	1.36348	1.35727	1.31246	9.36437	9.52716	9.47436	9.42348	1.5267	1.70906	1.64764	1.59055	0.770833	0.79683	0.802671	0.931332	9.25931	8.63768	8.46025	8.49371	1.41947	0.922565	0.815805	0.834948	0.716696	0.430136	0.39743	0.488895	9.0577	8.18671	7.74509	7.54026
16907068	4.77079	4.60304	4.79379	4.42026	4.55763	0.890233	1.01607	0.784297	0.862647	4.37505	4.97053	5.05098	4.70043	0.760098	1.14849	1.21436	0.952401	0.853819	1.13033	1.54834	1.10405	4.61667	4.78134	4.43223	4.62773	0.898684	1.00734	0.790832	0.905598	1.18233	0.877099	0.651233	0.950857	4.60304	4.80803	4.1121	4.51598	0.890233	1.02615	0.633456	0.838099	1.17121	0.893477	0.521637	0.879986	4.64448	4.60304	4.63515	4.37789
16824301	9.59002	9.35877	9.36485	9.24146	9.07279	0.851894	0.855493	0.785365	0.698712	9.60535	9.85261	9.49312	9.27745	1.01068	1.19963	0.93504	0.805206	1.1864	1.40227	1.19058	1.15241	9.4941	9.75028	9.74217	9.59127	0.935675	1.11749	1.11122	1.00087	0.925784	0.931528	1.18842	1.24299	8.71552	8.31	8.14319	8.18053	0.545443	0.41179	0.366826	0.376445	0.539677	0.343264	0.39231	0.467514	8.96308	8.60139	8.75324	8.61727
17089460	8.10777	8.01376	8.00601	8.09638	8.08295	0.936918	0.931893	0.992136	0.982945	8.17425	8.55452	8.67178	8.62442	1.04715	1.36296	1.47837	1.43063	1.11766	1.46257	1.49009	1.45545	7.97182	7.88393	7.93637	7.98187	0.91007	0.856284	0.887977	0.916434	0.869089	0.628253	0.600644	0.640582	8.00601	8.03441	7.80766	7.79952	0.931893	0.950421	0.812188	0.807622	0.889929	0.697321	0.54938	0.564523	8.07147	7.9738	7.8821	7.78783
16956088	6.79406	6.98738	6.87644	6.96718	6.65367	1.14339	1.05876	1.12749	0.907273	7.13546	7.23444	6.87154	6.72405	1.26698	1.35696	1.05517	0.952629	1.10809	1.28165	0.935858	1.04999	6.97627	6.73298	6.77965	7.32693	1.13462	0.95854	0.990057	1.4468	0.89553	0.706391	0.93829	1.51874	6.5445	6.04033	6.01836	6.39979	0.841152	0.593067	0.584104	0.760872	0.663905	0.437057	0.553563	0.798707	6.58826	5.41033	5.37661	5.54173
17067410	5.10506	5.39743	5.36449	5.60006	5.52673	1.22465	1.197	1.40931	1.33947	5.67221	5.81676	5.98862	6.25518	1.48159	1.63772	1.84491	2.21931	1.20981	1.36819	1.30909	1.65685	5.55428	5.62928	5.27631	5.60218	1.3653	1.43815	1.12603	1.41139	0.921508	0.878141	0.610342	0.63596	4.98863	5.41546	5.07981	4.85708	0.922466	1.24004	0.982644	0.842074	0.62262	0.757176	0.532623	0.379431	5.59654	5.78125	5.78041	5.17737
17071625	8.08679	7.83903	7.30361	7.18213	6.92637	0.842204	0.581085	0.534162	0.447383	8.02548	7.59469	7.51106	7.56833	0.958397	0.71099	0.670951	0.698117	1.13796	1.22356	1.25608	1.56045	7.96678	7.84852	7.47573	7.50472	0.920185	0.847764	0.65472	0.668006	0.960129	1.19237	0.975809	0.956867	6.86841	6.69084	6.53813	6.46185	0.429765	0.379997	0.341828	0.324224	0.448421	0.534462	0.509468	0.464426	7.00784	6.86894	7.12006	7.01975
16866650	9.61234	9.65781	9.69734	9.91525	10.044	1.03202	1.06069	1.23364	1.34882	9.66651	9.73743	10.0187	10.0041	1.03826	1.09058	1.32538	1.31204	1.00605	1.02818	1.07437	0.972736	9.61969	10.0254	10.6079	10.647	1.00511	1.33149	1.99387	2.04861	0.968064	1.2209	1.50438	1.56139	9.56146	9.18345	9.21171	9.06564	0.965349	0.742837	0.757527	0.684585	0.929772	0.681139	0.571555	0.521771	9.6193	9.36905	9.1882	8.85678
16825057	8.48238	8.8452	9.01728	9.17699	9.14079	1.28593	1.44884	1.61844	1.57834	8.98132	8.89196	8.95486	8.95481	1.41317	1.3283	1.38749	1.38744	1.09895	0.916801	0.857299	0.879051	8.46264	8.57215	8.72649	8.84644	0.986408	1.0642	1.18436	1.28704	0.698011	0.801176	0.853602	0.927639	8.48056	8.35801	8.01726	7.86333	0.998736	0.917401	0.724409	0.651099	0.706735	0.690658	0.522102	0.469281	8.44917	8.49066	8.19041	8.04549
16908685	6.45322	5.8085	5.79008	5.66404	5.77624	0.639618	0.631502	0.578673	0.625471	6.12849	6.11876	5.65794	5.34223	0.798449	0.793079	0.576231	0.462977	1.24832	1.25586	0.995779	0.740206	6.03794	5.85635	5.11265	5.32767	0.749871	0.661188	0.394865	0.458326	0.939159	0.833698	0.685255	0.989953	5.48219	5.07586	5.32027	5.03156	0.510143	0.384923	0.455984	0.373283	0.638917	0.485353	0.791322	0.806266	5.81212	5.77873	5.10044	5.63637
16793159	7.25158	7.08913	6.91097	6.86888	6.87447	0.893504	0.789707	0.767	0.769979	7.28689	6.8746	7.08337	7.21376	1.02477	0.770047	0.889946	0.974124	1.14692	0.975105	1.16029	1.26513	7.29595	7.01631	6.96625	6.86751	1.03123	0.849522	0.820553	0.76627	1.0063	1.10321	0.922026	0.786624	6.34271	6.2686	6.37647	6.38104	0.532602	0.505931	0.545211	0.54694	0.519727	0.657013	0.612634	0.561468	6.72631	6.62787	6.24041	6.47911
16847921	9.15774	9.13658	9.26855	9.33972	9.37779	0.985439	1.07983	1.13444	1.16477	9.24591	9.29109	9.12279	9.1653	1.06302	1.09683	0.976064	1.00525	1.07872	1.01574	0.860393	0.863048	9.247	9.53042	9.59568	9.64597	1.06382	1.29475	1.35467	1.40272	1.00076	1.18045	1.38789	1.39539	8.4755	8.05278	8.1642	8.2991	0.623194	0.464915	0.502244	0.551472	0.586251	0.42387	0.51456	0.54859	8.59764	8.37308	8.55563	8.58046
16940988	6.90689	6.79724	6.68425	6.3938	6.33843	0.926813	0.856997	0.70072	0.674337	6.86354	6.28295	6.76672	6.60919	0.970398	0.648894	0.907411	0.813546	1.04703	0.757172	1.29497	1.20644	6.51668	6.16265	5.94532	6.01931	0.763016	0.596981	0.513498	0.540521	0.786292	0.919998	0.565894	0.664401	6.16555	5.64788	5.42746	5.25479	0.598184	0.417831	0.35863	0.318175	0.616432	0.643912	0.395224	0.391097	6.28295	5.54802	5.40626	5.78517
17113340	11.7246	11.9487	11.8875	12.2106	11.8298	1.16805	1.11957	1.4006	1.07564	12.1028	12.1812	12.2843	12.3272	1.29978	1.37229	1.47395	1.51852	1.11278	1.22573	1.05237	1.41175	11.9404	12.0419	12.159	12.3954	1.16136	1.24606	1.3514	1.59198	0.8935	0.90801	0.916852	1.04837	11.5298	11.7521	11.3982	11.508	0.873749	1.01928	0.797552	0.860639	0.672227	0.742756	0.541097	0.56676	11.871	11.8253	11.9131	11.6548
16994960	10.3306	10.3543	10.271	10.2643	10.2684	1.01654	0.959537	0.955051	0.957809	10.1734	10.0913	10.1012	10.2367	0.896758	0.847162	0.85296	0.936986	0.882165	0.882887	0.893104	0.97826	10.3738	10.4205	10.2859	10.455	1.03042	1.06429	0.969465	1.09002	1.14905	1.2563	1.13659	1.16333	9.50714	8.98475	9.06532	9.13823	0.565079	0.393417	0.416012	0.437576	0.630136	0.464394	0.487728	0.467004	9.68368	9.26956	9.35334	9.52479
17060515	6.96697	7.16304	7.60764	7.71201	7.64895	1.14557	1.55906	1.67601	1.60434	7.00083	7.38192	7.32476	7.45962	1.02375	1.33325	1.28146	1.40703	0.893659	0.855166	0.764588	0.877012	7.13389	7.39551	7.6184	7.35616	1.12266	1.34587	1.57073	1.30966	1.09662	1.00946	1.22573	0.930797	7.13734	7.17901	7.06411	6.5733	1.12535	1.15833	1.06965	0.761191	1.09924	0.868799	0.834709	0.540993	7.19974	7.22078	7.11843	6.9993
16917004	7.65477	7.6947	7.25773	7.3151	7.19458	1.02806	0.759417	0.790224	0.72689	7.87309	7.93678	7.63712	7.40641	1.16338	1.21589	0.98784	0.841856	1.13163	1.60109	1.25008	1.15816	7.9315	7.94991	8.17465	7.84289	1.21145	1.22701	1.43384	1.13928	1.04131	1.00914	1.45149	1.35329	7.36103	7.08775	7.18267	7.25492	0.815788	0.675012	0.720916	0.757941	0.70122	0.555157	0.72979	0.900321	7.66333	7.093	7.29669	7.29882
17110800	8.28783	8.04935	8.34513	8.44303	8.40862	0.847641	1.04052	1.11358	1.08734	8.21156	8.36354	8.41463	8.53691	0.948512	1.05388	1.09188	1.18845	1.119	1.01284	0.980509	1.09299	8.24452	8.2606	8.33585	8.21625	0.970427	0.981309	1.03384	0.9516	1.0231	0.931139	0.946852	0.800706	7.06832	6.89268	6.85158	6.8475	0.429429	0.380205	0.369529	0.368483	0.45274	0.360767	0.338435	0.310053	7.34577	6.99083	7.23196	7.20655
17044253	8.79909	8.99139	8.93011	9.26294	9.51584	1.14259	1.09507	1.37922	1.64348	8.8918	8.67607	9.1038	9.92801	1.06638	0.918264	1.23517	2.18695	0.933298	0.838544	0.895559	1.33068	8.92875	9.15902	9.13917	9.33924	1.09404	1.28336	1.26583	1.45412	1.02594	1.3976	1.02482	0.66491	8.91113	9.19368	8.85062	8.5808	1.08075	1.31457	1.03637	0.859584	1.01348	1.43159	0.839047	0.393052	8.90412	9.31765	8.67057	8.21525
17090161	9.38388	9.32458	9.29361	9.41699	9.35143	0.959728	0.93935	1.02322	0.97776	9.3943	9.30477	9.35268	9.36571	1.00725	0.94664	0.978607	0.987485	1.04952	1.00776	0.956404	1.00995	9.21833	9.17423	9.14712	9.19233	0.89159	0.864746	0.848649	0.875664	0.885172	0.913489	0.867201	0.886761	8.50978	8.3013	8.50119	8.50696	0.545594	0.472186	0.542357	0.54453	0.541667	0.498802	0.554214	0.551431	8.63333	8.47873	8.65191	8.73628
16761657	3.60685	3.33442	3.39806	3.7445	3.71895	0.827923	0.865264	1.10011	1.0808	3.64104	3.51067	3.87745	4.20535	1.02398	0.935507	1.20631	1.51414	1.23681	1.08118	1.09654	1.40095	3.56439	3.39054	3.71843	3.48841	0.970996	0.860761	1.08041	0.921182	0.948255	0.920102	0.89563	0.608386	3.30224	3.67625	3.6083	3.33258	0.809659	1.04928	1.001	0.826867	0.790696	1.12161	0.829804	0.546096	3.34205	3.48535	3.35539	3.32501
16668079	9.05133	9.74628	9.68626	9.68433	9.60503	1.61884	1.55287	1.55079	1.46784	9.89282	10.1607	10.1409	10.288	1.7919	2.15756	2.12812	2.35658	1.10691	1.3894	1.37228	1.60547	9.55183	9.64031	9.58462	9.73028	1.4147	1.50418	1.44723	1.60097	0.789496	0.697168	0.68005	0.679365	9.36809	9.32765	9.1861	9.2754	1.24553	1.21111	1.09792	1.16802	0.69509	0.561331	0.515908	0.495644	9.27034	8.46841	8.0244	7.80924
16988651	9.45101	9.30635	9.39103	9.65919	9.64808	0.904591	0.959275	1.15523	1.14636	9.32497	9.36842	9.40883	9.65629	0.916343	0.944359	0.971186	1.15291	1.01299	0.98445	0.840687	1.00571	9.52744	9.37486	9.16181	9.36825	1.0544	0.948586	0.818357	0.944248	1.15066	1.00448	0.842636	0.819012	9.08344	9.13281	8.86247	8.69246	0.775086	0.802072	0.665017	0.59109	0.845847	0.849329	0.684748	0.512694	9.20732	8.87189	8.47991	8.51151
16751420	7.91825	8.6059	8.67261	8.55942	8.82435	1.61065	1.68688	1.55959	1.87397	8.4317	8.61858	8.55899	8.62852	1.42746	1.62488	1.55913	1.6361	0.886261	0.963246	0.999702	0.873066	8.01922	8.31897	8.04703	7.8746	1.07249	1.32016	1.09337	0.970198	0.751329	0.812467	0.701268	0.592994	7.68735	7.49686	6.98381	6.92647	0.8521	0.7467	0.523244	0.502856	0.596934	0.459542	0.335601	0.30735	7.48491	7.05609	7.0254	7.08286
16976655	9.72148	10.1084	10.1822	10.1954	10.2425	1.30761	1.3762	1.38886	1.43495	9.92521	9.94487	10.0422	10.0275	1.15166	1.16747	1.24893	1.23629	0.880738	0.848329	0.899254	0.861558	9.90443	10.0638	10.1293	10.217	1.1352	1.26776	1.32671	1.40978	0.985705	1.08591	1.06228	1.14033	9.67044	9.07679	8.80722	8.93148	0.96524	0.639628	0.530615	0.578342	0.838126	0.547877	0.424855	0.467805	9.79781	9.18197	8.87938	9.05537
16928115	7.78726	8.03074	8.29955	8.34208	8.3883	1.18385	1.42631	1.46899	1.51681	7.95111	8.18551	8.62361	9.03712	1.12028	1.31791	1.78553	2.37819	0.946303	0.924001	1.21548	1.56788	8.27848	8.94019	9.40078	9.60323	1.40564	2.22365	3.05999	3.52096	1.25472	1.68725	1.71377	1.48052	7.99304	8.20376	7.97056	7.87157	1.15331	1.33469	1.13548	1.06018	1.02949	1.01273	0.635936	0.445795	8.30225	8.32385	8.33303	8.03266
16929920	8.53257	8.95704	9.51937	9.92652	9.73	1.34207	1.98177	2.62796	2.2933	8.73991	9.40791	9.71904	9.90039	1.15455	1.83444	2.27595	2.5808	0.860273	0.925655	0.86605	1.12537	8.75465	9.05375	9.01889	9.42422	1.16641	1.43512	1.40086	1.85529	1.01027	0.782322	0.615507	0.718882	8.4308	8.68412	8.74638	8.76918	0.931887	1.11076	1.15974	1.17821	0.807142	0.605503	0.509563	0.45653	8.78098	8.84317	9.00267	9.08257
16887898	11.2188	10.9929	11.059	10.9019	10.9747	0.855073	0.895174	0.802821	0.844325	11.0634	11.0595	10.8836	10.6561	0.897908	0.89549	0.792674	0.677053	1.0501	1.00035	0.987361	0.801887	11.0204	11.3925	11.3162	11.2805	0.871498	1.12794	1.06981	1.04372	0.970587	1.25958	1.34963	1.54156	10.5566	10.0202	9.75402	9.82998	0.631896	0.435707	0.36229	0.381876	0.703743	0.486557	0.457048	0.564028	10.8173	10.4851	10.5166	10.4817
16658644	8.16183	7.55025	7.11214	7.05077	6.85045	0.654479	0.483071	0.462953	0.402936	7.55293	7.13628	6.78941	6.91801	0.655696	0.491224	0.386243	0.422255	1.00186	1.01688	0.834302	1.04795	7.65233	7.10754	6.90415	7.2842	0.702466	0.481535	0.418217	0.54426	1.07133	0.980275	1.08278	1.28894	6.8949	6.54766	6.3442	5.92835	0.415544	0.326654	0.283686	0.212646	0.633745	0.66498	0.734476	0.503597	7.16359	6.26752	6.38223	6.63127
16874935	6.64791	5.81463	5.2304	5.27905	5.15656	0.561251	0.374356	0.387197	0.355679	5.85538	5.47267	5.52544	5.26829	0.57733	0.442808	0.459307	0.38432	1.02865	1.18285	1.18624	1.08053	5.13547	4.96659	5.26532	5.13195	0.350517	0.311796	0.38353	0.349663	0.607134	0.704134	0.835018	0.909823	5.39803	4.49947	5.09144	5.26687	0.420482	0.225556	0.339982	0.38394	0.728321	0.509376	0.740207	0.999012	4.78749	5.03567	5.01681	5.13598
16690427	5.27692	5.1746	5.77037	5.71799	5.46528	0.931534	1.40781	1.35762	1.13947	5.26002	5.23661	5.53514	5.44105	0.988359	0.972449	1.19601	1.12049	1.061	0.690753	0.880962	0.983345	5.05243	5.47067	5.23439	5.45423	0.855898	1.14373	0.970951	1.13078	0.865979	1.17614	0.811827	1.00918	4.63771	4.61094	4.42716	4.78006	0.642066	0.630262	0.554879	0.708649	0.649629	0.648118	0.463942	0.632445	4.04839	4.48948	4.49863	4.86348
16685704	10.0776	10.1411	10.0097	9.92683	9.61374	1.04498	0.954032	0.900763	0.725037	10.2946	10.2693	9.97256	9.76754	1.16232	1.14207	0.929776	0.8066	1.11229	1.1971	1.03221	1.11249	10.3117	10.1644	9.86242	10.1082	1.17616	1.062	0.861435	1.02146	1.0119	0.929895	0.926498	1.26638	9.95456	9.81248	9.30452	8.85173	0.918242	0.832123	0.585162	0.427537	0.790006	0.72861	0.629359	0.530048	9.99679	9.70509	9.44035	9.27518
16669787	7.15304	8.70818	9.40782	9.81932	10.179	2.93861	4.77261	6.34787	8.14535	8.2185	8.6796	9.78576	10.0948	2.09284	2.88098	6.20194	7.6833	0.712185	0.603648	0.977012	0.943275	7.86929	8.27994	9.53809	9.98181	1.6429	2.18388	5.22361	7.10467	0.785011	0.758035	0.842254	0.92469	7.85986	7.63872	8.01925	8.04324	1.6322	1.40025	1.82286	1.85342	0.779897	0.486032	0.293918	0.241228	7.70594	6.52234	6.53343	6.72326
16793678	7.40762	7.0966	6.51629	6.51837	5.91338	0.806068	0.539115	0.539892	0.354966	7.3261	6.80085	6.84768	6.6109	0.945059	0.656663	0.678331	0.575656	1.17243	1.21804	1.25642	1.62172	7.32121	6.49144	6.35732	6.23772	0.941864	0.529908	0.482867	0.444452	0.996618	0.806971	0.711846	0.772079	6.43729	6.41727	6.32308	6.21193	0.510388	0.503355	0.471541	0.436577	0.540059	0.766535	0.695148	0.758398	7.04143	6.38147	6.19617	6.26683
16723400	10.2799	10.6262	10.7325	10.8665	11.051	1.27125	1.36849	1.50169	1.70651	10.7883	11.0756	11.4399	11.5155	1.42247	1.73591	2.23447	2.35473	1.11895	1.26848	1.48796	1.37985	10.7715	11.109	11.4113	11.2528	1.40594	1.77658	2.19056	1.96269	0.988375	1.02343	0.980351	0.833509	10.2912	9.9835	9.7752	9.6525	1.00781	0.814254	0.704782	0.64732	0.70849	0.469065	0.315414	0.274902	10.3479	10.2704	10.3547	10.4196
17005787	4.59098	3.97305	3.52913	3.96693	3.82827	0.651602	0.479014	0.648845	0.589386	3.66589	3.75501	4.5514	3.84523	0.526645	0.560206	0.972932	0.596356	0.808231	1.1695	1.49948	1.01183	3.92817	3.8482	4.1825	3.7684	0.631645	0.597584	0.753417	0.565429	1.19938	1.06672	0.774378	0.948141	3.70557	3.51887	3.63829	3.4527	0.541333	0.47562	0.516665	0.4543	1.02789	0.849009	0.531039	0.761794	4.06133	3.27243	3.76124	3.7684
17005871	4.67873	5.45665	4.9733	5.51215	5.20645	1.71465	1.22652	1.78191	1.44164	5.73369	5.74913	5.52398	5.87822	2.07765	2.10002	1.79658	2.29659	1.21171	1.71218	1.00823	1.59304	5.35849	5.10836	4.99705	5.12451	1.60187	1.34689	1.24688	1.36205	0.770999	0.641367	0.69403	0.593073	4.76049	5.42186	4.91535	5.80937	1.05831	1.67381	1.17823	2.18956	0.509377	0.797042	0.65582	0.953397	5.38242	5.54711	5.42186	5.93811
17005532	6.36313	6.05899	6.4274	6.48913	6.34062	0.809921	1.04555	1.09126	0.984517	6.27458	6.31213	6.25906	6.4344	0.940465	0.965261	0.930405	1.05063	1.16118	0.923209	0.852596	1.06716	6.76263	5.96372	5.45895	5.99315	1.31904	0.758165	0.534334	0.773788	1.40254	0.78545	0.574303	0.736496	6.79043	5.13368	6.07125	5.7619	1.34471	0.426477	0.816831	0.659189	1.42983	0.441826	0.877931	0.62742	5.98239	5.95376	6.08997	6.40576
17016503	12.3765	11.8338	11.4457	10.7879	10.4899	0.686499	0.524564	0.332499	0.270446	11.1984	10.9033	10.2034	9.96395	0.441933	0.360195	0.221728	0.187824	0.643749	0.686656	0.666853	0.6945	11.6004	10.7129	9.80831	9.81126	0.583959	0.315651	0.168616	0.168962	1.32138	0.876332	0.760466	0.899575	11.4709	10.5464	9.72253	9.06253	0.533822	0.281249	0.158883	0.100554	1.20792	0.780824	0.716569	0.53536	11.7698	10.6454	10.005	9.37112
16670377	7.37443	7.8067	7.83997	7.83997	7.66519	1.34935	1.38083	1.38083	1.22329	7.49105	8.02191	7.92649	7.92392	1.08419	1.56643	1.46618	1.46357	0.803492	1.13441	1.06181	1.19642	7.88452	7.92548	7.65584	7.78253	1.42414	1.46515	1.21539	1.32694	1.31355	0.935343	0.828948	0.906646	7.87143	7.5525	7.03274	7.28462	1.41127	1.13137	0.789117	0.939647	1.30168	0.722257	0.538213	0.642024	8.1297	8.27469	8.74945	9.32444
16692626	7.37443	7.8067	7.83997	7.83997	7.66519	1.34935	1.38083	1.38083	1.22329	7.49105	8.02191	7.92649	7.92392	1.08419	1.56643	1.46618	1.46357	0.803492	1.13441	1.06181	1.19642	7.88452	7.92548	7.65584	7.78253	1.42414	1.46515	1.21539	1.32694	1.31355	0.935343	0.828948	0.906646	7.87143	7.5525	7.03274	7.28462	1.41127	1.13137	0.789117	0.939647	1.30168	0.722257	0.538213	0.642024	8.1297	8.27469	8.74945	9.32444
16881838	7.32101	7.39813	7.41929	7.53429	7.52132	1.05491	1.0705	1.15932	1.14894	7.28092	7.79211	7.86504	8.16826	0.972594	1.38617	1.45804	1.79907	0.921965	1.29488	1.25767	1.56585	7.57557	7.40185	7.41397	7.88893	1.19297	1.05763	1.06656	1.48238	1.22659	0.76299	0.731497	0.823972	7.31912	7.17219	6.63161	6.70413	0.998692	0.901991	0.620111	0.652081	1.02683	0.650708	0.425303	0.362455	7.36508	6.85524	6.79148	6.75564
17067459	6.67337	7.01391	6.95898	7.72834	7.62644	1.26622	1.21892	2.07767	1.93598	7.299	7.49352	8.17722	8.09256	1.54288	1.76558	2.83597	2.67434	1.21849	1.44848	1.36498	1.38139	7.00321	7.18882	7.79936	7.92561	1.25687	1.42943	2.18251	2.38211	0.814625	0.809611	0.76958	0.890728	6.9532	7.18971	7.2009	6.71467	1.21405	1.43032	1.44146	1.02904	0.786872	0.810112	0.508276	0.384783	6.98589	6.86522	7.07484	7.06212
16732133	7.37716	7.19169	7.75189	7.61696	7.51133	0.87936	1.2966	1.18083	1.09746	7.39774	7.773	7.87966	7.60596	1.01437	1.31571	1.41667	1.17186	1.15353	1.01474	1.19972	1.06779	7.23905	7.19169	7.19169	7.18691	0.908707	0.87936	0.87936	0.876455	0.895838	0.668355	0.620725	0.747921	6.79935	6.49616	6.24452	6.27525	0.669977	0.542991	0.456081	0.465898	0.660489	0.412699	0.321939	0.397573	6.64369	6.28206	6.5442	6.36101
16925752	7.54584	7.31335	7.07426	7.15221	6.97937	0.851166	0.721173	0.761212	0.675266	7.44431	7.27436	7.45504	7.29346	0.932046	0.828466	0.938999	0.83951	1.09502	1.14878	1.23356	1.24323	7.13495	7.10171	7.28882	7.16036	0.75216	0.735027	0.836812	0.765523	0.806999	0.887215	0.891175	0.911869	6.89591	6.87489	6.9265	6.27089	0.637311	0.628093	0.650966	0.413239	0.683777	0.75814	0.693255	0.492239	6.812	6.70843	7.03863	6.80338
16845246	8.55638	8.54405	8.22617	8.21466	8.16376	0.991491	0.795424	0.789103	0.761746	8.61914	8.44001	8.29027	7.93387	1.04446	0.922504	0.831558	0.64954	1.05343	1.15976	1.0538	0.852699	8.53058	8.64077	8.55792	8.66371	0.982277	1.06024	1.00107	1.07723	0.940463	1.14931	1.20385	1.65846	8.04336	7.83497	7.34444	7.74557	0.700757	0.606503	0.431689	0.570061	0.670927	0.657453	0.519132	0.877638	8.67319	8.44405	8.32595	8.3986
17021049	8.05338	7.99107	8.14139	8.29958	8.11527	0.957727	1.0629	1.18608	1.04383	7.95388	7.76871	8.17512	8.09232	0.933355	0.820929	1.08804	1.02735	0.974552	0.772347	0.917347	0.984219	8.1615	8.21219	8.30441	8.13892	1.07782	1.11636	1.19005	1.06108	1.15478	1.35988	1.09375	1.03283	7.61779	6.94262	6.85295	6.59265	0.739391	0.46305	0.435144	0.36331	0.792186	0.564056	0.399932	0.353636	7.99181	7.57833	7.60335	7.70915
16848739	10.0344	10.2561	10.5969	10.7117	10.5948	1.16613	1.47681	1.59914	1.47464	10.3943	10.6853	10.8125	10.9166	1.28334	1.57017	1.71484	1.84318	1.10051	1.06322	1.07235	1.24992	9.97933	10.2664	10.2605	10.2555	0.962537	1.17447	1.16964	1.1656	0.750027	0.74799	0.682074	0.632383	9.73861	9.73835	9.69327	9.54588	0.814614	0.81447	0.789413	0.712747	0.634763	0.518715	0.460343	0.386693	9.60111	9.49207	9.36265	9.03977
17068582	8.82107	8.86416	8.69811	8.88932	8.79439	1.03032	0.918304	1.04844	0.981677	8.36595	8.11626	8.465	8.6257	0.729448	0.613525	0.78129	0.873352	0.707982	0.668107	0.74519	0.889653	9.04236	8.83302	8.91114	8.87875	1.16578	1.00832	1.06442	1.04079	1.59816	1.64349	1.36239	1.19172	8.07789	7.53258	7.48571	7.5381	0.597421	0.40938	0.396294	0.410948	0.819005	0.66726	0.50723	0.470541	8.4376	8.0178	7.95601	8.13044
16874237	8.86758	10.0915	10.8532	11.0391	11.0802	2.33585	3.96035	4.50494	4.63509	9.80099	10.5725	11.1089	11.328	1.90978	3.26017	4.72816	5.50391	0.817594	0.823203	1.04955	1.18744	9.69375	10.6296	11.0755	11.0284	1.77297	3.39163	4.62021	4.47159	0.928363	1.04032	0.977169	0.812438	9.78679	10.177	10.1293	9.85788	1.89108	2.47843	2.39783	1.98659	0.990208	0.760215	0.507138	0.360942	9.5748	9.56034	8.9642	8.76906
16666851	8.23135	8.16899	7.82052	7.8135	7.87156	0.957696	0.752195	0.748543	0.779279	8.1656	7.91916	7.96977	8.02094	0.95545	0.80542	0.834175	0.864296	0.997655	1.07076	1.1144	1.1091	7.55182	7.24911	7.21287	7.29271	0.624371	0.506193	0.493637	0.521725	0.653484	0.628483	0.591766	0.603642	7.0328	6.71204	7.07047	6.99198	0.435715	0.348853	0.44724	0.423558	0.456031	0.433131	0.536147	0.490061	6.99977	6.60888	6.8101	6.88172
16757766	4.89098	5.71781	5.54553	5.60266	5.54779	1.77379	1.57413	1.6377	1.57659	5.63036	6.01754	5.85202	5.87111	1.66945	2.18338	1.94671	1.97265	0.941182	1.38704	1.18868	1.25121	5.20113	5.37611	5.69502	5.55999	1.23983	1.39971	1.74599	1.58998	0.742657	0.641077	0.896889	0.806015	4.97125	4.35667	4.38617	4.27478	1.05722	0.69049	0.704751	0.652385	0.633271	0.316249	0.362021	0.330716	5.07362	4.51884	4.32971	4.51069
16710126	12.8089	12.7149	12.5089	12.0744	11.6522	0.936954	0.812252	0.601018	0.448547	12.7667	12.5007	12.0019	11.5687	0.97118	0.80766	0.571585	0.423305	1.03653	0.994346	0.951028	0.943726	12.7902	12.627	12.0913	11.8077	0.987135	0.881529	0.608087	0.499591	1.01643	1.09146	1.06386	1.18022	12.5556	11.7527	10.7224	10.3161	0.838998	0.48089	0.235448	0.17766	0.863896	0.595412	0.411921	0.419697	12.5878	11.6753	10.4778	10.4426
16926302	6.28257	6.66143	7.03118	7.22132	7.06754	1.30031	1.68018	1.91687	1.72306	6.83582	6.71577	6.99033	7.473	1.46738	1.35023	1.63327	2.2822	1.12849	0.803621	0.85205	1.32451	6.45903	6.80238	7.13509	6.80642	1.13011	1.43376	1.80566	1.43779	0.77015	1.06187	1.10555	0.630001	6.55063	6.57072	6.82149	6.57117	1.20419	1.22107	1.45288	1.22145	0.820636	0.904346	0.889555	0.535208	6.42953	6.07371	5.91293	6.1688
17017018	8.95178	8.80433	9.12929	9.05161	8.84117	0.90284	1.13093	1.07164	0.926194	8.65338	9.14807	9.12092	9.57656	0.813151	1.14575	1.12439	1.54197	0.900659	1.0131	1.04922	1.66484	8.85095	9.36262	9.25325	9.1561	0.932492	1.32946	1.2324	1.15214	1.14676	1.16034	1.09606	0.74719	8.29313	8.80211	8.51481	8.3683	0.63347	0.901454	0.738683	0.667353	0.779031	0.786783	0.656964	0.432793	8.42904	8.66187	8.47072	8.25248
17039184	8.1676	7.99976	8.38608	8.31535	8.18616	0.890178	1.16351	1.10784	1.01295	7.93664	8.39148	8.3239	8.78751	0.85207	1.16787	1.11443	1.53678	0.957191	1.00374	1.00595	1.51714	8.0544	8.66459	8.4567	8.36949	0.924534	1.41127	1.22188	1.1502	1.08505	1.20842	1.09642	0.748451	7.54567	7.98467	7.72912	7.54023	0.649804	0.880916	0.737913	0.647357	0.762618	0.754294	0.662146	0.421242	7.64829	7.83052	7.66715	7.46467
17028909	8.9102	8.79129	9.17023	9.07023	8.88937	0.920883	1.19751	1.11731	0.985669	8.65707	9.16021	9.10543	9.55319	0.839075	1.18922	1.14491	1.56157	0.911164	0.993079	1.0247	1.58427	8.83696	9.45182	9.25631	9.15731	0.950506	1.45561	1.27113	1.18683	1.1328	1.224	1.11025	0.760026	8.31012	8.78661	8.51329	8.34234	0.659721	0.917906	0.759487	0.674616	0.786248	0.771855	0.663359	0.432013	8.41394	8.61285	8.46468	8.33853
17031687	8.9102	8.79129	9.17023	9.07023	8.88937	0.920883	1.19751	1.11731	0.985669	8.65707	9.16021	9.10543	9.55319	0.839075	1.18922	1.14491	1.56157	0.911164	0.993079	1.0247	1.58427	8.83696	9.45182	9.25631	9.15731	0.950506	1.45561	1.27113	1.18683	1.1328	1.224	1.11025	0.760026	8.31012	8.78661	8.51329	8.34234	0.659721	0.917906	0.759487	0.674616	0.786248	0.771855	0.663359	0.432013	8.41394	8.61285	8.46468	8.33853
17034143	8.9102	8.79129	9.17023	9.07023	8.88937	0.920883	1.19751	1.11731	0.985669	8.65707	9.16021	9.10543	9.55319	0.839075	1.18922	1.14491	1.56157	0.911164	0.993079	1.0247	1.58427	8.83696	9.45182	9.25631	9.15731	0.950506	1.45561	1.27113	1.18683	1.1328	1.224	1.11025	0.760026	8.31012	8.78661	8.51329	8.34234	0.659721	0.917906	0.759487	0.674616	0.786248	0.771855	0.663359	0.432013	8.41394	8.61285	8.46468	8.33853
17041752	8.9102	8.79129	9.17023	9.07023	8.88937	0.920883	1.19751	1.11731	0.985669	8.65707	9.16021	9.10543	9.55319	0.839075	1.18922	1.14491	1.56157	0.911164	0.993079	1.0247	1.58427	8.83696	9.45182	9.25631	9.15731	0.950506	1.45561	1.27113	1.18683	1.1328	1.224	1.11025	0.760026	8.31012	8.78661	8.51329	8.34234	0.659721	0.917906	0.759487	0.674616	0.786248	0.771855	0.663359	0.432013	8.41394	8.61285	8.46468	8.33853
16760419	7.73194	8.21131	8.19997	8.28333	8.10844	1.39413	1.38322	1.46549	1.29819	8.03647	8.18387	8.43441	8.15989	1.23502	1.36787	1.62729	1.34532	0.885865	0.9889	1.1104	1.0363	8.2922	8.24638	8.41497	8.49913	1.47454	1.42843	1.6055	1.70195	1.19394	1.04428	0.986611	1.26509	7.67781	7.28759	7.41561	7.18244	0.963173	0.734916	0.803107	0.683256	0.779888	0.537271	0.493524	0.507875	7.78358	7.37326	7.68577	7.8647
16834091	10.7444	10.1395	10.2203	9.80775	9.34187	0.657476	0.695349	0.52243	0.378256	10.054	9.98536	9.58851	9.54719	0.619678	0.590874	0.448776	0.436106	0.94251	0.849751	0.859017	1.15294	10.2179	10.0749	9.6925	9.50796	0.694203	0.628703	0.48232	0.424408	1.12026	1.06402	1.07475	0.973175	10.1775	10.0216	8.99836	8.68679	0.675024	0.60592	0.298111	0.240207	1.08931	1.02546	0.664277	0.550799	10.2209	9.9223	9.09237	8.93699
16797527	4.9214	4.37637	5.14999	4.90197	5.39331	0.68538	1.17169	0.986627	1.38695	5.03258	5.17686	4.84715	5.332	1.08011	1.19372	0.949838	1.32924	1.57593	1.0188	0.962713	0.958395	4.7576	4.77135	4.89466	4.69895	0.892671	0.901225	0.981637	0.857115	0.826461	0.754969	1.03348	0.644814	5.14264	4.56786	4.47792	4.34429	1.16574	0.782663	0.735363	0.670307	1.07927	0.655648	0.774198	0.504277	4.95879	4.29408	4.54309	4.39213
16719159	8.6588	8.79003	8.62687	8.80734	8.76735	1.09523	0.978114	1.10844	1.07814	8.54219	8.40584	8.58415	8.41458	0.922354	0.839175	0.949571	0.844276	0.842158	0.857952	0.85667	0.783083	8.75157	8.85821	8.84363	8.89993	1.06641	1.14823	1.13668	1.18192	1.15619	1.36829	1.19705	1.39992	7.93416	7.43227	7.54862	7.60125	0.605148	0.427346	0.463236	0.480448	0.656091	0.509245	0.487837	0.569065	8.3223	7.87192	8.1491	8.21252
16817271	8.13853	8.31371	7.7134	6.85724	6.28323	1.1291	0.74477	0.411426	0.276375	8.0384	7.49894	6.72458	6.89501	0.932949	0.641893	0.375282	0.422339	0.826278	0.861868	0.912149	1.52814	7.39	6.71642	6.35091	6.24846	0.595207	0.373166	0.289649	0.269793	0.637984	0.581352	0.771817	0.638807	7.35302	6.97572	6.71517	6.03376	0.580144	0.446642	0.372842	0.232487	0.621839	0.695819	0.993497	0.550474	7.13963	6.34102	5.84134	5.40872
16958044	6.8034	6.757	6.8284	7.06538	6.8446	0.968353	1.01748	1.19913	1.02897	7.20089	7.39103	7.54547	7.41048	1.31721	1.50278	1.67258	1.52318	1.36026	1.47696	1.39483	1.48029	6.91381	6.96964	7.01504	6.95847	1.07954	1.12213	1.158	1.11348	0.819563	0.746706	0.692345	0.731024	6.68859	6.65011	6.53789	6.3027	0.923505	0.899196	0.831904	0.706764	0.701106	0.598356	0.497377	0.464007	7.00754	6.6854	6.78305	6.45357
16816542	7.67011	7.2422	7.81291	8.04048	8.25705	0.743336	1.10404	1.29268	1.50206	7.91862	8.6518	8.57226	8.80076	1.18798	1.97477	1.86884	2.18957	1.59818	1.78867	1.44571	1.45771	7.55955	8.63645	8.53639	8.47706	0.926228	1.95387	1.82296	1.7495	0.779664	0.989415	0.975447	0.799018	6.87711	6.83808	6.42714	6.19634	0.577144	0.561739	0.422503	0.360041	0.485818	0.284457	0.226077	0.164435	7.02645	7.19832	6.91557	6.61529
17115428	7.12707	7.16428	7.24082	7.25809	7.23179	1.02613	1.08203	1.09507	1.07528	7.33842	7.37547	7.24172	7.57156	1.15777	1.18789	1.08272	1.36084	1.1283	1.09783	0.988719	1.26556	7.4528	7.38549	7.229	7.35727	1.2533	1.19617	1.07321	1.173	1.08251	1.00697	0.99122	0.861969	6.8738	6.27987	6.18765	6.1097	0.838996	0.555865	0.521444	0.494016	0.724663	0.467943	0.481608	0.363024	7.0661	6.45556	6.52211	6.48087
16811085	9.31143	9.35691	9.82978	9.93433	9.56716	1.03202	1.43232	1.53997	1.19394	9.35257	9.53937	9.2975	9.17377	1.02893	1.17116	0.99039	0.908994	0.997	0.817669	0.643123	0.761342	9.42845	9.25085	8.83559	8.76617	1.08449	0.958879	0.719047	0.685266	1.054	0.818742	0.726024	0.753873	9.11774	9.34663	8.80041	8.31525	0.874363	1.0247	0.701726	0.501324	0.849781	0.874943	0.708535	0.551515	9.08826	8.50064	7.37894	7.03584
16697245	7.53183	7.06997	7.37634	7.70292	7.78406	0.726052	0.897827	1.12591	1.19105	7.14309	7.38333	7.82354	8.03817	0.7638	0.902191	1.22409	1.42045	1.05199	1.00486	1.0872	1.1926	7.52362	7.64819	7.81266	8.09351	0.99433	1.084	1.21489	1.47599	1.30182	1.20152	0.992484	1.0391	7.2416	7.1191	6.93138	7.01918	0.817776	0.751203	0.659548	0.700937	1.07067	0.832644	0.538806	0.493463	7.42354	7.35593	7.27142	7.34138
17063507	6.30067	6.91941	6.928	7.15949	7.11126	1.53554	1.54471	1.81355	1.75394	7.15127	7.64049	7.32221	7.50125	1.80326	2.53121	2.03009	2.29833	1.17435	1.63864	1.1194	1.31039	7.22479	7.20671	7.6617	7.52621	1.89753	1.8739	2.56869	2.33843	1.05228	0.740317	1.26531	1.01745	6.81964	6.65823	6.32607	6.16957	1.43294	1.28126	1.01777	0.913139	0.794639	0.506186	0.501341	0.397305	7.16701	7.35452	7.44505	7.40415
16919399	6.86247	7.49117	7.65435	7.78123	7.66998	1.54617	1.73133	1.89048	1.75018	7.40742	7.83389	8.11618	8.22958	1.45897	1.96076	2.38454	2.57952	0.943604	1.13252	1.26134	1.47386	7.20416	7.12166	7.41268	7.44212	1.26723	1.1968	1.4643	1.49448	0.868582	0.610377	0.614081	0.579364	7.5541	7.43463	7.52498	7.29901	1.61511	1.48674	1.58282	1.35335	1.10702	0.758247	0.663786	0.524652	7.19946	6.99392	6.85541	6.71516
16858710	8.07984	8.37082	8.23439	8.18746	8.2928	1.22347	1.11308	1.07745	1.15907	8.15892	8.0605	7.949	8.17239	1.05635	0.986689	0.913303	1.06625	0.8634	0.886454	0.847653	0.919924	8.35072	8.25887	8.22505	8.24612	1.20654	1.13212	1.1059	1.12216	1.14219	1.1474	1.21088	1.05244	8.0652	7.82786	7.37089	7.21007	0.989908	0.839747	0.611765	0.547236	0.937105	0.851075	0.669837	0.513233	8.17698	7.8265	7.83765	7.90616
16870384	7.09574	7.69241	7.62788	7.76509	7.5092	1.51222	1.44607	1.59036	1.33188	8.00856	8.12542	8.19716	8.24317	1.88272	2.04157	2.14565	2.21518	1.24501	1.41181	1.34916	1.6632	7.66058	7.71511	7.79718	7.96576	1.47922	1.53621	1.62612	1.82768	0.785684	0.752462	0.75787	0.82507	7.39397	7.65137	7.53528	7.37735	1.22963	1.46981	1.35616	1.21555	0.653114	0.719939	0.632054	0.548735	7.61486	7.62373	7.45223	7.45001
16907784	6.70261	6.74833	6.70146	6.97669	7.06844	1.0322	0.999209	1.20923	1.28863	6.35543	6.42688	6.75698	7.06639	0.786123	0.826033	1.03841	1.28679	0.7616	0.826687	0.858739	0.998578	6.67982	7.04755	6.95788	7.2127	0.984329	1.2701	1.19357	1.42414	1.25213	1.53759	1.14942	1.10674	6.62952	6.62945	6.77558	6.08784	0.9506	0.950556	1.05189	0.653034	1.20923	1.15075	1.01298	0.50749	6.80998	7.09062	7.02339	7.0449
16920150	8.06589	8.14056	8.0716	8.04957	7.99049	1.05312	1.00396	0.98875	0.949078	7.90826	7.61001	7.74324	7.96394	0.896493	0.729063	0.799596	0.931774	0.851275	0.726186	0.808694	0.981768	8.14787	7.67899	7.56961	7.76499	1.05847	0.76477	0.708931	0.811746	1.18067	1.04898	0.886612	0.871184	7.21864	7.00024	6.83797	7.03545	0.555844	0.477757	0.426933	0.489562	0.62002	0.655303	0.533936	0.525408	7.23736	6.81313	6.74398	7.01115
16698949	8.5464	8.32499	8.5305	8.37194	8.0503	0.857731	0.989045	0.886104	0.709022	8.59654	8.85157	8.65321	8.6299	1.03537	1.23557	1.07685	1.05959	1.2071	1.24925	1.21526	1.49443	8.34176	8.41938	8.10686	8.21429	0.867759	0.915725	0.737372	0.794376	0.838116	0.741138	0.684749	0.749703	8.12434	8.16275	7.79	7.68679	0.74636	0.766496	0.591973	0.551104	0.720864	0.620361	0.549726	0.520112	8.09763	7.92933	7.49563	7.33325
17091161	5.23873	5.66636	5.80325	6.10445	6.35848	1.34502	1.47889	1.82224	2.17309	5.55781	5.69597	5.97487	6.30988	1.24754	1.37291	1.66572	2.1011	0.92752	0.928335	0.914103	0.966876	5.53902	5.55892	5.77642	5.47126	1.23139	1.24849	1.45164	1.1749	0.987057	0.909378	0.871482	0.55918	5.68669	5.47443	5.34122	5.42818	1.3641	1.17748	1.07362	1.14033	1.09344	0.857654	0.644541	0.542729	5.35757	5.60023	5.32248	5.47342
16779839	9.61895	9.73177	9.26551	9.30609	9.13442	1.08134	0.782719	0.805044	0.71473	10.0835	9.58374	9.41344	9.22303	1.37987	0.97589	0.867237	0.760008	1.27607	1.24679	1.07725	1.06335	9.703	9.44059	9.42347	9.66966	1.05999	0.883708	0.873287	1.03578	0.76818	0.905541	1.00698	1.36285	9.35895	8.16223	8.53332	8.29129	0.835089	0.364321	0.471186	0.398415	0.605194	0.373322	0.543319	0.524225	9.17797	7.76146	8.07548	7.95647
17005169	8.1471	8.18744	8.44947	8.50995	8.47362	1.02835	1.23317	1.28596	1.25399	7.93479	8.30171	8.448	8.66926	0.863158	1.11312	1.23191	1.4361	0.839358	0.902649	0.95797	1.14523	8.12321	8.34263	8.18795	8.30017	0.983579	1.14514	1.02872	1.11194	1.13951	1.02877	0.835061	0.774272	7.96996	7.63274	7.45058	7.59871	0.884455	0.700104	0.617059	0.683786	1.02467	0.628957	0.500895	0.476139	8.12935	7.9542	7.71406	7.80458
16982099	8.37675	8.50545	8.57554	8.39208	8.23739	1.09331	1.14774	1.01068	0.907919	8.42166	8.48631	8.40289	8.39257	1.03161	1.0789	1.01828	1.01102	0.943574	0.940022	1.00752	1.11356	8.86668	8.693	8.77669	8.77737	1.40437	1.24508	1.31945	1.32007	1.36133	1.15403	1.29577	1.30568	8.17287	7.46545	7.32477	7.4237	0.868211	0.531704	0.482306	0.516537	0.841604	0.492822	0.473647	0.510906	8.42338	7.97345	7.99595	8.00206
17092233	7.45611	7.54815	7.53302	7.74505	7.67938	1.06587	1.05476	1.22174	1.16737	7.78513	7.77416	7.81684	7.7088	1.25616	1.24664	1.28408	1.19142	1.17853	1.18192	1.05102	1.0206	7.8965	7.8656	7.96266	7.85454	1.35697	1.32822	1.42065	1.31807	1.08025	1.06544	1.10636	1.1063	7.03096	6.75898	6.70955	6.5695	0.744762	0.616796	0.596025	0.540883	0.592887	0.494766	0.464166	0.453981	7.25857	7.0671	7.14982	7.01417
16985132	9.18148	9.54744	9.7993	9.97787	10.0455	1.28874	1.53455	1.73676	1.82007	9.93938	10.4122	10.3605	10.3399	1.69103	2.34684	2.26415	2.23218	1.31216	1.52934	1.30367	1.22643	9.7667	10.3284	10.3986	10.4421	1.50026	2.21439	2.32482	2.39602	0.887188	0.943563	1.0268	1.0734	9.46206	9.39965	9.29846	9.08418	1.21468	1.16326	1.08446	0.934785	0.718308	0.495671	0.478971	0.418777	9.51187	9.46694	9.34299	9.20973
16893056	8.67258	9.00769	9.04462	9.11206	9.17302	1.26147	1.29418	1.35612	1.41464	9.0432	9.29744	9.16811	9.36946	1.29291	1.54206	1.40983	1.62099	1.02492	1.19153	1.03961	1.14587	8.57307	8.60912	8.63588	8.77736	0.933348	0.956965	0.974882	1.07533	0.721899	0.620577	0.691488	0.663376	8.74938	8.96481	8.74638	8.33093	1.05468	1.22453	1.05248	0.789139	0.815741	0.794089	0.746529	0.486826	8.6564	8.6219	8.15163	8.10713
17020214	8.20908	9.83528	10.4491	10.7502	10.6927	3.087	4.72394	5.82057	5.59288	9.86161	10.5887	11.2119	11.3147	3.14385	5.20389	8.01582	8.60748	1.01842	1.1016	1.37715	1.53901	9.41081	10.0653	10.8131	10.911	2.30016	3.62058	6.07962	6.50672	0.731638	0.695745	0.758452	0.755938	9.3074	9.23734	9.29054	8.94266	2.14105	2.03957	2.11617	1.66276	0.681028	0.391932	0.263999	0.193177	8.98907	8.39129	7.90275	7.48153
16764870	5.05698	4.91024	5.20617	4.74763	5.12994	0.903293	1.10895	0.807006	1.05187	5.32257	5.50656	4.97145	4.62309	1.20213	1.36564	0.942437	0.740266	1.33083	1.23148	1.16782	0.70376	4.94439	4.98341	4.70236	4.65042	0.924927	0.950286	0.782075	0.75442	0.769407	0.695852	0.829843	1.01912	5.13881	4.5467	5.02899	4.8981	1.05836	0.702089	0.980786	0.89572	0.880405	0.514108	1.04069	1.21	4.96425	4.76898	4.7507	5.0825
16728506	5.47702	5.05486	4.89295	5.07309	5.0777	0.746307	0.667077	0.755799	0.758216	5.43443	5.13751	5.27896	5.46109	0.970909	0.790312	0.871721	0.989018	1.30095	1.18474	1.15338	1.3044	5.6008	5.42861	5.81335	5.98906	1.08958	0.967001	1.26254	1.42607	1.12223	1.22357	1.44833	1.4419	5.16112	4.77688	4.97653	4.45863	0.80335	0.615512	0.706868	0.493668	0.82742	0.778822	0.810888	0.499149	5.19611	4.87532	5.15107	4.64049
17012447	11.1324	10.9783	10.4041	10.4221	10.2382	0.898705	0.603615	0.611189	0.538068	10.9559	10.3271	10.4592	10.5431	0.884896	0.572279	0.62714	0.664688	0.984634	0.948086	1.0261	1.23532	11.0227	10.3678	10.1109	9.8859	0.926813	0.588625	0.492604	0.421481	1.04737	1.02856	0.785476	0.634103	10.7576	9.75932	9.59452	9.40215	0.771212	0.386078	0.344401	0.301409	0.871529	0.674632	0.549161	0.453459	10.7639	9.77637	9.65217	9.73297
16722603	7.38356	6.94705	6.59004	6.66189	6.53894	0.73892	0.576938	0.606395	0.556858	7.01387	6.88199	6.8333	6.86661	0.773951	0.706338	0.682899	0.698849	1.04741	1.22429	1.12616	1.25499	6.90796	6.70134	6.51051	6.6244	0.71917	0.623208	0.545994	0.590842	0.929219	0.882308	0.799523	0.84545	6.50361	6.02698	5.76197	5.80025	0.543387	0.390506	0.324977	0.333717	0.702095	0.55286	0.475879	0.477524	6.62838	5.80448	5.32161	6.03331
17042997	6.6628	6.52258	6.91095	6.93186	6.67241	0.907383	1.18768	1.20502	1.00669	6.80247	7.04444	6.5841	6.41607	1.10165	1.30282	0.946912	0.842805	1.2141	1.09694	0.785805	0.837207	6.40784	6.34735	6.18022	6.21998	0.838009	0.803598	0.715698	0.735694	0.760684	0.616816	0.755823	0.872911	6.29868	6.3034	5.71394	6.25742	0.776944	0.779489	0.518041	0.755038	0.705254	0.59831	0.547085	0.895863	5.98671	5.92253	5.96455	5.89378
16707601	4.07053	4.22089	4.02173	4.46332	5.05671	1.10985	0.966743	1.31293	1.98093	4.05237	4.06899	4.09272	4.87786	0.987492	0.998936	1.0155	1.74997	0.889756	1.0333	0.77346	0.883411	4.11679	3.92251	3.92958	4.17168	1.03258	0.90249	0.906924	1.07263	1.04566	0.903451	0.893079	0.612941	4.06381	4.01305	3.97662	3.88685	0.995356	0.960945	0.936981	0.880452	1.00796	0.961969	0.922677	0.503123	4.02082	4.0677	3.87183	4.1172
16995500	6.31935	6.19371	6.13968	6.11571	6.05321	0.916596	0.882905	0.868353	0.831539	6.4758	6.41285	6.1007	6.26512	1.11454	1.06695	0.859365	0.963108	1.21595	1.20845	0.989649	1.15822	6.61494	6.61484	6.39443	6.57112	1.22738	1.2273	1.05342	1.19067	1.10125	1.15029	1.22581	1.23627	6.02224	5.37683	5.30806	5.52618	0.813877	0.52032	0.4961	0.577072	0.730237	0.48767	0.577286	0.599177	6.1765	5.4999	5.67438	5.4577
16833263	6.98486	7.05936	6.99204	7.12514	7.02542	1.05299	1.00499	1.10212	1.02851	7.26995	7.21268	7.22452	7.09608	1.21849	1.17106	1.18072	1.08014	1.15716	1.16525	1.07132	1.0502	7.14706	7.14643	7.3044	7.22375	1.11899	1.11851	1.24793	1.18008	0.918347	0.95512	1.05693	1.09252	7.02412	6.71905	6.49561	6.17638	1.02759	0.831734	0.712394	0.570984	0.843333	0.710239	0.603358	0.528619	7.20416	6.80653	6.91887	6.79465
16956080	8.45548	9.52572	9.84221	10.1564	10.3178	2.09979	2.61486	3.25104	3.63585	9.37838	9.66971	10.2738	10.4162	1.89593	2.32018	3.52663	3.89249	0.902912	0.887306	1.08477	1.07059	9.22229	9.80576	10.3427	10.2692	1.70151	2.54962	3.69932	3.51546	0.897455	1.09889	1.04897	0.903139	9.14732	9.25412	9.31288	8.91718	1.61534	1.73946	1.81177	1.37716	0.852005	0.749711	0.51374	0.353801	8.95874	8.80414	8.55584	8.20451
16673652	4.14069	4.49352	4.34216	4.86563	5.05565	1.27707	1.14987	1.65283	1.88552	4.35922	4.56808	5.11184	5.71923	1.16355	1.3448	1.96041	2.98667	0.911111	1.16952	1.18609	1.58401	4.34419	4.71865	5.49195	5.6677	1.15149	1.49273	2.55134	2.88187	0.989635	1.11001	1.30143	0.964912	4.32563	4.80121	5.08451	4.78048	1.13677	1.58065	1.92362	1.55811	0.976982	1.17538	0.981234	0.521686	4.63077	4.53585	4.49009	4.48374
17088957	9.91274	9.7755	9.4498	9.30811	9.12297	0.909258	0.725507	0.65764	0.578438	10.0366	9.20853	9.19378	9.10118	1.08962	0.613778	0.607535	0.569766	1.19837	0.846	0.923811	0.985008	9.55633	9.14505	8.98094	9.05652	0.781105	0.587357	0.524205	0.552397	0.716857	0.956953	0.862839	0.969516	9.23542	8.72626	8.35978	8.13535	0.625328	0.439372	0.340811	0.29171	0.573893	0.715848	0.560973	0.511983	9.34428	8.56232	8.22164	8.21751
16764323	5.70025	5.65744	5.64701	5.72739	5.60367	0.970764	0.963772	1.01899	0.935249	5.40365	5.65919	5.93289	6.08373	0.814169	0.971942	1.17499	1.30448	0.838689	1.00848	1.15309	1.3948	5.69164	5.84645	6.03834	5.99055	0.994055	1.10666	1.26408	1.2229	1.22094	1.1386	1.07583	0.937457	5.55038	5.66015	5.14392	4.8046	0.901335	0.972592	0.680031	0.537505	1.10706	1.00067	0.578756	0.412044	5.42919	5.40091	5.38489	5.29925
16848435	7.08742	7.05206	7.03805	6.70168	6.54047	0.975784	0.966352	0.765384	0.684463	7.64909	7.68083	7.26594	7.10856	1.47597	1.5088	1.13172	1.01476	1.5126	1.56134	1.47863	1.48256	7.0839	6.86512	6.51385	6.4595	0.997564	0.857192	0.671952	0.647105	0.675869	0.568128	0.593744	0.637694	7.24158	6.7686	6.78588	6.79326	1.11277	0.801721	0.811384	0.815545	0.753922	0.531363	0.716948	0.803684	6.9129	6.43907	6.06134	6.11488
16800105	8.3783	8.28294	7.58183	8.22302	7.6985	0.936035	0.575753	0.897956	0.624251	8.3092	7.36482	8.0678	7.97749	0.953232	0.495348	0.806359	0.757428	1.01837	0.860348	0.897994	1.21334	8.48357	8.18908	8.44389	8.12051	1.07569	0.877075	1.04651	0.836368	1.12847	1.77062	1.29782	1.10422	7.7878	7.18004	7.111	6.86095	0.664112	0.435799	0.415435	0.349326	0.696695	0.879783	0.515198	0.461201	8.17672	7.61525	7.72694	7.50407
16692080	6.81329	6.74611	5.88483	6.87183	6.73663	0.954505	0.52542	1.04141	0.948248	7.18565	6.44984	7.34372	6.73555	1.29447	0.777306	1.44436	0.947538	1.35616	1.4794	1.38693	0.999252	6.82934	7.21958	7.36513	7.52787	1.01119	1.32527	1.46595	1.64101	0.781162	1.70495	1.01495	1.73186	6.74207	5.99569	6.30632	5.74491	0.951832	0.567387	0.703697	0.476856	0.735309	0.72994	0.487204	0.503258	6.60723	6.04097	6.61347	6.72708
16696434	5.99888	6.04508	6.45214	7.08531	6.95764	1.03254	1.36913	2.12347	1.94363	5.90182	6.4712	7.28739	7.24033	0.934938	1.38734	2.44275	2.36436	0.905476	1.0133	1.15035	1.21646	5.89986	5.83522	6.5437	6.63585	0.933666	0.892756	1.45884	1.55506	0.99864	0.643503	0.597211	0.657709	5.68143	5.65816	6.32835	6.21731	0.802485	0.789644	1.25655	1.16346	0.85833	0.569179	0.514401	0.492084	5.7134	5.88924	5.9154	6.21543
17117418	6.71697	7.62909	7.99924	8.22758	8.30837	1.8818	2.43221	2.8493	3.01341	7.95507	8.37096	8.57403	8.80355	2.35887	3.14701	3.62268	4.2474	1.25351	1.29389	1.27143	1.4095	7.73668	7.79323	8.24484	8.36454	2.0275	2.10856	2.88359	3.13305	0.859524	0.670018	0.795983	0.73764	7.68981	8.20465	8.14594	7.94145	1.9627	2.80437	2.69255	2.3367	0.832051	0.891122	0.743248	0.55015	7.79612	7.96725	7.6926	7.71049
16843156	3.28613	3.459	3.79472	5.217	7.06625	1.1273	1.42266	3.81286	13.7382	3.67741	3.6671	4.41502	6.59901	1.31156	1.30222	2.18691	9.93752	1.16346	0.915343	0.573561	0.723351	3.67331	4.37261	4.55608	6.66227	1.30784	2.12356	2.41154	10.3829	0.997161	1.63072	1.10272	1.04482	3.74895	3.64934	3.61902	3.5157	1.37824	1.28629	1.25953	1.17249	1.05084	0.987762	0.575943	0.117986	3.63471	3.49646	3.57296	3.31159
16771319	7.58061	7.72147	7.86458	7.95812	8.02174	1.10256	1.21754	1.29909	1.35766	7.60202	7.97814	8.15842	7.57553	1.01495	1.31725	1.49257	0.996482	0.920538	1.0819	1.14893	0.733969	7.48513	7.5578	7.79836	7.57342	0.935955	0.98431	1.16291	0.995026	0.922172	0.747246	0.779133	0.998539	7.32205	7.32378	6.98404	7.1541	0.835922	0.836922	0.66132	0.744056	0.823612	0.635356	0.443074	0.746683	7.42925	6.91912	6.81674	7.08189
16969157	4.34051	4.14388	4.03876	4.51183	4.38623	0.872587	0.811265	1.12609	1.0322	4.23822	4.38103	4.99753	4.8816	0.931555	1.02848	1.57683	1.45507	1.06758	1.26775	1.40027	1.40968	4.30094	4.21514	4.27938	4.37487	0.972944	0.916767	0.958512	1.02411	1.04443	0.89138	0.607874	0.70382	4.09355	4.09718	3.92337	3.83773	0.842672	0.844796	0.748909	0.705746	0.904586	0.821402	0.474948	0.485026	4.06031	4.13848	4.00925	4.06752
16904775	5.06668	4.57662	3.67044	4.37626	4.21542	0.711996	0.379918	0.619673	0.554298	4.78269	4.51202	4.76348	4.82956	0.821313	0.680815	0.810451	0.848436	1.15354	1.792	1.30787	1.53065	5.00954	4.50511	4.55755	4.73436	0.961165	0.677565	0.702643	0.794259	1.17028	0.995226	0.866977	0.936146	4.3608	4.20651	3.84221	3.92051	0.613065	0.550886	0.427956	0.451823	0.746446	0.809156	0.528046	0.532537	4.65175	3.95032	3.99202	4.30401
16790229	6.91268	6.92661	6.87977	7.02087	6.65846	1.0097	0.977444	1.07787	0.83844	6.78794	6.72915	6.94168	6.31985	0.917167	0.880542	1.0203	0.66304	0.908358	0.900861	0.946585	0.790802	7.12683	6.97969	7.01805	6.74798	1.16002	1.04754	1.07577	0.892114	1.26478	1.18965	1.05437	1.34549	6.25317	5.55809	5.71739	5.82248	0.633092	0.391045	0.436696	0.469695	0.690269	0.444096	0.428008	0.708397	6.42531	5.89535	5.98031	5.97069
16845856	6.54169	7.48348	7.52483	7.76372	7.17219	1.92091	1.97676	2.33274	1.5481	7.57582	7.61569	7.71947	7.4603	2.04787	2.10526	2.26229	1.89029	1.0661	1.06501	0.969797	1.22103	7.40747	7.61847	7.94248	7.90125	1.82232	2.10932	2.64046	2.56607	0.889861	1.00193	1.16716	1.3575	7.28939	7.06628	7.03388	6.27956	1.67911	1.43852	1.40658	0.833854	0.819927	0.6833	0.621752	0.441126	6.94267	6.64668	6.35926	5.79431
16804186	6.4786	6.24908	6.10352	6.31764	5.94082	0.852917	0.771063	0.89443	0.688831	5.54594	6.56589	6.12813	6.59997	0.523893	1.06237	0.784331	1.08777	0.614236	1.3778	0.876907	1.57916	5.74178	6.07065	6.43254	6.00701	0.600062	0.753693	0.968579	0.72117	1.14539	0.709444	1.23491	0.662979	6.1403	6.28624	6.08144	5.57065	0.790973	0.875175	0.759354	0.532942	1.5098	0.823794	0.968155	0.489939	6.12763	6.47355	5.98953	6.77145
16902679	6.12881	5.99222	5.98943	5.8105	6.48007	0.909667	0.907912	0.802013	1.27568	6.29443	6.32432	5.95339	6.41872	1.12165	1.14513	0.88551	1.22257	1.23303	1.26128	1.10411	0.958366	5.91963	5.92837	5.57788	5.65578	0.865031	0.87029	0.682583	0.72045	0.771214	0.75999	0.770836	0.589293	6.12056	5.96539	5.95877	5.41784	0.994299	0.892905	0.888822	0.610913	0.886463	0.779739	1.00374	0.499697	6.2135	5.79914	5.9059	5.8105
16949907	4.10023	3.68971	3.61947	3.53673	3.40695	0.752351	0.716601	0.676658	0.618445	3.95531	3.56558	3.90472	3.41455	0.904427	0.690325	0.873266	0.621712	1.20213	0.963333	1.29056	1.00528	3.72007	3.78247	3.9755	3.93992	0.768351	0.802316	0.917176	0.894833	0.849545	1.16223	1.05028	1.4393	3.66402	3.71544	3.77512	3.52687	0.739074	0.76589	0.798238	0.672052	0.817173	1.10946	0.914084	1.08097	3.70952	3.59888	3.95904	4.30058
16882561	6.99449	7.26532	6.80828	7.03562	6.18575	1.20651	0.878913	1.02892	0.570881	7.64093	7.16973	6.63013	6.79053	1.56531	1.12915	0.776817	0.868166	1.29739	1.28471	0.754982	1.52075	7.10581	6.841	6.59248	6.85329	1.08022	0.899071	0.756806	0.906767	0.6901	0.796237	0.97424	1.04446	6.65637	6.82937	7.25844	7.2649	0.791071	0.891858	1.20076	1.20615	0.505378	0.789849	1.54574	1.38931	6.78885	6.38272	5.9399	6.00472
16681887	4.13634	4.38302	3.82892	4.30768	4.32025	1.18648	0.808086	1.1261	1.13596	4.92328	4.26273	4.28986	5.00762	1.72541	1.09156	1.11228	1.82929	1.45423	1.3508	0.987721	1.61034	4.75519	4.19731	4.24483	4.35962	1.53565	1.04316	1.0781	1.16739	0.89002	0.955664	0.969272	0.638165	3.70588	4.16181	4.05475	4.25854	0.742025	1.01781	0.945015	1.08839	0.430058	0.932441	0.849623	0.59498	4.19371	4.59215	4.24301	4.14762
16691965	9.57189	10.1446	10.3724	10.6951	11.0291	1.48734	1.74167	2.1783	2.74583	9.85477	10.0518	10.4654	10.6803	1.21662	1.39462	1.85773	2.15613	0.817985	0.800737	0.852836	0.785237	9.85375	9.89115	10.347	10.7085	1.21577	1.24769	1.71137	2.19858	0.999297	0.894646	0.921215	1.01969	9.94818	9.73185	9.62256	9.37251	1.29801	1.11726	1.03575	0.870929	1.06689	0.801118	0.557535	0.403932	9.56879	8.91652	8.52296	8.33275
16803006	7.86486	8.43693	8.49862	8.8246	8.92248	1.48666	1.5516	1.94496	2.08149	7.96947	8.43126	8.96011	8.69104	1.07521	1.48083	2.1365	1.77299	0.723236	0.954385	1.09848	0.851787	8.001	7.98304	8.15765	8.45708	1.09896	1.08537	1.22501	1.50757	1.0221	0.732947	0.573373	0.850298	8.16602	8.21008	7.98772	7.97797	1.23213	1.27035	1.0889	1.08156	1.14595	0.857864	0.509663	0.610019	7.82991	8.11402	7.90004	7.68709
16698226	3.73958	3.64172	3.59053	3.65749	4.10637	0.934417	0.901841	0.944688	1.28947	3.93085	4.00825	3.90462	4.4446	1.14176	1.2047	1.12119	1.63017	1.2219	1.33582	1.18684	1.26421	3.66952	3.62465	3.61991	3.92151	0.952592	0.923426	0.920394	1.1344	0.834316	0.766523	0.820905	0.695877	3.68262	3.46474	3.66244	3.52712	0.961282	0.826541	0.947933	0.86306	0.841926	0.6861	0.845467	0.529431	3.49175	3.73631	3.43008	3.52122
16748453	7.22382	7.58884	7.64901	7.98049	7.98905	1.28789	1.34274	1.68958	1.69963	7.54716	7.79117	8.00343	8.01092	1.25122	1.4818	1.71666	1.7256	0.971524	1.10356	1.01603	1.01528	7.58889	7.81156	7.82077	7.6269	1.28794	1.50288	1.51251	1.32232	1.02935	1.01423	0.881079	0.766296	7.18085	7.00441	6.88829	6.88212	0.97065	0.858917	0.79249	0.789107	0.775763	0.579645	0.461647	0.457294	7.16951	6.96316	7.16452	7.12507
16690090	7.90295	9.23074	10.0537	10.7297	10.9922	2.51018	4.44061	7.09469	8.51024	9.15645	9.79297	10.9141	11.0396	2.38419	3.7064	8.06223	8.79467	0.949809	0.834659	1.13638	1.03342	8.46607	9.34107	10.5474	11.1703	1.47746	2.70968	6.25279	9.62909	0.619689	0.731082	0.775565	1.09488	8.56567	9.34843	9.53942	9.01072	1.58307	2.72353	3.10905	2.15513	0.663984	0.734818	0.385631	0.245049	8.27494	8.45438	7.55383	6.80358
16957874	8.46491	8.27829	8.19753	8.3378	8.26143	0.878658	0.830827	0.915663	0.86845	8.66519	8.70246	8.52594	8.70406	1.14892	1.17899	1.04321	1.18029	1.30758	1.41906	1.1393	1.35908	8.55905	8.46117	8.51225	8.67809	1.06743	0.997408	1.03335	1.15924	0.929074	0.845985	0.99055	0.982164	8.01304	7.61931	7.67575	7.80252	0.731095	0.556477	0.578682	0.631831	0.636334	0.471995	0.554712	0.535316	8.24925	7.79157	8.06818	8.15344
16975912	5.36883	5.15726	4.78591	5.34656	5.00235	0.863595	0.667609	0.984679	0.775671	5.79479	5.18838	5.48847	5.16339	1.34347	0.882428	1.08646	0.867273	1.55567	1.32177	1.10337	1.11809	5.75897	5.16052	5.78879	5.51671	1.31052	0.865549	1.33789	1.10794	0.975476	0.980873	1.23142	1.2775	5.16402	4.83999	4.98628	4.12172	0.867653	0.693113	0.767082	0.421289	0.64583	0.785461	0.706036	0.485763	5.30693	4.74601	4.41191	5.00415
17019389	5.53799	5.58162	5.95898	5.96084	5.88111	1.0307	1.33884	1.34057	1.2685	5.74569	5.83636	6.11591	6.20723	1.15485	1.22975	1.49269	1.59023	1.12045	0.918519	1.11347	1.25363	5.53466	5.73543	5.67774	5.94079	0.997691	1.14666	1.10171	1.32207	0.863917	0.932427	0.738072	0.83137	5.70496	5.6079	5.11956	5.69136	1.1227	1.04965	0.748236	1.11216	0.972164	0.853544	0.501267	0.699373	5.91957	5.5457	5.79042	5.48312
16936925	7.8402	8.5772	8.88843	9.62265	9.93122	1.66671	2.06799	3.44009	4.26049	8.43732	8.32623	9.15667	9.36266	1.51269	1.40058	2.49056	2.8728	0.907593	0.677267	0.72398	0.674289	8.11676	8.75979	9.44871	9.51861	1.2113	1.89157	3.04937	3.20073	0.800761	1.35056	1.22437	1.11415	8.44148	8.4523	8.73353	8.3754	1.51706	1.52848	1.85745	1.44914	1.00289	1.09131	0.745798	0.504435	8.13582	8.26714	8.2708	8.20496
16952883	4.65581	4.89086	4.71605	5.49054	4.94692	1.17694	1.04263	1.78351	1.22358	5.0984	4.37824	5.17089	4.79757	1.35903	0.824974	1.42907	1.10325	1.15472	0.791241	0.801264	0.90166	4.30809	4.43874	4.57721	4.09127	0.785825	0.860305	0.946973	0.676168	0.578223	1.04283	0.662651	0.612888	4.56657	4.04406	4.28349	4.55159	0.940013	0.6544	0.772536	0.930301	0.691677	0.793237	0.540588	0.843238	4.45858	4.06765	4.10151	4.15121
17075221	8.97157	9.13132	8.96034	8.77459	8.70997	1.11709	0.992244	0.872374	0.834159	9.31828	9.41481	9.31921	8.80968	1.27166	1.35965	1.27247	0.893849	1.13836	1.37028	1.45863	1.07156	9.13104	8.89596	8.64862	8.53246	1.11687	0.94894	0.799434	0.737588	0.878282	0.697927	0.628252	0.825182	8.44497	8.1537	8.01488	7.72975	0.694186	0.567276	0.515237	0.422838	0.545891	0.417221	0.404911	0.473053	8.60308	7.65118	7.39146	7.56338
16714592	7.8291	9.16169	9.82918	10.636	10.8038	2.51855	4.00023	6.99804	7.86066	9.01817	9.49182	10.49	10.7057	2.28006	3.16613	6.32441	7.34397	0.905306	0.791487	0.90374	0.934269	8.43664	9.73446	10.5806	10.8325	1.52366	3.74602	6.73422	8.01883	0.668253	1.18316	1.0648	1.09189	8.55588	8.69172	8.95009	8.99729	1.65494	1.81834	2.17497	2.2473	0.725831	0.574312	0.3439	0.306006	8.4347	8.40454	8.23215	7.75396
16703642	5.63695	5.89896	5.73328	6.15864	6.30116	1.19915	1.06905	1.43563	1.58471	5.91265	5.89494	6.44188	6.83839	1.21058	1.19582	1.74707	2.29969	1.00953	1.11858	1.21693	1.45118	5.78405	5.70933	6.14429	6.16222	1.10734	1.05145	1.42143	1.4392	0.914718	0.879277	0.813608	0.625824	5.69523	6.14115	5.9324	5.87111	1.04122	1.41834	1.22727	1.17623	0.8601	1.18608	0.702474	0.511472	5.79809	5.46621	5.69666	5.60483
16757181	8.62541	8.59444	8.65377	8.65377	8.54168	0.97876	1.01985	1.01985	0.943613	8.96084	9.0243	8.82315	8.76985	1.26175	1.31849	1.1469	1.1053	1.28913	1.29283	1.12458	1.17135	8.82007	8.78221	8.91582	8.869	1.14446	1.11481	1.22298	1.18393	0.907036	0.845525	1.06634	1.07114	8.51674	8.16455	8.1949	8.18107	0.927441	0.72655	0.742	0.734917	0.735042	0.551048	0.646962	0.664905	8.68756	8.4783	8.44346	8.59667
16912625	10.327	10.5305	10.678	10.4427	10.4472	1.15145	1.27539	1.08347	1.08683	10.5362	10.8143	10.7967	10.7232	1.156	1.40181	1.38481	1.31596	1.00395	1.09912	1.27813	1.21082	10.1044	9.98697	10.0593	9.92842	0.85702	0.790008	0.830597	0.75859	0.741367	0.563563	0.59979	0.576452	9.67773	9.34268	9.30435	9.36565	0.637589	0.505453	0.4922	0.513564	0.551548	0.360572	0.355427	0.390257	9.59926	9.17047	9.17058	9.22318
17050497	7.05366	7.0823	7.0523	7.03892	6.91249	1.02005	0.999055	0.989833	0.906784	7.23821	7.23461	7.17726	6.8566	1.13646	1.13362	1.08945	0.872326	1.11412	1.1347	1.10064	0.962	7.12981	7.08324	7.05507	6.80843	1.0542	1.02071	1.00097	0.843677	0.927618	0.900397	0.918791	0.967158	6.80993	6.56669	6.30734	6.60866	0.84456	0.713522	0.596123	0.734585	0.743149	0.629417	0.547179	0.842099	6.94944	6.84705	6.69536	6.52083
16770733	8.85387	8.92508	8.78543	8.97591	8.85751	1.0506	0.953675	1.08827	1.00253	9.08385	9.03001	9.14651	8.99952	1.17282	1.12986	1.22488	1.10623	1.11633	1.18474	1.12553	1.10344	9.12555	9.13381	9.57647	9.55659	1.20721	1.21414	1.65015	1.62758	1.02933	1.0746	1.34719	1.47128	8.54344	8.21425	8.22588	8.00383	0.806404	0.641883	0.647078	0.554769	0.687578	0.568108	0.528278	0.501494	8.79007	8.34854	8.56386	8.65414
16997953	10.1549	10.6641	10.8098	11.0139	10.7914	1.42324	1.57452	1.81373	1.55453	10.5413	10.898	11.0242	10.9202	1.30713	1.67369	1.82674	1.69964	0.918416	1.06298	1.00717	1.09335	10.477	10.5371	10.8323	10.9086	1.25011	1.30326	1.59922	1.68612	0.956376	0.778673	0.875452	0.992047	10.3614	10.3627	10.1218	9.99541	1.15386	1.15493	0.977304	0.895322	0.882746	0.690049	0.535	0.526771	10.2047	9.95089	9.45493	9.38261
16694593	10.3181	10.6939	10.7082	10.8974	10.7615	1.29752	1.31046	1.49413	1.35981	10.8291	10.8828	10.9995	10.8254	1.42506	1.47904	1.6037	1.42137	1.09829	1.12864	1.07333	1.04527	10.2956	10.2618	10.4296	10.4914	0.984532	0.961707	1.08031	1.12759	0.690872	0.650225	0.67364	0.793312	10.1198	9.92931	9.81036	9.61206	0.871547	0.763763	0.703317	0.612997	0.611587	0.516391	0.43856	0.431273	10.0151	9.68112	9.71184	9.6126
17050591	9.18276	8.75199	8.40604	8.52476	8.22158	0.741866	0.583696	0.63376	0.513637	8.78657	8.06097	8.27209	7.96533	0.759867	0.459526	0.531939	0.43005	1.02426	0.78727	0.839338	0.837264	8.9199	8.60329	8.54863	8.56039	0.833438	0.66921	0.644331	0.649607	1.09682	1.45631	1.21129	1.51054	7.72376	7.49083	7.52081	7.50059	0.363746	0.309513	0.316013	0.311613	0.478696	0.673549	0.594078	0.724598	7.88899	7.46778	7.30243	7.67653
16766719	8.12417	8.2228	8.41913	8.60946	8.44371	1.07075	1.22685	1.39986	1.24793	8.44191	8.79173	8.78732	8.82458	1.24637	1.58838	1.58353	1.62496	1.16402	1.29469	1.13121	1.30212	8.27826	8.31546	8.54643	8.51524	1.11271	1.14178	1.34002	1.31136	0.892762	0.718829	0.846219	0.80701	7.82386	7.92708	7.76619	7.74757	0.812072	0.872302	0.780254	0.77025	0.651548	0.549176	0.492729	0.474012	8.11863	7.7051	7.79113	7.72606
16838107	8.12596	7.70557	7.45822	7.77879	7.74449	0.747227	0.629492	0.786127	0.767656	7.96985	7.69932	7.92839	7.82389	0.897442	0.743995	0.872019	0.811089	1.20103	1.1819	1.10926	1.05658	8.11604	8.17353	8.24215	8.23617	0.993148	1.03352	1.08387	1.07939	1.10664	1.38916	1.24294	1.33079	7.3491	6.63899	6.60721	6.51591	0.583637	0.356761	0.34899	0.327587	0.650334	0.479521	0.400209	0.403885	7.58209	7.03395	7.11834	7.06205
16853481	7.85573	7.31041	7.50315	7.68881	7.44809	0.685236	0.78318	0.890739	0.753857	7.39563	7.63771	7.53217	7.64043	0.726937	0.859742	0.799097	0.861365	1.06086	1.09776	0.897117	1.14261	7.25882	7.3843	7.15005	7.2564	0.661167	0.721249	0.613153	0.66006	0.909524	0.838914	0.767308	0.766296	7.0021	6.68974	6.831	6.88654	0.55339	0.445659	0.491501	0.510791	0.761263	0.518364	0.61507	0.593002	7.33977	7.06225	7.08742	7.31012
16905056	6.61167	6.48806	6.85474	6.96699	7.03248	0.917887	1.18351	1.27927	1.33868	6.95861	7.29529	7.46122	7.31241	1.27186	1.60616	1.80194	1.62534	1.38564	1.35711	1.40857	1.21414	6.76253	7.25298	7.08113	7.0918	1.11023	1.55974	1.38459	1.39486	0.872916	0.9711	0.768392	0.8582	6.5716	6.4337	6.57037	6.80144	0.972604	0.883943	0.971782	1.14058	0.764709	0.550346	0.539299	0.701751	6.63474	6.60789	6.70511	6.80011
16682333	6.29867	6.09124	6.754	6.61381	6.70235	0.866077	1.3711	1.24413	1.32287	5.9036	6.52427	6.509	6.35419	0.760451	1.16926	1.15695	1.03923	0.878041	0.852792	0.929925	0.785586	6.03407	6.25819	6.01759	6.06694	0.832427	0.972329	0.822975	0.851612	1.09465	0.831575	0.711332	0.819464	5.83887	5.93296	5.87042	5.34136	0.727087	0.776086	0.743161	0.515017	0.956126	0.66374	0.642344	0.495576	6.16803	5.73009	5.58504	5.7688
16900875	3.13915	3.45228	3.43047	3.50858	3.88638	1.24241	1.22376	1.29184	1.67857	3.16204	3.89143	3.97991	3.92544	1.016	1.68446	1.79099	1.72463	0.817765	1.37646	1.38638	1.02744	3.38718	3.26662	3.78691	3.78405	1.18759	1.09238	1.56674	1.56363	1.16889	0.648505	0.87479	0.906645	3.17578	3.04195	3.57885	3.21204	1.02571	0.934849	1.35633	1.05182	1.00956	0.554984	0.757305	0.609882	3.42703	3.21509	2.97946	3.6128
17003748	8.44539	8.41773	8.27413	8.25347	8.14293	0.981011	0.888067	0.875437	0.810869	8.5847	8.52903	8.36684	8.39759	1.10138	1.05969	0.947006	0.967408	1.1227	1.19325	1.08175	1.19305	8.60573	8.7159	8.57857	8.39294	1.11755	1.20623	1.0967	0.964293	1.01468	1.13829	1.15807	0.996781	7.99706	7.65363	7.69289	7.47334	0.732887	0.577639	0.593572	0.509782	0.665428	0.545105	0.626788	0.526956	8.14287	7.73984	7.70561	7.90578
16717783	9.04989	9.05193	8.98513	8.9986	8.84065	1.00141	0.956104	0.965077	0.864993	9.12834	9.20267	9.16165	8.79196	1.05588	1.11171	1.08054	0.836289	1.05439	1.16275	1.11964	0.966817	9.2314	9.5396	9.42216	9.29667	1.13407	1.40417	1.29439	1.18656	1.07405	1.26306	1.1979	1.41884	8.85923	8.62643	8.26403	8.0376	0.876208	0.745634	0.580005	0.495759	0.829836	0.670707	0.536772	0.592808	8.9986	8.90639	8.74685	8.91855
17102632	7.35486	8.01102	8.37466	8.37531	8.28118	1.57589	2.02764	2.02855	1.90043	8.00144	8.67438	8.94333	8.72118	1.56545	2.49584	3.00732	2.57813	0.993381	1.23091	1.4825	1.35661	7.83366	7.88669	8.3065	8.20003	1.39359	1.44576	1.93407	1.79648	0.890212	0.579269	0.643122	0.696815	7.41379	7.61572	7.74335	7.49665	1.04169	1.19819	1.30903	1.10327	0.665424	0.480076	0.43528	0.427935	7.33237	7.23373	6.96544	6.85454
17110122	5.29912	5.37014	5.52352	5.48258	5.65627	1.05046	1.1683	1.13561	1.2809	5.6472	5.87188	6.04878	5.77803	1.27286	1.48737	1.68139	1.39369	1.21172	1.27311	1.48061	1.08806	5.344	5.58964	5.93518	5.67043	1.0316	1.22308	1.55408	1.29353	0.810453	0.822313	0.92428	0.92813	5.05021	4.91066	5.15507	5.02159	0.841534	0.763947	0.904975	0.825001	0.661135	0.513623	0.538229	0.591953	5.15403	4.92931	4.60441	4.99648
16856483	8.71958	9.29136	9.03855	9.13203	8.78053	1.48636	1.24745	1.33095	1.04316	9.7127	9.61176	9.39446	9.17422	1.9905	1.85598	1.59647	1.37045	1.33918	1.48783	1.1995	1.31375	9.39409	9.19373	9.35918	9.34191	1.59606	1.38911	1.5579	1.53936	0.801842	0.748448	0.975844	1.12326	8.60382	8.55233	8.25411	8.22912	0.922897	0.890541	0.724238	0.7118	0.463652	0.479822	0.453651	0.519393	8.68553	8.27132	8.08584	8.36539
16716438	5.07369	5.09814	5.66385	5.56886	5.25229	1.0171	1.50541	1.40948	1.13179	5.41264	5.26413	6.02475	5.99276	1.26483	1.14112	1.9333	1.8909	1.24357	0.75801	1.37163	1.67072	5.86595	5.22762	5.81894	6.40024	1.73179	1.11259	1.67626	2.50803	1.36918	0.975005	0.867049	1.32637	5.66722	4.94629	5.33783	5.00955	1.50894	0.915478	1.20092	0.956518	1.19299	0.802265	0.621178	0.505853	5.02656	5.03056	5.3399	5.54887
17072729	4.69328	5.34466	5.76708	5.21625	5.54551	1.57067	2.10496	1.43691	1.80529	5.08901	4.95085	5.47154	4.95085	1.3156	1.19546	1.71506	1.19546	0.837606	0.567924	1.19358	0.662198	4.90291	5.02852	5.02623	4.82301	1.15639	1.26159	1.25958	1.09409	0.878977	1.05532	0.734426	0.915203	4.90261	5.3774	4.61831	4.82284	1.15615	1.60672	0.949363	1.09396	0.878796	1.34402	0.553545	0.915093	4.8488	4.92568	4.78951	4.87493
17081888	2.68608	2.68608	2.4753	2.87787	2.68608	1	0.864068	1.14218	1	3.33008	3.15963	2.70862	2.92812	1.56265	1.38852	1.01574	1.18266	1.56265	1.60696	0.889301	1.18266	2.68313	2.50865	2.57515	2.73465	0.997956	0.884271	0.925986	1.03423	0.63863	0.636844	0.911637	0.8745	2.43634	2.87462	2.67252	2.70286	0.841044	1.13961	0.990639	1.01169	0.538216	0.820736	0.975288	0.85544	2.44876	2.68608	2.93619	2.43634
16927684	5.95374	6.07044	6.30998	6.36007	6.57739	1.08425	1.28009	1.32531	1.54077	5.7672	5.68452	6.06166	6.00388	0.878712	0.829769	1.07767	1.03537	0.810433	0.648214	0.813146	0.671979	5.63781	5.7717	5.42533	5.38546	0.803336	0.881455	0.69332	0.674421	0.91422	1.06229	0.643348	0.651384	5.86877	4.59672	5.58911	5.90683	0.942807	0.390387	0.776668	0.968011	1.07294	0.470477	0.720689	0.934946	5.96526	5.82892	6.11085	6.04938
16854216	2.93692	2.90827	2.99034	3.50043	3.46752	0.980332	1.03772	1.47786	1.44452	2.87801	2.87531	3.63999	4.06559	0.959986	0.958194	1.62796	2.18657	0.979245	0.923364	1.10157	1.5137	2.7006	2.8656	3.22924	4.07575	0.848906	0.951763	1.2246	2.20201	0.88429	0.993288	0.752231	1.00706	3.00308	2.87199	3.23565	2.92612	1.04692	0.955989	1.23006	0.992543	1.09056	0.997699	0.755581	0.453927	3.00663	3.2737	2.86573	2.50871
17009565	9.83198	10.5091	10.0814	10.2151	9.67319	1.59892	1.18872	1.30414	0.895772	10.0976	9.55425	10.0415	9.79268	1.20219	0.824888	1.15627	0.973126	0.751878	0.693931	0.886615	1.08635	9.99162	10.1327	10.6184	10.3841	1.11701	1.23178	1.72481	1.46624	0.929142	1.49327	1.4917	1.50674	9.90572	9.51731	9.56675	8.84003	1.05244	0.804034	0.832065	0.502797	0.875436	0.974719	0.719613	0.516683	9.80698	9.49312	9.93903	9.63796
17009563	10.6824	11.4567	10.9868	11.2972	10.4419	1.7103	1.23488	1.53126	0.846411	11.225	10.8267	11.2619	10.8613	1.45652	1.10518	1.49428	1.13198	0.851619	0.894969	0.975849	1.33739	11.1502	11.2386	11.7619	11.5195	1.38291	1.47038	2.11316	1.78641	0.949461	1.33045	1.41416	1.57812	10.8355	9.99265	9.89694	9.28956	1.11192	0.619941	0.580146	0.3808	0.763405	0.560941	0.388245	0.336401	10.4872	9.95462	10.6134	10.2247
16790873	2.65694	2.91228	2.93354	3.23339	3.01939	1.19361	1.21134	1.49118	1.2856	2.92415	2.81683	3.0815	3.80298	1.20348	1.1172	1.34216	2.21305	1.00827	0.922285	0.90007	1.72141	2.88628	3.17967	3.49433	3.76356	1.1723	1.43667	1.78681	2.1534	0.974091	1.28596	1.3313	0.973044	2.80375	2.92222	2.79601	2.62699	1.10712	1.20186	1.10119	0.97945	0.919931	1.07578	0.82046	0.442579	2.92766	2.73017	2.76374	2.90041
16790917	2.44753	2.40706	2.61576	3.02004	2.78966	0.972336	1.12368	1.48711	1.26763	2.60373	2.73971	3.6451	3.62162	1.11435	1.22449	2.29354	2.25651	1.14606	1.08971	1.54228	1.78011	2.66064	2.6701	3.12821	3.15113	1.15919	1.16681	1.6029	1.62857	1.04023	0.952896	0.698879	0.721721	2.42804	2.55217	2.405	2.39239	0.986582	1.07523	0.97095	0.962502	0.885341	0.878105	0.423342	0.426544	2.67411	2.39534	2.32599	2.36652
16836624	7.97712	8.52338	7.97356	8.06773	7.59281	1.4603	0.997542	1.06482	0.766147	8.22144	7.90259	8.52382	8.08387	1.18454	0.949653	1.46074	1.0768	0.811162	0.951992	1.37182	1.40548	8.05225	8.0918	8.68735	8.40454	1.05346	1.08274	1.63607	1.34483	0.889341	1.14014	1.12002	1.24891	7.50273	7.29079	7.12561	6.69594	0.719774	0.621436	0.554205	0.41146	0.607641	0.654382	0.379399	0.382113	7.37016	7.29541	6.9983	6.72038
16733985	6.96697	7.1886	6.74045	6.69121	6.57215	1.16605	0.854695	0.826016	0.760582	7.37506	6.88692	7.00644	7.05071	1.32693	0.946025	1.02773	1.05976	1.13797	1.10686	1.24421	1.39335	6.90439	6.38203	6.38375	6.40999	0.957549	0.666677	0.667473	0.679723	0.721628	0.704714	0.649461	0.641394	6.88271	6.65253	6.36097	6.12235	0.943265	0.804161	0.657015	0.556855	0.710864	0.850043	0.639285	0.525455	6.84736	6.23429	6.39723	6.04509
16663129	6.56944	6.6474	6.661	6.90181	6.31024	1.05553	1.06552	1.25908	0.835555	6.89209	6.50103	6.93287	6.55469	1.25063	0.953692	1.28649	0.989829	1.18484	0.895044	1.02176	1.18464	6.26691	6.7058	6.45944	6.64249	0.81083	1.09913	0.926586	1.05194	0.648338	1.1525	0.720246	1.06275	6.35285	6.38576	5.95393	6.58561	0.8606	0.880458	0.652701	1.01127	0.688133	0.92321	0.507352	1.02166	6.58561	7.21218	7.02854	6.44563
16660648	3.21049	3.18201	3.08952	3.29982	3.35795	0.980447	0.91957	1.06388	1.10762	3.98108	3.26881	3.29982	3.20072	1.70596	1.04125	1.06388	0.993248	1.73998	1.13232	1	0.896742	3.37909	3.38567	3.58127	3.2323	1.12397	1.12911	1.29305	1.01523	0.658846	1.08438	1.21541	1.02213	3.0841	3.59724	3.40647	3.36455	0.91612	1.30745	1.1455	1.11269	0.537012	1.25565	1.07672	1.12026	3.25961	3.29982	3.23093	3.61978
16688002	5.22803	5.18626	5.09743	5.03799	5.30731	0.971463	0.913448	0.876578	1.05649	5.21099	5.235	5.35475	5.48498	0.988255	1.00484	1.09181	1.19495	1.01729	1.10006	1.24554	1.13105	5.18068	4.81572	5.04992	5.26259	0.967712	0.751417	0.883858	1.02424	0.979213	0.747796	0.809535	0.857145	5.14926	5.36751	5.09398	4.4784	0.946863	1.10151	0.911268	0.594754	0.958116	1.0962	0.834639	0.497724	5.05833	5.58478	5.13581	5.1825
17098533	4.76064	4.70051	4.69335	5.00818	4.29007	0.959178	0.954429	1.18718	0.721682	4.50599	4.59251	5.07216	5.03371	0.838191	0.889994	1.24102	1.20838	0.873864	0.932489	1.04535	1.67439	4.48976	5.03364	4.69908	4.56053	0.828817	1.20832	0.958229	0.870483	0.988816	1.35767	0.77213	0.720374	4.93051	4.31304	4.06009	4.55443	1.12496	0.733265	0.61534	0.866811	1.34213	0.823898	0.495834	0.717336	3.81918	4.09882	4.49132	4.49937
16723695	4.94374	4.73058	4.8128	4.89114	4.65432	0.86265	0.913237	0.964202	0.818232	5.04854	4.98318	5.73426	5.38736	1.07535	1.02772	1.72971	1.36002	1.24656	1.12536	1.79393	1.66214	5.03773	4.79911	5.22792	5.15362	1.06732	0.904614	1.21772	1.1566	0.992538	0.880214	0.704006	0.850426	4.87619	4.76341	4.4375	4.43373	0.954259	0.882502	0.704058	0.70222	0.887395	0.858699	0.407039	0.516331	4.58118	4.61968	4.6407	4.73673
16683237	3.95176	3.8775	3.97899	3.69841	4.13921	0.949827	1.01906	0.838947	1.13875	4.47389	3.81042	3.22225	4.26106	1.43607	0.906677	0.603107	1.23911	1.51193	0.889723	0.718886	1.08813	3.65406	3.89766	3.69527	3.55548	0.813551	0.963196	0.837124	0.759814	0.566511	1.06234	1.38802	0.613194	3.46786	4.28816	3.61024	3.77944	0.715043	1.2626	0.789209	0.887413	0.497916	1.39256	1.30857	0.71617	3.57312	3.83379	3.89601	3.66213
16994952	3.49252	4.04884	3.75674	3.8209	3.33111	1.47051	1.20099	1.2556	0.894147	3.69019	3.97241	3.98215	3.65975	1.14684	1.39463	1.40408	1.1229	0.779895	1.16124	1.11825	1.25583	3.3433	3.58393	3.62395	3.71013	0.901738	1.06541	1.09538	1.1628	0.786278	0.763937	0.780142	1.03553	3.35533	4.09574	3.10891	3.82843	0.909289	1.5191	0.766515	1.26217	0.792862	1.08925	0.545921	1.12403	4.15278	4.15751	3.4877	3.31944
16894555	3.43751	3.50424	3.47205	3.82239	3.57397	1.04734	1.02423	1.30575	1.09921	3.69015	3.67543	4.16765	3.51036	1.19138	1.17929	1.65881	1.05179	1.13753	1.1514	1.27038	0.956861	3.10612	3.69887	3.33671	3.42638	0.794773	1.1986	0.932515	0.992318	0.667101	1.01638	0.56216	0.943457	3.41047	3.55176	3.16547	3.35936	0.98143	1.08241	0.828147	0.947271	0.823774	0.91785	0.499242	0.900628	3.69469	3.22958	3.19962	3.3573
17103748	5.21724	5.64666	5.49664	5.98389	5.37882	1.34669	1.21369	1.70131	1.11851	5.97921	6.09729	6.54872	5.81977	1.69581	1.84044	2.51661	1.51838	1.25924	1.5164	1.47922	1.3575	5.89848	5.98161	6.89105	6.64661	1.60351	1.69862	3.19057	2.69329	0.945576	0.922944	1.2678	1.77379	5.0859	5.95654	5.46584	5.69125	0.912984	1.66936	1.18805	1.38896	0.538378	0.907044	0.472083	0.914765	5.50098	5.39757	6.42252	4.97704
16974898	3.26015	3.143	3.05311	2.74359	2.96522	0.922009	0.866311	0.699037	0.815108	3.00886	2.97656	3.50304	2.90939	0.840147	0.821542	1.18336	0.784173	0.911213	0.948322	1.69284	0.962047	3.00426	2.99766	3.2824	2.92074	0.837467	0.833648	1.01554	0.790361	0.996811	1.01474	0.858183	1.00789	3.07897	2.80849	2.62492	2.56506	0.881978	0.731199	0.643839	0.617671	1.04979	0.890033	0.544078	0.787672	3.20719	2.75679	2.99056	2.86036
16712934	5.2358	5.51596	5.68882	6.23116	5.72395	1.21433	1.3689	1.99358	1.40264	5.64691	5.89633	6.65491	6.11722	1.32971	1.58066	2.67421	1.84218	1.09502	1.1547	1.34141	1.31336	5.23224	5.47119	6.36015	6.67251	0.997532	1.17723	2.18002	2.70702	0.75019	0.744769	0.815202	1.46947	5.48836	5.63087	5.77088	5.45862	1.19131	1.315	1.44901	1.16701	0.895923	0.831934	0.541848	0.633493	5.23807	4.60058	5.18657	5.05567
16712936	3.06827	3.61038	3.81259	4.05519	3.32742	1.45611	1.67519	1.98196	1.19678	3.41016	3.57747	4.3526	4.07049	1.26742	1.42327	2.43569	2.00308	0.870415	0.849617	1.22893	1.67373	3.20243	3.08193	3.79561	3.72909	1.09746	1.00952	1.65559	1.58099	0.865902	0.709297	0.679721	0.789277	3.44286	3.47199	3.15328	3.38925	1.29647	1.32292	1.0607	1.24918	1.02292	0.929494	0.43548	0.623631	3.33108	3.04968	3.08555	2.81854
17009700	5.605	5.94944	5.9051	6.91678	7.28528	1.26966	1.23123	2.48247	3.2049	5.92929	5.4574	6.78033	7.37612	1.25205	0.902748	2.25844	3.41318	0.986131	0.73321	0.909754	1.06499	5.74776	5.89066	7.08497	7.58566	1.10401	1.21897	2.78942	3.94674	0.881763	1.35029	1.23511	1.15632	5.68026	5.58142	6.05786	5.88999	1.05355	0.983786	1.36875	1.2184	0.841458	1.08977	0.606059	0.356969	5.57769	5.29923	5.40977	5.06723
16782187	9.15146	9.07357	9.0448	9.07536	8.85835	0.947442	0.928735	0.948613	0.816136	9.17779	9.28642	9.21803	9.32434	1.01841	1.09806	1.04722	1.1273	1.07491	1.18232	1.10395	1.38126	9.23272	9.11221	9.03874	9.10876	1.05794	0.973156	0.924841	0.970832	1.03881	0.886248	0.883139	0.861202	9.08536	8.85298	8.60117	8.40129	0.955211	0.813104	0.682883	0.594531	0.937943	0.740489	0.65209	0.527394	9.13649	8.77343	8.55622	8.38058
16967602	7.7658	8.52379	8.69264	8.84283	8.88138	1.69113	1.9011	2.10969	2.16682	8.61528	8.86386	9.17183	9.02174	1.80186	2.14067	2.65008	2.38823	1.06548	1.12602	1.25614	1.10218	8.11317	8.11029	8.51602	8.39721	1.27224	1.2697	1.68205	1.54908	0.706072	0.593133	0.634718	0.648631	7.7945	6.97508	7.18323	7.1803	1.02009	0.578056	0.667773	0.666419	0.566135	0.270035	0.251982	0.279043	7.71491	6.97386	6.90533	7.17554
17114368	8.81154	9.12234	9.24306	9.39677	9.57862	1.24039	1.34865	1.50027	1.70181	9.39622	9.64377	9.67143	10.0576	1.4997	1.78044	1.8149	2.37192	1.20905	1.32017	1.20971	1.39376	8.9924	9.088	9.30972	9.61675	1.13355	1.21122	1.41243	1.7474	0.755853	0.680291	0.778241	0.736701	8.96612	8.9047	8.64241	8.69747	1.11309	1.0667	0.889374	0.923973	0.742208	0.599122	0.490041	0.389546	9.06467	8.70628	8.5285	8.298
16803103	9.99095	10.344	10.6164	10.9019	11.0597	1.27725	1.54273	1.88023	2.09763	10.3285	10.7002	11.1148	11.2743	1.2636	1.63491	2.17932	2.43396	0.989314	1.05975	1.15907	1.16034	10.1857	10.3095	10.6	10.7215	1.14451	1.24703	1.52528	1.65932	0.905753	0.762754	0.69989	0.681734	10.2786	10.0672	9.79601	9.61894	1.22063	1.05427	0.873608	0.772704	0.965997	0.644848	0.400863	0.317467	10.2473	10.1453	9.96712	9.74826
16836824	10.1608	10.1164	10.103	9.76975	9.54687	0.96968	0.960761	0.762572	0.653414	10.1143	10.0204	9.69334	9.46894	0.968289	0.907268	0.723237	0.619055	0.998566	0.944321	0.948417	0.947416	10.2328	10.0976	9.82485	9.68946	1.05118	0.957112	0.792264	0.721296	1.08561	1.05494	1.09544	1.16516	10.0679	9.9527	9.10887	8.59543	0.937617	0.865677	0.482322	0.33789	0.968323	0.954159	0.666894	0.545816	10.1578	9.95112	9.57018	9.33574
16743943	6.85325	6.85046	6.95543	7.10834	7.04202	0.998067	1.07339	1.19341	1.13979	6.94408	6.97531	7.00276	7.13647	1.06498	1.08829	1.10919	1.21691	1.06704	1.01387	0.929429	1.06766	6.95797	6.69002	6.70373	7.02508	1.07529	0.893021	0.901548	1.12648	1.00968	0.820575	0.812797	0.925692	6.47998	6.13837	5.99775	6.08371	0.772031	0.609257	0.552673	0.586602	0.724925	0.559831	0.498266	0.482042	6.49276	6.13899	6.10952	6.33083
17033478	7.86932	7.28589	6.94996	6.8778	6.59871	0.667377	0.528744	0.50295	0.414485	7.1562	7.18645	7.41266	6.94483	0.61	0.622925	0.728674	0.526868	0.914027	1.17812	1.4488	1.27114	7.25737	7.03192	7.2925	7.32516	0.654312	0.559653	0.67044	0.685791	1.07264	0.898428	0.920083	1.30164	7.00131	6.26869	6.29143	6.16873	0.547903	0.329734	0.334974	0.307662	0.898201	0.529332	0.459703	0.583946	7.00169	6.61193	6.68726	6.52145
17038267	7.11898	6.52292	6.26895	5.99694	5.94616	0.661559	0.554774	0.459446	0.443555	6.52989	6.5451	6.73565	6.24171	0.664765	0.671811	0.766666	0.544398	1.00485	1.21096	1.66868	1.22735	6.86222	6.26895	6.81827	6.47734	0.836968	0.554774	0.811858	0.640984	1.25904	0.825789	1.05895	1.17742	6.26514	5.60418	5.66402	5.5913	0.553312	0.349946	0.364767	0.346836	0.832342	0.520899	0.475784	0.6371	6.24452	5.69949	5.90941	5.96932
16997591	7.90023	7.98156	8.2837	8.45668	8.46714	1.05799	1.30447	1.47065	1.48135	7.54252	7.80147	8.1447	8.1313	0.780401	0.933839	1.18466	1.1737	0.737625	0.715873	0.805533	0.792322	8.05993	8.27394	8.64434	8.59915	1.11706	1.29568	1.67494	1.62329	1.43139	1.38748	1.41386	1.38305	7.1025	6.60193	6.83746	7.14125	0.575253	0.406606	0.478714	0.590913	0.737125	0.435413	0.404095	0.50346	7.8066	7.19979	7.53486	7.77433
17087610	9.84885	10.837	11.3937	11.5152	11.6448	1.98365	2.91771	3.17412	3.4725	10.781	11.2915	11.4285	11.5917	1.90806	2.71819	2.98905	3.34695	0.961894	0.931618	0.941694	0.963843	10.3587	10.8828	11.1279	11.2904	1.42387	2.04764	2.42685	2.71606	0.746239	0.753312	0.811915	0.811504	10.4364	10.7802	10.6953	10.4049	1.50269	1.90712	1.79806	1.47027	0.787548	0.701614	0.601551	0.439288	10.1095	9.83892	9.00277	8.86291
16698174	10.9609	12.0022	12.3663	12.5214	12.4995	2.05814	2.64897	2.94952	2.90504	11.8147	12.0944	12.3745	12.2824	1.80719	2.19387	2.66401	2.49931	0.878071	0.828199	0.903202	0.860335	11.5982	11.6471	12.2225	12.3572	1.55542	1.60904	2.39765	2.63224	0.860681	0.733424	0.900014	1.05319	11.7578	11.7815	11.6069	11.1225	1.73732	1.76619	1.5648	1.11854	0.961334	0.805055	0.587386	0.44754	11.6653	11.1232	11.1653	11.1096
16841384	11.3567	11.6406	12.4677	12.81	12.7659	1.21748	2.15991	2.73837	2.65594	11.3689	11.6554	12.3423	12.4716	1.00853	1.23008	1.98023	2.16583	0.828377	0.569505	0.723142	0.815468	11.2098	11.7336	12.0695	12.3193	0.90322	1.29859	1.63904	1.9489	0.895577	1.0557	0.8277	0.89984	11.3854	12.0574	12.0139	11.4949	1.02013	1.62528	1.57702	1.10054	1.0115	1.32128	0.796381	0.508137	11.2904	11.7259	10.8346	10.9346
16790832	6.49916	6.64928	7.54281	7.99117	8.01569	1.10967	2.06143	2.81281	2.86103	6.5755	7.40658	8.33101	8.49656	1.05434	1.87569	3.55993	3.9928	0.950141	0.909896	1.26561	1.39558	6.45455	7.34305	7.64246	7.95909	0.969553	1.79488	2.20886	2.75095	0.919584	0.956918	0.62048	0.688978	6.44792	6.8129	6.65711	6.06606	0.965105	1.24293	1.1157	0.740669	0.915366	0.662652	0.313406	0.185501	6.58512	6.45265	6.01444	5.56014
16913014	5.2656	6.46887	6.61158	7.54643	7.07943	2.30261	2.54201	4.85957	3.51573	6.2674	6.60719	7.70012	7.64311	2.00249	2.5343	5.40582	5.19639	0.86966	0.996967	1.11241	1.47804	5.82727	6.4179	7.76834	7.42044	1.47597	2.22267	5.6676	4.45318	0.737067	0.877034	1.04843	0.856976	6.24686	6.18316	6.38751	5.90168	1.97419	1.88892	2.17635	1.5541	0.985867	0.74534	0.402594	0.299072	5.81401	5.65951	5.53231	5.74268
16841212	8.49472	10.3667	11.0405	11.4063	11.5164	3.66047	5.83908	7.52457	8.12135	10.2022	11.1804	11.887	11.9667	3.26585	6.43388	10.4995	11.0963	0.892194	1.10187	1.39536	1.36631	9.89021	10.8115	11.9897	12.1784	2.63078	4.98209	11.2743	12.8497	0.805542	0.774351	1.07379	1.15801	10.1619	9.80493	9.57467	8.97816	3.17584	2.47977	2.11397	1.39808	0.972439	0.385424	0.20134	0.125995	10.0314	9.28788	8.39251	8.80992
17005077	6.77489	7.20169	7.11035	7.48617	7.73038	1.34425	1.26177	1.63725	1.93923	7.41509	7.76105	8.19683	7.95787	1.55854	1.9809	2.67945	2.27045	1.15942	1.56993	1.63656	1.1708	7.10316	7.48425	7.75088	7.78306	1.25551	1.63507	1.96698	2.01136	0.805564	0.825416	0.734098	0.885884	6.93572	7.10415	7.2389	7.06896	1.11792	1.25637	1.37936	1.22609	0.717289	0.634239	0.514793	0.540022	6.9771	7.08411	7.06674	6.98944
16698159	11.1316	12.1397	12.2715	12.2176	12.107	2.01132	2.20364	2.12282	1.96623	11.9656	12.0759	12.0136	11.9169	1.78258	1.92426	1.84294	1.72347	0.886277	0.873216	0.868158	0.876539	11.6435	11.9368	12.1789	11.9886	1.42591	1.74734	2.06659	1.81121	0.79991	0.90806	1.12135	1.0509	11.8351	11.5047	11.36	10.9294	1.62847	1.29513	1.17155	0.869254	0.913546	0.673057	0.635696	0.504361	11.6864	11.3944	11.4383	10.8593
16683493	6.58037	8.12108	8.47153	8.98545	9.08084	2.90936	3.70932	5.29662	5.65867	7.80398	8.45982	9.15249	9.08901	2.3353	3.67935	5.9468	5.69083	0.802683	0.99192	1.12275	1.00568	7.57772	7.89082	8.70281	8.81329	1.99632	2.48018	4.35428	4.70084	0.854846	0.674082	0.732206	0.826038	7.3626	7.11329	7.14807	6.51178	1.71978	1.44685	1.48215	0.953564	0.736428	0.393235	0.249235	0.167562	7.31933	6.47179	6.7058	6.43597
16660745	4.91564	5.47435	5.34197	6.10709	5.81638	1.47295	1.3438	2.28382	1.86702	5.16138	5.44442	6.02711	5.87511	1.18569	1.4427	2.16064	1.94459	0.804979	1.0736	0.946067	1.04155	4.87018	5.25242	5.56798	5.71064	0.968979	1.26293	1.57171	1.73507	0.817226	0.875393	0.727426	0.892253	4.86759	4.76042	4.72784	4.71335	0.967242	0.897995	0.877942	0.869168	0.815761	0.622439	0.406333	0.446966	5.14848	4.64835	4.68724	4.66427
16924654	7.32056	7.56256	7.6948	7.52473	7.5503	1.18263	1.29616	1.15203	1.17263	7.69113	7.72208	7.67438	7.54024	1.29286	1.3209	1.27794	1.16448	1.09321	1.01909	1.10929	0.993049	7.57882	7.85603	7.88878	7.7112	1.19603	1.44942	1.4827	1.31097	0.925107	1.09729	1.16023	1.1258	7.08454	6.78137	6.99399	7.04025	0.849083	0.688158	0.797433	0.823412	0.656748	0.520975	0.624001	0.70711	7.19563	7.3507	7.56178	7.38873
16766294	7.23801	7.51086	7.59143	7.94418	7.30905	1.20819	1.27759	1.63146	1.05047	7.70274	7.45066	7.82689	7.73726	1.38006	1.15881	1.50408	1.41348	1.14226	0.907031	0.921918	1.34556	7.1543	7.14669	7.7201	7.71546	0.943626	0.938665	1.39677	1.39228	0.683759	0.810024	0.928653	0.985006	7.38118	7.05277	7.09488	6.87266	1.10433	0.8795	0.905549	0.776279	0.800204	0.758967	0.602063	0.549199	7.12982	6.42717	7.00339	6.85563
16810104	8.19052	7.82347	7.43837	7.48557	7.39466	0.775366	0.593719	0.613462	0.575998	7.91046	7.8254	7.80311	7.49915	0.823557	0.776401	0.764499	0.619265	1.06215	1.30769	1.2462	1.07512	7.99966	8.09406	8.27854	8.12633	0.876082	0.935323	1.06291	0.956478	1.06378	1.20469	1.39033	1.54454	7.29888	6.88705	6.83151	6.51186	0.539001	0.405149	0.38985	0.312372	0.654479	0.52183	0.509942	0.504423	7.45561	7.44867	7.4311	7.40937
16722720	8.94911	8.9167	8.70206	9.00167	8.8711	0.977781	0.842618	1.0371	0.947364	8.80864	8.56417	9.05182	9.11572	0.907222	0.765811	1.07379	1.12242	0.927837	0.908847	1.03537	1.18478	8.61442	8.2177	8.3747	8.57574	0.792955	0.602316	0.671561	0.771979	0.874047	0.786507	0.625413	0.687783	8.83119	8.22862	8.23537	8.19636	0.921512	0.606891	0.609737	0.59347	1.01575	0.792482	0.567837	0.528744	8.44152	7.77582	7.53758	7.96966
16984741	7.42979	7.45004	7.49904	7.67478	7.6683	1.01414	1.04918	1.18508	1.17978	7.73923	7.69527	7.75699	7.72595	1.23923	1.20204	1.25458	1.22787	1.22196	1.1457	1.05864	1.04076	7.59376	7.67447	7.85197	7.97809	1.12037	1.18483	1.33995	1.46236	0.904082	0.985683	1.06805	1.19097	6.98217	6.55433	6.7212	7.18997	0.733255	0.545081	0.611917	0.846851	0.591701	0.453463	0.487747	0.689691	7.18221	7.03904	7.30163	7.18614
16903552	10.5418	11.3851	11.7836	12.1684	12.3825	1.79415	2.36493	3.0878	3.58179	11.1966	11.6483	12.1925	12.2647	1.57442	2.15321	3.13986	3.30095	0.87753	0.910474	1.01686	0.921592	10.9581	11.2122	12.009	12.1361	1.33456	1.59151	2.76496	3.0195	0.84765	0.739135	0.880601	0.914738	11.2019	11.1118	11.2338	11.1776	1.58021	1.48456	1.61552	1.55384	1.00368	0.689465	0.51452	0.470726	10.9784	10.5412	10.2709	10.3795
16688506	9.68395	9.51523	9.02337	8.77634	8.44105	0.889631	0.632622	0.533068	0.422523	9.43889	8.28146	8.06699	7.77305	0.84378	0.378277	0.326022	0.265926	0.94846	0.597951	0.611596	0.629378	9.58508	8.61059	8.17668	8.00315	0.933761	0.47521	0.351776	0.311909	1.10664	1.25625	1.079	1.17292	8.46949	7.29663	7.18133	7.33888	0.430936	0.191138	0.176456	0.196817	0.510721	0.505285	0.541241	0.740119	8.69141	7.25384	6.88564	7.07801
17088929	8.30122	8.16103	7.97557	7.90224	7.82646	0.9074	0.797938	0.758398	0.71959	8.31767	7.87108	7.70822	7.85459	1.01147	0.742189	0.662965	0.733758	1.11469	0.930134	0.874165	1.01969	7.93331	7.70208	7.49576	7.51155	0.774908	0.660148	0.572182	0.578478	0.766118	0.88946	0.863065	0.788378	7.8238	7.21328	6.78684	7.05685	0.718264	0.470432	0.350049	0.422093	0.710117	0.633844	0.528005	0.575248	7.7611	7.1494	6.81982	6.9619
16694689	10.9692	11.3694	11.5201	11.4548	11.4967	1.31962	1.46501	1.40009	1.4414	11.3289	11.5853	11.684	11.6021	1.28311	1.53273	1.64127	1.55065	0.972338	1.04622	1.17226	1.07579	11.2673	11.3859	11.2286	11.1819	1.22945	1.33483	1.19697	1.15878	0.958174	0.870889	0.729298	0.74729	11.2218	11.2673	10.9132	10.6028	1.19136	1.22945	0.961907	0.775689	0.928491	0.802131	0.586076	0.500236	11.2218	10.9428	10.213	10.0366
16666416	11.17	11.5611	11.4931	11.519	11.5705	1.31142	1.25103	1.27362	1.31997	11.4713	11.3496	11.6944	11.7853	1.23225	1.13254	1.43837	1.53184	0.939633	0.905283	1.12935	1.16051	11.307	11.2165	11.1472	11.313	1.0996	1.03273	0.984341	1.10418	0.892349	0.911876	0.684347	0.72082	11.269	11.0958	11.1491	10.9295	1.07103	0.949836	0.985577	0.846428	0.869164	0.838679	0.685206	0.552555	11.1539	10.5758	10.1628	10.0434
16858805	10.255	10.4797	10.3646	10.5466	10.4619	1.1686	1.07897	1.22406	1.15421	10.3772	10.1552	10.3886	10.3715	1.08841	0.933214	1.09709	1.08414	0.931379	0.864915	0.896273	0.939295	9.93753	9.79285	9.97018	10.1552	0.802499	0.725922	0.820867	0.933214	0.737314	0.777873	0.748223	0.860788	10.3127	9.98625	9.68892	9.46381	1.04084	0.830059	0.675468	0.577884	0.956297	0.889463	0.615692	0.533035	10.2331	9.75455	9.55983	9.61386
17084280	8.70172	8.87512	8.72183	8.86083	8.79982	1.12771	1.01403	1.11659	1.07036	9.05412	9.18304	9.41319	9.37334	1.27668	1.39602	1.63747	1.59285	1.1321	1.3767	1.46649	1.48814	8.95315	8.88622	9.14449	9.33069	1.19038	1.13642	1.35921	1.54645	0.932407	0.814046	0.830067	0.970871	8.51497	8.4532	8.54056	8.54159	0.878581	0.841757	0.894305	0.894941	0.688178	0.60297	0.546151	0.561848	8.77055	8.43245	8.54337	8.50623
16700888	9.52075	9.47997	8.80377	8.85862	8.5024	0.972129	0.608372	0.631945	0.493683	9.55176	8.65776	8.37807	8.02378	1.02173	0.549812	0.452919	0.354298	1.05102	0.903743	0.716706	0.717662	9.60498	8.91924	8.83123	8.65175	1.06013	0.659064	0.620062	0.547528	1.03758	1.19871	1.36904	1.54539	9.09848	7.3064	6.94224	6.67334	0.746253	0.215484	0.167414	0.138946	0.730381	0.391924	0.369634	0.392172	9.06839	7.10616	7.0578	6.69407
16985329	8.24605	8.2787	8.33898	8.47107	8.3966	1.02289	1.06654	1.16879	1.11	8.45538	8.58334	8.5415	8.6388	1.15615	1.26338	1.22727	1.3129	1.13028	1.18457	1.05004	1.18279	8.29459	8.45892	8.34125	8.23964	1.03422	1.159	1.06822	0.995569	0.894538	0.917375	0.870397	0.758298	7.20103	6.85681	6.7752	6.64353	0.48464	0.381767	0.36077	0.329303	0.419183	0.302179	0.293961	0.250821	7.40801	7.02841	6.84154	6.94513
16973797	8.85289	9.04109	9.19537	8.95927	8.91714	1.13934	1.26793	1.07652	1.04554	9.225	9.35704	9.28096	9.10202	1.29424	1.41829	1.34543	1.18849	1.13595	1.11858	1.24979	1.13673	9.10342	8.89068	9.06837	9.09669	1.18965	1.02654	1.16109	1.18411	0.919184	0.723786	0.862988	0.996312	8.42243	8.22513	8.30498	8.16125	0.742024	0.647179	0.684012	0.619148	0.573327	0.45631	0.508396	0.520953	8.49859	8.12313	8.12658	8.21889
16782786	7.4359	7.41643	7.58673	7.58196	7.53715	0.986594	1.11021	1.10654	1.0727	7.41822	7.7809	7.80373	7.76627	0.987822	1.27015	1.29041	1.25733	1.00124	1.14407	1.16617	1.17212	7.52409	7.6985	7.44202	7.59411	1.06303	1.19964	1.00425	1.1159	1.07614	0.944489	0.778242	0.887515	7.22738	7.02686	6.88491	6.99134	0.865428	0.753122	0.682553	0.73481	0.876097	0.59294	0.528941	0.58442	7.47424	7.21278	7.23102	7.22682
17048742	11.1791	10.7335	9.72652	9.70596	9.39259	0.734269	0.365368	0.360196	0.289873	11.0401	10.2963	10.1973	9.98421	0.90813	0.542295	0.506341	0.436819	1.23678	1.48424	1.40573	1.50693	10.8454	9.82787	9.57138	9.55504	0.793488	0.391957	0.328116	0.324422	0.873761	0.722775	0.648014	0.742693	10.4899	8.98636	8.97179	8.92394	0.620202	0.218736	0.216538	0.209474	0.682944	0.403353	0.427653	0.479544	10.4088	8.43583	8.46117	8.23608
16998823	7.01733	6.68959	6.91515	6.88848	6.67009	0.796781	0.931623	0.91456	0.786084	6.89682	6.89913	7.05915	7.00646	0.91986	0.921335	1.02941	0.992495	1.15447	0.988957	1.12558	1.26258	6.75743	6.92246	6.78057	6.70914	0.835145	0.936357	0.848646	0.807656	0.907905	1.0163	0.824399	0.813763	6.15377	5.99261	5.81269	5.48753	0.549594	0.491507	0.433876	0.346325	0.597475	0.533472	0.42148	0.348943	6.19198	6.11456	5.81044	5.28669
17010760	9.59015	8.10985	7.8904	7.36785	7.12984	0.358415	0.307838	0.214299	0.181707	8.20373	8.50292	7.32192	7.41163	0.382511	0.470664	0.207584	0.220901	1.06723	1.52893	0.968665	1.2157	8.33643	8.10221	7.03725	7.91989	0.419366	0.356521	0.170412	0.314196	1.09635	0.757486	0.820933	1.42234	7.58852	7.60404	7.07528	7.65613	0.249717	0.252418	0.174964	0.261699	0.652835	0.536302	0.842861	1.18469	7.86485	7.27752	6.67227	7.12191
16747158	5.52707	5.86421	6.60183	6.73969	6.68134	1.26325	2.10637	2.31759	2.22572	6.07622	6.55506	6.9894	6.91822	1.46322	2.03919	2.75554	2.62287	1.1583	0.968105	1.18897	1.17844	5.58019	5.96604	6.56193	6.12843	1.03751	1.35564	2.04891	1.51715	0.709058	0.664796	0.74356	0.578429	5.70533	6.23385	6.1726	6.00141	1.13152	1.63216	1.56431	1.38929	0.773306	0.8004	0.567697	0.529681	5.41898	5.51151	5.18724	5.32283
16698529	10.5527	10.5701	10.5523	10.5044	10.5378	1.01215	0.999681	0.967069	0.989677	10.4269	10.5611	10.4909	10.3398	0.916451	1.00583	0.958068	0.862765	0.905452	1.00615	0.990693	0.871764	10.4501	10.4362	10.1662	10.3266	0.931334	0.922423	0.764994	0.854913	1.01624	0.917074	0.798475	0.990899	10.0347	9.67568	9.64765	9.77888	0.698305	0.54448	0.534002	0.584853	0.761967	0.541323	0.557374	0.677882	10.1939	9.8134	9.70403	9.91965
16692122	6.01546	6.14803	6.25137	6.09913	6.14607	1.09625	1.17765	1.05971	1.09475	6.06725	6.01151	6.42882	6.31747	1.03655	0.997269	1.33178	1.23286	0.945544	0.846832	1.25674	1.12615	6.24016	6.31726	6.41664	6.42147	1.16853	1.23268	1.32058	1.32502	1.12733	1.23605	0.991593	1.07475	5.64927	5.74722	5.87012	5.41367	0.775828	0.830332	0.904169	0.658936	0.748471	0.832607	0.678918	0.534479	6.16951	5.83426	6.15235	6.15954
16842984	9.6902	9.8877	9.80671	9.77086	9.85643	1.14671	1.08411	1.0575	1.12212	9.92331	9.96959	10.0601	9.88532	1.17537	1.21368	1.29221	1.14482	1.02499	1.11952	1.22196	1.02023	9.8095	9.79218	9.98023	9.94927	1.08621	1.07324	1.22266	1.1967	0.924143	0.884288	0.946178	1.04532	9.21279	8.6488	8.71919	8.82858	0.718265	0.485856	0.510146	0.550332	0.611099	0.400316	0.394784	0.480716	9.24616	8.80481	8.82191	8.98837
16908834	7.57756	7.99099	8.01668	8.45888	8.03232	1.33185	1.35577	1.84206	1.37055	7.90044	8.1681	8.33252	8.36468	1.25082	1.50581	1.68759	1.72563	0.939161	1.11067	0.91614	1.25908	8.04928	8.38342	8.46461	8.36939	1.38676	1.74818	1.84939	1.73126	1.10868	1.16096	1.09588	1.00327	7.92052	8.18973	7.80571	7.07721	1.26835	1.52855	1.17134	0.706933	1.01402	1.0151	0.694088	0.409667	7.92618	8.12706	7.98649	7.63678
16894402	10.4439	11.0553	11.0698	10.8273	10.7934	1.52775	1.54322	1.30445	1.27415	10.8722	11.2178	10.9393	10.8631	1.34573	1.70996	1.40975	1.33726	0.880857	1.10805	1.08073	1.04953	10.7822	10.8223	10.8701	10.5481	1.26434	1.2999	1.34373	1.07493	0.939516	0.760194	0.953166	0.803829	10.5158	9.96333	9.87788	9.90564	1.05112	0.716713	0.675498	0.688621	0.781079	0.419141	0.479161	0.51495	10.4588	9.83096	9.66909	9.76279
16972663	9.94084	9.9499	9.91857	9.87522	9.82225	1.0063	0.984686	0.955539	0.92109	9.7849	9.57237	9.61718	9.67409	0.897551	0.774603	0.79904	0.831194	0.891932	0.78665	0.836219	0.902403	9.84381	9.53095	9.42066	9.28332	0.934957	0.752681	0.697287	0.633967	1.04168	0.971699	0.872656	0.762718	9.36356	9.11754	8.80494	8.66433	0.670227	0.565149	0.455053	0.412795	0.746728	0.729599	0.5695	0.496629	9.50618	8.71956	8.51227	8.4131
17104768	9.47871	9.57027	9.57586	9.75444	9.60964	1.06552	1.06966	1.21061	1.095	9.55123	9.51914	9.69567	9.67991	1.05155	1.02842	1.16228	1.14966	0.986888	0.961444	0.960084	1.04992	9.73868	9.94576	10.0398	10.0446	1.19745	1.38228	1.47539	1.48032	1.13875	1.34408	1.26939	1.28762	9.17894	8.71637	8.52758	8.19795	0.812382	0.589541	0.517226	0.41158	0.772554	0.573251	0.445009	0.358002	9.38153	9.06491	9.11768	9.26985
16687829	7.06878	7.1226	7.16245	7.50166	7.33415	1.03801	1.06708	1.34993	1.20195	7.09235	7.24264	7.49391	7.64848	1.01648	1.12808	1.34269	1.49454	0.979251	1.05716	0.994639	1.24344	7.32392	7.59486	8.02341	7.781	1.19345	1.44001	1.93809	1.63833	1.17411	1.27652	1.44343	1.09621	6.47848	6.17464	6.43162	6.18885	0.664206	0.538069	0.642976	0.543395	0.65344	0.476979	0.478871	0.363586	6.91256	6.64867	6.76341	6.75664
17030098	3.09037	2.78431	2.94131	2.72099	2.79374	0.808846	0.901835	0.774113	0.814149	2.71384	2.80897	3.50722	2.73695	0.770289	0.822791	1.33501	0.782725	0.952331	0.912352	1.72456	0.961402	2.6822	2.58223	2.83647	2.81326	0.753576	0.703126	0.838625	0.825244	0.978303	0.854562	0.62818	1.05432	2.81612	2.7534	2.6107	2.59757	0.826881	0.791703	0.717142	0.710646	1.07347	0.962217	0.537182	0.907913	2.95621	2.67293	2.81415	3.05261
17093916	5.03881	4.89419	5.0038	4.97393	4.79577	0.904618	0.976019	0.956022	0.844961	5.03113	4.48799	5.26123	4.83138	0.994685	0.682632	1.16668	0.866076	1.09956	0.699405	1.22035	1.02499	4.89419	5.04791	5.01631	4.81818	0.904618	1.00633	0.984522	0.858188	0.909452	1.47418	0.843865	0.990892	5.1383	4.81616	4.14795	4.85774	1.07139	0.856987	0.53929	0.882044	1.07711	1.25542	0.462242	1.01844	4.72852	4.89419	4.72763	4.78109
16724713	3.7684	3.84386	4.0993	3.7684	3.7684	1.05369	1.25779	1	1	3.85836	3.98701	3.46997	4.21868	1.06434	1.16361	0.813135	1.36631	1.01011	0.925118	0.813135	1.36631	3.53926	3.75746	3.76905	3.7906	0.85314	0.992447	1.00045	1.01551	0.801568	0.852905	1.23036	0.74325	4.07875	3.74223	3.61998	3.24334	1.24001	0.982025	0.902236	0.69493	1.16505	0.843949	1.10958	0.508619	3.52844	3.7684	3.652	3.74888
17070653	8.0485	8.31512	8.561	8.73775	9.03879	1.20298	1.42651	1.61245	1.98659	8.16362	8.08636	8.54428	8.89951	1.08306	1.02659	1.41008	1.80376	0.900315	0.719648	0.874499	0.907972	8.23534	8.26692	8.29399	8.49177	1.13826	1.16346	1.18549	1.35968	1.05097	1.13333	0.840726	0.753802	7.71587	7.93423	7.9524	7.97633	0.794085	0.923846	0.935555	0.951202	0.733183	0.89992	0.663475	0.527343	7.91651	7.69181	7.57343	7.71314
16980311	7.89332	8.17715	8.30212	8.67777	8.75999	1.21743	1.32758	1.72244	1.82345	8.2381	8.41574	8.74786	8.65346	1.26996	1.43637	1.80818	1.69366	1.04315	1.08194	1.04978	0.928823	8.29412	8.10483	8.26982	8.44815	1.32025	1.1579	1.29819	1.469	1.0396	0.806129	0.717955	0.867349	7.79725	7.62791	7.61598	7.67595	0.935578	0.831962	0.825111	0.860131	0.7367	0.579212	0.456321	0.507853	7.95257	7.53682	7.61265	7.40122
16967031	9.52988	9.2328	9.27349	9.21839	8.9675	0.813903	0.837181	0.805815	0.677188	9.47812	9.72217	9.71886	9.46075	0.964763	1.14258	1.13996	0.953217	1.18535	1.36479	1.41467	1.40761	9.35864	9.40883	9.50884	9.5122	0.888084	0.91952	0.985523	0.987824	0.92052	0.804775	0.864522	1.03631	9.0441	8.54695	8.40167	8.17366	0.714115	0.505952	0.457485	0.390604	0.740197	0.442815	0.401315	0.409775	9.27732	8.75559	8.90131	8.77126
16667530	10.3947	10.2545	10.2136	10.4457	10.5522	0.907349	0.881981	1.03595	1.11531	10.0646	9.91852	10.3154	10.9076	0.795437	0.718857	0.946464	1.42692	0.87666	0.815047	0.913622	1.27938	10.3083	10.5419	10.6182	10.5219	0.941824	1.10738	1.16754	1.09212	1.18403	1.54047	1.23358	0.76537	9.38526	9.24736	9.18621	9.17383	0.496724	0.451443	0.43271	0.429011	0.624466	0.628001	0.457186	0.300656	9.47917	9.38298	9.1295	9.09732
16766051	7.8625	7.78549	7.37086	7.81535	7.60577	0.948019	0.711217	0.967843	0.83698	7.74615	7.80385	8.03119	8.13787	0.92252	0.960161	1.12403	1.2103	0.973103	1.35003	1.16138	1.44604	7.97037	7.75167	7.84615	7.64924	1.07763	0.926055	0.98873	0.862586	1.16814	0.964479	0.879626	0.712702	7.3421	6.819	6.91265	6.47775	0.697178	0.485147	0.517687	0.382956	0.755732	0.505277	0.460562	0.316413	7.60874	7.17529	7.46495	7.37344
16730180	8.88397	9.14442	9.3642	9.28238	9.44071	1.19785	1.39497	1.31805	1.47094	9.49856	9.32597	9.10437	9.01813	1.53112	1.35849	1.16506	1.09745	1.27822	0.97385	0.883927	0.74609	9.06027	9.1097	9.11525	9.13651	1.12998	1.16937	1.17388	1.1913	0.738009	0.860786	1.00757	1.08552	8.39241	8.32624	8.29241	8.47547	0.711252	0.679367	0.663625	0.753405	0.464532	0.500091	0.569607	0.686504	8.48546	7.9524	7.82364	8.00861
16798254	5.46256	5.4896	5.13649	5.76638	5.17155	1.01892	0.797706	1.23441	0.81733	5.53843	5.36751	6.1602	5.63599	1.054	0.936239	1.62185	1.12774	1.03443	1.17366	1.31387	1.37978	6.26931	5.46122	6.10335	6.35521	1.74927	0.999071	1.55918	1.85659	1.65965	1.06711	0.961359	1.64629	5.3175	5.12407	5.14163	4.96242	0.904341	0.790869	0.800555	0.707038	0.858009	0.84473	0.493607	0.626952	5.49493	5.46653	5.70236	5.32166
16798050	7.22804	7.47574	7.3803	7.84911	7.89876	1.18731	1.11131	1.53802	1.59187	7.06504	6.8313	7.4433	7.41535	0.893169	0.759574	1.16091	1.13864	0.75226	0.683492	0.754811	0.715287	7.57602	7.30146	7.97058	8.16653	1.27278	1.05221	1.67313	1.91652	1.42502	1.38526	1.44122	1.68317	7.12359	6.66238	6.44516	6.44203	0.930165	0.675647	0.581205	0.579947	1.04142	0.889508	0.500644	0.509332	7.31697	6.91895	6.65456	6.86672
16965798	6.81629	7.23161	7.53384	7.63775	7.57156	1.33359	1.64438	1.76719	1.68794	7.48844	7.83664	8.28126	8.35419	1.59345	2.02841	2.76057	2.90371	1.19486	1.23354	1.56212	1.72027	7.33047	7.38234	7.62258	8.10173	1.42818	1.48046	1.74871	2.43756	0.896282	0.729864	0.63346	0.839465	6.97709	7.47221	7.57853	7.24717	1.11791	1.57562	1.69613	1.34805	0.701566	0.776776	0.614412	0.464252	7.05756	6.99577	7.16404	7.51546
16707327	7.88495	7.96138	8.16893	8.17441	8.09722	1.0544	1.21756	1.22219	1.15851	8.1424	8.12359	8.43893	8.66755	1.19536	1.17988	1.46813	1.72024	1.13369	0.969058	1.20124	1.48487	8.23774	8.03242	7.71849	8.1139	1.27703	1.10763	0.891027	1.17198	1.06832	0.938764	0.606912	0.681293	7.94633	7.65825	7.59919	7.48162	1.04347	0.854592	0.82031	0.756114	0.872929	0.724303	0.558744	0.439541	7.97185	7.69519	7.64863	7.4924
16916958	9.30653	8.51065	8.49194	7.95906	8.08305	0.575991	0.568568	0.392982	0.428247	8.50051	8.54087	8.06939	7.9829	0.571956	0.588184	0.424214	0.399527	0.992995	1.0345	1.07947	0.932936	8.45087	8.43993	8.52992	8.68614	0.552613	0.548439	0.583735	0.650496	0.96618	0.932427	1.37604	1.62816	7.69034	7.44491	7.48555	7.56344	0.326197	0.275167	0.283028	0.29873	0.570318	0.467825	0.667183	0.747708	7.96413	7.57942	7.6647	7.70962
16785952	9.07267	9.02631	8.8578	8.94091	8.94146	0.968376	0.861623	0.912715	0.913062	9.08898	8.93729	9.18668	9.12982	1.01136	0.910427	1.08223	1.0404	1.04439	1.05664	1.18572	1.13947	9.17908	8.90999	9.03234	8.89439	1.07655	0.893361	0.972429	0.883751	1.06445	0.981255	0.898545	0.849431	8.64495	8.34568	8.3564	8.21214	0.743434	0.60416	0.608666	0.550749	0.73508	0.663601	0.56242	0.52936	8.86785	8.5004	8.62689	8.77947
16800301	5.45101	5.63547	5.43772	4.85106	4.92349	1.13639	0.990831	0.659778	0.693748	6.05037	5.35576	5.18183	5.23794	1.51504	0.936113	0.829793	0.862702	1.33321	0.944775	1.25769	1.24354	5.70872	4.74469	4.5102	4.83528	1.19558	0.612881	0.520941	0.652598	0.789139	0.654709	0.627797	0.756459	5.12571	4.9132	4.71951	4.99069	0.798135	0.688816	0.602277	0.726829	0.526808	0.735826	0.725817	0.842503	5.94185	4.81969	4.65319	4.61596
17064135	10.2361	10.3513	10.5394	9.77705	9.42242	1.08309	1.23392	0.727461	0.568926	10.3577	10.4205	9.86974	9.57973	1.08795	1.13634	0.77573	0.634471	1.00449	0.920921	1.06635	1.11521	10.2976	10.2886	9.55725	9.36013	1.04352	1.03706	0.624661	0.544882	0.959164	0.912629	0.805255	0.858799	9.72967	8.93432	8.69619	8.31863	0.703955	0.405623	0.343905	0.264717	0.647048	0.356955	0.44333	0.417225	9.84759	8.39225	8.14058	8.22948
16982161	10.079	10.4926	10.7342	10.801	10.8949	1.3321	1.57487	1.64955	1.76052	10.5308	10.6278	10.9515	10.9384	1.3678	1.46291	1.8309	1.81441	1.0268	0.92891	1.10994	1.03061	10.4244	10.7738	10.9069	10.8145	1.27056	1.61875	1.77515	1.66507	0.92891	1.10653	0.969552	0.917691	10.2194	10.3995	10.0855	9.98108	1.10226	1.24877	1.00456	0.93441	0.805859	0.853622	0.548674	0.514994	10.1586	10.1551	9.52395	9.28206
17057143	6.62455	8.06748	8.25381	9.19833	9.56417	2.71872	3.09353	5.95364	7.67208	7.54924	8.35634	9.26741	9.51184	1.89827	3.32138	6.24566	7.39875	0.69822	1.07365	1.04905	0.964374	7.69362	8.3792	9.22077	9.12321	2.09807	3.37442	6.04698	5.65156	1.10526	1.01597	0.96819	0.763854	7.88386	7.82496	8.01388	7.59326	2.3938	2.29805	2.61956	1.95708	1.26104	0.691895	0.419422	0.264515	7.9045	8.33163	8.52662	8.38773
17105047	8.90002	8.70745	8.3711	8.54528	8.49106	0.87505	0.693077	0.78201	0.753167	8.87066	8.66155	8.69741	8.77607	0.979856	0.847646	0.868981	0.917676	1.11977	1.22302	1.11121	1.21842	8.65992	8.25911	8.33481	8.42308	0.846691	0.641311	0.675857	0.718504	0.864097	0.756579	0.777759	0.782961	8.56819	8.08657	7.85194	7.89342	0.79453	0.56902	0.483613	0.497719	0.810864	0.671295	0.556529	0.54237	8.67567	8.23054	8.12878	8.27645
16823083	8.19564	8.45928	8.66663	8.74833	8.61866	1.20051	1.38606	1.46682	1.34073	8.41531	8.70658	8.9229	9.02398	1.16447	1.42498	1.6555	1.77564	0.969985	1.02808	1.12863	1.32439	8.38897	8.2554	8.33795	8.43876	1.1434	1.04229	1.10367	1.18355	0.981906	0.731444	0.666669	0.666548	8.3657	8.26553	8.30484	8.14417	1.12511	1.04964	1.07863	0.964957	0.966193	0.736599	0.651546	0.543441	8.38122	7.86041	8.08306	7.9903
17025937	8.88631	8.86657	8.98816	8.80352	8.74536	0.98641	1.07315	0.944231	0.906922	8.97286	9.17956	8.97966	8.85664	1.06182	1.22539	1.06685	0.979642	1.07645	1.14187	1.12986	1.08018	9.09668	9.17363	8.97352	8.92056	1.15698	1.22037	1.06231	1.02402	1.08962	0.995899	0.995753	1.04531	8.28645	7.94803	7.62965	7.40571	0.659816	0.521853	0.41851	0.358339	0.621399	0.425866	0.392288	0.365786	8.63006	8.36476	8.12691	8.06751
17086950	8.73218	8.73486	8.56726	8.79132	8.75737	1.00186	0.891981	1.04185	1.01762	9.00702	8.92194	8.87673	8.73363	1.20986	1.14057	1.10539	1.00101	1.20762	1.2787	1.06099	0.983679	9.10563	8.96301	9.01432	8.96331	1.29545	1.17351	1.216	1.17375	1.07074	1.02888	1.10007	1.17257	8.44908	8.00898	8.08399	7.87608	0.821825	0.605753	0.638081	0.552445	0.679273	0.531095	0.577248	0.551888	8.70145	8.47935	8.68048	8.5529
16708038	9.06665	9.06389	8.94799	9.05149	9.16315	0.998092	0.921043	0.98955	1.06918	9.09452	9.06353	8.92137	9.2221	1.01951	0.997838	0.904206	1.11377	1.02146	1.08338	0.913755	1.04171	9.00745	8.62594	8.56252	8.73533	0.959795	0.736772	0.705086	0.794811	0.941429	0.738368	0.779785	0.713621	8.2321	7.47511	7.73089	7.89952	0.560758	0.331817	0.396184	0.445309	0.550027	0.332536	0.438156	0.39982	8.58748	7.68483	7.62138	7.77942
16855026	8.82741	8.79691	8.64055	8.849	9.12666	0.979079	0.878516	1.01508	1.23051	8.74174	8.56583	8.75036	8.85813	0.942348	0.834172	0.947993	1.02152	0.962484	0.949524	0.933912	0.830164	8.87964	8.85552	8.91409	8.94809	1.03687	1.01968	1.06193	1.08725	1.1003	1.22238	1.12018	1.06434	8.32982	7.84727	7.82913	7.91311	0.708288	0.506931	0.500597	0.530601	0.751621	0.607705	0.52806	0.519422	8.54629	8.12678	8.27308	8.38096
16963420	6.62413	6.6232	6.36765	6.61909	6.4836	0.999353	0.83713	0.996514	0.907184	6.54756	6.59748	7.06367	6.89316	0.94831	0.981695	1.35617	1.205	0.948924	1.17269	1.36092	1.32829	6.81077	6.47969	6.22887	6.17415	1.13811	0.904732	0.760354	0.732054	1.20014	0.921602	0.560661	0.607513	6.54092	6.14949	6.05617	6.1457	0.943956	0.719644	0.674568	0.71776	0.995409	0.733062	0.497405	0.595651	6.82423	6.57165	6.73318	6.72654
16948209	7.99968	8.00734	7.83916	7.91531	8.06828	1.00532	0.894703	0.943196	1.0487	7.98542	7.73819	7.69218	7.94053	0.990162	0.834223	0.808042	0.959832	0.98492	0.932402	0.856707	0.915263	8.28801	8.18684	8.11665	7.89673	1.22122	1.13852	1.08446	0.931128	1.23336	1.36476	1.34208	0.970094	7.21885	6.9649	7.04134	6.99754	0.582032	0.488092	0.514648	0.499257	0.587815	0.585085	0.636907	0.52015	7.84328	7.31745	7.45461	7.45333
16968697	8.96937	8.77816	8.74909	8.39055	8.30304	0.875867	0.858394	0.669507	0.630105	9.03879	8.75219	8.40217	8.4843	1.04929	0.860239	0.674922	0.714458	1.198	1.00215	1.00809	1.13387	9.02899	8.98151	8.48657	8.31945	1.04219	1.00845	0.715583	0.637316	0.993231	1.17229	1.06025	0.892026	8.24963	7.94884	7.57599	7.38009	0.607206	0.492935	0.38067	0.332337	0.578684	0.573021	0.56402	0.46516	8.38404	8.09369	7.705	7.97468
17019935	5.11149	5.66028	6.02571	6.82572	7.07621	1.46285	1.88454	3.28121	3.90336	5.51941	5.72848	6.48348	7.01142	1.32677	1.53367	2.58826	3.73193	0.906971	0.813817	0.788811	0.956082	5.59903	5.89895	6.6612	6.65958	1.40205	1.72603	2.92757	2.92429	1.05674	1.12543	1.1311	0.783585	5.48792	5.73654	5.95552	6.10065	1.29813	1.54226	1.79505	1.98502	0.978413	1.0056	0.693537	0.5319	5.61179	5.59225	5.73407	5.77485
16733009	7.2664	7.22135	7.45048	7.34815	7.53786	0.969258	1.13609	1.0583	1.20703	7.40652	7.56521	7.25948	7.20835	1.102	1.23013	0.995217	0.960558	1.13695	1.08277	0.940393	0.795803	7.59778	7.90751	7.71022	7.63093	1.25821	1.55953	1.3602	1.28746	1.14175	1.26778	1.36674	1.34032	7.11625	7.04722	6.80794	6.17986	0.901157	0.859054	0.727761	0.470889	0.817748	0.698346	0.731259	0.490224	7.19986	7.15586	6.90618	6.672
16675763	8.06348	7.91644	8.09048	7.6322	7.47967	0.903103	1.01889	0.741605	0.667199	8.05457	7.80486	7.90333	7.79502	0.993846	0.835886	0.894934	0.830205	1.10048	0.820387	1.20675	1.24431	7.69849	8.02604	7.96716	7.28816	0.776473	0.97438	0.935421	0.584258	0.781281	1.16569	1.04524	0.703752	7.23944	6.94949	6.58361	6.55554	0.564858	0.462014	0.35852	0.351614	0.568356	0.552724	0.400611	0.423526	7.03776	6.21453	5.25579	5.91151
16706180	10.0106	9.49794	9.57405	9.17934	9.06872	0.700924	0.738895	0.562032	0.520549	9.66369	9.65148	9.1274	9.22269	0.786261	0.779634	0.542161	0.579178	1.12175	1.05513	0.964643	1.11263	9.83687	9.76127	9.13571	9.41294	0.88654	0.841281	0.545293	0.660819	1.12754	1.07907	1.00578	1.14096	9.03768	8.65413	8.19936	8.36586	0.509471	0.390535	0.284943	0.319801	0.647967	0.500921	0.52557	0.552163	9.07359	8.3124	7.931	8.07605
17068139	8.60765	8.15505	7.45617	7.40959	7.39419	0.730723	0.450161	0.435859	0.43123	8.52769	7.62252	7.6726	7.91438	0.946081	0.505177	0.523021	0.618447	1.29472	1.12222	1.19998	1.43415	8.45202	8.05346	7.8896	7.90704	0.89774	0.681036	0.607917	0.615311	0.948904	1.34811	1.16232	0.994929	7.44949	7.11975	6.95027	7.00406	0.448083	0.35653	0.317014	0.329056	0.473621	0.705752	0.606121	0.532068	7.57178	7.10771	7.2344	7.39861
16755056	7.07483	7.53688	8.09506	8.39407	8.25159	1.37751	2.02824	2.49535	2.26069	7.53611	7.51107	7.8976	8.42885	1.37676	1.35308	1.76881	2.55624	0.999461	0.667118	0.708841	1.13074	7.51199	7.99329	8.35758	8.78237	1.35394	1.89009	2.43303	3.26605	0.983424	1.39689	1.37552	1.27768	6.97363	6.93569	7.19314	7.53688	0.932256	0.908063	1.08546	1.37751	0.677136	0.67111	0.613669	0.538879	7.14006	7.17429	6.7076	7.14796
16670432	6.47107	6.7362	6.76886	6.96839	6.98852	1.20175	1.22927	1.41159	1.43143	6.52871	6.6323	6.83012	7.05664	1.04076	1.11825	1.28259	1.50063	0.86604	0.909686	0.908611	1.04835	6.55785	6.4942	6.22965	6.45119	1.062	1.01616	0.845917	0.986319	1.0204	0.908709	0.659538	0.657269	6.4942	6.4734	6.17006	6.12235	1.01616	1.00162	0.811686	0.785284	0.976363	0.895702	0.632849	0.523302	6.35005	6.10854	5.82604	5.68213
16919703	8.10784	8.41299	8.59835	8.753	8.76485	1.23554	1.40494	1.56391	1.57681	8.21552	8.07042	8.3505	8.40151	1.07749	0.974391	1.18316	1.22575	0.872084	0.693548	0.756544	0.777364	8.49826	8.79835	9.03002	8.46777	1.31077	1.61384	1.89497	1.28336	1.2165	1.65626	1.60161	1.04699	8.1299	7.70716	7.34745	6.83713	1.0154	0.7575	0.590333	0.414455	0.942376	0.777408	0.498944	0.338122	8.15274	7.87893	7.22143	6.41939
17010941	8.55858	8.77465	9.11139	9.1539	9.38007	1.16157	1.46694	1.51081	1.76724	8.9035	8.68063	8.43015	8.55363	1.27008	1.08829	0.914828	0.996575	1.09342	0.741873	0.605522	0.563916	8.76099	9.12497	9.20813	9.32413	1.15062	1.48082	1.56868	1.70002	0.905943	1.36069	1.71473	1.70586	7.86648	7.5885	7.47193	7.17102	0.618952	0.510481	0.470855	0.382213	0.487331	0.469068	0.514693	0.383526	7.9695	7.63078	7.63448	7.53587
17062985	7.69091	8.04812	8.13164	8.22336	8.05179	1.28095	1.35729	1.44639	1.28421	7.78431	7.84974	7.90218	8.32743	1.06688	1.11638	1.15771	1.55458	0.832887	0.822507	0.800413	1.21054	7.64719	7.41033	7.35752	7.591	0.970148	0.823258	0.793669	0.93309	0.909328	0.737435	0.685552	0.600219	7.1771	7.45083	7.28113	7.33262	0.700369	0.846698	0.752738	0.780088	0.656462	0.758431	0.650197	0.501799	7.12064	7.03988	6.81286	6.71234
16973655	5.85271	5.59323	5.57238	5.49123	5.62627	0.835388	0.823405	0.778366	0.854743	5.70464	5.9713	6.3098	5.96209	0.902459	1.08567	1.37277	1.07876	1.08029	1.31851	1.76366	1.26209	5.87041	6.13556	6.1511	6.11275	1.01234	1.2166	1.22977	1.19751	1.12176	1.1206	0.895831	1.11008	5.62494	5.31151	5.39779	5.50268	0.853957	0.687201	0.729553	0.784568	0.946255	0.632973	0.531446	0.727285	5.65418	5.68496	5.401	5.35381
16819509	9.24903	9.22926	9.34835	9.22926	9.40311	0.986387	1.07127	0.986387	1.11271	9.29534	9.43885	9.36874	9.48193	1.03262	1.14062	1.08651	1.17519	1.04687	1.06474	1.10151	1.05615	9.39808	9.50942	9.65138	9.58043	1.10884	1.1978	1.32166	1.25823	1.07381	1.05013	1.21642	1.07066	8.60397	8.14181	8.30224	8.53516	0.639465	0.464188	0.518786	0.60968	0.619265	0.406962	0.477479	0.518793	9.04706	8.52639	8.55584	8.72395
16778241	8.36993	8.88751	9.59349	9.78304	9.9218	1.43155	2.33523	2.66311	2.93198	8.78815	9.25857	9.40027	9.81305	1.33628	1.85143	2.04251	2.71909	0.93345	0.792826	0.766965	0.927389	8.69328	9.1959	9.20457	9.41733	1.25123	1.77274	1.78341	2.0668	0.936355	0.957493	0.873149	0.760109	8.43768	8.51478	7.98199	7.82644	1.04808	1.10562	0.764222	0.686109	0.784326	0.597169	0.374158	0.252331	8.43601	7.95781	7.51123	6.59363
16673359	7.44298	7.51678	7.06204	7.3368	7.04521	1.05249	0.767935	0.929043	0.759033	7.59417	7.26162	7.50065	7.56963	1.11048	0.881869	1.04079	1.09176	1.0551	1.14836	1.12028	1.43835	7.44696	6.92306	7.13907	7.28049	1.00276	0.69741	0.810051	0.89348	0.902998	0.790831	0.778307	0.818389	7.47733	6.96002	6.68173	6.57448	1.0241	0.715505	0.589984	0.547716	0.92221	0.811351	0.566864	0.501684	7.50795	6.84102	6.86273	7.02151
16970227	3.88914	3.74305	3.70215	3.95369	4.06661	0.903698	0.878438	1.04576	1.1309	4.14594	3.80687	4.64342	4.23424	1.19483	0.94457	1.68679	1.27025	1.32215	1.07528	1.61298	1.12321	3.99709	3.99932	3.94952	3.98989	1.0777	1.07936	1.04274	1.07233	0.90197	1.1427	0.618184	0.84419	3.93287	3.95916	3.76029	4.17661	1.03077	1.04973	0.914558	1.2205	0.862697	1.11133	0.54219	0.960838	3.99932	4.15714	4.28855	3.97349
16915993	10.341	10.4099	10.4802	10.4421	10.3939	1.04887	1.10128	1.07254	1.03732	10.3834	10.5522	10.5442	10.4459	1.02977	1.15763	1.15118	1.0754	0.981792	1.05117	1.07332	1.03671	10.4465	10.5327	10.2536	10.1244	1.07581	1.14208	0.941172	0.860567	1.04472	0.986575	0.817573	0.800232	10.2631	10.0547	9.73532	9.31234	0.947396	0.819974	0.657144	0.490151	0.920009	0.708323	0.570845	0.455786	10.2738	9.86544	9.55241	9.11578
16981004	7.49059	7.34905	7.49531	7.56719	7.84039	0.906552	1.00328	1.05453	1.27439	7.63287	7.94199	8.19253	8.24313	1.10365	1.36737	1.62669	1.68476	1.21741	1.3629	1.54257	1.32202	7.64405	7.79239	7.8138	7.75044	1.11224	1.23268	1.25112	1.19736	1.00778	0.901499	0.769117	0.710697	7.13767	7.25218	6.88991	6.81593	0.782999	0.847681	0.659446	0.626482	0.709463	0.619936	0.40539	0.371851	7.68871	7.50021	7.50341	7.18877
16676008	6.99028	7.79107	7.90853	8.31568	8.22962	1.74205	1.88983	2.50602	2.36091	7.78833	8.00398	8.38491	8.20253	1.73874	2.01908	2.62922	2.31699	0.998101	1.06839	1.04916	0.981399	7.36872	7.6261	8.56702	8.57393	1.29994	1.55382	2.98295	2.99728	0.747629	0.76957	1.13454	1.29361	7.04514	6.76644	6.85608	7.08993	1.03876	0.856281	0.911177	1.07151	0.597418	0.424095	0.346559	0.462458	6.7816	6.41671	6.51002	6.33805
16716507	10.111	9.58354	9.71555	9.7425	9.87639	0.693778	0.760255	0.774592	0.849923	9.73033	9.7852	10.0016	10.2203	0.768086	0.797861	0.926973	1.07875	1.10711	1.04946	1.19673	1.26923	9.3926	9.88793	10.7334	10.8391	0.607777	0.856745	1.53944	1.65644	0.791288	1.0738	1.66072	1.53552	9.10308	9.13687	9.24386	9.24167	0.497267	0.50905	0.548236	0.547406	0.647411	0.638018	0.591426	0.507445	8.8115	9.009	8.75388	8.81276
16770114	7.36031	8.02523	8.04362	7.97417	7.89075	1.58548	1.60582	1.53034	1.44437	7.84096	8.01214	8.18185	7.99434	1.39537	1.57115	1.76728	1.55189	0.880091	0.978412	1.15483	1.07444	7.85612	7.69511	7.8725	8.05197	1.41011	1.2612	1.42621	1.61514	1.01057	0.802721	0.807006	1.04076	7.21679	7.06211	6.9144	7.1974	0.905304	0.813263	0.734121	0.893217	0.648793	0.517622	0.415395	0.575566	7.36816	6.91951	6.94275	7.14033
16908449	8.6136	9.81536	9.80001	10.073	9.94862	2.30019	2.27585	2.74988	2.52278	9.46966	9.53816	9.88498	9.65933	1.81009	1.8981	2.41391	2.0644	0.78693	0.834016	0.877825	0.818304	9.49998	9.88251	10.3717	10.2607	1.84853	2.4098	3.38252	3.13199	1.02124	1.26959	1.40126	1.51714	9.33574	8.64324	8.58791	8.24564	1.64962	1.02075	0.982352	0.774874	0.911349	0.537777	0.406954	0.37535	9.10342	7.94638	7.84463	7.61016
16905570	6.23113	6.20369	6.12945	6.28651	5.97133	0.981161	0.931947	1.03914	0.835205	6.23818	6.16744	6.11899	6.26436	1.0049	0.956817	0.925217	1.0233	1.0242	1.02669	0.890371	1.22521	6.45486	6.32678	6.66756	6.53528	1.16775	1.06855	1.35326	1.2347	1.16205	1.11677	1.46264	1.20658	6.18632	5.76158	5.77452	5.40444	0.96942	0.722192	0.728696	0.563824	0.96469	0.754786	0.787595	0.550984	6.33613	6.17185	6.30732	5.98537
16751815	5.57429	5.34713	5.35405	5.50152	5.21934	0.854319	0.858426	0.950811	0.781896	5.47972	5.78127	5.46856	5.68159	0.93655	1.15427	0.929334	1.07721	1.09625	1.34464	0.977412	1.37769	5.63136	5.51055	5.62498	5.56307	1.04035	0.956779	1.03576	0.992255	1.11083	0.828902	1.11452	0.921133	5.2723	4.90947	4.89072	4.77728	0.811132	0.63077	0.622623	0.575541	0.866085	0.546466	0.669967	0.534288	5.62005	5.22052	5.32233	5.231
16912354	6.98241	6.96713	6.92487	7.11286	6.22894	0.989463	0.960899	1.09463	0.593176	7.03664	6.65215	6.98165	6.61395	1.0383	0.795395	0.999474	0.774609	1.04936	0.827762	0.913067	1.30587	6.53704	6.6039	6.60969	6.31507	0.734396	0.769233	0.772327	0.629668	0.707305	0.967108	0.772733	0.812884	6.10796	6.53704	5.85779	6.16255	0.545461	0.734396	0.458624	0.566497	0.525339	0.92331	0.458865	0.731332	6.39078	6.47174	6.17219	5.97303
16784642	8.83811	8.87212	8.6089	8.74277	8.7595	1.02386	0.8531	0.936047	0.946966	9.05948	8.97447	8.83883	8.96895	1.16584	1.09913	1.0005	1.09493	1.13867	1.28839	1.06885	1.15625	8.87729	8.98097	8.83166	9.22992	1.02753	1.10409	0.995538	1.31204	0.881363	1.00452	0.995044	1.19829	7.70967	7.4744	7.6044	7.83245	0.457411	0.388581	0.425221	0.49804	0.392345	0.353536	0.42501	0.454861	7.9806	7.63305	7.81495	7.8004
17094718	9.56962	9.4197	9.22251	9.22804	9.01405	0.901301	0.786156	0.789178	0.680388	9.52459	9.27831	9.31813	9.23479	0.96927	0.817157	0.840028	0.792874	1.07541	1.03943	1.06444	1.16533	9.56207	9.63975	9.76174	9.43095	0.994778	1.04981	1.14244	0.908356	1.02632	1.28471	1.36	1.14565	8.84558	8.36295	8.55459	8.36064	0.6054	0.433267	0.494817	0.432573	0.624594	0.530213	0.589048	0.545575	8.91092	8.54839	8.7968	8.85282
17073146	7.36476	8.05571	8.60894	8.98477	10.1599	1.61435	2.36883	3.07378	6.94114	8.28298	8.66257	9.28862	9.67739	1.88978	2.45856	3.79438	4.96787	1.17061	1.03788	1.23443	0.715714	7.93057	8.36976	8.66656	8.90643	1.48022	2.00694	2.46537	2.91131	0.783278	0.816308	0.649743	0.586027	8.29813	8.41972	8.73017	8.63372	1.90973	2.07766	2.5765	2.40988	1.01056	0.845071	0.679032	0.485093	8.30707	8.43464	8.48614	8.42182
17057378	10.5826	10.664	10.496	10.1996	10.1219	1.058	0.941733	0.766799	0.726629	9.89101	9.86215	9.85416	9.68454	0.619149	0.606889	0.603533	0.536589	0.585207	0.644438	0.787082	0.738464	10.0981	10.2929	10.4234	10.3414	0.714705	0.818049	0.895478	0.845994	1.15434	1.34794	1.48373	1.57661	9.56253	8.77895	8.69881	8.58091	0.493074	0.286439	0.270961	0.249699	0.796375	0.471979	0.448957	0.465345	9.38149	8.54543	8.42783	8.29688
16749105	7.34908	7.37768	7.39481	7.4731	7.53541	1.02002	1.0322	1.08976	1.13786	7.70696	8.03824	7.92454	7.93086	1.28154	1.61234	1.49014	1.49669	1.25639	1.56204	1.3674	1.31535	7.35762	7.55025	7.67918	7.70394	1.00593	1.14962	1.2571	1.27886	0.784938	0.713016	0.843607	0.854459	7.17034	7.0509	6.98561	6.95419	0.883469	0.813274	0.777291	0.760543	0.689381	0.504406	0.521621	0.508151	7.43266	7.27797	7.13308	7.09349
16664243	6.57486	5.8421	5.50345	5.47337	5.11477	0.601751	0.475853	0.466034	0.363471	5.56575	5.87717	5.34509	5.12126	0.496851	0.616559	0.426385	0.365108	0.825674	1.29569	0.914922	1.0045	5.70634	5.16539	5.06344	5.14171	0.547708	0.37645	0.350766	0.37032	1.10236	0.610567	0.822651	1.01428	5.78962	4.80044	5.02635	4.78179	0.580254	0.292312	0.341862	0.288556	1.16786	0.474102	0.80177	0.790331	5.91445	5.16887	4.7814	5.17921
16831621	6.74353	6.98163	6.84303	6.95163	6.98731	1.17943	1.0714	1.15517	1.18409	6.82659	7.00709	7.01186	7.19757	1.05926	1.20044	1.20441	1.36987	0.898109	1.12044	1.04263	1.1569	7.08331	6.82572	6.67643	6.93379	1.26556	1.05863	0.954555	1.14097	1.19476	0.881864	0.792547	0.832903	6.92348	6.77807	6.71182	6.34505	1.13284	1.02423	0.978261	0.758655	1.06946	0.853211	0.81223	0.553814	6.85063	6.76875	6.70451	6.49627
16827427	7.94191	8.01868	8.0447	8.34346	8.11754	1.05466	1.07385	1.32092	1.12946	8.14899	8.36887	8.35189	8.52273	1.15435	1.3444	1.32867	1.49569	1.09453	1.25194	1.00586	1.32426	8.12946	8.2135	8.73751	8.58871	1.13883	1.20714	1.73579	1.56569	0.986551	0.897902	1.30642	1.0468	7.72815	7.59746	7.75716	7.63487	0.862288	0.787605	0.879804	0.808297	0.746989	0.585843	0.662169	0.540416	7.804	7.77913	8.05957	7.82307
16753779	5.25324	5.21841	4.91946	5.07464	4.79821	0.976153	0.79346	0.883561	0.729499	5.35643	5.01329	5.33303	4.97487	1.07415	0.846777	1.05687	0.824526	1.10039	1.0672	1.19614	1.13026	4.97487	5.22107	5.45321	5.23453	0.824526	0.97795	1.14868	0.987116	0.767608	1.15491	1.08687	1.19719	4.47103	4.4423	4.44409	4.48266	0.581479	0.570013	0.570718	0.586184	0.541339	0.673156	0.54001	0.710935	4.82145	4.83143	4.37246	4.70627
16775898	8.82285	8.61668	8.8965	8.76444	8.91718	0.866835	1.05237	0.960321	1.06757	8.7837	8.77041	8.89076	8.97713	0.97323	0.964305	1.04819	1.11286	1.12274	0.916316	1.0915	1.04243	8.64672	8.46961	8.33914	8.47581	0.885072	0.782824	0.715134	0.786197	0.909416	0.811801	0.682254	0.706463	8.29015	7.75508	7.75746	7.76957	0.691258	0.477056	0.477845	0.48187	0.710272	0.494714	0.455875	0.433	8.49626	7.81566	7.74722	8.06853
16938407	5.81138	5.78376	6.55405	7.05657	7.23537	0.981034	1.67327	2.3705	2.68326	5.89062	6.07768	6.58253	6.57238	1.05646	1.20271	1.70662	1.69466	1.07688	0.718779	0.719942	0.63157	5.83571	6.66778	7.17818	7.07445	1.017	1.81051	2.57898	2.40005	0.962652	1.50535	1.51116	1.41624	5.47289	5.74089	5.43646	5.11556	0.790864	0.952313	0.771145	0.617358	0.748599	0.791804	0.451855	0.364295	5.67278	5.97957	5.9034	5.60944
16713454	5.52109	5.7397	5.90218	5.91291	5.94327	1.16361	1.30232	1.31204	1.33995	5.45936	5.77833	5.98191	6.31685	0.958113	1.19519	1.37632	1.73599	0.823394	0.917735	1.04899	1.29557	5.58597	5.61662	5.62545	5.48121	1.04599	1.06846	1.07502	0.972737	1.09172	0.893965	0.781078	0.560334	5.70809	5.34935	5.26181	5.29859	1.13839	0.887772	0.835502	0.857076	1.18816	0.742789	0.607053	0.493709	5.70549	5.59196	5.36253	5.61431
16774690	10.5112	10.4274	10.2201	10.2161	10.0968	0.94353	0.817273	0.815005	0.750326	10.4535	10.3546	10.3417	10.3126	0.960768	0.897093	0.88912	0.871378	1.01827	1.09767	1.09094	1.16133	10.4899	10.3574	10.4239	10.4314	0.98529	0.89888	0.941296	0.946163	1.02552	1.00199	1.05868	1.08582	9.35165	8.78157	8.62963	8.68377	0.447644	0.301523	0.271382	0.281761	0.465923	0.336111	0.305225	0.323351	9.63361	9.19892	9.40167	9.38634
16698425	8.01763	7.8382	7.84108	7.82786	8.01873	0.883054	0.884815	0.876749	1.00076	7.90911	8.24574	8.07188	7.86084	0.927537	1.1713	1.03832	0.897018	1.05037	1.32378	1.18429	0.896333	7.89539	8.01304	8.00944	7.84846	0.918759	0.996823	0.994339	0.889355	0.990536	0.851039	0.95764	0.991457	7.20991	7.15395	7.09257	7.29436	0.571285	0.549551	0.526661	0.605725	0.615916	0.46918	0.507223	0.675266	7.53937	7.33664	7.46197	7.41891
16682425	10.1752	9.87324	9.77198	9.91715	9.71195	0.811171	0.756189	0.836241	0.725373	10.1306	10.3247	10.073	9.93555	0.969606	1.10918	0.931663	0.846972	1.19532	1.46681	1.11411	1.16764	9.9609	9.80256	9.59594	9.6549	0.861989	0.772392	0.669324	0.697247	0.88901	0.69636	0.718418	0.823223	9.61643	9.32006	9.22768	9.17642	0.6789	0.552827	0.518537	0.500438	0.700182	0.498408	0.556571	0.590855	9.64241	9.3052	9.15049	9.16432
16773946	8.90412	7.88598	7.30975	7.19856	7.00555	0.493754	0.331167	0.306602	0.26821	7.41136	7.82751	7.16796	7.28301	0.355331	0.474141	0.300167	0.325085	0.719652	1.43173	0.979014	1.21205	7.98893	7.40547	7.53325	7.39565	0.530273	0.353884	0.386657	0.351483	1.49233	0.746369	1.28814	1.0812	7.47797	6.97438	6.87939	6.8084	0.372124	0.262477	0.245751	0.233951	1.04726	0.553584	0.818713	0.719661	7.84991	7.32743	7.60419	7.41733
16675323	7.18912	7.92901	8.20566	9.00591	8.93968	1.67005	2.02307	3.52298	3.36491	8.24196	8.51519	9.33679	9.16229	2.07462	2.5072	4.43112	3.92632	1.24225	1.23931	1.25778	1.16684	7.99273	8.74213	9.48677	9.03614	1.74547	2.9343	4.91657	3.59758	0.841346	1.17035	1.10956	0.916274	7.80115	7.64534	7.65813	7.42093	1.52841	1.37195	1.38416	1.17431	0.736718	0.547205	0.312373	0.299086	7.4751	6.99483	6.70062	6.39231
16877555	8.34711	8.33007	8.17365	7.98664	8.06763	0.988261	0.886713	0.778913	0.823892	8.54496	8.44024	8.40705	8.12282	1.14699	1.06668	1.04242	0.856017	1.16062	1.20296	1.3383	1.03899	8.6374	8.49289	8.79308	8.58874	1.22289	1.10633	1.36224	1.18233	1.06617	1.03717	1.3068	1.3812	7.89338	7.51755	7.45262	7.25078	0.730153	0.562703	0.537939	0.467704	0.636581	0.527526	0.516047	0.546373	7.99527	7.63866	7.46685	7.35157
17112198	8.94926	8.88423	8.74781	8.91097	8.78559	0.955929	0.869677	0.973813	0.892755	8.95274	8.8965	9.09396	8.81925	1.00242	0.964094	1.1055	0.91383	1.04863	1.10857	1.13523	1.02361	8.83556	8.8366	8.72861	8.69201	0.924214	0.924881	0.858179	0.836683	0.921984	0.959327	0.776281	0.915579	8.49312	7.93793	8.03472	8.21019	0.728937	0.496091	0.530514	0.599127	0.727178	0.514567	0.479885	0.655622	8.72898	8.16476	8.32789	8.34324
16882478	8.65695	8.88009	9.22756	9.40587	9.48973	1.16727	1.48515	1.68053	1.78112	8.93372	8.9684	9.22242	9.36261	1.21147	1.24095	1.47987	1.63088	1.03787	0.835575	0.880595	0.915651	9.16622	9.51698	9.38747	9.27681	1.42332	1.81507	1.65923	1.53672	1.17487	1.46264	1.1212	0.942267	8.62152	8.2649	8.03669	8.08889	0.97574	0.762042	0.650551	0.67452	0.805416	0.614077	0.439602	0.413593	8.88026	8.55636	8.65737	8.65324
16736696	3.26812	3.61379	4.6391	3.18197	3.60801	1.27073	2.58644	0.942029	1.26566	3.29003	3.95394	3.27766	3.60513	1.0153	1.60861	1.00663	1.26313	0.798984	0.621938	1.06858	0.998005	3.78493	3.46891	3.44686	3.46301	1.43079	1.14932	1.13189	1.14464	1.40923	0.714483	1.12444	0.906188	3.65035	2.97565	3.52573	3.50556	1.30335	0.816502	1.19549	1.17889	1.28371	0.507583	1.18762	0.933309	3.61521	3.00453	3.56123	3.61274
16741561	3.30262	3.32758	3.54177	3.17345	3.3659	1.01745	1.18029	0.914357	1.04483	3.43614	3.12393	3.6557	3.26839	1.09696	0.883501	1.27728	0.976548	1.07815	0.748546	1.39691	0.934645	3.56076	3.05158	3.09993	3.129	1.19593	0.840288	0.868926	0.88661	1.09022	0.951088	0.680294	0.907902	3.3304	2.76925	2.56884	2.91995	1.01944	0.690935	0.601323	0.767015	0.929326	0.782042	0.470785	0.785435	3.44888	3.06191	4.00826	3.46126
17074728	3.30262	3.32758	3.54177	3.17345	3.3659	1.01745	1.18029	0.914357	1.04483	3.43614	3.12393	3.6557	3.26839	1.09696	0.883501	1.27728	0.976548	1.07815	0.748546	1.39691	0.934645	3.56076	3.05158	3.09993	3.129	1.19593	0.840288	0.868926	0.88661	1.09022	0.951088	0.680294	0.907902	3.3304	2.76925	2.56884	2.91995	1.01944	0.690935	0.601323	0.767015	0.929326	0.782042	0.470785	0.785435	3.44888	3.06191	4.00826	3.46126
17074771	3.30262	3.32758	3.54177	3.17345	3.3659	1.01745	1.18029	0.914357	1.04483	3.43614	3.12393	3.6557	3.26839	1.09696	0.883501	1.27728	0.976548	1.07815	0.748546	1.39691	0.934645	3.56076	3.05158	3.09993	3.129	1.19593	0.840288	0.868926	0.88661	1.09022	0.951088	0.680294	0.907902	3.3304	2.76925	2.56884	2.91995	1.01944	0.690935	0.601323	0.767015	0.929326	0.782042	0.470785	0.785435	3.44888	3.06191	4.00826	3.46126
16781462	2.95971	2.68921	3.2608	2.98367	3.30014	0.829037	1.23208	1.01675	1.26613	3.10488	3.10488	3.80697	2.97592	1.10587	1.10587	1.79909	1.0113	1.33392	0.897564	1.76945	0.79873	2.87205	2.99254	3.97355	3.34904	0.941049	1.02302	2.01929	1.30978	0.85096	0.925088	1.1224	1.29515	3.06298	3.06298	2.95565	2.95212	1.07421	1.07421	0.997192	0.994758	0.971372	0.971372	0.554277	0.983643	3.10488	3.17645	2.98207	3.36466
16818580	5.05595	5.34741	5.33818	5.40273	5.71127	1.22388	1.21608	1.27172	1.57497	5.38064	5.79665	5.03431	5.12387	1.2524	1.671	0.985113	1.04821	1.0233	1.37409	0.77463	0.665542	4.91789	5.84442	4.90093	5.01042	0.908745	1.72725	0.898124	0.96894	0.725605	1.03366	0.911696	0.924379	5.36389	4.7791	5.37502	4.64359	1.23794	0.825394	1.24753	0.751395	0.98846	0.493953	1.26638	0.716839	5.4313	5.53193	5.18294	5.86033
16929197	3.89061	3.90659	3.71725	3.42557	3.40889	1.01114	0.886779	0.724452	0.716124	4.21882	3.58209	3.57745	3.30867	1.25546	0.807475	0.80488	0.668069	1.24163	0.910571	1.11102	0.932895	3.39975	2.89114	3.49239	3.91444	0.711601	0.500185	0.758798	1.01665	0.566806	0.619444	0.942746	1.52178	2.99983	3.2909	2.72005	2.90585	0.539324	0.65989	0.444251	0.505312	0.429584	0.817227	0.551947	0.756378	2.80479	3.23572	3.09162	3.12351
16897878	5.02018	5.53616	4.9992	4.7756	5.68409	1.42997	0.985566	0.844063	1.58438	5.39202	5.16564	5.28501	5.68458	1.29401	1.10609	1.2015	1.58491	0.904921	1.12229	1.42347	1.00034	4.74194	4.9992	4.65595	4.9992	0.824602	0.985566	0.776889	0.985566	0.637247	0.891039	0.646599	0.621843	4.97274	4.70094	4.8692	4.70625	0.967653	0.801498	0.900641	0.804452	0.747796	0.724624	0.749597	0.507569	5.19378	5.37139	4.89837	5.0926
16758107	7.36535	7.40259	7.27176	7.41103	7.36535	1.02615	0.937188	1.03217	1	7.3469	7.35923	7.77653	7.90876	0.98729	0.995766	1.32977	1.45741	0.962129	1.0625	1.28833	1.45741	7.50343	7.36535	7.34732	7.22549	1.10044	1	0.987578	0.907605	1.11461	1.00425	0.742666	0.622753	7.37885	7.18331	7.23715	6.9647	1.0094	0.881456	0.914975	0.757514	1.0224	0.885203	0.688068	0.519768	7.64915	7.30357	7.33137	7.33625
16777766	5.10666	4.64109	4.91107	5.10887	5.11891	0.724185	0.873215	1.00153	1.00853	4.38678	4.98878	5.08432	4.40132	0.607148	0.921541	0.984634	0.613298	0.838388	1.05534	0.983129	0.608112	5.02826	4.53066	4.82407	4.37029	0.947106	0.670821	0.822115	0.600246	1.55993	0.727934	0.834944	0.978718	5.10414	3.99352	4.63822	5.22689	0.998252	0.462287	0.722745	1.08691	1.64416	0.501646	0.734024	1.77224	4.75023	4.60756	4.87852	5.23663
17022996	11.261	10.6084	10.1633	9.35423	8.72289	0.636124	0.467261	0.266693	0.172171	10.7715	10.0286	9.41462	9.2271	0.712272	0.425618	0.278093	0.244197	1.11971	0.910878	1.04275	1.41834	10.6328	10.0956	9.19632	8.51938	0.646974	0.44585	0.239043	0.149519	0.908325	1.04754	0.859579	0.612291	10.4411	9.72072	8.59668	7.9399	0.566497	0.343823	0.157749	0.100059	0.795338	0.807822	0.567253	0.409747	10.3829	9.47105	8.09289	7.53473
16961466	6.86832	7.10385	6.57156	6.59218	6.47742	1.17734	0.814079	0.825797	0.762654	7.18155	6.72413	6.73884	6.37264	1.24248	0.904887	0.91416	0.709225	1.05533	1.11155	1.107	0.929943	6.86892	6.49475	6.1432	6.50931	1.00042	0.771867	0.604944	0.7797	0.805174	0.852998	0.661748	1.09937	6.75052	5.86394	5.6458	5.66651	0.921591	0.498484	0.428533	0.434728	0.741734	0.550879	0.468773	0.612962	6.80348	5.9146	5.92976	5.85735
16822877	6.29539	7.0385	7.31336	7.91702	8.23672	1.67377	2.02506	3.07721	3.84058	6.49045	6.78537	7.32475	7.75569	1.14477	1.40442	2.04112	2.75165	0.683946	0.693523	0.663301	0.716467	6.48123	6.73088	7.52256	8.09772	1.13748	1.35237	2.34107	3.48783	0.99363	0.962934	1.14696	1.26754	6.72422	6.27786	6.48267	6.60942	1.34614	0.98792	1.13861	1.24317	1.1759	0.703434	0.557839	0.45179	6.6218	6.29927	6.25967	6.59077
16913378	11.0586	11.0083	10.8368	10.8948	10.6792	0.965742	0.857447	0.892683	0.768736	11.0994	10.9717	10.9535	10.9039	1.02867	0.941531	0.929753	0.898313	1.06516	1.09806	1.04153	1.16856	11.0057	10.9077	10.8726	10.7933	0.964003	0.900638	0.879033	0.831985	0.937136	0.956568	0.945448	0.926164	10.4462	9.65588	9.47529	9.55379	0.654103	0.378209	0.333708	0.352369	0.635873	0.401695	0.358921	0.392256	10.6636	9.88361	9.91188	9.96088
16872229	7.21495	7.15158	6.81081	7.22852	7.08149	0.957025	0.755686	1.00945	0.911644	7.27285	7.26186	7.2168	7.25447	1.04095	1.03305	1.00129	1.02777	1.08769	1.36704	0.991913	1.12738	7.37509	7.17826	6.70712	7.0673	1.1174	0.974893	0.703281	0.902722	1.07344	0.943702	0.702378	0.87833	7.07285	6.6297	6.20824	6.12139	0.9062	0.666533	0.497682	0.468604	0.870551	0.645208	0.497042	0.455942	7.20638	6.72848	6.63617	6.73472
16880229	6.09533	6.08788	6.1922	5.99497	5.86927	0.994849	1.06946	0.932801	0.854969	6.20423	6.10267	6.34926	6.15439	1.07841	1.00511	1.19246	1.04179	1.08399	0.939831	1.27836	1.21851	5.86528	6.06971	5.9458	6.06882	0.852607	0.982402	0.901549	0.981795	0.790615	0.97741	0.756042	0.942413	5.79493	5.70784	5.49062	5.41305	0.812032	0.764458	0.657607	0.623182	0.752991	0.760574	0.551471	0.598186	6.23718	5.894	5.79307	5.60898
16795794	6.10777	6.30488	6.1743	6.43797	6.47947	1.1464	1.0472	1.25719	1.29388	6.4237	6.13589	5.9388	6.19802	1.24482	1.01969	0.889481	1.06455	1.08585	0.973729	0.707515	0.822762	6.09768	6.27218	6.195	6.01616	0.99303	1.12071	1.06233	0.938475	0.79773	1.09907	1.19433	0.881566	5.97721	5.9884	5.42826	5.34431	0.913479	0.920589	0.624379	0.589082	0.733825	0.902815	0.701959	0.553361	5.97638	6.0742	5.94735	5.90319
16727861	7.06553	7.38427	7.16644	7.28805	7.18737	1.24725	1.07245	1.16677	1.08812	7.31198	7.15043	7.2245	7.40308	1.18629	1.06062	1.11649	1.26362	0.951129	0.988966	0.956909	1.16128	7.3096	7.24985	7.32655	7.41516	1.18433	1.13628	1.19833	1.27424	0.998349	1.07134	1.0733	1.0084	7.05004	6.83844	6.58383	6.41717	0.989321	0.854358	0.716135	0.638007	0.833961	0.805527	0.641414	0.504905	7.37673	6.76367	6.76543	6.83841
16923347	8.0229	8.17919	8.16578	8.08686	8.07973	1.11442	1.10411	1.04533	1.04018	8.25353	8.37224	8.32414	8.11587	1.17335	1.27398	1.2322	1.06656	1.05288	1.15385	1.17876	1.02537	8.29293	8.15677	8.31436	8.39117	1.20583	1.09724	1.22387	1.2908	1.02769	0.861269	0.993243	1.21025	7.21996	6.83972	6.6558	6.59889	0.573178	0.440378	0.387669	0.372674	0.488498	0.345672	0.314615	0.349416	7.30777	6.68672	6.85727	6.73551
17022216	6.02148	6.00015	6.00537	6.11252	6.24214	0.985321	0.988899	1.06514	1.16526	5.98178	5.89503	6.39325	6.48406	0.97286	0.916081	1.29394	1.37801	0.987353	0.926365	1.2148	1.18257	5.69466	6.02472	6.2507	6.62968	0.797291	1.00225	1.1722	1.52436	0.819534	1.09406	0.905921	1.10621	5.50955	5.28576	5.44329	5.47191	0.701283	0.600519	0.669805	0.683222	0.720847	0.655531	0.517649	0.495805	5.87298	5.98178	5.75936	6.16531
17000079	7.51336	7.69003	7.64923	7.74737	7.72691	1.13028	1.09876	1.1761	1.15954	7.55756	7.58872	7.49023	7.60685	1.03111	1.05363	0.984095	1.06695	0.912268	0.95893	0.836746	0.920147	7.7817	7.86128	7.77751	7.59915	1.20442	1.27273	1.20093	1.06127	1.16808	1.20795	1.22034	0.994676	7.35897	6.70442	7.26868	7.00383	0.898513	0.570804	0.844008	0.702451	0.871401	0.54175	0.857649	0.658374	7.25951	6.91039	7.11128	7.12344
17101876	6.65202	6.8344	6.57085	6.54295	6.30706	1.13476	0.945295	0.927186	0.787329	6.66809	6.45453	6.45205	6.47036	1.0112	0.872068	0.870573	0.881687	0.891117	0.922536	0.938941	1.11985	6.87751	6.90301	6.95203	7.1114	1.16918	1.19002	1.23116	1.37495	1.15622	1.3646	1.41419	1.55946	6.0359	5.79654	5.58519	5.76581	0.652423	0.552681	0.477367	0.541035	0.645196	0.633759	0.548337	0.613636	6.3419	5.74616	6.22462	6.19277
16847730	6.90671	9.02135	9.31077	9.71115	9.69927	4.33081	5.29291	6.98589	6.92857	8.83403	9.34927	10.2088	10.0134	3.80348	5.43604	9.86322	8.61379	0.878237	1.02704	1.41188	1.24323	8.54445	8.66499	9.50699	9.46387	3.11177	3.38295	6.06403	5.88548	0.818139	0.622318	0.614813	0.683262	8.31014	6.9011	7.51912	7.16565	2.64529	0.99612	1.52881	1.1966	0.695493	0.183244	0.155001	0.138916	8.12416	6.6233	7.17912	6.95504
16952280	9.06498	9.43101	9.37024	9.55905	9.39287	1.2888	1.23564	1.40841	1.25517	9.60421	9.58065	9.578	9.52427	1.4532	1.42965	1.42703	1.37486	1.12756	1.15701	1.01322	1.09536	9.38985	9.25402	9.32559	9.52463	1.25255	1.14	1.19798	1.3752	0.861925	0.797399	0.839493	1.00025	8.31889	7.9593	7.76882	7.99909	0.596217	0.464681	0.407207	0.477678	0.410279	0.325031	0.285352	0.347436	8.43519	7.7096	7.57622	7.82969
17022295	9.17962	9.14637	9.09262	8.96645	8.96061	0.977218	0.941481	0.862643	0.859154	9.07955	9.03221	8.94795	8.94704	0.93299	0.902871	0.851647	0.851114	0.954741	0.95899	0.987252	0.990642	8.96366	8.97599	8.86088	8.83606	0.860974	0.868367	0.801769	0.788095	0.922812	0.961784	0.941434	0.925957	8.72612	8.00187	7.96642	8.0324	0.730269	0.44204	0.43131	0.451495	0.782719	0.489594	0.506442	0.530475	8.81041	8.22511	8.25288	8.18187
17049676	12.1791	11.4461	11.12	10.7275	10.7295	0.60166	0.479921	0.365616	0.366131	11.5027	11.1913	10.1408	10.3673	0.625725	0.504229	0.243454	0.284831	1.04	1.05065	0.665873	0.77795	11.704	10.9729	10.074	10.4854	0.719427	0.433412	0.232442	0.309133	1.14975	0.859554	0.954767	1.08532	10.9788	9.94557	9.01412	9.12131	0.435179	0.212637	0.111492	0.120091	0.69548	0.421707	0.457958	0.421623	11.0055	9.36188	8.81217	8.92183
16906000	8.00826	7.75903	7.39246	7.60671	7.69936	0.841348	0.652567	0.757047	0.807256	7.67329	7.70066	7.91578	8.02938	0.792803	0.807987	0.937909	1.01475	0.9423	1.23817	1.2389	1.25704	7.9232	8.15392	8.05245	8.08798	0.942747	1.10624	1.0311	1.05681	1.18913	1.36913	1.09936	1.04145	7.46232	7.47799	7.08241	6.94711	0.684945	0.692428	0.526372	0.479252	0.863953	0.856979	0.561218	0.472285	7.9312	7.50188	7.71747	7.78423
16991472	8.95866	8.88688	9.17229	9.30959	9.55557	0.951466	1.1596	1.27539	1.51248	8.7427	8.78508	8.89473	9.19562	0.860977	0.886639	0.956659	1.17851	0.904895	0.764607	0.750094	0.77919	8.73433	8.95892	9.0601	9.23634	0.855994	1.00018	1.07285	1.21225	0.994213	1.12806	1.12145	1.02863	8.60279	8.52208	8.40178	8.32751	0.781401	0.738884	0.679771	0.645665	0.907575	0.833354	0.710568	0.547865	8.44609	7.88822	7.31403	6.96221
17068636	9.43834	9.46392	9.45926	9.66061	9.66002	1.01789	1.01461	1.16657	1.16609	9.53864	9.64242	9.79771	9.70377	1.072	1.15196	1.28287	1.202	1.05315	1.13537	1.09969	1.03079	9.64936	9.62147	9.67123	9.76414	1.15751	1.13535	1.17519	1.25336	1.07977	0.985581	0.916064	1.04273	8.99776	8.64924	8.70747	8.72705	0.73684	0.578707	0.60254	0.610776	0.687353	0.502369	0.469682	0.508133	9.35139	8.88904	8.99237	8.99442
16757098	7.35923	7.7094	7.94727	7.95759	7.76726	1.27471	1.5032	1.514	1.32687	8.13598	8.31174	7.97991	7.44198	1.71327	1.93523	1.5376	1.05903	1.34405	1.28741	1.01559	0.798141	7.67353	7.55215	7.77282	8.16754	1.24341	1.14307	1.332	1.75116	0.72575	0.590663	0.866281	1.65355	7.39319	7.04894	6.83899	6.80436	1.02382	0.806478	0.697254	0.68072	0.597581	0.416734	0.453469	0.642776	7.21268	6.82348	6.74189	6.6197
17002820	7.92747	7.84858	7.8838	8.09054	7.9736	0.946788	0.970179	1.11966	1.03249	7.91512	7.96253	8.08569	8.11486	0.991471	1.0246	1.11591	1.1387	1.04719	1.05609	0.996646	1.10287	7.83027	7.42927	7.57202	7.67771	0.934847	0.707991	0.781627	0.841036	0.942888	0.690994	0.70044	0.738594	7.56742	7.21612	7.15556	6.94097	0.779134	0.610746	0.58564	0.504701	0.785836	0.596084	0.52481	0.443226	7.56153	6.89024	6.94291	6.76222
16857153	8.82535	9.32126	9.65551	9.53537	9.13569	1.41022	1.77788	1.63583	1.24001	9.67421	9.77281	9.50827	8.79742	1.80109	1.92849	1.60539	0.980829	1.27717	1.08471	0.981395	0.790987	9.12507	9.37729	9.61997	9.50262	1.23091	1.46606	1.73463	1.59912	0.683426	0.760213	1.0805	1.63037	8.91177	8.89671	8.58993	8.31251	1.06174	1.05071	0.849439	0.700843	0.589498	0.544837	0.529116	0.714542	8.89554	8.66085	8.91142	8.41007
16973578	10.162	9.58237	9.57077	9.26513	9.34769	0.669155	0.663796	0.537065	0.568695	9.95217	10.0031	9.6736	9.40888	0.864664	0.895739	0.712835	0.593335	1.29217	1.34942	1.32728	1.04333	9.82598	9.86379	9.72982	9.70991	0.792249	0.813284	0.741159	0.731005	0.91625	0.907948	1.03973	1.23203	9.12233	8.76391	8.4667	8.37487	0.486454	0.379442	0.308799	0.289755	0.562592	0.423607	0.433198	0.48835	9.31289	8.69413	8.8136	8.95354
17104947	8.82614	9.44221	9.66249	9.54186	9.28031	1.53269	1.78552	1.6423	1.36999	9.36742	9.62447	9.78982	9.7187	1.45526	1.73909	1.95027	1.85646	0.949484	0.973991	1.18753	1.35509	9.31201	9.40615	9.45258	9.23856	1.40043	1.49486	1.54375	1.33091	0.962321	0.859565	0.791557	0.716909	8.81848	8.84426	8.83953	9.02662	0.994703	1.01264	1.00932	1.14908	0.683521	0.582281	0.517529	0.61896	8.79763	8.08674	8.13806	7.91334
16984056	7.86923	7.12334	6.98155	6.55119	6.44709	0.596302	0.540482	0.40108	0.373158	7.34298	6.85558	6.62198	6.3066	0.69436	0.495291	0.42125	0.338532	1.16444	0.916387	1.05029	0.90721	7.17303	7.03573	6.58022	7.06818	0.617194	0.561165	0.409232	0.573933	0.888868	1.133	0.971469	1.69535	6.45719	6.24746	5.88402	5.5654	0.375781	0.324935	0.252576	0.202524	0.541191	0.65605	0.599587	0.598242	6.25274	6.30488	5.95213	6.28963
16830343	5.4914	5.58143	5.72853	6.30983	6.23477	1.06439	1.17864	1.76348	1.67408	5.75252	5.84939	5.7606	6.28272	1.19841	1.28163	1.20514	1.73065	1.1259	1.08738	0.683388	1.03379	5.41246	5.23624	5.49354	5.47537	0.94675	0.837894	1.00148	0.988945	0.790008	0.653771	0.831012	0.571429	5.27768	5.34664	4.97698	5.19695	0.862306	0.904529	0.700073	0.81538	0.719544	0.705763	0.580907	0.47114	5.57461	5.28628	5.3846	5.17759
16966393	8.80454	8.68566	8.63619	8.61526	8.5616	0.920902	0.889856	0.877041	0.84502	9.04646	9.01653	9.04199	8.93392	1.18256	1.15828	1.17891	1.09382	1.28413	1.30165	1.34419	1.29443	8.91684	9.07896	8.9811	9.03757	1.08095	1.2095	1.13018	1.1753	0.914075	1.04422	0.958671	1.07449	8.27336	7.513	7.1643	7.69135	0.691985	0.408514	0.320802	0.462269	0.585158	0.352689	0.272118	0.42262	8.62794	8.1829	8.2097	8.59507
16960752	7.78606	7.87811	7.56672	7.48448	7.47726	1.06589	0.858961	0.811365	0.807314	7.78682	7.96105	7.8195	7.74958	1.00053	1.12895	1.02345	0.975032	0.938681	1.31433	1.26139	1.20775	7.87863	7.69355	7.62864	7.52435	1.06627	0.937888	0.89663	0.8341	1.06571	0.830758	0.876085	0.85546	7.37943	7.03294	7.10165	7.44808	0.754386	0.593317	0.622261	0.791151	0.753988	0.525546	0.608002	0.811411	7.59086	7.29608	7.44934	7.36952
16724178	7.33569	7.41485	7.49498	7.37555	7.4094	1.0564	1.11674	1.02801	1.05242	7.48144	7.63983	7.64813	7.6883	1.10631	1.23468	1.24181	1.27687	1.04724	1.10561	1.20796	1.21327	7.56057	7.39827	7.4372	7.42821	1.16868	1.04433	1.07289	1.06623	1.05638	0.845831	0.863977	0.835032	7.04428	6.8083	6.64152	6.77312	0.817101	0.693811	0.618063	0.677095	0.738583	0.561934	0.497713	0.530278	7.39763	6.98244	7.12379	7.11561
16902064	9.82639	10.0475	9.94669	10.1229	10.2499	1.16566	1.08696	1.22814	1.34123	9.79498	9.82015	10.1468	10.3829	0.978468	0.995689	1.24866	1.47071	0.839414	0.91603	1.01671	1.09654	10.0479	10.1063	10.1391	10.2422	1.16598	1.21416	1.24201	1.33402	1.19164	1.21941	0.99467	0.90706	9.80216	9.24405	9.13965	9.19373	0.983344	0.667881	0.621258	0.644989	1.00498	0.670772	0.497539	0.438556	9.68605	9.09575	9.06482	9.19325
16763512	9.88163	9.8224	9.95119	10.0903	10.134	0.959773	1.04939	1.15562	1.19115	9.28839	9.6132	9.68598	10.0768	0.66285	0.830221	0.873181	1.14483	0.690632	0.791143	0.755594	0.961108	9.69386	9.5671	9.55989	9.81692	0.877959	0.804113	0.800105	0.956134	1.32452	0.968554	0.916311	0.835179	8.96282	8.58049	8.55229	8.56867	0.528943	0.405806	0.397951	0.402493	0.797982	0.488792	0.455749	0.351576	8.95561	8.49391	8.3522	8.57518
16667346	5.89506	6.36131	6.41992	6.72581	7.25081	1.38152	1.43879	1.77861	2.5593	5.80745	6.00305	6.46089	6.90509	0.941079	1.07772	1.48024	2.01395	0.681192	0.749047	0.832247	0.786915	5.86024	6.19083	6.90963	6.71787	0.976158	1.22755	2.02031	1.76885	1.03727	1.13902	1.36485	0.878299	5.68806	5.55763	5.46492	5.37095	0.86634	0.791451	0.742191	0.695389	0.920581	0.734372	0.501399	0.345286	5.80962	5.60469	5.74413	5.58794
16937943	8.6592	9.14316	9.06634	9.06644	9.07299	1.39858	1.32606	1.32615	1.33218	9.12159	8.63788	8.99653	8.88257	1.37783	0.98533	1.26341	1.16746	0.98516	0.743053	0.952694	0.87635	9.09903	8.81586	8.81006	8.70679	1.35645	1.11471	1.11023	1.03354	0.984484	1.1313	0.878757	0.885289	8.73109	7.94745	7.86277	7.67509	1.05109	0.610582	0.575771	0.505539	0.762861	0.619672	0.455727	0.433024	8.75356	7.44814	6.97026	7.27338
16824901	7.63241	7.81172	7.67845	7.76765	7.2848	1.13234	1.03243	1.09827	0.785884	8.29565	7.73733	8.04845	7.83107	1.58364	1.07543	1.33426	1.14763	1.39855	1.04165	1.21487	1.46031	7.97464	7.74131	8.04873	7.91783	1.26772	1.0784	1.33451	1.21876	0.80051	1.00276	1.00019	1.06198	7.80138	7.56084	7.73733	6.94122	1.12425	0.9516	1.07543	0.619339	0.709917	0.884853	0.806014	0.539668	7.81678	7.26699	7.32715	7.64424
16805161	5.74453	5.77306	6.47476	6.71447	6.75359	1.01997	1.6589	1.95875	2.0126	5.84542	6.06913	6.74172	6.84077	1.07243	1.25231	1.9961	2.13796	1.05143	0.754907	1.01907	1.06229	5.98278	5.95432	6.7442	7.09736	1.17955	1.15652	1.99953	2.55411	1.09989	0.923505	1.00172	1.19465	5.87224	5.68604	5.64281	5.59719	1.09256	0.960268	0.931917	0.90291	1.01877	0.766795	0.466869	0.422322	5.97426	5.4083	5.33818	5.477
16785086	9.18418	8.83667	8.48775	8.17141	7.91896	0.785939	0.617097	0.495591	0.416035	9.06552	8.78071	8.40954	8.16716	0.92104	0.756035	0.584534	0.494135	1.1719	1.22515	1.17947	1.18772	8.77666	8.43435	7.87254	7.97181	0.753919	0.594674	0.402863	0.431558	0.818552	0.78657	0.689204	0.87336	8.55007	7.94272	7.55119	7.64967	0.644336	0.422943	0.322419	0.345196	0.699574	0.559423	0.551583	0.698586	8.58302	8.0734	7.83047	7.94548
17083647	9.42165	9.09817	8.8964	9.04469	9.03227	0.799143	0.694837	0.77006	0.763456	9.25947	8.97531	8.8963	9.04669	0.893672	0.733902	0.694789	0.771125	1.11829	1.05622	0.902253	1.01004	9.52513	9.48022	9.42139	9.56679	1.07436	1.04143	0.999816	1.10584	1.20219	1.41903	1.43902	1.43406	8.30575	8.12317	8.12052	8.02415	0.461404	0.406554	0.405809	0.379587	0.516301	0.553962	0.584075	0.492251	8.59348	8.64917	8.81746	8.88184
16739636	7.30911	6.81098	6.48274	6.49155	6.04692	0.708022	0.563944	0.567401	0.416909	7.14322	6.95001	7.04264	6.55966	0.891377	0.779648	0.831352	0.594829	1.25897	1.38249	1.46519	1.42676	6.56795	6.13038	6.54159	6.53561	0.598259	0.441739	0.587426	0.584994	0.671163	0.566588	0.706591	0.983467	6.49519	6.12181	6.17859	5.80334	0.568834	0.439124	0.45675	0.352141	0.638152	0.563234	0.549407	0.592004	6.52601	6.03345	6.42866	6.00378
16987992	6.03339	5.74777	5.97137	6.2142	5.64605	0.820386	0.95792	1.13352	0.764538	6.079	6.32948	6.33347	6.05423	1.03212	1.22781	1.23121	1.01455	1.25809	1.28175	1.08618	1.32701	5.91863	5.97527	5.75967	5.70991	0.923536	0.960514	0.827181	0.799142	0.894794	0.782296	0.671845	0.78768	6.10061	5.8827	5.35847	5.47969	1.0477	0.900817	0.626367	0.681269	1.01509	0.733675	0.508742	0.671498	6.07027	5.60476	5.77985	5.73317
17012711	6.24628	6.22777	6.42495	6.44298	6.2222	0.987252	1.13184	1.14608	0.983452	6.27699	6.47053	6.62447	6.60425	1.02152	1.16817	1.29972	1.28163	1.03471	1.0321	1.13406	1.30319	5.79636	5.74293	6.2251	6.78859	0.732083	0.705469	0.985429	1.45631	0.716663	0.603909	0.758187	1.1363	6.0039	5.9024	5.75524	6.16284	0.845351	0.787923	0.711515	0.943806	0.827545	0.674494	0.547438	0.736412	6.72672	5.94333	5.95213	5.72998
16822892	6.84506	7.18079	7.25335	7.05221	6.88718	1.26201	1.32711	1.15441	1.02963	7.14061	7.42016	7.49159	7.60542	1.22735	1.48978	1.5654	1.69391	0.972535	1.12257	1.35602	1.64517	6.91821	7.1984	7.31201	7.3865	1.05201	1.27752	1.38219	1.45543	0.857141	0.857521	0.882961	0.859212	6.74989	6.95092	6.88322	6.58555	0.936164	1.07614	1.0268	0.835371	0.76275	0.722348	0.655937	0.49316	7.17504	6.44957	6.68521	6.27572
16909520	6.44446	6.36425	5.53075	6.2883	4.8062	0.94592	0.530821	0.897412	0.321244	6.50497	6.20518	6.56019	5.3518	1.04284	0.847169	1.08352	0.468898	1.10246	1.59596	1.20739	1.45963	6.43646	5.97354	6.49168	5.87451	0.994472	0.721508	1.03328	0.673643	0.953621	0.851669	0.953626	1.43665	6.20266	6.20759	5.55937	5.28724	0.845689	0.848585	0.541455	0.448375	0.81095	1.00167	0.499717	0.956232	6.15442	5.53223	5.89376	5.32791
16773485	6.09096	5.8006	5.54012	5.62164	5.0864	0.817693	0.682622	0.722301	0.498419	6.1816	5.86246	6.11878	5.54012	1.06484	0.853522	1.01946	0.682622	1.30225	1.25036	1.41141	1.36957	5.64113	5.41553	5.46873	6.07992	0.732126	0.626145	0.649664	0.992374	0.687546	0.733602	0.63726	1.45377	4.97543	5.12374	5.73927	5.30364	0.461521	0.511489	0.783663	0.579419	0.433418	0.599269	0.7687	0.848814	5.53767	5.36338	5.66977	4.94934
16820820	3.85444	4.08277	3.48852	4.02608	3.3485	1.17148	0.775978	1.12634	0.704201	4.28863	3.7684	3.7684	3.8913	1.35115	0.942109	0.942109	1.02588	1.15337	1.21409	0.836432	1.4568	3.84617	4.16448	4.52113	3.73282	0.994284	1.23975	1.58743	0.919156	0.735877	1.31593	1.68497	0.895965	3.07672	3.42096	3.305	3.49546	0.58329	0.740472	0.683286	0.77972	0.431697	0.785973	0.725272	0.760048	3.78415	3.19838	3.44373	3.50979
16798258	6.91209	7.08521	7.13464	7.62493	8.16655	1.1275	1.16679	1.63904	2.38578	7.02909	7.35707	8.02399	8.65039	1.08448	1.3613	2.1613	3.33643	0.961847	1.1667	1.31864	1.39847	7.09423	7.61779	7.69754	7.99461	1.13457	1.63094	1.72364	2.11774	1.04619	1.19807	0.7975	0.634733	6.78263	6.68796	6.25675	6.12155	0.914175	0.856112	0.634929	0.578127	0.842963	0.628893	0.293772	0.173277	7.03815	6.94213	6.89435	6.44883
16798333	6.91209	7.08521	7.13464	7.62493	8.16655	1.1275	1.16679	1.63904	2.38578	7.02909	7.35707	8.02399	8.65039	1.08448	1.3613	2.1613	3.33643	0.961847	1.1667	1.31864	1.39847	7.09423	7.61779	7.69754	7.99461	1.13457	1.63094	1.72364	2.11774	1.04619	1.19807	0.7975	0.634733	6.78263	6.68796	6.25675	6.12155	0.914175	0.856112	0.634929	0.578127	0.842963	0.628893	0.293772	0.173277	7.03815	6.94213	6.89435	6.44883
16798286	7.05197	7.31676	7.6017	7.99839	8.65463	1.20146	1.46381	1.92708	3.03701	7.23305	7.72015	8.30232	8.99975	1.13373	1.58906	2.37898	3.8578	0.943629	1.08556	1.2345	1.27026	7.3781	8.13281	8.16494	8.35065	1.25364	2.11526	2.1629	2.46003	1.10577	1.33114	0.909174	0.637678	6.86492	6.67715	6.52959	6.42551	0.878396	0.771197	0.696222	0.647761	0.774786	0.485316	0.292656	0.16791	7.18644	7.06565	6.97127	6.60171
16798303	7.05197	7.31676	7.6017	7.99839	8.65463	1.20146	1.46381	1.92708	3.03701	7.23305	7.72015	8.30232	8.99975	1.13373	1.58906	2.37898	3.8578	0.943629	1.08556	1.2345	1.27026	7.3781	8.13281	8.16494	8.35065	1.25364	2.11526	2.1629	2.46003	1.10577	1.33114	0.909174	0.637678	6.86492	6.67715	6.52959	6.42551	0.878396	0.771197	0.696222	0.647761	0.774786	0.485316	0.292656	0.16791	7.18644	7.06565	6.97127	6.60171
16798305	7.05197	7.31676	7.6017	7.99839	8.65463	1.20146	1.46381	1.92708	3.03701	7.23305	7.72015	8.30232	8.99975	1.13373	1.58906	2.37898	3.8578	0.943629	1.08556	1.2345	1.27026	7.3781	8.13281	8.16494	8.35065	1.25364	2.11526	2.1629	2.46003	1.10577	1.33114	0.909174	0.637678	6.86492	6.67715	6.52959	6.42551	0.878396	0.771197	0.696222	0.647761	0.774786	0.485316	0.292656	0.16791	7.18644	7.06565	6.97127	6.60171
16798402	7.05197	7.31676	7.6017	7.99839	8.65463	1.20146	1.46381	1.92708	3.03701	7.23305	7.72015	8.30232	8.99975	1.13373	1.58906	2.37898	3.8578	0.943629	1.08556	1.2345	1.27026	7.3781	8.13281	8.16494	8.35065	1.25364	2.11526	2.1629	2.46003	1.10577	1.33114	0.909174	0.637678	6.86492	6.67715	6.52959	6.42551	0.878396	0.771197	0.696222	0.647761	0.774786	0.485316	0.292656	0.16791	7.18644	7.06565	6.97127	6.60171
16798416	7.05197	7.31676	7.6017	7.99839	8.65463	1.20146	1.46381	1.92708	3.03701	7.23305	7.72015	8.30232	8.99975	1.13373	1.58906	2.37898	3.8578	0.943629	1.08556	1.2345	1.27026	7.3781	8.13281	8.16494	8.35065	1.25364	2.11526	2.1629	2.46003	1.10577	1.33114	0.909174	0.637678	6.86492	6.67715	6.52959	6.42551	0.878396	0.771197	0.696222	0.647761	0.774786	0.485316	0.292656	0.16791	7.18644	7.06565	6.97127	6.60171
16798430	7.05197	7.31676	7.6017	7.99839	8.65463	1.20146	1.46381	1.92708	3.03701	7.23305	7.72015	8.30232	8.99975	1.13373	1.58906	2.37898	3.8578	0.943629	1.08556	1.2345	1.27026	7.3781	8.13281	8.16494	8.35065	1.25364	2.11526	2.1629	2.46003	1.10577	1.33114	0.909174	0.637678	6.86492	6.67715	6.52959	6.42551	0.878396	0.771197	0.696222	0.647761	0.774786	0.485316	0.292656	0.16791	7.18644	7.06565	6.97127	6.60171
16798270	7.05197	7.31676	7.6017	7.99839	8.65463	1.20146	1.46381	1.92708	3.03701	7.23305	7.72015	8.30232	8.99975	1.13373	1.58906	2.37898	3.8578	0.943629	1.08556	1.2345	1.27026	7.3781	8.13281	8.16494	8.35065	1.25364	2.11526	2.1629	2.46003	1.10577	1.33114	0.909174	0.637678	6.86492	6.67715	6.52959	6.42551	0.878396	0.771197	0.696222	0.647761	0.774786	0.485316	0.292656	0.16791	7.18644	7.06565	6.97127	6.60171
16798335	4.93786	5.14877	5.36339	5.65028	6.22795	1.15741	1.34306	1.63854	2.44543	5.03795	5.33697	5.85736	6.66057	1.07184	1.3187	1.89145	3.30055	0.926062	0.981856	1.15435	1.34968	5.04784	5.9059	5.84507	6.02231	1.07921	1.95618	1.87542	2.12056	1.00688	1.48342	0.99152	0.642487	4.80469	4.59814	4.48833	4.43082	0.911824	0.79019	0.732281	0.703663	0.850712	0.599221	0.387153	0.213196	5.0683	4.99901	4.84279	4.54936
16798337	4.93786	5.14877	5.36339	5.65028	6.22795	1.15741	1.34306	1.63854	2.44543	5.03795	5.33697	5.85736	6.66057	1.07184	1.3187	1.89145	3.30055	0.926062	0.981856	1.15435	1.34968	5.04784	5.9059	5.84507	6.02231	1.07921	1.95618	1.87542	2.12056	1.00688	1.48342	0.99152	0.642487	4.80469	4.59814	4.48833	4.43082	0.911824	0.79019	0.732281	0.703663	0.850712	0.599221	0.387153	0.213196	5.0683	4.99901	4.84279	4.54936
16798339	4.93786	5.14877	5.36339	5.65028	6.22795	1.15741	1.34306	1.63854	2.44543	5.03795	5.33697	5.85736	6.66057	1.07184	1.3187	1.89145	3.30055	0.926062	0.981856	1.15435	1.34968	5.04784	5.9059	5.84507	6.02231	1.07921	1.95618	1.87542	2.12056	1.00688	1.48342	0.99152	0.642487	4.80469	4.59814	4.48833	4.43082	0.911824	0.79019	0.732281	0.703663	0.850712	0.599221	0.387153	0.213196	5.0683	4.99901	4.84279	4.54936
16798341	5.84885	6.31489	6.54546	6.89512	7.50889	1.38132	1.62069	2.06517	3.16025	6.28283	6.6447	7.14249	7.88407	1.35095	1.7361	2.45146	4.09884	0.978017	1.07121	1.18705	1.297	6.45711	6.94935	7.02801	7.23457	1.52442	2.14429	2.26444	2.61302	1.1284	1.23512	0.923712	0.637501	5.72252	5.52275	5.70809	5.45565	0.91616	0.797687	0.907041	0.761439	0.67816	0.459472	0.37	0.185769	6.07785	5.98396	5.95045	5.64621
16798345	6.61261	7.06172	7.26101	7.6242	8.34799	1.3652	1.56743	2.01614	3.32969	6.84997	7.35418	7.93965	8.67926	1.17884	1.672	2.50888	4.18912	0.863491	1.06672	1.2444	1.25811	6.94899	7.71431	7.93937	7.9715	1.26259	2.14608	2.50839	2.56488	1.07105	1.28354	0.999806	0.612273	6.30495	6.2249	6.21098	6.0479	0.807951	0.764342	0.757004	0.676094	0.68538	0.457142	0.30173	0.161393	6.89112	6.72771	6.65265	6.2351
16798349	3.80667	3.55923	3.81295	4.31882	4.35748	0.842384	1.00436	1.42617	1.4649	4.03553	4.06487	4.38742	4.94354	1.1719	1.19598	1.49562	2.19902	1.39117	1.19079	1.0487	1.50114	3.88411	4.19715	3.88181	4.30433	1.05514	1.31082	1.05346	1.41192	0.900368	1.09602	0.704363	0.642067	3.4394	3.49443	3.46678	3.61269	0.775243	0.805388	0.7901	0.874185	0.661526	0.673412	0.528276	0.397534	3.72945	3.98179	3.6143	3.31097
16798406	3.44865	3.60931	3.6063	4.05229	4.55032	1.1178	1.11547	1.51955	2.14604	3.46455	3.72648	4.42896	5.20152	1.01108	1.21237	1.97289	3.37029	0.904526	1.08687	1.29834	1.57047	3.43578	4.32335	4.23418	4.65293	0.99112	1.83363	1.72372	2.30422	0.980259	1.51243	0.873704	0.683688	3.39572	3.11901	3.30776	2.84398	0.963977	0.795734	0.906963	0.657625	0.953414	0.656348	0.459713	0.195124	3.70111	3.70111	3.55395	3.4225
16798422	7.01258	7.28116	7.49244	7.91862	8.54629	1.20462	1.39461	1.87389	2.8953	7.18906	7.53588	8.21541	8.84509	1.13012	1.43724	2.30191	3.56157	0.938151	1.03057	1.22841	1.23012	7.29019	7.91758	7.99699	8.27097	1.21218	1.87254	1.9785	2.39228	1.07261	1.30288	0.859504	0.671693	6.89171	6.79232	6.51238	6.36232	0.91963	0.858408	0.707011	0.637165	0.813746	0.597261	0.307141	0.1789	7.22362	7.11104	7.01109	6.63131
16798432	6.45473	6.82041	6.95815	7.5755	8.11893	1.28849	1.41757	2.17462	3.16937	6.77018	7.15943	7.72888	8.61685	1.2444	1.6298	2.41856	4.47572	0.965786	1.14972	1.11218	1.41218	6.81399	7.51801	7.61932	7.91122	1.28276	2.08968	2.24169	2.74439	1.03083	1.28217	0.926869	0.613173	6.4234	6.30848	6.01964	5.86751	0.978516	0.903594	0.739649	0.665623	0.786334	0.55442	0.305822	0.148719	6.75734	6.67537	6.48201	5.81079
16810974	7.84768	7.83413	7.3986	7.58269	7.09152	0.990654	0.732509	0.832204	0.592068	7.75503	7.50973	7.69095	7.4864	0.937796	0.791166	0.897059	0.778472	0.946643	1.08008	1.07793	1.31484	7.73615	7.46564	7.72747	7.48162	0.925605	0.767351	0.920051	0.775896	0.987	0.969899	1.02563	0.996691	7.44145	7.23743	6.87677	6.35778	0.754594	0.655085	0.510185	0.356038	0.804646	0.827999	0.56873	0.457355	7.52882	6.76243	6.98215	6.8672
16810970	8.97496	8.87847	8.59627	8.76276	8.21619	0.935309	0.769137	0.86322	0.591001	9.35769	9.03898	8.95908	8.83923	1.30381	1.04537	0.989055	0.91021	1.39399	1.35915	1.14577	1.54012	8.70322	8.62279	8.72133	8.71801	0.828324	0.783405	0.838783	0.836857	0.635309	0.749402	0.848065	0.91941	8.74948	7.9936	8.12243	7.75071	0.85531	0.506502	0.553814	0.428019	0.656007	0.484518	0.559943	0.470242	8.59522	8.31661	8.27243	8.16362
16838101	4.27294	4.80095	4.56018	4.7942	4.02342	1.44194	1.22031	1.43521	0.841179	4.41265	4.35609	4.84094	4.42426	1.10169	1.05933	1.48247	1.11059	0.764032	0.868086	1.03293	1.32028	4.29128	4.34154	4.14336	3.87602	1.01279	1.0487	0.914096	0.759481	0.919309	0.989963	0.616603	0.683854	3.83841	4.69826	3.90919	3.92402	0.739936	1.34287	0.777141	0.785174	0.671639	1.26766	0.52422	0.70699	4.2963	3.62201	3.44884	3.74765
16832558	7.45253	7.34901	7.21737	7.29159	6.85628	0.930758	0.849593	0.894444	0.661473	7.45984	7.53077	7.44266	7.32145	1.00508	1.05573	0.993179	0.91315	1.07985	1.24263	1.11039	1.38048	7.42918	7.28666	7.11942	7.01868	0.983947	0.89139	0.793822	0.740283	0.978977	0.844335	0.799274	0.810692	7.29563	7.11738	6.83259	6.4151	0.896953	0.792701	0.650697	0.487193	0.892423	0.750856	0.655165	0.533531	7.3115	6.97265	7.00143	6.69983
16696533	7.96059	8.1165	7.81237	7.61551	7.02502	1.11413	0.902368	0.787268	0.522836	8.39058	8.1842	8.09087	7.67651	1.34723	1.16765	1.09451	0.821266	1.20922	1.29399	1.39026	1.57079	7.65063	7.55928	7.42877	7.75456	0.806666	0.757173	0.691685	0.866921	0.598759	0.648457	0.631961	1.05559	7.6532	7.33112	7.41718	6.95085	0.808106	0.646414	0.686148	0.496636	0.599827	0.5536	0.626902	0.60472	7.79951	7.24105	7.33194	7.15412
16874641	7.41058	7.63423	7.34662	7.04409	7.04614	1.16768	0.956633	0.775667	0.776769	7.35193	7.46211	6.94793	6.87901	0.960159	1.03636	0.725648	0.691801	0.822278	1.08334	0.935515	0.890613	7.06698	7.25817	7.19603	6.89734	0.788069	0.899744	0.861812	0.700646	0.820769	0.868174	1.18764	1.01279	6.93352	6.54715	7.26317	6.74037	0.71844	0.549643	0.902866	0.628412	0.748251	0.530357	1.24422	0.908371	6.86257	6.65354	6.85865	6.59135
16791873	9.53833	9.2361	9.40531	9.15068	9.21109	0.810997	0.911917	0.76437	0.797058	9.59045	9.21052	9.15737	9.0586	1.03678	0.796746	0.767924	0.717109	1.2784	0.873704	1.00465	0.899695	9.00697	8.67218	8.51271	8.49662	0.6919	0.548606	0.491198	0.48575	0.667353	0.688559	0.639645	0.677373	8.83418	8.29643	8.3574	8.42774	0.613803	0.422816	0.441066	0.463102	0.592027	0.530678	0.574362	0.64579	8.75523	8.364	8.15776	8.36706
16842673	8.48117	7.45073	6.30421	6.11527	5.84791	0.489559	0.221141	0.193996	0.161179	6.87237	6.29962	6.25235	6.02984	0.32787	0.220438	0.213332	0.182841	0.669724	0.996824	1.09967	1.13439	7.13894	5.82513	5.73697	5.87566	0.394409	0.158654	0.149249	0.16431	1.20295	0.719723	0.699609	0.898648	7.18163	5.93829	5.27624	5.10984	0.406254	0.171599	0.108447	0.0966332	1.23907	0.778444	0.50835	0.52851	7.51761	6.08157	5.83229	5.8567
17117782	5.70379	5.66405	5.68976	5.85454	5.66791	0.972827	0.990317	1.11014	0.975437	5.62547	5.44369	5.52839	6.05896	0.947156	0.835029	0.885518	1.27913	0.973612	0.843193	0.797661	1.31134	5.33744	6.06418	5.62547	5.38583	0.775744	1.28377	0.947156	0.8022	0.819024	1.53739	1.06961	0.627144	5.71403	5.6079	5.97842	5.11883	1.00712	0.935693	1.20968	0.666667	1.06331	1.12055	1.36607	0.521187	5.72024	5.60219	5.48057	5.41792
16780069	9.32139	9.32378	9.62216	9.87397	9.97499	1.00166	1.2318	1.46671	1.5731	9.49012	9.66226	9.83816	9.80616	1.12407	1.26653	1.43075	1.39936	1.12221	1.02819	0.975485	0.889558	9.36897	9.9615	9.95606	10.1384	1.03353	1.55845	1.55259	1.76175	0.919451	1.23049	1.08516	1.25897	8.71088	8.88075	8.67852	8.38888	0.654965	0.736808	0.640438	0.523947	0.582671	0.581755	0.447624	0.374419	8.84661	8.81231	8.67459	8.79206
16930768	8.10938	8.4663	8.78191	8.90722	8.93549	1.28069	1.59386	1.7385	1.7729	8.73703	9.05179	9.31809	9.19242	1.54504	1.92172	2.31131	2.11849	1.20641	1.2057	1.32949	1.19493	8.85691	8.65125	8.89481	9.12912	1.67891	1.45585	1.7236	2.02754	1.08665	0.757575	0.745725	0.957069	8.64675	8.3609	8.46191	8.30228	1.45132	1.19046	1.27679	1.14305	0.939342	0.619475	0.552412	0.53956	8.72636	8.23524	8.23975	8.23022
16683470	5.78659	5.72701	5.24229	5.73629	5.05996	0.959545	0.685725	0.965734	0.604313	5.86816	5.77743	5.91735	5.73523	1.05817	0.993667	1.09487	0.965026	1.10278	1.44908	1.13372	1.5969	5.67934	5.67934	5.97861	6.10177	0.928353	0.928353	1.14236	1.24417	0.877319	0.93427	1.04338	1.28926	5.18239	5.67934	4.90654	5.16957	0.657834	0.928353	0.543348	0.652017	0.621671	0.93427	0.496268	0.675647	5.59966	5.27292	5.3024	5.833
16903794	9.58575	9.45729	9.665	9.67318	9.67014	0.914804	1.05647	1.06247	1.06023	9.74996	9.80095	9.70878	9.71152	1.12055	1.16086	1.08902	1.09108	1.22491	1.09882	1.02498	1.0291	9.2473	9.29808	9.15742	9.27737	0.790891	0.81922	0.743119	0.807549	0.705804	0.705699	0.682377	0.740134	9.11186	8.87369	8.86662	8.96833	0.720018	0.610446	0.607463	0.651833	0.642556	0.525855	0.557809	0.597418	8.98968	9.0182	8.82607	8.88797
16721085	6.89982	7.07883	6.96919	7.08396	7.21051	1.13211	1.04925	1.13613	1.24029	7.14584	7.30244	7.56841	7.57369	1.18593	1.32191	1.58952	1.59534	1.04754	1.25986	1.39906	1.28626	7.07762	6.83057	6.92907	7.09459	1.13115	0.953129	1.02048	1.14454	0.95381	0.721026	0.642003	0.717424	7.00433	6.59969	6.89848	6.70263	1.07513	0.812176	0.999068	0.872248	0.906569	0.614397	0.628535	0.546747	6.75853	6.65804	6.73572	6.81278
16784256	9.0196	9.11314	9.24919	9.24239	9.26944	1.06699	1.1725	1.16699	1.18908	9.42046	9.48188	9.43913	9.42583	1.3203	1.37772	1.33749	1.32522	1.23741	1.17502	1.1461	1.11449	9.50406	9.83848	9.8758	9.95583	1.39906	1.76404	1.81027	1.91352	1.05966	1.28041	1.35349	1.44393	7.92826	7.22235	7.4906	7.46962	0.469325	0.287722	0.346517	0.341516	0.355469	0.20884	0.25908	0.257706	8.52881	7.95863	7.78448	8.02213
16775066	8.16637	8.1309	8.02425	8.0463	7.83427	0.975714	0.90619	0.920144	0.794378	8.38255	8.51019	8.2448	8.01709	1.16166	1.26911	1.05587	0.901701	1.19057	1.40049	1.14751	1.1351	8.02286	8.16868	8.14172	8.36918	0.905316	1.00161	0.983058	1.15094	0.779331	0.789219	0.93104	1.27641	7.66701	7.46005	7.45211	7.53182	0.707424	0.612881	0.609519	0.644143	0.608978	0.482921	0.577267	0.714365	7.94172	7.72831	7.8506	7.69685
17069816	9.62272	9.32129	9.52438	9.48564	9.43252	0.811446	0.934106	0.909355	0.876484	9.41244	9.71735	9.56917	9.56945	0.864369	1.06779	0.963558	0.963749	1.06522	1.14311	1.05961	1.09956	9.33837	9.54003	9.23148	9.55552	0.821113	0.944292	0.762476	0.954486	0.949956	0.884342	0.791312	0.990388	9.078	9.02618	8.30517	7.93736	0.685522	0.661339	0.401215	0.310924	0.79309	0.619353	0.416388	0.322619	9.06712	8.62887	8.04133	8.2011
16712879	6.67353	7.64579	8.43277	8.82156	8.8656	1.96192	3.38519	4.43223	4.56959	7.56152	7.97509	8.70774	8.92936	1.85059	2.46495	4.09598	4.77608	0.943258	0.728156	0.924135	1.04519	7.10277	7.56152	8.3652	8.61116	1.34652	1.85059	3.2303	3.83076	0.727616	0.750764	0.788651	0.802073	7.07643	7.1167	7.46139	7.38853	1.32217	1.35959	1.72651	1.64149	0.714455	0.551569	0.421514	0.34369	6.94011	6.32454	6.09756	5.97513
17109901	8.58589	8.33155	8.64987	8.87749	8.8884	0.838371	1.04535	1.224	1.23329	8.6945	8.78111	8.95002	9.08644	1.07819	1.1449	1.28711	1.41476	1.28606	1.09523	1.05156	1.14714	8.64583	8.83853	8.90805	8.79839	1.04243	1.19139	1.2502	1.1587	0.96683	1.0406	0.971326	0.819011	8.03671	7.87177	7.86512	7.87651	0.68341	0.609577	0.606773	0.611582	0.633849	0.532429	0.471423	0.432288	8.32055	8.05689	8.27557	8.42164
17102396	6.55688	6.71211	6.69798	7.1394	6.908	1.1136	1.10274	1.49746	1.27555	6.99332	7.04446	7.15176	7.38195	1.35326	1.4021	1.51035	1.77162	1.21522	1.27146	1.00861	1.38891	6.95459	7.14011	7.28871	7.02456	1.31741	1.49819	1.66074	1.38288	0.973507	1.06854	1.09957	0.780575	6.36882	6.06694	6.04912	6.12898	0.877783	0.712054	0.703314	0.743342	0.648641	0.50785	0.465663	0.419583	6.52292	6.3442	6.31592	6.51677
17068093	9.5105	9.59589	9.45348	9.2347	8.83549	1.06098	0.961252	0.825997	0.626328	8.88059	8.94718	8.82421	8.68244	0.646219	0.676744	0.621452	0.563287	0.609078	0.704024	0.752365	0.899348	9.15474	8.61346	8.4914	8.62287	0.78146	0.536988	0.493426	0.540501	1.20928	0.793488	0.79399	0.959549	8.64687	8.00012	7.98936	8.13434	0.549568	0.35102	0.34841	0.385245	0.850437	0.518689	0.56064	0.683923	8.54123	7.44829	7.16183	7.74593
16684194	8.22651	8.08708	8.21518	8.17044	7.96069	0.907876	0.992176	0.961875	0.831724	8.18358	8.41177	8.26624	8.14232	0.970681	1.13702	1.02792	0.943314	1.06918	1.14598	1.06866	1.13417	7.96889	7.8535	7.71364	7.80346	0.836462	0.772166	0.700823	0.745844	0.861727	0.679115	0.68179	0.790663	8.0299	7.64263	7.20469	7.29433	0.872599	0.667163	0.492493	0.524064	0.898955	0.586766	0.479118	0.555556	8.08211	7.9148	7.60382	7.47696
16700343	7.75851	7.87508	7.66615	7.96894	7.6988	1.08415	0.937987	1.15703	0.959456	7.76412	7.92148	7.85452	7.82392	1.0039	1.11958	1.06881	1.04638	0.925974	1.1936	0.923752	1.09059	7.90258	7.95739	7.9852	7.92612	1.10502	1.1478	1.17014	1.12319	1.10073	1.0252	1.09481	1.07341	7.47926	6.92967	6.93138	7.15805	0.824019	0.562983	0.563647	0.659541	0.820822	0.502849	0.527361	0.630309	7.35597	7.36636	7.30866	7.27464
17112339	10.7316	10.7415	10.7243	10.6854	10.681	1.00686	0.994925	0.968484	0.965548	10.7076	10.7381	10.6218	10.5739	0.983523	1.00449	0.926723	0.896484	0.976817	1.00961	0.95688	0.928472	10.6099	10.7164	10.4738	10.5953	0.919091	0.989492	0.836345	0.909862	0.934489	0.985071	0.902476	1.01492	10.0278	9.42195	9.29538	9.35091	0.613961	0.403418	0.369534	0.384035	0.624247	0.401615	0.398753	0.428379	10.3126	9.85363	9.82044	9.69608
16754208	6.76936	6.66941	6.58184	6.59905	6.78922	0.933069	0.878116	0.888652	1.01387	7.03187	6.7044	6.41418	6.59622	1.19957	0.955973	0.781773	0.886914	1.28561	1.08866	0.879729	0.874785	6.91053	6.96514	7.16805	7.01104	1.1028	1.14535	1.31831	1.18237	0.919335	1.19809	1.68631	1.33313	6.19824	5.7132	5.86753	5.86537	0.673094	0.480912	0.535209	0.534407	0.561114	0.50306	0.684608	0.602547	6.54103	6.36878	6.30319	6.48499
16961704	9.50643	9.42752	9.2582	9.59967	9.46211	0.946773	0.841933	1.06677	0.969749	8.84169	9.04714	9.48977	9.4085	0.630803	0.727345	0.988518	0.934375	0.666266	0.863898	0.92665	0.963522	9.37125	9.06233	9.08348	9.20731	0.910556	0.735045	0.745901	0.812751	1.44349	1.01059	0.754565	0.869835	8.74205	8.65864	8.66466	8.55145	0.58871	0.555636	0.55796	0.515849	0.93327	0.763925	0.564441	0.552079	8.97536	8.49216	8.25371	8.37938
17014929	8.6779	8.56658	8.33077	8.41202	8.44237	0.925742	0.786146	0.831693	0.849373	8.92846	9.01827	8.74725	8.55673	1.18967	1.26608	1.04925	0.919442	1.2851	1.61049	1.26158	1.08249	8.51153	8.31868	8.80305	8.61543	0.891081	0.779589	1.09062	0.957627	0.749016	0.615749	1.03943	1.04153	8.46218	8.13461	8.44296	8.28146	0.861119	0.686205	0.849721	0.759734	0.72383	0.54199	0.809837	0.826299	8.32892	8.17184	8.35785	8.33038
16927110	6.78663	6.99158	6.72114	7.07809	6.92437	1.15265	0.955621	1.22388	1.10018	6.99839	6.86279	7.14488	6.97227	1.1581	1.05421	1.28187	1.13732	1.00473	1.10317	1.04738	1.03376	6.99646	7.1703	7.40253	7.0735	1.15655	1.30465	1.53251	1.21999	0.998664	1.23757	1.19553	1.07269	6.92998	6.53711	6.38005	6.05879	1.10447	0.841174	0.754408	0.603809	0.95369	0.797921	0.588521	0.530906	6.85283	6.43626	6.55437	6.70794
16691576	9.4958	9.80383	10.2079	10.3949	10.4605	1.23802	1.63815	1.86497	1.95167	9.96431	10.2277	10.5334	10.3942	1.38368	1.66085	2.05275	1.86395	1.11766	1.01385	1.10069	0.955051	9.85256	10.009	10.4559	10.4704	1.28054	1.42721	1.94543	1.9651	0.925464	0.859328	0.947718	1.05427	9.71806	9.29114	9.54133	9.58873	1.16656	0.867741	1.03207	1.06653	0.84309	0.522468	0.502771	0.57219	9.53442	9.19994	9.08793	9.07722
16833827	6.78537	7.21026	7.84649	8.4653	8.49052	1.34247	2.08654	3.20412	3.26062	7.14445	7.45887	7.68586	8.00011	1.28261	1.59493	1.8667	2.32098	0.955413	0.764389	0.582594	0.711822	6.65702	7.00488	7.18433	7.20118	0.914877	1.16434	1.31855	1.33404	0.713294	0.730023	0.706355	0.574776	7.00535	7.19724	6.58319	6.67801	1.16471	1.33041	0.869237	0.928283	0.908082	0.834148	0.465654	0.399952	6.87653	6.4557	6.33887	5.94407
17105699	8.49955	8.76003	8.7319	8.98323	8.92186	1.19788	1.17475	1.39831	1.34007	8.38873	8.79948	9.50611	9.50357	0.92606	1.23108	2.00911	2.00558	0.773085	1.04796	1.43682	1.49663	8.70262	9.0652	9.11704	9.35974	1.15114	1.48005	1.5342	1.81528	1.24305	1.20224	0.763621	0.905113	8.42351	8.52793	8.43435	8.31099	0.948658	1.01986	0.955815	0.877479	1.0244	0.82843	0.47574	0.437519	8.70948	8.76165	8.59967	8.33349
16756111	7.41654	7.58643	7.6961	7.56503	7.56348	1.12498	1.21382	1.10841	1.10722	8.00223	8.05214	7.9988	8.162	1.50075	1.55358	1.49719	1.67651	1.33403	1.2799	1.35076	1.51416	7.77537	7.76619	7.86421	7.53026	1.28238	1.27425	1.36384	1.08201	0.854491	0.820203	0.910931	0.645396	7.57788	7.44848	7.22198	7.2259	1.11832	1.02238	0.87384	0.876216	0.745173	0.658084	0.583653	0.522644	7.72126	7.48613	7.51686	7.55207
16961372	9.33	9.43317	9.65759	9.47268	9.48671	1.07413	1.25491	1.10395	1.11473	9.53945	9.59466	9.88055	10.0585	1.15624	1.20135	1.46464	1.6569	1.07644	0.957313	1.32672	1.48636	9.49234	9.76028	9.61903	9.51261	1.1191	1.34749	1.22181	1.13493	0.967877	1.12165	0.834206	0.684974	9.41152	9.51843	9.39635	9.15425	1.05813	1.13952	1.04706	0.885307	0.91515	0.948534	0.714894	0.534316	9.46556	9.62886	9.33849	9.40636
16847795	9.70149	10.1174	10.0335	10.0029	9.96165	1.33416	1.25876	1.23232	1.19761	10.3428	10.4869	10.4351	10.204	1.55978	1.72357	1.66273	1.41671	1.16911	1.36926	1.34927	1.18295	9.83799	9.84359	10.0285	9.85762	1.09923	1.10351	1.25444	1.11429	0.704738	0.640249	0.754441	0.786535	9.30225	8.92956	8.71485	8.8173	0.758256	0.585634	0.504651	0.541791	0.486131	0.33978	0.303506	0.382428	9.29984	8.62606	8.56056	8.29513
16919158	6.63711	6.54619	6.85365	6.57126	6.61345	0.938919	1.16194	0.955379	0.983729	6.57697	7.30297	6.67494	6.93122	0.959169	1.58651	1.02656	1.22613	1.02157	1.3654	1.07451	1.24641	6.32962	6.46842	6.54016	7.0526	0.808045	0.889646	0.935008	1.33375	0.842442	0.560756	0.910813	1.08778	6.31682	6.41613	6.01355	5.98555	0.800906	0.857978	0.649066	0.636589	0.835	0.540795	0.63227	0.519187	6.32092	6.22342	5.94276	6.20499
17025844	9.33461	9.31829	9.32755	9.00783	8.68689	0.988754	0.995118	0.797315	0.638287	9.49221	9.54947	9.31603	8.97502	1.11543	1.16059	0.987205	0.779387	1.12812	1.16628	1.23816	1.22106	9.3229	9.51754	8.90709	8.7745	0.991916	1.13519	0.743542	0.678249	0.889268	0.978112	0.753179	0.870234	9.21524	9.11194	8.11606	7.45518	0.920591	0.856976	0.429715	0.271792	0.825324	0.738396	0.435284	0.348726	9.14765	8.89696	7.5667	7.19646
16779435	8.42408	8.54766	9.04771	8.97941	8.63959	1.08943	1.54074	1.4695	1.16112	9.01178	9.33901	8.83931	8.51376	1.50284	1.88547	1.33351	1.06413	1.37948	1.22375	0.90746	0.916475	8.48387	9.00041	8.4882	8.61129	1.04231	1.49105	1.04544	1.13856	0.693557	0.790809	0.783978	1.06994	7.91341	8.20963	7.76864	7.81695	0.701893	0.861872	0.634881	0.6565	0.467044	0.457112	0.476098	0.616934	7.83482	8.09455	7.52722	7.49946
16862066	9.3926	9.496	9.70703	9.70115	9.67807	1.0743	1.24352	1.23846	1.21881	9.52486	9.91855	10.0756	10.0358	1.09601	1.43988	1.60549	1.56173	1.02021	1.15791	1.29637	1.28136	9.39462	9.31605	9.44364	9.58299	1.0014	0.94832	1.03601	1.14107	0.913679	0.658611	0.645292	0.730644	9.07504	8.71763	8.691	8.87562	0.802423	0.626346	0.614887	0.698832	0.732132	0.434999	0.382989	0.447472	9.16609	8.73196	8.83451	8.77613
16849379	9.71925	8.76616	8.13785	7.58469	7.46006	0.516527	0.334159	0.227738	0.208889	7.99228	7.72289	7.54022	7.39431	0.302087	0.250632	0.220825	0.199584	0.584842	0.750038	0.969645	0.955454	8.25225	7.02993	6.82444	6.94566	0.361734	0.155037	0.134455	0.14624	1.19745	0.618583	0.608877	0.732726	8.55022	7.07243	6.34622	6.38251	0.444722	0.159672	0.0965204	0.098979	1.47217	0.637078	0.437091	0.495926	8.36759	6.84432	6.24715	6.34236
16811192	6.05412	6.52292	6.62284	6.67106	6.38176	1.38395	1.48321	1.53362	1.25496	6.64997	6.76392	6.99742	7.08097	1.51137	1.63558	1.92292	2.03757	1.09206	1.10273	1.25384	1.62361	6.28773	6.21143	6.52914	6.44031	1.17577	1.11521	1.38993	1.30694	0.777955	0.681845	0.722824	0.64142	6.33561	6.31392	6.46093	6.03932	1.21545	1.19731	1.32575	0.989795	0.804208	0.732042	0.689445	0.485773	6.21068	5.68602	5.36464	5.50116
16842472	7.28892	7.29646	7.39422	7.61662	7.60874	1.00524	1.07571	1.25501	1.24817	7.55463	7.74653	7.78452	7.88836	1.20223	1.37326	1.4099	1.51512	1.19596	1.27661	1.12342	1.21388	7.239	7.18939	7.20022	7.53781	0.96599	0.933334	0.940366	1.18829	0.803501	0.679648	0.666972	0.784285	7.22256	7.04188	6.9292	7.0556	0.955043	0.842621	0.779315	0.85067	0.794396	0.613591	0.552743	0.561453	7.17952	7.0175	6.76426	7.0709
17114895	6.59033	6.54011	6.72057	6.97572	6.9321	0.965793	1.09448	1.30621	1.26732	6.48342	6.5763	6.80449	6.82486	0.928577	0.990322	1.16003	1.17653	0.961466	0.904835	0.888084	0.928363	6.88957	6.74695	6.72046	6.54019	1.2305	1.11467	1.09439	0.965847	1.32514	1.12557	0.943421	0.820929	6.3932	5.89798	5.7387	5.71235	0.872283	0.618845	0.55416	0.54413	0.939376	0.624893	0.477713	0.462488	6.3896	6.14115	6.15107	6.38473
16859330	7.71888	9.14031	9.26143	10.0239	10.4804	2.67851	2.91309	4.94192	6.78135	9.07341	9.15999	10.1014	10.416	2.55713	2.7153	5.21466	6.48516	0.954685	0.932103	1.05519	0.956323	8.75487	8.94722	10.1746	10.5528	2.05052	2.34298	5.48576	7.13005	0.801883	0.862881	1.05199	1.09944	8.9883	8.79844	9.18958	8.78009	2.41066	2.1134	2.77156	2.08669	0.942718	0.778332	0.531494	0.321764	8.87026	8.85451	8.97005	8.71253
16664150	8.55518	8.2215	8.07754	8.28099	8.15363	0.793505	0.718148	0.82691	0.757041	8.45559	8.36743	8.41512	8.70442	0.933294	0.877969	0.907476	1.10898	1.17617	1.22255	1.09743	1.46489	8.33296	8.55008	8.45123	8.71975	0.857245	0.996469	0.930477	1.12083	0.918516	1.13497	1.02535	1.01068	7.69615	7.56535	7.34288	7.63213	0.551322	0.503535	0.431578	0.527393	0.590727	0.573523	0.475581	0.475566	7.9144	7.99262	7.83918	8.04597
17087329	8.08343	9.37207	10.2753	10.7714	11.1938	2.44296	4.56896	6.444	8.63632	9.13538	9.54955	10.5809	10.9852	2.07333	2.76278	5.64697	7.47362	0.848696	0.604684	0.876314	0.865371	8.87182	9.21131	10.236	10.6572	1.72715	2.18538	4.44627	5.9535	0.833029	0.791006	0.787373	0.796601	9.18095	9.79641	10.208	10.0902	2.13987	3.27836	4.36084	4.01869	1.03209	1.18662	0.772245	0.537717	8.85721	9.03838	8.96576	9.02318
16755498	8.01306	7.18804	6.7054	6.62492	6.36642	0.564472	0.403974	0.382055	0.319383	6.65551	6.64163	6.40778	6.3146	0.390244	0.386506	0.328672	0.308114	0.691343	0.956759	0.860273	0.964717	6.80712	6.39291	6.43479	6.52331	0.433486	0.325301	0.334882	0.356073	1.11081	0.841644	1.01889	1.15565	6.45783	6.0621	5.76168	5.39605	0.340274	0.258643	0.210022	0.163005	0.871953	0.669182	0.639002	0.529041	6.65928	6.16427	6.1239	6.17269
17097661	6.83037	5.12195	5.35195	5.12959	5.14327	0.305994	0.358881	0.307619	0.310551	5.4943	5.9972	5.49003	5.23504	0.396099	0.561296	0.394928	0.330947	1.29447	1.56402	1.28382	1.06568	5.19125	5.18812	4.7764	4.9219	0.321053	0.320356	0.240821	0.266375	0.810538	0.570743	0.609785	0.804886	5.12808	4.86521	4.94056	5.14004	0.307299	0.25611	0.269842	0.309856	0.775814	0.456283	0.68327	0.936272	5.26144	4.58932	4.98002	4.67723
17019805	8.50646	9.13049	9.48747	9.67433	9.75324	1.54117	1.97385	2.24681	2.37311	9.15112	9.83526	10.0418	10.1348	1.56338	2.51195	2.89865	3.09166	1.01441	1.27261	1.29012	1.30279	8.70615	8.99403	9.23967	9.30094	1.14845	1.40209	1.66233	1.73445	0.734596	0.558167	0.573484	0.561009	8.86202	8.99361	9.30574	9.24173	1.27949	1.40167	1.74023	1.66472	0.818412	0.558002	0.60036	0.538453	8.60311	8.0491	8.07252	8.23819
16720803	10.0465	10.6467	11.1354	11.5894	11.6694	1.51586	2.1271	2.91372	3.07983	10.1085	10.6417	11.2326	11.4343	1.04389	1.51066	2.27526	2.61663	0.688644	0.710196	0.780879	0.849603	10.1349	10.3134	11.1181	11.4735	1.06312	1.20319	2.10173	2.6887	1.01843	0.796463	0.923734	1.02754	10.4211	10.5948	10.772	10.578	1.29641	1.46231	1.65338	1.4454	1.2419	0.967994	0.726679	0.55239	10.1391	10.1153	10.0797	9.99648
16863104	8.807	8.99481	9.1191	8.78369	8.76205	1.13904	1.24152	0.983976	0.969327	9.18806	9.49154	9.35693	9.20703	1.30231	1.60719	1.46402	1.31954	1.14334	1.29454	1.48786	1.36129	8.80999	8.86632	8.99844	8.96606	1.00208	1.04198	1.1419	1.11656	0.769464	0.648325	0.779977	0.846177	8.78482	8.62742	8.53295	8.75863	0.984748	0.882961	0.826999	0.967034	0.756156	0.549381	0.564881	0.732858	8.788	8.50104	8.40008	8.39757
16696870	8.79966	8.80217	8.60091	8.81752	8.53713	1.00174	0.871309	1.01246	0.833626	8.9315	8.94739	9.13884	9.15941	1.09569	1.10783	1.26504	1.2832	1.09378	1.27145	1.24947	1.5393	8.96122	8.63326	8.71667	8.67285	1.1185	0.891068	0.944101	0.915857	1.02082	0.804338	0.746303	0.713727	8.64506	8.06046	8.06128	8.33614	0.898382	0.599074	0.599415	0.725217	0.819923	0.540764	0.473831	0.565161	8.75093	8.17543	8.27354	8.30163
17093743	9.8849	10.2771	10.2985	10.349	10.0781	1.31237	1.33201	1.37949	1.14329	10.2938	10.1666	10.3007	10.2978	1.32766	1.21562	1.334	1.33132	1.01165	0.912622	0.967028	1.16447	10.0905	10.1589	10.3454	10.2581	1.15316	1.20913	1.37598	1.2952	0.868568	0.994663	1.03147	0.972864	10.134	10.0169	9.78775	9.38022	1.18847	1.09579	0.934881	0.704816	0.895168	0.901425	0.700809	0.52941	10.0723	9.80485	9.45984	9.38328
16693722	6.52517	6.56198	6.83298	7.53929	6.9576	1.02585	1.23783	2.01968	1.34951	7.05126	6.65695	7.69508	7.69505	1.44003	1.09565	2.24998	2.24993	1.40375	0.885136	1.11403	1.66722	6.53408	6.66012	7.11201	7.22596	1.0062	1.09806	1.50196	1.6254	0.698736	1.0022	0.667542	0.722421	6.39209	6.30677	5.94393	5.83071	0.911884	0.859521	0.66839	0.617944	0.633241	0.784488	0.297065	0.27465	6.09937	5.71247	5.58772	5.92351
16735152	8.17702	8.24391	7.98957	8.09203	7.9918	1.04746	0.878157	0.942793	0.879517	8.1934	8.16214	8.33966	8.40251	1.01142	0.989741	1.11933	1.16918	0.965595	1.12707	1.18725	1.32934	8.22331	7.92287	7.99666	7.84557	1.03261	0.838483	0.882485	0.794741	1.02095	0.847174	0.788402	0.679745	7.99666	7.45988	6.95669	6.76074	0.882485	0.608302	0.429184	0.374678	0.872521	0.614607	0.383428	0.320464	8.00759	7.31991	7.30775	7.203
17063796	4.30455	4.69301	5.10897	4.98786	4.6719	1.30899	1.74644	1.60581	1.28998	4.4921	4.9088	5.1185	4.99451	1.13883	1.52019	1.75802	1.61323	0.870007	0.870447	1.09478	1.25059	4.90808	4.67352	4.62616	4.62226	1.51943	1.29142	1.24972	1.24635	1.33421	0.849517	0.71087	0.77258	4.945	5.31899	4.34901	4.09144	1.55882	2.02011	1.0313	0.862674	1.36879	1.32886	0.586624	0.534749	4.23188	5.14166	4.78329	4.53035
16781995	4.6952	4.55459	4.70519	4.57079	4.49037	0.907135	1.00695	0.91738	0.867637	4.75297	4.29432	5.20753	4.62852	1.04085	0.757392	1.42635	0.954833	1.14741	0.752166	1.55481	1.1005	4.59504	4.57767	4.44125	4.50568	0.932928	0.921761	0.838593	0.876893	0.89631	1.21702	0.587928	0.918374	4.48205	4.61014	4.21223	4.51987	0.862653	0.942746	0.715502	0.885566	0.828794	1.24473	0.50163	0.927456	4.49156	4.41511	4.66079	4.48797
16683771	4.88809	5.0087	5.45908	5.91681	6.31419	1.08719	1.48555	2.04021	2.6872	5.24009	5.29877	5.80049	6.1163	1.27633	1.32931	1.88217	2.34275	1.17397	0.894828	0.922538	0.871821	5.35059	5.35586	6.09767	6.06165	1.37792	1.38297	2.3127	2.25567	1.0796	1.04037	1.22874	0.962829	5.07648	4.9198	5.12624	5.05335	1.13949	1.02222	1.17948	1.12137	0.892785	0.768988	0.626657	0.478653	5.05894	5.03238	4.9465	5.03238
16818231	8.43161	9.10411	9.37483	9.43027	9.59793	1.59384	1.92282	1.99814	2.24439	9.06028	9.56257	9.87242	10.0616	1.54614	2.19005	2.71474	3.09505	0.970072	1.13898	1.35864	1.37902	8.86145	9.02083	9.22583	9.55991	1.34708	1.50443	1.73414	2.18601	0.871258	0.686942	0.638785	0.706294	8.82149	8.92946	8.69758	8.58472	1.31029	1.41211	1.20245	1.11197	0.84746	0.644786	0.442933	0.359273	8.83759	8.29109	8.32703	8.10958
16831442	6.28255	6.30222	6.37083	6.28402	6.12543	1.01373	1.0631	1.00102	0.896815	6.18748	6.58619	6.41717	6.73194	0.936231	1.23426	1.09781	1.36546	0.923553	1.161	1.09669	1.52257	6.3695	6.31653	6.18003	6.3594	1.06212	1.02383	0.931405	1.05471	1.13447	0.82951	0.848423	0.772422	5.80742	6.03838	5.9613	5.76199	0.719402	0.844301	0.800377	0.697103	0.768402	0.684054	0.729069	0.510526	6.22042	6.1422	6.18997	6.01519
16839582	8.50649	8.69065	8.71904	8.76639	8.71414	1.13616	1.15874	1.1974	1.15481	9.02085	9.30503	9.20936	9.10206	1.42836	1.73935	1.62774	1.51107	1.25719	1.50107	1.3594	1.3085	8.79139	8.87411	9.06421	9.07809	1.21833	1.29022	1.47194	1.48618	0.852955	0.741786	0.904286	0.983523	7.78065	7.44016	7.51414	7.61417	0.604647	0.477534	0.502661	0.538749	0.423315	0.274548	0.308809	0.356534	8.03072	7.49838	7.84906	7.79212
17098048	6.47373	6.51527	7.14706	7.25494	7.50295	1.02921	1.59475	1.71857	2.04091	6.59291	6.87362	7.48762	7.75223	1.08611	1.3194	2.01934	2.42587	1.05529	0.827342	1.17501	1.18862	6.69124	6.68558	7.41813	7.06821	1.16272	1.15817	1.92438	1.50992	1.07053	0.8778	0.952973	0.622426	6.87362	6.89836	6.90025	6.67414	1.3194	1.34222	1.34399	1.14903	1.21479	1.01729	0.665556	0.473655	6.8258	6.75271	6.75271	6.49467
16905600	10.4887	11.3392	11.6842	12.0686	12.0309	1.80319	2.29026	2.98957	2.91246	11.3268	11.5887	12.1027	12.0401	1.78778	2.14368	3.0611	2.9311	0.991456	0.936	1.02392	1.0064	10.9359	10.8247	11.649	11.7374	1.3634	1.26225	2.23512	2.3763	0.762622	0.588825	0.730168	0.810722	11.333	11.3392	11.3872	11.1612	1.79544	1.80319	1.86418	1.59392	1.00429	0.841165	0.60899	0.543797	10.8761	10.5772	10.1332	10.276
16800209	9.37918	9.0769	9.35231	9.77842	9.83527	0.810971	0.981549	1.31881	1.37182	9.21199	9.46992	9.75655	9.98639	0.890574	1.06492	1.29898	1.52331	1.09816	1.08494	0.98496	1.11043	9.37918	9.63875	9.79084	9.5823	1	1.19712	1.33022	1.15118	1.12287	1.12414	1.02405	0.755712	9.11958	8.98909	9.11523	8.96768	0.835318	0.763084	0.832804	0.751844	0.937955	0.716564	0.641123	0.49356	9.25109	9.13958	9.37918	9.44769
16954431	8.03453	8.08674	8.08674	8.1407	8.18306	1.03685	1.03685	1.07636	1.10844	8.34212	8.61382	8.53983	8.46802	1.23764	1.49411	1.41941	1.3505	1.19365	1.44101	1.31871	1.21838	8.16861	8.4543	8.38296	8.28013	1.09739	1.33771	1.27317	1.18559	0.886685	0.89532	0.896972	0.87789	7.8038	7.53957	7.3055	7.19093	0.852205	0.70958	0.603308	0.557248	0.688575	0.474918	0.425041	0.412625	7.84142	7.67979	7.4925	7.726
17024265	6.58375	7.78124	8.42125	9.15817	9.61591	2.29341	3.5739	5.95632	8.18037	7.71643	8.25225	9.01129	9.21471	2.19266	3.17885	5.37978	6.19438	0.956069	0.889461	0.903205	0.757225	7.59249	8.67205	9.50042	9.55401	2.01216	4.25248	7.55102	7.83679	0.917678	1.33774	1.40359	1.26515	6.66737	6.66444	6.75546	6.85276	1.05968	1.05752	1.12639	1.20498	0.483284	0.332675	0.209375	0.194528	6.81802	6.66909	6.01741	5.612
17045566	6.59106	6.51858	6.85204	7.13268	7.00096	0.951004	1.19829	1.45561	1.3286	6.81204	7.09485	6.98109	6.89799	1.16553	1.41794	1.31042	1.23707	1.22558	1.1833	0.900258	0.931114	6.71561	6.72717	6.55876	6.47314	1.09017	1.09894	0.977861	0.921517	0.935348	0.775026	0.746218	0.744916	6.41483	6.25076	6.08126	6.25341	0.885016	0.78988	0.702322	0.791332	0.759327	0.557063	0.535951	0.63968	6.25982	5.96636	6.19663	5.94527
16768528	5.75831	5.25597	5.19492	5.14105	5.15295	0.705959	0.676707	0.651907	0.657305	5.88924	4.97775	5.1986	5.19868	1.095	0.582139	0.678439	0.678473	1.55108	0.860252	1.0407	1.03221	5.38807	5.14797	5.2157	5.25262	0.773651	0.65504	0.686527	0.704323	0.706533	1.12523	1.01192	1.0381	4.9866	5.08356	5.60651	5.34732	0.585724	0.626441	0.900127	0.752107	0.53491	1.0761	1.32676	1.10853	5.4566	5.35127	5.38223	5.40858
17078330	7.86923	8.19839	8.36417	8.43843	8.49039	1.25628	1.40926	1.4837	1.53812	8.21038	8.43963	8.54576	8.59154	1.26677	1.48494	1.59829	1.64982	1.00835	1.0537	1.07723	1.07262	8.28426	8.4057	8.6727	8.57202	1.33333	1.45042	1.7453	1.62765	1.05255	0.976758	1.09198	0.986566	7.06572	6.67458	6.40608	6.28423	0.572954	0.436893	0.3627	0.333324	0.452296	0.294217	0.22693	0.202037	7.47802	6.88793	6.95632	7.19083
16850437	10.1458	10.2363	10.3242	10.3902	10.3926	1.06469	1.13159	1.18455	1.18653	10.3004	10.5146	10.3435	10.5346	1.11311	1.29123	1.1468	1.3093	1.04548	1.14108	0.968135	1.10347	9.83195	9.71071	9.79239	9.83148	0.804469	0.739626	0.782708	0.804209	0.72272	0.572806	0.682512	0.614226	9.29981	9.04272	9.08657	9.39289	0.556312	0.465509	0.479873	0.593391	0.499781	0.360515	0.418444	0.453211	9.27028	8.68563	8.82669	9.06185
16745343	7.35795	7.61965	7.59493	7.83406	7.81502	1.19889	1.17852	1.39098	1.37274	8.09309	8.18387	8.40737	8.52332	1.66456	1.77266	2.06969	2.2429	1.38842	1.50414	1.48794	1.63389	7.52234	7.36824	7.80654	8.0292	1.12069	1.00715	1.3647	1.59245	0.673264	0.568161	0.659373	0.709995	7.77015	7.60062	7.65235	7.50655	1.33071	1.18318	1.22637	1.10849	0.799437	0.66746	0.592538	0.494222	7.43215	6.68849	6.3511	6.12071
16970998	8.84489	8.87107	8.89536	9.01445	9.134	1.01831	1.0356	1.12471	1.22188	9.01199	9.18061	9.13919	9.25092	1.1228	1.26201	1.22628	1.32503	1.10261	1.21862	1.09031	1.08442	8.96769	8.75916	8.74546	8.79986	1.08884	0.942307	0.9334	0.96927	0.96976	0.746673	0.761161	0.731506	8.20245	7.59786	7.70315	7.79006	0.640626	0.421315	0.45321	0.481354	0.570563	0.333845	0.36958	0.363277	8.43456	7.71377	7.7815	7.9706
16909638	6.6326	6.43479	6.12559	6.34328	6.09137	0.871872	0.703679	0.818289	0.687186	6.67118	6.57309	6.5944	6.14677	1.02711	0.959588	0.973872	0.714087	1.17805	1.36367	1.19013	1.03915	6.67148	6.37731	6.43535	6.62122	1.02732	0.837822	0.872213	0.992142	1.00021	0.873106	0.895614	1.38939	5.89909	5.71695	5.82752	5.852	0.601437	0.530105	0.57233	0.582127	0.585565	0.552429	0.587685	0.815205	6.06735	5.85948	6.02564	6.0476
16662692	9.45763	9.78916	9.86238	9.92773	10.0538	1.25835	1.32386	1.38521	1.51166	9.90017	9.91546	10.3537	10.3468	1.35899	1.37347	1.86093	1.85216	1.07998	1.03747	1.34343	1.22525	9.71666	9.78262	9.80417	9.95752	1.19668	1.25266	1.27151	1.4141	0.88056	0.912036	0.683267	0.763488	9.76829	9.45081	9.41961	9.48786	1.24027	0.995285	0.973993	1.02118	0.91264	0.724648	0.523391	0.551343	9.65506	9.43702	9.46726	9.34114
16986117	8.05081	7.98671	8.09574	8.23514	8.10091	0.956545	1.03164	1.13629	1.03534	8.35849	8.53334	8.45895	8.4993	1.23772	1.3972	1.32697	1.36461	1.29395	1.35435	1.16781	1.31803	8.07992	7.96296	8.23452	8.37026	1.02038	0.940922	1.1358	1.24785	0.824406	0.673436	0.855936	0.914438	7.11346	7.09659	7.18792	7.21403	0.522192	0.516121	0.549848	0.559894	0.4219	0.369398	0.414363	0.410295	7.38307	7.24376	7.21722	7.30161
16667702	5.32105	5.30436	6.67626	6.6803	6.77016	0.988497	2.55836	2.56552	2.7304	5.86534	7.12039	6.64607	6.6967	1.45831	3.48062	2.50537	2.59485	1.47528	1.36049	0.976556	0.950355	5.78006	6.51522	6.39809	6.57458	1.3746	2.28814	2.1097	2.38425	0.942599	0.657394	0.842072	0.91884	5.65897	6.212	5.68233	5.6801	1.26393	1.8544	1.28457	1.28259	0.866713	0.53278	0.512726	0.494282	5.75543	5.81836	5.53744	5.50609
16986913	11.1538	10.767	10.9033	10.7131	10.4115	0.764808	0.840599	0.736782	0.597781	10.8306	10.9857	10.7538	10.5285	0.799284	0.890002	0.757869	0.648307	1.04508	1.05877	1.02862	1.08452	10.6832	10.7554	10.8161	10.7222	0.721684	0.758683	0.791274	0.74146	0.902914	0.852452	1.04408	1.14369	10.3383	10.1435	9.6653	9.13281	0.568219	0.496429	0.356382	0.246389	0.710911	0.557785	0.470243	0.38005	10.2609	9.88924	9.50821	9.02711
16950770	6.75489	6.53562	6.57256	6.7637	7.00146	0.858996	0.881275	1.00613	1.18638	6.52217	6.75307	6.89944	7.22604	0.851027	0.998734	1.10539	1.38621	0.990723	1.13328	1.09866	1.16844	6.83325	6.74247	6.71849	6.81564	1.05582	0.991428	0.975084	1.04301	1.24064	0.992685	0.88212	0.752417	6.71849	6.65367	6.48394	6.35215	0.975084	0.932246	0.82877	0.756417	1.14577	0.933428	0.749756	0.545673	6.7145	6.6555	6.64824	6.79181
17107773	6.88381	7.07567	7.23389	7.55051	7.33483	1.14224	1.27463	1.58744	1.367	7.19101	7.28374	7.44028	7.58737	1.2373	1.31945	1.47067	1.62851	1.08323	1.03516	0.926436	1.1913	7.09796	7.20791	7.31875	7.33711	1.16002	1.25188	1.35186	1.36917	0.93754	0.948792	0.919217	0.840747	6.79985	6.74868	6.79883	6.69109	0.943465	0.91059	0.942798	0.874956	0.762517	0.690129	0.641069	0.537273	6.88012	6.65467	6.61754	6.59032
16771805	6.57802	6.59209	6.64819	6.7674	6.86624	1.00981	1.04984	1.14027	1.22114	6.65771	6.977	6.71294	7.17976	1.05679	1.31858	1.09804	1.51755	1.04653	1.25598	0.96296	1.24273	6.66125	6.6304	6.57588	6.63942	1.05939	1.03697	0.998523	1.04348	1.00246	0.78643	0.90937	0.687609	6.59717	6.37138	6.49097	6.13038	1.01337	0.866557	0.94145	0.733245	0.958909	0.657188	0.857393	0.483177	6.30552	6.12931	6.18412	5.82458
16714086	8.76545	9.91884	9.9577	9.97338	9.70618	2.22435	2.28508	2.31006	1.9195	9.72717	9.68124	9.96312	9.89667	1.94763	1.88659	2.29368	2.19044	0.875592	0.825613	0.992912	1.14115	9.11212	8.91087	9.37766	9.39569	1.27162	1.10605	1.52859	1.54782	0.65291	0.58627	0.666437	0.706625	9.76957	9.20849	9.2117	9.01942	2.00572	1.35946	1.36249	1.19248	1.02983	0.720591	0.594019	0.544402	9.50099	8.58019	8.74066	8.50938
17013114	10.4976	10.3551	10.4263	10.5577	10.622	0.905954	0.951839	1.04258	1.09006	10.6176	10.612	10.5835	10.5391	1.08676	1.08257	1.06135	1.02925	1.19957	1.13735	1.018	0.94421	10.2028	10.2069	10.2176	10.2077	0.815214	0.817545	0.823614	0.81797	0.750134	0.755189	0.776006	0.794726	9.68352	9.26201	9.18832	9.55569	0.568786	0.424681	0.403533	0.520557	0.523379	0.39229	0.380207	0.505765	9.64014	9.13996	9.20376	9.2899
16796694	7.32557	7.70192	8.27507	8.31978	8.06785	1.29806	1.93121	1.99199	1.67282	7.62861	8.6997	8.52114	8.01801	1.23375	2.59212	2.29035	1.61602	0.950454	1.34223	1.14978	0.966047	7.72515	7.96725	8.01985	8.07603	1.31913	1.56014	1.61808	1.68233	1.06921	0.601881	0.706475	1.04103	7.43142	7.18344	7.05452	6.89511	1.07613	0.906183	0.828716	0.742028	0.872247	0.349592	0.361829	0.45917	7.56038	7.16266	7.03485	7.09291
16708744	10.4225	10.3049	10.1479	10.1856	10.2476	0.921681	0.826668	0.848555	0.885817	10.4852	10.2066	10.063	10.0969	1.04438	0.861021	0.779424	0.797928	1.13312	1.04156	0.918531	0.900782	10.3711	10.264	10.199	10.265	0.964986	0.895919	0.856467	0.896584	0.923984	1.04053	1.09885	1.12364	9.91308	9.5907	9.40524	9.16816	0.70249	0.561816	0.494044	0.419178	0.672642	0.6525	0.633857	0.525333	10.0888	9.71492	9.60854	9.56334
16850264	9.75278	9.68743	9.84836	9.77879	9.70387	0.95571	1.06849	1.01819	0.966664	10.0283	10.0748	9.84558	9.74474	1.21043	1.25005	1.06644	0.994441	1.26652	1.16992	1.04739	1.02874	9.92584	10.0457	9.90803	9.78194	1.12744	1.2251	1.11361	1.02041	0.931441	0.980038	1.04424	1.02612	9.65053	9.20883	8.97927	9.10951	0.931576	0.685889	0.58499	0.64026	0.769627	0.548689	0.548546	0.643839	9.83922	9.46039	9.56396	9.52288
16955197	9.61835	9.15134	8.67543	8.30383	7.85124	0.723461	0.520177	0.402058	0.293796	9.00026	8.83847	8.31532	8.19048	0.651534	0.582416	0.405274	0.371678	0.900579	1.11965	1.008	1.26509	9.11027	8.52755	8.08547	8.4715	0.70316	0.469501	0.345587	0.451611	1.07924	0.806127	0.852725	1.21506	8.25458	7.71953	7.37258	7.42331	0.388565	0.268162	0.210841	0.218387	0.596385	0.46043	0.520242	0.587571	8.37792	7.26443	7.34562	7.622
16770915	11.2597	11.412	11.4475	11.4605	11.5534	1.11136	1.13909	1.14935	1.22583	11.4301	11.4153	11.4622	11.5326	1.12539	1.11388	1.15075	1.20828	1.01262	0.977874	1.00121	0.985686	11.437	11.2782	11.0545	11.08	1.13082	1.01291	0.867461	0.882893	1.00483	0.909352	0.753824	0.730699	10.7914	10.5432	10.3843	10.3484	0.722821	0.608589	0.545125	0.531721	0.642287	0.546366	0.473715	0.440062	11.0593	10.5076	10.4673	10.5379
16853445	9.08119	9.27251	9.39106	9.26851	9.36134	1.14181	1.23959	1.13865	1.21432	9.45664	9.70381	9.76215	9.71397	1.29725	1.53967	1.60321	1.55055	1.13613	1.24207	1.408	1.27688	9.4768	9.7209	9.55773	9.4385	1.3155	1.55802	1.3914	1.28104	1.01408	1.01192	0.867885	0.826184	8.91254	8.19108	8.07766	8.15163	0.889679	0.539573	0.498778	0.52502	0.685822	0.350448	0.311112	0.338603	9.24486	8.76285	8.81051	8.66859
16685482	7.85929	8.07292	8.29586	8.06256	7.9638	1.1596	1.35338	1.1513	1.07513	8.7855	9.09114	8.70832	8.42365	1.90027	2.34867	1.80128	1.47873	1.63873	1.73541	1.56456	1.37539	8.37238	8.64183	8.45307	8.2612	1.42711	1.72016	1.50919	1.32125	0.751	0.732395	0.837843	0.893507	7.74419	7.66294	7.51937	7.51904	0.923314	0.872753	0.790086	0.789902	0.485884	0.371594	0.438623	0.534177	7.86068	7.70432	7.73329	7.70044
16887810	8.15185	8.14982	8.11068	8.12365	8.21036	0.998592	0.97186	0.980642	1.04138	7.87743	7.88404	7.99547	8.05001	0.826781	0.830574	0.897269	0.931837	0.827947	0.854623	0.914981	0.894806	8.16816	8.17609	8.11602	8.30301	1.01136	1.01694	0.975466	1.11046	1.22325	1.22438	1.08715	1.19169	7.24306	6.85198	6.61682	6.77146	0.53263	0.406161	0.345071	0.384113	0.644221	0.489013	0.384579	0.412211	7.47524	6.91325	7.02696	7.22645
17070273	6.22493	6.28174	6.32221	6.20484	6.51268	1.04016	1.06976	0.986167	1.22074	6.05011	6.36998	6.55468	6.38441	0.885874	1.10577	1.2568	1.11688	0.851672	1.03367	1.27442	0.914926	6.48102	6.75111	6.78496	6.56357	1.19423	1.44011	1.4743	1.26456	1.34808	1.30236	1.17306	1.13223	5.64285	5.41444	4.98987	4.86556	0.667999	0.570187	0.424823	0.389751	0.754056	0.515647	0.338021	0.348963	5.91815	5.47828	5.6121	5.71355
16889958	7.65078	7.88806	7.93907	8.01632	7.92462	1.17877	1.2212	1.28836	1.20902	8.07485	8.05917	8.34262	7.94612	1.34171	1.32721	1.61535	1.22718	1.13823	1.08681	1.2538	1.01501	7.99016	8.26081	8.67723	8.45498	1.26521	1.52629	2.03701	1.74617	0.942985	1.15	1.26104	1.42292	7.4081	6.92147	6.95721	6.87543	0.845177	0.603194	0.618321	0.584248	0.629926	0.454483	0.382778	0.476091	7.77032	7.51245	7.61112	7.53172
17098900	8.77543	8.55066	8.30136	8.18262	8.31839	0.855731	0.719931	0.66305	0.728479	8.47086	8.63683	8.57687	8.51723	0.809685	0.9084	0.871421	0.836127	0.94619	1.26179	1.31426	1.14777	8.57009	8.27591	8.13776	7.91358	0.867334	0.707343	0.642747	0.550245	1.0712	0.778669	0.737585	0.658088	8.4802	8.09069	7.70354	7.78787	0.814941	0.622114	0.475693	0.50433	1.00649	0.684846	0.545883	0.603174	8.6784	8.45064	8.25421	8.12146
17008196	8.72457	8.8021	8.96839	8.93061	8.88334	1.05522	1.18413	1.15352	1.11634	9.07418	9.11974	9.10915	8.97582	1.27422	1.31511	1.30549	1.19024	1.20754	1.11061	1.13174	1.0662	8.6169	8.50802	8.59817	8.67977	0.928089	0.860622	0.916115	0.969427	0.72836	0.654413	0.701743	0.81448	8.33082	7.85788	8.14202	7.85921	0.76115	0.548404	0.667783	0.548909	0.597347	0.417004	0.511521	0.461175	8.22398	8.02276	8.05378	8.069
16861393	8.48305	8.52193	8.66075	8.62745	8.44215	1.02732	1.13108	1.10527	0.97205	8.64647	8.76352	8.61905	8.58675	1.11994	1.21459	1.09886	1.07453	1.09016	1.07383	0.994194	1.10542	8.63013	8.74242	8.78272	8.85224	1.10733	1.19696	1.23087	1.29163	0.988733	0.98548	1.12013	1.20205	8.35089	8.02254	7.79069	7.64433	0.912469	0.726733	0.618841	0.55914	0.814745	0.598334	0.563168	0.520359	8.45111	8.09123	8.06294	8.19013
16932914	8.3733	8.60268	8.83626	9.16632	9.07373	1.17233	1.37837	1.73269	1.62499	8.56728	8.83044	8.98963	9.28898	1.14392	1.37282	1.53298	1.88646	0.975764	0.995974	0.884735	1.16091	8.15706	8.32179	8.40022	8.5335	0.860804	0.96493	1.01884	1.11745	0.752504	0.702882	0.664614	0.59235	8.02978	7.98678	8.03155	7.93979	0.788115	0.764973	0.789084	0.740457	0.68896	0.557228	0.51474	0.392511	8.08157	7.71053	7.77006	7.95997
16970958	6.93727	7.09143	6.93995	7.01494	7.23134	1.11277	1.00186	1.05531	1.22609	7.19272	7.24939	7.63141	7.67624	1.1937	1.24153	1.61791	1.66899	1.07273	1.23923	1.53312	1.36122	7.03192	7.03192	7.16615	6.87895	1.0678	1.0678	1.17192	0.960378	0.894531	0.860071	0.724343	0.575427	6.85993	7.02378	6.98165	6.77251	0.947803	1.06179	1.03124	0.892073	0.794003	0.85523	0.637389	0.5345	6.99313	6.84936	6.85944	6.77149
16851914	6.62665	6.59641	6.60142	6.93554	6.6121	0.979257	0.982668	1.23876	0.98997	6.79671	6.57095	7.01592	6.79961	1.12511	0.962129	1.30974	1.12737	1.14894	0.979099	1.0573	1.1388	6.71031	7.2364	7.31606	7.13438	1.0597	1.52599	1.61263	1.42181	0.941871	1.58606	1.23126	1.26117	6.45719	6.25936	6.16175	6.0297	0.88918	0.775237	0.724521	0.661152	0.790308	0.805752	0.553181	0.586453	6.61093	6.55475	6.6394	6.65749
16713019	7.41093	7.27724	7.0425	7.49747	7.47563	0.9115	0.774627	1.06182	1.04587	7.43698	7.39095	7.95784	7.70538	1.01822	0.986246	1.46095	1.22642	1.11708	1.27319	1.37589	1.17263	7.37882	7.49226	7.8225	7.92512	0.977989	1.058	1.33014	1.42819	0.960486	1.07275	0.910458	1.16452	6.83418	6.69235	6.79746	7.01428	0.670473	0.607698	0.653625	0.759624	0.658474	0.616172	0.447396	0.619382	7.12345	6.85912	7.00941	7.00331
17118166	9.44862	9.37128	9.51619	9.59322	9.50443	0.947801	1.04795	1.10542	1.03944	8.93032	8.97529	9.21131	9.185	0.698195	0.720301	0.848323	0.832995	0.736647	0.687344	0.767419	0.801386	8.73324	8.48281	8.97459	8.84581	0.609043	0.51199	0.719952	0.658469	0.872311	0.7108	0.848677	0.790484	8.37256	8.10491	8.25351	8.24951	0.474322	0.394006	0.436753	0.435543	0.679355	0.547002	0.514842	0.522864	8.34923	7.687	7.98047	8.0326
16860499	7.98087	7.91392	7.89169	7.95652	7.86318	0.954653	0.940057	0.983264	0.921658	7.78257	7.87693	8.10798	8.0205	0.871576	0.930486	1.0921	1.02785	0.912977	0.989819	1.11069	1.11522	8.15958	8.03861	8.32414	8.30628	1.13187	1.04083	1.26863	1.25302	1.29864	1.11859	1.16164	1.21907	7.44628	7.29354	7.0846	7.17127	0.690356	0.621001	0.537273	0.570538	0.792078	0.667395	0.491962	0.555081	7.61451	7.48281	7.60998	7.78004
16852647	9.27124	9.18814	9.43199	9.55577	9.62277	0.944031	1.11787	1.21802	1.27591	9.32099	9.42565	9.47447	9.51195	1.03509	1.11297	1.15128	1.18158	1.09646	0.995616	0.945208	0.926065	9.28694	9.43256	9.33401	9.23617	1.01095	1.11832	1.04447	0.975989	0.976674	1.0048	0.907225	0.826004	8.80388	8.46983	8.45653	8.45659	0.723291	0.57379	0.568526	0.56855	0.698771	0.515547	0.493821	0.481178	9.0826	8.83246	8.98203	9.16088
16856834	8.22196	8.49121	8.41716	8.48065	8.21561	1.20519	1.14489	1.19639	0.99561	8.70867	8.66332	8.97503	8.81858	1.40125	1.35789	1.68537	1.51218	1.16268	1.18605	1.40871	1.51884	8.61144	8.97388	9.14472	8.96729	1.30992	1.68404	1.89575	1.67636	0.934824	1.24019	1.12482	1.10857	8.18197	8.06445	8.15748	7.85779	0.972662	0.896576	0.956293	0.776918	0.69414	0.660271	0.567407	0.513775	8.36343	8.34572	8.20028	8.16263
16868418	6.73666	6.67005	6.84124	7.02957	6.80564	0.954882	1.07518	1.22511	1.04898	6.86306	7.10785	7.19401	7.28852	1.09157	1.29343	1.37302	1.46598	1.14315	1.20298	1.12073	1.39754	6.95925	7.22	7.32904	7.02386	1.16683	1.39798	1.50774	1.22028	1.06894	1.08083	1.09812	0.832394	6.61053	6.7051	6.63753	6.2159	0.91629	0.978363	0.933598	0.697008	0.839422	0.756412	0.67996	0.475455	6.85153	6.89558	6.84951	6.78795
16804236	9.05274	9.11773	9.12433	9.4629	9.43319	1.04607	1.05087	1.32883	1.30175	9.48875	9.44418	9.58786	9.52743	1.35286	1.3117	1.44906	1.38962	1.29327	1.2482	1.09048	1.0675	9.12705	8.78459	8.8963	8.97852	1.05285	0.830384	0.897237	0.949851	0.778243	0.63306	0.619184	0.683534	8.92083	8.4648	8.42588	8.3136	0.912621	0.665292	0.647583	0.599094	0.674587	0.507199	0.446897	0.431122	9.12385	8.45512	8.6283	8.70272
16999321	7.95912	8.08038	8.00321	8.26486	8.35589	1.08769	1.03103	1.23606	1.31656	8.27184	8.1868	8.41792	8.2347	1.24205	1.17096	1.3744	1.21048	1.14191	1.13571	1.11193	0.919427	8.14179	8.29418	8.62139	8.53432	1.13498	1.26143	1.58258	1.48989	0.9138	1.07726	1.15146	1.23082	7.81625	7.70929	7.74489	7.35891	0.905721	0.840996	0.86201	0.65966	0.729216	0.718213	0.627188	0.544956	7.73668	7.65787	7.6001	7.56224
16948236	5.79434	5.89535	5.75315	5.6739	5.70829	1.07252	0.97185	0.919908	0.942093	6.18927	6.1685	5.9955	5.89407	1.31488	1.29608	1.14962	1.07157	1.22597	1.33362	1.24971	1.13743	6.11334	5.75445	5.82706	5.98433	1.24747	0.97273	1.02293	1.14076	0.948732	0.750517	0.889804	1.06457	5.04938	4.84094	4.91803	5.35315	0.596683	0.516413	0.54476	0.736526	0.453794	0.398442	0.473861	0.687335	5.56959	4.90493	5.21467	5.05394
16758817	5.9989	5.9218	5.89087	5.83507	5.58661	0.947965	0.927853	0.892655	0.751429	5.86678	5.92382	5.76488	5.7641	0.91249	0.949293	0.850263	0.849803	0.962578	1.02311	0.952511	1.13092	5.8936	5.73895	5.80881	5.67632	0.929613	0.835117	0.876553	0.799641	1.01877	0.879725	1.03092	0.940972	5.37273	4.9175	5.80123	5.65738	0.647896	0.47257	0.871956	0.789207	0.710032	0.497813	1.02551	0.928694	5.70218	5.4749	5.42732	5.22201
16980364	8.16053	8.26427	8.31898	8.47027	8.30325	1.07456	1.11609	1.23949	1.10399	8.35264	8.11245	8.34056	8.17714	1.14244	0.967225	1.13291	1.01158	1.06317	0.86662	0.914015	0.916296	8.46514	8.55554	8.87734	8.78438	1.23508	1.31496	1.64354	1.54099	1.08109	1.35952	1.45073	1.52335	7.97027	7.64795	7.4415	7.57215	0.87645	0.700969	0.607505	0.665091	0.767175	0.724722	0.536234	0.657477	8.10357	7.7451	7.585	7.61045
16928699	6.8016	7.24186	7.30726	7.63549	7.55417	1.35684	1.41977	1.78249	1.68479	7.36513	7.6996	7.9026	7.98754	1.47788	1.86348	2.14503	2.27511	1.0892	1.31252	1.20339	1.35039	7.33155	7.22275	7.43801	7.66009	1.44388	1.339	1.55446	1.81313	0.976994	0.718546	0.724679	0.796943	7.01344	7.20188	7.05117	6.86041	1.15817	1.31976	1.18885	1.04161	0.783667	0.708226	0.554237	0.457827	7.17948	7.07424	6.75815	6.80045
17052823	8.91893	8.95844	9.04407	8.91847	8.79448	1.02777	1.09062	0.999686	0.917358	9.10449	9.02246	8.99065	9.18534	1.13726	1.0744	1.05097	1.20281	1.10653	0.985131	1.0513	1.31117	9.01261	8.52993	8.32466	8.48734	1.06709	0.76366	0.662382	0.741448	0.938303	0.710776	0.630257	0.61643	8.72565	8.61965	8.33234	8.19305	0.874619	0.812657	0.665918	0.604631	0.76906	0.75638	0.633621	0.502682	8.74898	8.18698	7.97968	8.06657
16866275	6.09616	6.14825	5.75645	5.83453	5.66255	1.03677	0.790204	0.834146	0.740408	6.09616	6.11396	6.01902	5.90131	1	1.01242	0.947936	0.873666	0.964535	1.28121	1.13642	1.17998	6.31639	6.09617	6.12324	6.1033	1.16492	1.00001	1.01895	1.00496	1.16492	0.987738	1.07491	1.15028	6.13222	6.15385	5.94382	6.1246	1.02531	1.0408	0.899794	1.01991	1.02531	1.02803	0.949213	1.16739	6.1246	6.66905	6.86772	6.68653
16976133	6.78427	6.482	6.47651	6.52662	6.47534	0.810978	0.807899	0.836452	0.807242	6.38626	6.44519	6.42814	6.41819	0.758906	0.790547	0.781259	0.775893	0.935791	0.978523	0.934015	0.961165	6.89836	6.85636	7.06311	6.67127	1.08229	1.05124	1.21322	0.924668	1.42612	1.32976	1.55291	1.19175	6.63706	6.44846	6.60962	6.64535	0.903	0.792339	0.885986	0.908201	1.18987	1.00227	1.13405	1.17052	6.75705	6.89199	7.23552	7.35736
16848123	4.36264	4.39292	3.95587	4.20317	4.14367	1.02121	0.754309	0.895357	0.859179	3.98157	3.74579	3.95519	4.08889	0.767869	0.652096	0.753957	0.827171	0.751919	0.864494	0.842075	0.962745	4.49996	4.29916	4.18369	4.06418	1.09986	0.956956	0.883348	0.81312	1.43236	1.46751	1.17162	0.983013	4.06668	4.01481	4.0823	4.17023	0.81453	0.785768	0.8234	0.875147	1.06077	1.20499	1.0921	1.058	4.43607	4.62278	4.71302	4.63625
16923145	4.24505	4.30484	3.95987	4.2807	4.63167	1.04231	0.820635	1.02501	1.30733	3.90347	4.51377	4.40359	5.04562	0.789172	1.20474	1.11615	1.74178	0.757137	1.46806	1.08892	1.33232	4.17836	4.18191	4.39952	4.29794	0.954824	0.957173	1.11301	1.03734	1.20991	0.794507	0.997185	0.59556	4.0584	3.77754	4.01581	4.49937	0.878639	0.723211	0.853082	1.19277	1.11337	0.600306	0.764307	0.684796	3.79018	4.05376	4.02224	4.14814
16943868	7.2263	7.01738	7.09517	7.17359	7.29727	0.86518	0.913114	0.96412	1.05042	7.15743	7.28102	7.25273	7.32342	0.953383	1.03865	1.01848	1.06963	1.10195	1.13748	1.05639	1.01829	7.40752	7.71016	7.58439	7.55975	1.13384	1.39847	1.28172	1.26002	1.18928	1.34643	1.25846	1.17799	7.36204	7.60062	7.92669	7.92561	1.09865	1.29622	1.62494	1.62373	1.15237	1.24799	1.59545	1.51802	7.54933	7.96152	8.26837	8.23272
16954669	6.31936	6.20572	5.94929	5.96878	5.91533	0.924253	0.773743	0.784267	0.755746	6.39401	6.13709	5.95636	5.73485	1.05311	0.881315	0.777543	0.666874	1.13942	1.13903	0.991427	0.882405	6.30865	6.19455	6.04294	5.82344	0.9926	0.917125	0.825636	0.709109	0.942543	1.04063	1.06185	1.06333	6.40101	6.59401	6.52813	6.51343	1.05823	1.2097	1.1557	1.14398	1.00486	1.37261	1.48635	1.71544	6.44579	6.65719	6.72432	6.69003
16990862	10.8737	11.1591	11.2571	11.4345	11.3617	1.21877	1.30444	1.47503	1.4025	10.7199	10.7694	10.8233	10.8051	0.898898	0.93023	0.965689	0.953536	0.737543	0.713127	0.654693	0.679884	10.9119	10.7701	10.7542	10.6862	1.0268	0.930695	0.920526	0.878132	1.14228	1.0005	0.953232	0.920921	11.0408	10.9407	11.0666	10.968	1.1228	1.04753	1.14305	1.06753	1.24908	1.1261	1.18366	1.11955	10.8979	10.4872	10.2438	9.93367
16737260	7.25473	7.53969	7.61218	7.69033	7.77371	1.21837	1.28116	1.35248	1.43294	7.63067	7.7309	7.39306	7.46364	1.29768	1.39105	1.10063	1.15582	1.0651	1.08577	0.813789	0.806603	7.39717	7.14978	7.55658	7.70829	1.10378	0.92984	1.23272	1.36942	0.850573	0.668445	1.12002	1.18481	7.33246	7.19764	7.39497	7.24198	1.05536	0.961199	1.10209	0.9912	0.813263	0.690988	1.00132	0.857576	7.16024	6.56182	6.82258	6.48696
17014309	7.30117	6.81727	7.70891	7.48764	7.36953	0.715042	1.3266	1.13798	1.04853	7.26083	7.65285	7.87831	7.75424	0.972424	1.27605	1.49189	1.36895	1.35995	0.96189	1.311	1.3056	7.62171	6.91193	7.29952	7.88538	1.24879	0.763534	0.998855	1.49922	1.28421	0.598358	0.669524	1.09516	7.31271	7.61381	7.87628	7.74729	1.00803	1.24198	1.48979	1.36237	1.03661	0.9733	0.998594	0.995194	7.57629	7.1847	6.88222	7.01742
17060791	6.90219	7.80459	8.09349	8.06957	7.89839	1.86917	2.28358	2.24603	1.99473	7.64844	7.56169	7.65717	7.78074	1.67742	1.57953	1.6876	1.83852	0.897415	0.691693	0.751371	0.921689	7.39961	7.44481	7.7729	8.21095	1.41168	1.45661	1.82856	2.47727	0.84158	0.92218	1.08352	1.34743	7.64893	7.34492	7.10206	7.07965	1.67799	1.35917	1.14859	1.13089	1.00034	0.860489	0.680607	0.615106	7.4028	6.90377	6.74045	6.46078
16664978	8.06505	8.68886	8.82233	9.03392	8.92717	1.54093	1.6903	1.9573	1.8177	8.64086	8.91522	9.01631	9.05284	1.49052	1.80272	1.93356	1.98314	0.967281	1.06651	0.987869	1.09101	8.5113	8.8394	9.24514	9.36613	1.36249	1.71042	2.26591	2.46414	0.914108	0.948803	1.17189	1.24254	8.50525	8.44287	8.50462	8.42307	1.35679	1.29938	1.3562	1.28166	0.91028	0.720789	0.701403	0.646279	8.48033	8.14404	8.38216	8.11168
16955535	5.58952	5.43779	5.17869	5.51758	5.34184	0.90017	0.752187	0.951358	0.842245	5.23145	5.14849	4.94893	5.39354	0.780205	0.736605	0.64145	0.872979	0.866731	0.979285	0.674247	1.03649	5.80545	5.73963	5.14071	5.38642	1.16145	1.10965	0.732645	0.868677	1.48864	1.50644	1.14217	0.995071	5.39354	5.27148	5.19602	5.26078	0.872979	0.802157	0.761277	0.79623	1.11891	1.08899	1.18681	0.912084	5.85652	6.00992	6.01741	5.59186
16982047	9.19364	9.24257	9.16636	9.24062	9.31325	1.03449	0.981264	1.0331	1.08644	9.48305	9.26765	9.62567	9.57474	1.22213	1.05263	1.34912	1.30233	1.18139	1.07273	1.3059	1.19872	9.25916	8.88167	8.89996	8.99149	1.04646	0.805541	0.815818	0.869254	0.856258	0.765263	0.604701	0.667458	9.37905	9.17309	8.96036	8.91783	1.13714	0.985857	0.850697	0.825982	0.930451	0.936563	0.630555	0.634232	9.41805	9.06329	8.76186	8.83293
16891575	9.65623	9.50299	9.8264	9.68522	9.73616	0.899227	1.12519	1.0203	1.05697	9.68098	10.0878	10.3454	10.2189	1.0173	1.34875	1.61235	1.47704	1.13131	1.19868	1.58027	1.39743	9.65275	9.54249	9.58582	9.73146	0.997591	0.924192	0.952371	1.05353	0.980625	0.685221	0.590674	0.713269	9.66546	9.66816	9.94666	10.0572	1.00642	1.00831	1.223	1.32043	0.989302	0.747586	0.758524	0.893965	9.51409	9.28202	9.19037	9.15626
16754729	5.49463	5.3238	5.35984	5.30371	5.34909	0.88833	0.910805	0.876045	0.904042	5.10494	5.16769	5.04809	4.88534	0.763294	0.797223	0.733799	0.655517	0.859247	0.875295	0.837627	0.725096	5.43781	5.88011	5.54439	5.07769	0.961378	1.3063	1.0351	0.74901	1.25951	1.63856	1.4106	1.14262	5.62323	5.39406	5.26681	5.67235	1.09323	0.932662	0.853924	1.1311	1.43225	1.16989	1.1637	1.72551	5.58566	6.02239	5.94836	6.33889
16961374	5.61078	5.55037	5.48879	5.31943	5.21434	0.958994	0.918921	0.817137	0.759735	5.29162	5.10339	5.21261	4.82266	0.801538	0.703497	0.758822	0.579102	0.835812	0.765569	0.928635	0.762242	5.57937	5.53172	5.29579	5.00746	0.978468	0.946678	0.803858	0.658239	1.22074	1.34567	1.05935	1.13666	5.70994	5.56407	5.59879	5.50656	1.07116	0.968146	0.99173	0.930308	1.33638	1.37619	1.30693	1.60647	5.82279	5.87327	5.72183	5.75343
16903953	6.38349	6.42192	7.11853	7.40913	7.4168	1.02699	1.66444	2.03587	2.04671	6.68576	7.33637	7.82738	8.10027	1.23308	1.93574	2.72054	3.28701	1.20067	1.163	1.33631	1.606	6.30316	7.84712	8.34994	8.41633	0.945843	2.75801	3.90804	4.0921	0.767059	1.42479	1.4365	1.24493	6.50917	7.88636	8.27349	8.33985	1.09102	2.83405	3.70634	3.88081	0.884795	1.46407	1.36235	1.18065	6.08219	7.4168	7.43623	6.96193
16939231	5.6426	5.96279	5.776	5.67182	5.74365	1.24849	1.09687	1.02046	1.07255	5.94604	5.59249	5.6398	5.72601	1.23408	0.965858	0.998055	1.05952	0.988455	0.880554	0.978044	0.98785	6.06187	6.14495	6.17136	6.08494	1.33725	1.41652	1.44268	1.3588	1.0836	1.46659	1.4455	1.28247	6.15371	5.78524	5.6768	5.45251	1.42514	1.10392	1.02399	0.876547	1.15482	1.14295	1.02598	0.827307	6.31584	6.46959	6.59871	6.27359
16757209	5.71073	5.79438	5.49075	5.32554	5.53252	1.0597	0.858575	0.765679	0.883803	5.62434	5.64451	5.75074	5.10598	0.941876	0.955137	1.02812	0.657584	0.888815	1.11247	1.34276	0.74404	5.72035	5.57025	5.6386	5.45257	1.00669	0.90722	0.951235	0.836153	1.06881	0.949832	0.925216	1.27155	5.83807	5.36183	5.18084	5.6104	1.09228	0.785183	0.692606	0.932823	1.15969	0.822063	0.673661	1.41856	5.48752	5.32571	5.52096	6.0001
16894335	9.08297	9.34705	9.20359	9.20642	9.18045	1.20087	1.0872	1.08934	1.0699	9.55517	9.35235	9.44482	9.49558	1.38723	1.20528	1.28507	1.33109	1.15519	1.10861	1.17968	1.24412	9.40217	9.42589	9.23278	9.2184	1.24764	1.26832	1.10942	1.09842	0.899378	1.0523	0.86332	0.825204	9.24431	9.15641	9.03261	8.89333	1.11833	1.05222	0.965695	0.876826	0.80616	0.873009	0.751474	0.65873	9.2526	9.06267	8.80963	8.63599
17002194	10.5433	10.231	10.2186	9.94292	9.86953	0.805346	0.798453	0.659564	0.626849	10.4654	10.3376	9.90084	9.85593	0.947436	0.86707	0.640604	0.620969	1.17643	1.08594	0.971254	0.990619	10.2592	10.2844	9.53666	9.49712	0.821208	0.835731	0.497691	0.484235	0.866769	0.963856	0.77691	0.779805	9.90084	9.95168	9.66885	9.45049	0.640604	0.663581	0.545447	0.468836	0.676145	0.765315	0.851458	0.755007	9.77769	9.47548	9.22682	8.91159
16924602	8.44704	7.77745	7.42997	6.90127	6.79867	0.628687	0.494121	0.342512	0.319	7.6716	7.19402	6.92857	6.75215	0.584212	0.419568	0.349057	0.308879	0.929257	0.849121	1.01911	0.96827	8.00158	7.58255	6.95854	6.7221	0.734352	0.54924	0.356384	0.302512	1.257	1.30906	1.02099	0.979387	7.32493	6.77466	6.76774	6.88836	0.459421	0.313736	0.312235	0.339461	0.786395	0.747759	0.89451	1.09901	7.34033	6.46338	6.02131	6.28885
16995047	6.51334	7.09063	7.60166	8.12995	8.05456	1.49204	2.12627	3.06654	2.91042	6.62613	7.42385	7.81745	7.85861	1.08132	1.87971	2.46932	2.54079	0.724726	0.884043	0.805246	0.872998	7.16609	7.20414	7.76347	7.96483	1.57217	1.61418	2.37863	2.7349	1.45393	0.858739	0.963276	1.0764	6.94	7.38757	7.88695	8.16395	1.34412	1.83303	2.59119	3.13967	1.24303	0.975166	1.04936	1.2357	7.00483	6.64827	6.51261	6.26072
16705754	8.01104	8.564	8.4932	8.67428	8.18693	1.4671	1.39684	1.58365	1.12967	8.83107	8.60874	8.49512	8.17455	1.76545	1.5133	1.39869	1.12001	1.20336	1.08337	0.883211	0.991455	8.21217	7.89964	8.0567	8.10062	1.1496	0.925692	1.03216	1.06406	0.651167	0.611703	0.737943	0.950046	8.34723	8.31059	8.6776	8.25826	1.26242	1.23076	1.58728	1.18692	0.715069	0.813296	1.13483	1.05973	7.89673	7.80014	7.82477	7.46767
16996684	7.87106	7.55045	7.53027	7.10159	6.84525	0.800732	0.789606	0.586634	0.491133	7.55324	7.54041	7.2918	7.10032	0.802278	0.795179	0.669306	0.586117	1.00193	1.00706	1.14093	1.1934	7.57066	7.29167	6.90513	6.56871	0.812028	0.669244	0.511948	0.405464	1.01215	0.841626	0.764894	0.69178	6.90058	6.99815	7.17152	6.98512	0.510336	0.546042	0.615769	0.541133	0.636109	0.68669	0.92001	0.92325	7.10526	6.82436	6.30039	6.15028
16828499	7.73631	7.40567	7.3045	7.54188	7.53143	0.795184	0.741332	0.873918	0.86761	7.80819	7.71726	7.48341	7.60494	1.05109	0.986886	0.83921	0.912962	1.32181	1.33123	0.960285	1.05227	7.90979	8.26625	8.26072	8.26799	1.12777	1.44388	1.43834	1.44562	1.07296	1.46306	1.71393	1.58344	7.8252	7.65633	7.88108	7.88831	1.06355	0.94607	1.10556	1.11111	1.01186	0.958642	1.31738	1.21704	7.88507	8.12798	8.39401	8.54715
17052306	5.62888	5.28977	5.65991	5.42421	5.53677	0.790531	1.02174	0.867738	0.938152	5.32556	5.42943	5.42587	5.46823	0.810385	0.870886	0.868738	0.894624	1.02511	0.852356	1.00115	0.953603	5.65564	5.7163	5.81628	5.52424	1.01873	1.06247	1.13871	0.930041	1.25709	1.21999	1.31076	1.03959	5.88145	5.67472	6.03468	5.85549	1.19133	1.03229	1.32483	1.17008	1.47008	1.18533	1.525	1.30791	6.04158	5.75097	6.52706	6.15381
16763984	7.16254	7.33735	7.28978	7.42009	7.29992	1.12881	1.0922	1.19544	1.09991	6.99285	6.94961	7.22076	6.98996	0.889031	0.862779	1.04118	0.887255	0.787582	0.789945	0.87096	0.806665	7.52708	7.42536	7.53974	7.44222	1.28747	1.19982	1.29882	1.21392	1.44817	1.39065	1.24744	1.36817	7.44242	7.61125	7.61118	7.46943	1.21409	1.36482	1.36475	1.23703	1.36564	1.58188	1.31077	1.39422	7.68351	7.80293	7.99293	7.91971
16831383	6.41328	6.44068	6.54913	6.5075	6.49425	1.01917	1.09873	1.06749	1.05772	6.45455	6.97011	6.46792	6.39572	1.02902	1.47103	1.0386	0.987901	1.00966	1.33884	0.97294	0.933989	6.06708	6.29464	6.41742	6.18	0.786651	0.921053	1.00287	0.850697	0.76447	0.626128	0.965597	0.861115	6.13529	6.36857	6.33746	6.58413	0.824739	0.96948	0.948801	1.12572	0.801484	0.659049	0.913538	1.1395	6.08577	6.0813	6.15456	5.90159
16748939	8.02051	7.91079	7.7225	7.93945	7.95832	0.92677	0.813372	0.945363	0.957812	8.01013	7.81774	7.65541	7.47703	0.992832	0.868883	0.776417	0.686114	1.07128	1.06825	0.821289	0.716334	8.06284	8.09009	7.96591	7.89314	1.02978	1.04941	0.962865	0.915499	1.03722	1.20777	1.24014	1.33433	8.08922	7.98854	8.14497	8.15217	1.04878	0.978084	1.0901	1.09555	1.05635	1.12568	1.40401	1.59675	8.16203	8.20894	8.40725	8.56575
16718592	4.69386	5.0398	5.37433	5.42873	5.57415	1.27098	1.60266	1.66425	1.84075	5.0398	5.20094	5.53121	5.43215	1.27098	1.42117	1.78677	1.66819	1	0.886757	1.07362	0.906258	4.47794	5.26893	5.04751	5.2576	0.860993	1.48975	1.27779	1.47809	0.677426	1.04826	0.71514	0.886045	4.96684	4.66317	4.91091	4.82425	1.2083	0.978951	1.16235	1.09458	0.950683	0.688835	0.650532	0.656151	4.48025	4.65334	4.52931	4.59246
17107559	7.75576	7.63077	7.24573	7.32168	7.21356	0.917009	0.702206	0.740164	0.686721	7.5821	7.03971	7.27267	7.00937	0.886589	0.608762	0.715442	0.596092	0.966827	0.866927	0.966599	0.868027	7.64118	7.14014	7.011	6.88788	0.923652	0.652647	0.596768	0.547951	1.0418	1.07209	0.834124	0.919238	7.6349	7.22357	6.63006	6.68009	0.919636	0.691502	0.458281	0.474451	1.03727	1.13592	0.640556	0.795935	7.53069	6.7826	6.29404	6.32867
16892812	4.81346	5.30931	5.971	6.65831	6.52217	1.41016	2.23078	3.59215	3.26869	5.32603	5.34635	6.11986	5.86198	1.42659	1.44683	2.47324	2.06842	1.01165	0.648577	0.688512	0.632797	5.40805	4.92929	5.29283	5.55157	1.51005	1.0836	1.39414	1.66799	1.0585	0.748945	0.563689	0.806409	5.08539	5.24196	5.53052	5.77794	1.20742	1.34584	1.64383	1.95136	0.84637	0.930197	0.664646	0.943408	5.2685	4.97262	4.76576	4.89115
16878036	6.34591	5.89246	6.19353	6.21143	6.30946	0.730298	0.89977	0.910999	0.975056	6.06822	5.99225	6.11537	6.15532	0.824913	0.7826	0.852318	0.876249	1.12956	0.869778	0.935586	0.898665	6.12703	6.48522	6.29025	6.07403	0.859234	1.10138	0.962157	0.828241	1.04161	1.40733	1.12887	0.945213	6.4981	6.68562	6.90156	6.59509	1.11126	1.2655	1.46983	1.18854	1.34712	1.61705	1.72451	1.35639	6.4459	7.01175	7.20012	6.93526
16682016	5.41467	5.54135	5.72117	6.02802	6.39227	1.09178	1.2367	1.52981	1.96919	5.09835	5.48341	5.88806	6.26111	0.803116	1.0488	1.38837	1.79806	0.735606	0.848064	0.907544	0.913096	5.25721	5.79321	5.79881	5.93457	0.896604	1.30003	1.30508	1.43386	1.11641	1.23953	0.940011	0.797449	5.54617	6.11948	5.79223	5.54501	1.09543	1.62993	1.29915	1.09455	1.36398	1.55409	0.935734	0.608743	5.72165	5.85401	5.60685	5.16103
16700385	6.75806	7.63301	7.9337	8.13641	8.36302	1.83394	2.25893	2.59971	3.04186	7.68818	7.97759	8.0161	8.32272	1.90543	2.32872	2.39171	2.95808	1.03898	1.0309	0.919992	0.972455	7.25063	7.84195	8.24411	8.15265	1.40695	2.11974	2.80121	2.62914	0.738391	0.910262	1.17122	0.8888	7.5817	7.95783	8.29502	8.00682	1.76987	2.29703	2.90182	2.37637	0.928855	0.986393	1.21328	0.803351	7.34264	7.5273	7.30731	7.01354
17013174	6.20082	6.38264	6.62565	6.78014	6.86725	1.13431	1.34241	1.49414	1.58714	6.48156	7.1926	7.32462	7.22471	1.21482	1.98863	2.1792	2.0334	1.07098	1.48139	1.4585	1.28117	6.121	6.4949	6.59449	6.703	0.946175	1.2261	1.31373	1.41636	0.778858	0.616556	0.60285	0.696547	6.26966	6.71459	6.81503	6.44122	1.04887	1.42778	1.53072	1.18132	0.863396	0.71797	0.702423	0.580959	6.18873	6.3137	6.04733	5.91174
17098626	8.41493	9.20423	9.65984	9.64377	9.63741	1.72823	2.37003	2.34377	2.33346	9.01579	9.50787	9.78718	9.50968	1.51661	2.13308	2.58873	2.13575	0.877551	0.900019	1.10451	0.915271	8.8332	8.97844	9.13903	9.12332	1.33632	1.47785	1.65186	1.63398	0.881122	0.692827	0.638098	0.76506	8.98254	9.08351	9.09688	8.95289	1.48206	1.5895	1.6043	1.45192	0.977218	0.745168	0.619724	0.679815	8.86612	8.65269	8.57255	8.46353
16665674	7.70438	7.59144	7.22078	7.33243	7.1795	0.9247	0.715189	0.772738	0.695017	8.00118	7.48796	7.32819	7.30172	1.22842	0.8607	0.77047	0.756462	1.32845	1.20346	0.997065	1.08841	7.57203	7.06201	6.60492	6.81696	0.912342	0.640662	0.466693	0.540579	0.742697	0.74435	0.605725	0.714615	7.42953	6.88389	6.61752	6.86337	0.826539	0.566248	0.470787	0.558253	0.672848	0.657893	0.611038	0.737979	7.39305	6.57528	6.68965	6.99659
16666357	9.86635	9.27145	9.33285	9.01969	8.67918	0.662094	0.690879	0.556071	0.439166	9.34434	9.45563	9.04551	8.86604	0.696402	0.752253	0.566115	0.499895	1.05182	1.08883	1.01806	1.13828	9.28835	9.47008	8.87195	9.0677	0.669895	0.759822	0.501945	0.57489	0.961937	1.01006	0.886648	1.15002	8.99484	9.0415	8.49286	8.74239	0.546575	0.564543	0.385957	0.458833	0.784856	0.75047	0.681764	0.917859	9.07053	8.83506	8.05723	7.95508
16943548	8.55229	8.1379	7.69853	7.60315	7.36674	0.750336	0.553341	0.51794	0.439657	7.96752	7.26369	7.24387	7.24805	0.666755	0.409346	0.403763	0.404933	0.888608	0.739772	0.779555	0.92102	7.85854	7.01737	6.5175	6.79197	0.618245	0.345097	0.244043	0.295181	0.927245	0.843044	0.604423	0.728963	7.36419	6.76781	6.50065	6.84585	0.438879	0.290279	0.241209	0.306414	0.658231	0.709129	0.597403	0.756703	7.25988	6.64883	6.20739	6.5381
16864109	6.42015	6.48295	6.45789	6.48295	6.48295	1.04449	1.02651	1.04449	1.04449	6.32048	6.39006	6.33027	6.19122	0.933244	0.979357	0.9396	0.853266	0.893492	0.954069	0.899577	0.816921	6.59773	6.46253	6.45168	6.2231	1.13099	1.02981	1.02209	0.872331	1.21189	1.05152	1.0878	1.02234	6.51834	6.43593	6.68574	6.69447	1.07043	1.011	1.20213	1.20943	1.147	1.03231	1.27941	1.41741	6.35707	6.77562	6.95016	7.28707
17094893	11.6313	10.9789	10.8364	10.6021	10.5045	0.636225	0.576387	0.490006	0.457933	10.9542	10.6581	10.4029	10.5501	0.625421	0.509396	0.426791	0.472652	0.983018	0.883774	0.870991	1.03214	10.866	10.8715	10.2319	9.93456	0.588368	0.590599	0.379103	0.30849	0.940754	1.15941	0.888264	0.65268	10.884	10.7651	10.3757	10.437	0.595713	0.548605	0.418837	0.43702	0.952499	1.07697	0.981364	0.924612	10.771	10.6018	9.78118	9.67519
17005368	5.3506	5.70727	5.6903	5.88325	5.95484	1.28047	1.26549	1.44658	1.52018	5.6448	5.58282	5.57688	5.53153	1.22621	1.17464	1.16982	1.13361	0.957627	0.928206	0.808677	0.74571	5.78411	5.82345	5.60263	5.73111	1.35052	1.38785	1.19088	1.3018	1.10138	1.18151	1.01801	1.14837	5.70168	6.03681	5.79916	5.77021	1.27552	1.60905	1.36467	1.33756	1.04021	1.36983	1.16657	1.17992	5.85091	6.54483	6.24641	6.43683
16804251	9.14235	9.67431	10.0485	10.1721	10.1454	1.44589	1.87405	2.0416	2.00422	9.89382	10.3018	10.6302	10.4944	1.68351	2.23365	2.80469	2.55269	1.16434	1.19188	1.37377	1.27366	9.60958	9.89648	10.1395	10.1636	1.38245	1.68662	1.99604	2.02973	0.821174	0.755095	0.71168	0.795134	9.90206	10.1181	10.2478	9.96745	1.69315	1.96665	2.1517	1.77165	1.00573	0.880466	0.767182	0.694033	9.66537	9.64322	9.40983	9.12414
16755312	5.15628	5.47528	5.47528	5.30227	5.47528	1.24746	1.24746	1.10649	1.24746	5.2309	5.36764	4.99854	5.45038	1.05309	1.15778	0.896432	1.22612	0.844181	0.928109	0.810158	0.982889	5.29238	5.64161	5.53722	5.56643	1.09893	1.3999	1.30219	1.32883	1.04353	1.20912	1.45264	1.08377	5.61071	5.47528	5.53755	6.09551	1.37025	1.24746	1.30249	1.91751	1.30117	1.07746	1.45298	1.56389	5.38247	5.52557	5.9544	5.98869
16763600	7.29567	6.17938	6.83894	6.72549	6.74169	0.461279	0.728639	0.673535	0.681139	6.4387	6.64773	6.11827	6.6077	0.552109	0.638192	0.442148	0.620726	1.19691	0.875868	0.656459	0.911306	6.53376	6.6893	6.06006	6.37548	0.589715	0.656846	0.424665	0.528439	1.06811	1.02923	0.960458	0.851323	5.73805	6.38304	6.3653	6.4882	0.339711	0.531215	0.524723	0.571382	0.615296	0.832375	1.18676	0.920505	5.90383	5.93279	5.21674	5.68387
17113320	8.78238	8.84386	8.82914	8.61038	8.53965	1.04354	1.03295	0.887613	0.845148	8.2339	8.30332	8.2339	8.19167	0.683744	0.717449	0.683744	0.66402	0.655217	0.694564	0.770317	0.785684	8.7758	8.78636	8.68393	8.47039	0.995449	1.00277	0.93404	0.805529	1.45588	1.39768	1.36607	1.21311	7.81942	7.54621	7.9082	8.03625	0.513003	0.424499	0.545564	0.596202	0.750285	0.591679	0.797907	0.897867	7.88951	7.70413	7.35784	7.89948
16705942	8.23829	8.10493	8.0236	7.96361	8.32656	0.911705	0.86173	0.826631	1.06309	8.28564	7.96616	7.86639	7.82702	1.03336	0.828094	0.772764	0.751961	1.13344	0.960967	0.934835	0.707334	8.13564	8.34551	8.22242	8.28628	0.931319	1.07715	0.98906	1.03382	0.901254	1.30075	1.2799	1.37483	8.23618	8.63797	8.63424	8.65865	0.998538	1.31921	1.31581	1.33826	0.966302	1.59307	1.70273	1.77969	8.45672	8.64317	8.80077	8.84305
16965559	6.91368	6.70605	6.41497	6.58296	6.41366	0.865956	0.707739	0.795137	0.707094	6.62918	6.6131	6.5954	6.48611	0.821026	0.811921	0.802024	0.743513	0.948116	1.1472	1.00866	1.05151	6.87598	7.01525	6.91775	6.88507	0.974204	1.07294	1.00282	0.980359	1.18657	1.32148	1.25036	1.31855	6.67264	7.14463	7.26678	7.22884	0.846133	1.17361	1.2773	1.24414	1.03058	1.44547	1.5926	1.67333	6.94789	7.36657	7.56768	7.38411
16699138	7.34858	7.06838	6.88996	7.05254	6.75307	0.823478	0.727683	0.814487	0.66181	7.25538	7.09686	7.22522	6.82274	0.937442	0.839892	0.918047	0.694553	1.13839	1.1542	1.12715	1.04947	7.27596	7.24606	7.23684	7.0278	0.950908	0.931407	0.925473	0.800639	1.01436	1.10896	1.00809	1.15274	7.3734	7.39567	7.45519	7.47288	1.01735	1.03318	1.07669	1.08998	1.08524	1.23013	1.17281	1.56932	7.57843	7.61043	7.6671	7.71975
16888718	4.98186	4.82895	4.99696	4.88757	5.02757	0.899429	1.01052	0.936731	1.03219	4.96479	4.84032	5.24428	5.2852	0.988237	0.906547	1.19949	1.234	1.09874	0.897111	1.2805	1.19551	5.29023	5.35076	5.36463	5.49587	1.2383	1.29136	1.30384	1.42801	1.25304	1.42448	1.087	1.15722	5.06315	5.26834	5.30203	5.55412	1.05796	1.21966	1.24848	1.48684	1.07056	1.34539	1.04084	1.2049	5.26834	5.75064	5.80825	5.93089
16997155	5.74542	5.68622	5.47513	5.82083	5.71971	0.959796	0.829154	1.05366	0.982334	5.86337	5.48683	5.56122	5.66485	1.08519	0.835905	0.880136	0.945682	1.13065	1.00814	0.83531	0.962689	6.10947	6.32271	6.37672	6.20133	1.28703	1.49204	1.54896	1.37164	1.186	1.78494	1.75991	1.45043	5.62471	5.62446	5.52599	5.7267	0.919735	0.919575	0.858906	0.987104	0.847533	1.10009	0.975879	1.0438	6.12249	6.541	6.47351	6.37236
16911394	4.26315	4.25106	4.38975	4.51666	4.43594	0.991657	1.09172	1.19211	1.12724	4.13197	4.58387	4.41164	4.85008	0.913086	1.24895	1.1084	1.50205	0.920768	1.14403	0.929787	1.33251	4.31154	4.60796	4.34675	4.51688	1.03411	1.26998	1.05965	1.19228	1.13254	1.01684	0.956017	0.793771	4.21688	4.75317	5.09572	5.40496	0.968436	1.40446	1.78085	2.20658	1.06062	1.12451	1.60668	1.46904	4.60223	4.79675	5.2772	5.41302
16828074	10.1952	10.151	10.0739	10.0347	10.2026	0.969888	0.919378	0.894746	1.00515	9.91541	9.82576	9.87674	9.86831	0.823734	0.774105	0.801948	0.797274	0.849309	0.841988	0.896286	0.793189	10.4265	10.3856	10.4412	10.4152	1.17393	1.14111	1.18591	1.16478	1.42514	1.4741	1.47879	1.46096	10.3923	10.4046	10.5245	10.6693	1.14641	1.15625	1.25646	1.38912	1.39172	1.49366	1.56675	1.74234	10.4691	10.5213	10.6918	10.746
16790943	5.66323	5.94036	5.85037	5.47771	5.3119	1.21179	1.1385	0.879332	0.783861	5.78191	5.68972	5.86349	5.91611	1.08575	1.01853	1.1489	1.19158	0.895989	0.894624	1.30657	1.52015	5.71449	5.83025	5.71508	5.63548	1.03617	1.12274	1.0366	0.980952	0.954338	1.10231	0.902249	0.823234	6.06351	6.02609	6.16412	6.2827	1.31977	1.28597	1.41509	1.53632	1.21554	1.26257	1.23169	1.28931	6.00806	6.35304	6.7577	6.57274
16833345	10.4104	10.2726	10.2842	10.2553	10.098	0.908898	0.916242	0.898107	0.805312	10.4117	10.4319	10.1784	10.0897	1.00094	1.01503	0.851495	0.800681	1.10126	1.10782	0.948099	0.99425	10.5415	10.6429	10.5116	10.4899	1.09514	1.17486	1.0727	1.05665	1.09412	1.15747	1.25979	1.31969	10.5822	10.7996	10.8637	10.8411	1.12644	1.30969	1.36917	1.34794	1.12539	1.29029	1.60796	1.6835	10.6219	10.869	10.977	10.9754
16801862	6.70185	6.35885	6.06916	6.05317	6.0205	0.7884	0.644974	0.637863	0.623579	6.24589	6.1523	6.08917	6.16696	0.729025	0.683234	0.653978	0.690211	0.924689	1.05932	1.02526	1.10685	6.72875	6.67	6.58311	6.50249	1.01882	0.978164	0.920992	0.870933	1.39751	1.43167	1.40829	1.26184	6.55918	6.57269	6.58482	6.83543	0.905843	0.914366	0.922086	1.09701	1.24254	1.33829	1.40996	1.58939	6.7539	6.75497	7.13598	7.1848
16861282	7.53424	7.28377	7.09563	7.05827	7.12984	0.840621	0.737848	0.718982	0.755551	7.35971	7.21315	6.8084	6.94904	0.88606	0.800467	0.604647	0.666559	1.05405	1.08487	0.840977	0.882215	7.31703	7.40015	6.91134	6.92564	0.86023	0.911246	0.649366	0.655832	0.970849	1.13839	1.07396	0.983907	7.31148	7.31603	7.12914	7.07415	0.856923	0.859633	0.755183	0.726943	0.967117	1.07391	1.24897	1.09059	7.40542	7.76785	7.70614	7.65221
16672097	9.49822	9.404	8.97429	9.17404	9.11072	0.936784	0.695476	0.798757	0.764455	9.29621	9.10074	8.92313	9.17692	0.869342	0.759185	0.671246	0.800348	0.928007	1.0916	0.840364	1.04695	9.6097	9.6332	9.74503	9.68426	1.08034	1.09808	1.18658	1.13764	1.24271	1.44639	1.76773	1.42143	9.57	9.5651	9.59124	9.50133	1.05101	1.04745	1.0666	1.00216	1.20898	1.37971	1.58899	1.25215	9.79631	9.81805	10.1506	10.1299
16930173	5.07847	5.13987	5.35804	5.30154	5.17935	1.04348	1.21383	1.16721	1.07242	5.23967	5.32603	5.04348	5.06016	1.11822	1.1872	0.976036	0.987387	1.07162	0.978054	0.83621	0.920706	5.08272	5.30154	5.50005	5.3665	1.00295	1.16721	1.3394	1.22097	0.896919	0.98317	1.37228	1.23656	5.15134	5.32821	5.26681	5.40186	1.05181	1.18899	1.13945	1.25126	0.940613	1.00151	1.16743	1.26725	5.70755	5.59233	5.93865	5.34045
16971308	7.23075	7.13983	7.44538	7.57142	7.5602	0.938921	1.16041	1.26634	1.25653	7.36909	7.81213	7.95141	8.01192	1.10063	1.49628	1.64793	1.71853	1.17223	1.28944	1.30133	1.36768	7.3513	7.26198	7.3257	7.67952	1.08715	1.02188	1.06802	1.36487	0.98775	0.682948	0.648101	0.79421	7.03475	7.3126	7.48134	7.57953	0.872966	1.05838	1.18969	1.27349	0.79315	0.707339	0.721934	0.741033	6.99348	7.02561	6.9242	6.93755
16714060	6.57179	6.32155	6.18096	6.36798	5.99234	0.840759	0.762693	0.868252	0.66922	6.51402	6.40259	6.31539	6.27421	0.960747	0.889333	0.837173	0.813615	1.14271	1.16604	0.964205	1.21577	5.98448	6.33924	6.31	6.35668	0.665582	0.85113	0.834051	0.861477	0.692775	0.957043	0.996272	1.05883	6.20307	6.01625	5.88873	6.18096	0.774468	0.680401	0.622842	0.762693	0.80611	0.765069	0.743982	0.937413	5.49205	5.69478	5.82804	5.65026
16968497	7.51018	7.54098	7.38689	7.70762	7.67957	1.02157	0.918087	1.14666	1.12458	7.7631	7.47528	7.88088	7.73064	1.19161	0.976099	1.29297	1.1651	1.16645	1.06319	1.1276	1.03604	7.53278	7.34573	7.47163	7.45325	1.01578	0.892266	0.973628	0.961304	0.852443	0.914114	0.753015	0.825081	7.39321	7.44899	7.62005	7.53847	0.922122	0.958469	1.07913	1.0198	0.773843	0.981939	0.834611	0.875286	7.25882	6.95564	6.98988	7.07823
16831247	4.6488	4.32322	4.85808	4.64935	4.842	0.797976	1.15611	1.00038	1.1433	4.49968	4.41507	4.34686	4.64592	0.901802	0.850434	0.81116	0.998004	1.13011	0.7356	0.810849	0.872916	4.32464	5.04495	4.52177	4.61188	0.798762	1.31599	0.915712	0.974732	0.88574	1.54744	1.12889	0.976681	4.6488	4.34315	4.51611	4.67612	1	0.809076	0.912131	1.01912	1.10889	0.951369	1.12448	1.02116	4.39471	4.86491	5.26335	5.08053
16694804	7.45343	7.34582	7.19943	7.46225	7.2355	0.92812	0.838567	1.00613	0.859795	7.55492	7.47488	7.33155	7.43023	1.07288	1.01497	0.918988	0.984048	1.15597	1.21037	0.913386	1.14451	7.78866	7.57424	7.60646	7.59024	1.26157	1.08734	1.1119	1.09947	1.17588	1.0713	1.20992	1.11729	7.75266	7.93406	8.13505	8.0067	1.23048	1.39535	1.60393	1.4674	1.1469	1.37477	1.74533	1.49119	7.73113	8.08921	8.35504	8.25969
16942991	6.48343	6.26433	5.53924	5.74345	5.9083	0.859099	0.519723	0.598747	0.671226	5.85609	5.89929	5.7735	5.8781	0.647368	0.667046	0.611352	0.657324	0.753542	1.28347	1.02105	0.979289	6.48539	6.30612	6.01419	6.34215	1.00136	0.884351	0.722345	0.906718	1.54682	1.32577	1.18155	1.37941	6.17313	6.41499	6.57863	6.6542	0.806474	0.953669	1.06821	1.12566	1.24577	1.42969	1.7473	1.71249	6.68646	6.88379	7.06436	7.15843
16943090	5.08678	4.95616	4.71557	4.98391	5.10949	0.913436	0.773133	0.931174	1.01587	4.50766	4.65511	4.6966	4.92963	0.66937	0.741404	0.763032	0.896794	0.732804	0.95896	0.81943	0.882786	5.33086	5.22705	5.10725	5.46133	1.18434	1.10211	1.01429	1.29643	1.76933	1.48651	1.32929	1.44563	4.93671	4.87534	5.01894	5.23745	0.901208	0.863672	0.954063	1.11008	1.34635	1.16492	1.25036	1.23783	5.13889	5.75122	5.64645	5.66762
16809506	9.10291	9.10291	9.15778	9.13822	9.12475	1	1.03876	1.02478	1.01525	9.27308	9.38639	9.3232	9.65633	1.12518	1.21713	1.16496	1.46756	1.12518	1.1717	1.1368	1.44551	9.14049	8.90552	9.0782	9.08536	1.02639	0.872125	0.983015	0.98791	0.912198	0.716545	0.843818	0.673165	9.1005	8.79686	8.88294	9.12691	0.998325	0.808853	0.858579	1.01677	0.887255	0.66456	0.737002	0.692834	9.2299	8.80941	8.87826	8.67248
16829835	7.41362	7.38967	7.20931	7.37943	7.07787	0.983532	0.867951	0.976577	0.79237	7.6025	7.45655	7.42931	7.46884	1.13987	1.0302	1.01093	1.03902	1.15896	1.18694	1.03518	1.31128	7.83317	7.71145	8.22903	7.87178	1.33751	1.22929	1.75979	1.37378	1.17338	1.19325	1.74075	1.3222	7.94004	7.93044	8.14776	8.25688	1.44034	1.4308	1.6634	1.7941	1.2636	1.38885	1.64541	1.72673	8.09308	8.28347	8.50388	8.3129
17101262	3.93674	4.42181	4.45587	4.3491	4.46955	1.39966	1.4331	1.33086	1.44675	3.80815	4.39747	4.54287	4.89667	0.914727	1.37624	1.52217	1.94522	0.653535	0.960325	1.14375	1.34454	4.05801	4.10541	4.61052	4.20629	1.08769	1.12402	1.59524	1.20543	1.18909	0.816733	1.04801	0.61969	4.31337	4.32148	4.57007	5.06878	1.29831	1.30563	1.55114	2.19169	1.41934	0.948693	1.01903	1.12671	4.05837	3.95809	4.03523	4.01803
16704965	4.08726	4.74162	4.766	4.72536	4.60395	1.57392	1.60074	1.55628	1.43067	4.37395	4.07188	5.16694	5.12876	1.21984	0.989397	2.11357	2.05837	0.775037	0.618088	1.35809	1.43874	4.46377	4.57041	4.44068	5.00513	1.2982	1.39779	1.27759	1.88933	1.06423	1.41277	0.604471	0.917876	4.20755	4.11301	4.41566	4.41123	1.08696	1.01801	1.25562	1.25177	0.891062	1.02892	0.594078	0.608139	4.458	4.82133	4.29328	4.15556
16711426	6.04476	6.05065	6.04619	6.25386	6.06969	1.00409	1.00099	1.15597	1.01743	6.19032	6.13515	6.03026	6.32523	1.10616	1.06466	0.989998	1.21459	1.10165	1.06361	0.856424	1.19378	6.45426	6.43548	6.21466	6.30976	1.32822	1.31105	1.12498	1.20163	1.20075	1.23142	1.13635	0.989331	6.50863	6.63339	6.82809	6.7146	1.37924	1.50382	1.7211	1.59089	1.24687	1.41248	1.73849	1.30982	6.8155	6.89954	7.11112	6.90322
17109228	3.68461	3.51036	3.81939	3.92596	3.69313	0.886226	1.09792	1.18209	1.00592	3.5564	4.19991	3.66852	3.81454	0.914962	1.42928	0.988909	1.09424	1.03243	1.30181	0.836573	1.0878	3.35163	3.45017	3.89784	3.51948	0.79389	0.850014	1.15928	0.891843	0.867675	0.594713	1.17228	0.815034	3.52465	3.5564	3.48119	3.45936	0.895044	0.914962	0.868486	0.855444	0.97823	0.640154	0.878227	0.78177	3.70111	3.30673	3.3802	3.80562
16928533	5.73296	5.66714	6.14944	5.79006	5.68861	0.955407	1.33467	1.04038	0.969731	5.1593	5.69895	5.77047	5.29655	0.67191	0.976706	1.02634	0.738972	0.703271	0.731797	0.986511	0.762038	5.93704	5.81833	5.43574	5.77342	1.15195	1.06096	0.813822	1.02845	1.71445	1.08627	0.792934	1.39173	5.52164	6.04562	5.84068	5.70166	0.863747	1.242	1.07753	0.978544	1.28551	1.27162	1.04987	1.3242	6.21516	5.99832	6.00177	5.77534
17097735	7.85166	8.57174	8.29537	8.0007	7.92534	1.64727	1.36009	1.10883	1.0524	8.71409	8.43103	8.34143	8.25268	1.81809	1.49419	1.40422	1.32044	1.1037	1.0986	1.2664	1.25469	8.62637	8.1618	8.12716	8.07989	1.71084	1.23983	1.21041	1.17139	0.941009	0.829765	0.861978	0.887124	8.37659	8.27658	8.44591	8.27987	1.43886	1.3425	1.50969	1.34556	0.791413	0.898475	1.07511	1.01903	8.3001	7.60218	7.40368	6.9587
16815791	5.26386	4.99229	4.68706	5.11036	4.57304	0.828415	0.670451	0.899068	0.619501	5.12221	4.93166	5.06401	4.72429	0.906478	0.794326	0.870642	0.687976	1.09423	1.18476	0.968383	1.11053	5.3478	5.49607	5.17534	4.75037	1.05991	1.17463	0.940489	0.700523	1.16926	1.47878	1.08023	1.01824	5.1205	5.19577	5.1155	5.4575	0.905409	0.953901	0.902272	1.14365	0.998821	1.20089	1.03633	1.66234	5.44731	5.54757	5.31774	5.61071
16739763	9.5542	8.74243	8.31564	8.23189	7.94017	0.569681	0.423795	0.399892	0.326684	8.75808	8.52453	8.1292	7.88037	0.575894	0.489819	0.372417	0.313418	1.01091	1.15579	0.931293	0.959392	8.95504	8.81375	8.15852	8.18404	0.660135	0.598548	0.380065	0.386848	1.14628	1.22198	1.02054	1.23429	8.85451	8.47596	8.4614	8.702	0.615701	0.473605	0.468851	0.553937	1.06912	0.966898	1.25894	1.76741	9.01019	8.63416	8.58747	8.79589
16714935	3.70415	3.7806	4.03536	3.91762	3.82045	1.05442	1.25807	1.15947	1.08395	3.57327	3.7372	3.40993	3.27721	0.913269	1.02317	0.815509	0.743836	0.866135	0.813291	0.703346	0.686226	3.71408	3.91112	4.00991	3.32063	1.00691	1.15426	1.23606	0.766564	1.10253	1.12811	1.5157	1.03056	3.92978	3.77151	3.57352	4.01458	1.16928	1.04779	0.913432	1.24008	1.28033	1.02406	1.12008	1.66714	3.58225	3.47109	3.89623	4.15426
16731846	5.59983	5.37129	4.98817	5.1461	4.90582	0.853498	0.654444	0.730156	0.618133	5.39044	5.0759	5.39705	5.13869	0.864902	0.695479	0.868878	0.726416	1.01336	1.0627	1.18999	1.17518	5.48418	5.34622	5.62107	5.55338	0.922971	0.838794	1.01483	0.968319	1.06714	1.20607	1.16798	1.33301	5.34199	5.34557	5.79103	5.47516	0.836342	0.838418	1.14172	0.917218	0.966979	1.20553	1.31401	1.26266	5.64791	5.98611	5.51823	5.50021
17053290	5.75319	5.88767	5.8243	5.7658	5.76487	1.0977	1.05052	1.00878	1.00813	5.87443	5.68658	5.43538	5.7059	1.08767	0.954879	0.80229	0.967755	0.99086	0.908956	0.795308	0.959951	6.19623	6.09743	6.04582	5.45366	1.35947	1.26949	1.22487	0.812519	1.24989	1.32947	1.52672	0.839592	6.19491	6.51587	6.26193	6.35599	1.35822	1.69665	1.42281	1.51866	1.24875	1.77682	1.77343	1.56926	5.93314	5.99004	6.47313	6.08033
16807080	6.08873	5.88397	5.80885	5.73291	5.85493	0.867684	0.823664	0.781428	0.850397	5.879	5.61152	5.41853	5.66002	0.864701	0.718367	0.62842	0.742927	0.996562	0.87216	0.804195	0.873624	5.98091	6.33601	6.25903	6.21347	0.927994	1.18697	1.12529	1.09031	1.0732	1.65232	1.79067	1.46759	5.82137	5.89432	5.80966	6.06692	0.83084	0.873934	0.824127	0.984998	0.960841	1.21656	1.31143	1.32583	5.94444	6.02806	6.29976	6.30651
17015862	7.85065	8.21765	8.42287	8.37746	8.46503	1.28967	1.48681	1.44074	1.53089	8.3461	8.56448	8.59539	8.21643	1.40976	1.64015	1.67567	1.28858	1.09312	1.10314	1.16307	0.841715	8.21236	8.28668	8.58114	8.59864	1.28494	1.35288	1.6592	1.67945	0.911465	0.824849	0.990171	1.30334	7.92409	7.97708	7.9849	7.95696	1.05222	1.09159	1.09752	1.07647	0.746387	0.665542	0.654976	0.835396	7.85476	7.71181	7.59874	7.40033
16800450	8.70851	8.68034	8.67944	8.55732	8.61391	0.980661	0.980046	0.900504	0.936526	8.75061	8.51457	8.50446	8.5087	1.02961	0.874215	0.86811	0.870663	1.04991	0.892014	0.964027	0.929673	8.83691	9.03126	8.96874	8.96882	1.09308	1.25071	1.19766	1.19774	1.06165	1.43067	1.37962	1.37566	8.81697	8.89866	8.93207	8.9636	1.07808	1.14088	1.16761	1.19341	1.04708	1.30504	1.345	1.37069	8.83481	9.14346	9.22676	9.3627
16709856	9.0038	9.00162	9.0219	9.24044	9.24219	0.998491	1.01262	1.17825	1.17968	9.10864	9.17026	9.21165	9.5608	1.07537	1.12231	1.15497	1.47121	1.077	1.10832	0.980245	1.24713	8.88982	8.69666	8.75701	8.74178	0.924036	0.808243	0.842772	0.833922	0.859269	0.720163	0.729692	0.566828	9.01272	9.16594	9.24801	9.22461	1.0062	1.11895	1.18445	1.16539	0.935675	0.997008	1.02552	0.792128	8.9234	8.60185	8.67832	8.57148
16863922	8.17524	7.93888	7.79196	7.8222	7.67331	0.848884	0.766693	0.782935	0.706162	8.13955	7.87056	7.81616	7.6205	0.975563	0.809625	0.779664	0.680782	1.14923	1.056	0.995821	0.964059	8.02413	8.29549	8.30561	8.07848	0.900561	1.08692	1.09458	0.935132	0.923119	1.3425	1.40391	1.37362	8.11313	8.41843	8.45052	8.3302	0.957866	1.18361	1.21023	1.11339	0.98186	1.46192	1.55225	1.63546	8.13039	8.42887	8.46765	8.51693
16943603	7.91054	7.84298	7.70526	7.79311	7.80375	0.954253	0.867371	0.92183	0.928658	7.65163	7.67702	7.50474	7.62402	0.835723	0.850561	0.754823	0.819881	0.875788	0.98062	0.818831	0.882866	8.0564	8.12241	8.11416	8.07244	1.10639	1.15819	1.15159	1.11876	1.32388	1.36168	1.52564	1.36455	7.93147	8.05472	7.98919	7.91815	1.01462	1.10511	1.05604	1.00529	1.21406	1.29927	1.39905	1.22615	8.18407	8.25451	8.48614	8.35018
16762337	9.82634	9.97344	10.2034	10.1122	10.048	1.10734	1.29867	1.2191	1.16607	9.87872	9.77967	10.1857	10.2859	1.03697	0.968173	1.28287	1.37515	0.936455	0.745513	1.0523	1.17931	10.051	10.0353	10.1882	10.114	1.16854	1.15585	1.28512	1.22062	1.12687	1.19384	1.00176	0.887624	10.2348	10.0605	10.1458	10.0877	1.32728	1.17626	1.24784	1.19859	1.27995	1.21492	0.972695	0.871607	10.1334	9.8112	9.12241	8.78892
16818165	10.0684	10.2115	10.189	10.1327	9.98488	1.10424	1.0872	1.04556	0.943738	10.2642	10.1926	10.1838	9.94733	1.14536	1.08989	1.08325	0.919495	1.03723	1.00247	1.03604	0.974312	10.3	10.3146	10.2185	10.1879	1.17409	1.18602	1.10962	1.08633	1.02508	1.0882	1.02434	1.18144	10.087	9.77992	9.46776	9.2418	1.01293	0.818751	0.659452	0.563851	0.884381	0.751224	0.608775	0.613218	10.0673	9.55291	9.36788	9.07264
17106913	6.32554	6.60644	6.36709	6.43758	6.68767	1.21495	1.02922	1.08076	1.28532	6.55314	6.44711	6.49461	6.77144	1.17088	1.08791	1.12433	1.36216	0.963729	1.05703	1.04032	1.05978	7.04872	6.8131	6.73452	6.66535	1.65082	1.40207	1.32774	1.26559	1.40989	1.28877	1.18091	0.929105	7.11282	7.08255	6.90557	6.809	1.72582	1.68998	1.49488	1.39809	1.47395	1.55342	1.32957	1.02638	7.30712	7.40941	7.5336	7.34514
17105655	6.15418	5.92176	6.1734	5.99221	6.02011	0.851209	1.01341	0.893805	0.911256	6.05969	5.68496	5.80929	5.79193	0.936605	0.722355	0.787369	0.777949	1.10032	0.712793	0.880918	0.853711	5.85866	6.12262	6.16663	5.55045	0.81478	0.978362	1.00867	0.658053	0.869929	1.35441	1.28106	0.845881	5.97917	6.2223	5.90661	6.2167	0.885761	1.04835	0.842317	1.04429	0.945714	1.4513	1.06979	1.34236	6.33993	6.7471	6.35554	6.65453
16838359	8.13195	7.334	6.714	6.33477	6.09049	0.575167	0.374242	0.287737	0.242917	6.93258	6.21495	6.07863	6.18258	0.435466	0.264805	0.240929	0.258929	0.757113	0.707575	0.837324	1.06591	6.37017	5.45943	5.25908	5.52884	0.294884	0.156852	0.136514	0.164583	0.677168	0.592332	0.566617	0.63563	7.30996	6.3828	5.68963	5.36327	0.565661	0.297476	0.183987	0.146738	1.29898	1.12338	0.763656	0.566713	6.96162	5.99266	4.72899	5.39647
16662890	6.99894	7.00224	7.31103	7.16839	7.43016	1.00229	1.24151	1.12463	1.34838	6.93868	7.14933	6.68902	6.88894	0.959088	1.10987	0.806688	0.926585	0.956899	0.893968	0.717293	0.687186	6.88374	7.06432	7.30204	7.00045	0.923255	1.04636	1.23379	1.00104	0.962638	0.942777	1.52946	1.08036	7.31406	7.32165	7.50186	6.97353	1.24412	1.25068	1.41708	0.982543	1.29719	1.12687	1.75666	1.06039	7.00495	7.01623	7.55269	7.75404
16881653	5.83332	5.80096	5.55971	5.89677	5.60616	0.977815	0.827244	1.04496	0.854314	5.86714	5.81317	6.18132	5.7909	1.02372	0.986131	1.27279	0.971025	1.04695	1.19207	1.21803	1.13661	5.67806	5.75829	5.74824	6	0.897969	0.949318	0.942732	1.12247	0.877163	0.96267	0.74068	1.15596	5.9737	6.19787	6.15337	6.06296	1.1022	1.28747	1.24837	1.17254	1.07666	1.30558	0.980815	1.20753	6.19086	6.40569	6.83788	6.67422
16866838	9.64312	9.4935	9.41959	9.34529	9.182	0.901484	0.856467	0.813473	0.726421	9.42298	9.14001	9.19984	9.26453	0.858481	0.70558	0.735461	0.769185	0.952298	0.823826	0.904099	1.05887	9.89451	9.90962	9.77995	9.71673	1.19035	1.20288	1.09949	1.05235	1.38658	1.70481	1.49496	1.36813	9.82806	9.96134	9.84353	9.63332	1.13677	1.24679	1.14902	0.993227	1.32416	1.76705	1.56231	1.29127	9.99844	10.1159	10.1119	10.1044
16938112	6.048	5.43283	5.44264	5.42753	5.41517	0.652851	0.657307	0.65046	0.64491	5.29934	5.28422	4.96371	5.08003	0.595154	0.588952	0.471623	0.511226	0.911622	0.896007	0.72506	0.792708	5.49189	5.31715	5.15268	5.33836	0.680132	0.602547	0.537626	0.611474	1.14278	1.02308	1.13995	1.1961	5.55844	5.7677	5.74936	5.66244	0.712239	0.823419	0.813018	0.765483	1.19673	1.39811	1.72387	1.49735	5.68749	5.80426	5.55158	6.00174
16712042	5.07742	4.95782	5.17445	5.31192	5.35694	0.920446	1.06957	1.1765	1.21379	5.30618	5.41691	5.36349	5.41691	1.17183	1.26531	1.21932	1.26531	1.27311	1.18301	1.03639	1.04245	5.16063	5.26255	5.37071	5.45927	1.05937	1.13692	1.22543	1.30301	0.904035	0.898532	1.00501	1.02979	5.38753	5.55697	6.18305	6.14846	1.2398	1.39431	2.15194	2.10095	1.05801	1.10195	1.76487	1.66042	5.22277	5.94294	6.16623	6.4535
16732716	5.28831	5.01209	5.16996	5.36529	5.72808	0.825749	0.921243	1.0548	1.35639	4.94936	5.23509	5.01442	4.95008	0.790615	0.963782	0.827089	0.791008	0.957451	1.04618	0.784115	0.583173	5.21877	5.55128	4.97891	5.14562	0.952944	1.19994	0.80698	0.90583	1.20532	1.24503	0.975687	1.14516	5.33557	5.45098	5.23123	5.64646	1.0333	1.11936	0.961206	1.28178	1.30696	1.16142	1.16216	1.62044	5.54013	5.9008	5.32088	5.94313
16754783	5.33868	5.34246	5.1791	4.91467	5.05922	1.00262	0.895285	0.745353	0.823899	5.07348	5.07782	4.91593	4.74211	0.832086	0.834593	0.746002	0.661327	0.829908	0.932209	1.00087	0.80268	5.27759	5.43612	5.30228	5.33448	0.958546	1.06988	0.975085	0.997094	1.15198	1.28192	1.30708	1.50772	5.16547	5.24637	5.27652	5.15242	0.886868	0.938021	0.957831	0.878883	1.06584	1.12393	1.28395	1.32897	5.27011	5.61033	5.78969	5.58936
16773681	7.79612	7.3819	7.1081	6.91405	6.68383	0.750424	0.620705	0.542588	0.462559	7.41998	7.11719	6.95649	7.02453	0.770498	0.624626	0.558785	0.585771	1.02675	1.00632	1.02985	1.26637	7.60343	7.96106	7.53069	7.71458	0.87497	1.12112	0.831951	0.945049	1.13559	1.79486	1.48886	1.61334	7.21398	6.64472	6.60987	7.41629	0.667972	0.450188	0.439443	0.768528	0.866935	0.720731	0.786425	1.31199	7.43784	6.63213	6.10584	6.06525
16783764	4.02357	3.76136	4.10733	3.98559	3.95719	0.833809	1.05978	0.974013	0.955029	4.05275	3.97123	3.86761	3.83542	1.02043	0.964372	0.897533	0.877729	1.22382	0.909978	0.92148	0.919061	4.25856	4.30548	4.24984	4.10454	1.17689	1.2158	1.1698	1.05773	1.15333	1.26072	1.30335	1.20507	3.86839	3.98923	4.31396	4.39559	0.89802	0.976475	1.22296	1.29416	0.880041	1.01255	1.36258	1.47444	4.1593	4.47684	4.73261	4.25828
16813237	7.77547	7.44895	7.43219	7.58106	7.62406	0.797459	0.788248	0.873928	0.900373	7.45955	7.32526	7.53618	7.29206	0.803339	0.731939	0.847162	0.715285	1.00737	0.928564	0.969372	0.794432	7.69135	7.85979	7.89109	7.78068	0.94336	1.06019	1.08344	1.00362	1.1743	1.44846	1.27891	1.40311	7.68503	7.75602	7.68121	7.74101	0.939238	0.986609	0.936757	0.976394	1.16917	1.34794	1.10576	1.36504	7.81219	8.01963	8.11591	8.1992
16799170	8.54328	8.4027	8.28866	8.4644	8.60915	0.90715	0.838203	0.946791	1.04671	8.52743	8.53415	8.66977	8.96451	0.989072	0.993691	1.09163	1.33906	1.09031	1.1855	1.15298	1.27931	8.77921	9.06588	8.94693	8.92646	1.17766	1.43654	1.32285	1.3042	1.19067	1.44566	1.2118	0.973967	8.6662	9.04964	9.31419	9.4965	1.08894	1.42045	1.70634	1.93618	1.10097	1.42947	1.56311	1.44592	8.78641	9.28333	9.58278	9.66358
16843221	6.86158	6.55311	6.37852	6.67822	6.5943	0.807498	0.715461	0.88065	0.830886	6.90352	6.94986	6.8171	7.08319	1.0295	1.0631	0.969645	1.16604	1.27492	1.4859	1.10106	1.40337	7.07718	7.42528	7.56979	7.59089	1.16119	1.47806	1.63379	1.65785	1.12792	1.39033	1.68493	1.42178	6.8664	7.28821	7.29423	7.34889	1.00335	1.34409	1.34972	1.40183	0.974601	1.26431	1.39197	1.20222	7.05752	7.55885	7.77181	7.83096
17113774	6.38698	6.34926	6.06611	6.10001	5.95228	0.974193	0.80059	0.819625	0.739851	6.09365	5.80528	6.04746	5.87157	0.816015	0.668177	0.790304	0.699594	0.837631	0.834606	0.964226	0.945588	6.25198	6.30333	6.36343	6.33604	0.910672	0.943666	0.983811	0.965309	1.116	1.4123	1.24485	1.37981	6.1502	6.45861	6.3761	6.39429	0.848638	1.0509	0.99249	1.00508	1.03998	1.57279	1.25583	1.43666	6.44912	6.67018	6.69564	6.76974
16683655	8.16964	8.03169	7.5049	7.41466	7.23768	0.908809	0.630799	0.592553	0.524146	7.88649	7.16635	7.43521	7.11993	0.821791	0.498859	0.601053	0.483066	0.90425	0.790837	1.01435	0.921623	8.22922	7.9493	7.99609	7.87446	1.04216	0.858361	0.886654	0.814966	1.26816	1.72065	1.47517	1.68707	8.1557	7.8514	8.13724	7.63946	0.990383	0.802044	0.97779	0.692468	1.20515	1.60776	1.62679	1.43349	8.16667	8.24294	8.24476	8.2735
16687931	4.19569	4.18084	4.28463	4.40312	4.4363	0.98976	1.06359	1.15463	1.18149	4.31136	4.40111	4.7249	4.91132	1.08348	1.15302	1.44314	1.6422	1.09469	1.08408	1.24987	1.38994	4.16928	4.0907	4.04934	4.11083	0.981858	0.929812	0.903532	0.942877	0.906209	0.806416	0.626087	0.574155	4.20601	4.11824	4.22741	4.16694	1.00718	0.94773	1.02223	0.980271	0.929576	0.821956	0.708335	0.596926	4.02309	3.81069	3.73973	3.7532
16668677	3.87749	4.19351	4.03719	4.51744	4.68268	1.2449	1.11706	1.55828	1.74738	3.96699	4.03781	4.05752	4.61503	1.064	1.11753	1.13291	1.66733	0.854688	1.00043	0.727027	0.954186	4.2716	4.32749	4.06938	4.2299	1.31413	1.36604	1.14226	1.2767	1.23509	1.22237	1.00825	0.765714	3.98501	4.23211	4.68421	4.5929	1.07738	1.27865	1.74923	1.64196	1.01257	1.14417	1.54401	0.984783	4.28003	4.89284	4.79472	5.0583
16919072	6.11421	6.25437	6.22147	6.36004	6.33471	1.10203	1.07718	1.18578	1.16514	6.25616	6.77279	6.62921	6.59731	1.1034	1.57853	1.429	1.39774	1.00124	1.46543	1.20511	1.19964	6.33226	6.59965	6.46882	6.57667	1.16317	1.40002	1.27864	1.37789	1.05417	0.886911	0.894782	0.985797	5.91636	5.96787	6.02855	5.9054	0.871852	0.903544	0.942357	0.865254	0.790154	0.572396	0.659452	0.619036	6.01581	6.15151	5.58977	6.21843
16916289	6.90254	6.73984	6.76229	6.95427	6.71483	0.893349	0.907362	1.03651	0.877999	6.60818	6.73127	6.84776	7.09633	0.815436	0.888058	0.962743	1.14377	0.912786	0.978725	0.928834	1.3027	7.0502	7.44412	7.23225	7.32568	1.10777	1.45557	1.25676	1.34084	1.3585	1.63905	1.3054	1.1723	7.00642	7.42189	7.45454	7.18983	1.07466	1.43331	1.46612	1.22034	1.3179	1.61398	1.52286	1.06695	7.36827	7.68718	7.67309	7.46517
16899729	9.048	8.9313	8.77692	8.86916	8.81378	0.922294	0.828697	0.883413	0.850142	8.6875	8.46659	8.52656	8.41939	0.778892	0.668312	0.696675	0.6468	0.844516	0.806461	0.788617	0.760814	8.98423	9.1758	9.23247	9.09479	0.95676	1.09262	1.1364	1.03296	1.22836	1.6349	1.63118	1.59704	9.00598	8.96319	8.81312	8.66479	0.971295	0.942906	0.849754	0.766726	1.24702	1.41088	1.21973	1.18541	9.04781	9.07189	9.16892	9.32122
16867784	5.00428	5.22157	5.32369	5.37809	5.07897	1.16255	1.24783	1.29577	1.05313	5.17863	5.36453	5.07464	5.22789	1.12846	1.28365	1.04998	1.16765	0.970676	1.02871	0.81031	1.10874	5.25598	5.70018	5.63976	5.65137	1.19061	1.61989	1.55346	1.56601	1.05508	1.26195	1.47951	1.34116	5.55863	5.79885	5.81607	5.83234	1.46851	1.73457	1.75539	1.7753	1.30134	1.35128	1.67183	1.5204	5.2382	5.86195	6.56491	7.2077
16975333	6.78951	6.59876	6.359	6.40151	5.80781	0.876153	0.741999	0.764191	0.506385	6.8248	6.50689	6.19996	6.10406	1.02476	0.822096	0.664553	0.621814	1.16962	1.10795	0.869616	1.22795	7.16142	7.32705	6.96666	6.68565	1.29406	1.45149	1.13065	0.930545	1.26279	1.7656	1.70137	1.4965	6.92523	6.63237	6.45633	6.34938	1.09864	0.896804	0.793786	0.737072	1.07209	1.09088	1.19447	1.18536	6.99201	6.97572	7.11436	6.91859
16995339	7.65434	7.49681	7.16571	7.40198	7.16268	0.89656	0.712703	0.839523	0.711204	7.45341	7.30686	7.40829	7.26625	0.869987	0.785955	0.843205	0.764142	0.970361	1.10278	1.00439	1.07443	7.71665	7.5602	7.58893	7.6066	1.04414	0.936833	0.955672	0.967453	1.20018	1.19197	1.13338	1.26606	7.54446	7.74517	7.8407	7.87597	0.926663	1.06499	1.13789	1.16605	1.06515	1.35502	1.34949	1.52596	7.66858	7.80358	8.09877	8.15668
17002396	5.35396	5.10417	4.74118	5.19632	5.03117	0.84102	0.653939	0.896493	0.799523	4.93044	4.56855	5.23512	5.75576	0.745605	0.580187	0.920932	1.32116	0.886548	0.88722	1.02726	1.65243	5.1918	5.00075	5.36532	5.35843	0.893689	0.782845	1.00791	1.00311	1.19861	1.3493	1.09444	0.759264	4.68761	5.2406	5.67903	5.55549	0.630099	0.924433	1.25273	1.14992	0.845084	1.59333	1.36028	0.870389	5.35468	5.56238	5.83166	5.59375
16999432	6.31943	6.22456	6.28689	6.32157	5.94611	0.936358	0.977697	1.00148	0.772001	6.20467	6.32357	6.44261	6.28382	0.923538	1.00287	1.08913	0.975616	0.986309	1.02575	1.08752	1.26375	6.40525	6.74586	6.6048	6.61249	1.06129	1.34391	1.21873	1.22524	1.14915	1.34005	1.11899	1.25586	6.49826	6.98178	7.08137	7.06607	1.13196	1.58266	1.69576	1.67788	1.22568	1.57812	1.55699	1.71981	6.65334	7.21781	7.41705	7.29024
17000605	6.08231	7.15754	7.478	7.60221	7.52653	2.10707	2.63114	2.86772	2.72116	7.44405	7.81557	7.95463	7.76097	2.56995	3.3248	3.66121	3.20131	1.21968	1.26363	1.2767	1.17645	7.06281	7.26863	7.80576	7.84701	1.97316	2.27572	3.30227	3.39803	0.76778	0.684469	0.90196	1.06145	7.17986	7.20003	7.17595	6.93123	2.13992	2.17004	2.13413	1.80115	0.832668	0.652683	0.582902	0.562631	7.12037	6.98722	6.80076	6.7408
17018993	5.06939	5.48734	5.89573	5.65944	6.07555	1.33603	1.77317	1.50529	2.00856	5.16346	5.85289	6.21197	6.01309	1.06738	1.72129	2.20775	1.92345	0.798917	0.970743	1.46666	0.95763	5.18933	5.66813	6.12805	6.35506	1.08669	1.51439	2.08299	2.43795	1.01809	0.879798	0.943489	1.26748	5.17664	5.52855	5.70976	5.31184	1.07717	1.37474	1.55872	1.183	1.00918	0.798666	0.706024	0.615037	5.45414	5.23208	4.94187	5.61659
17027543	6.56208	6.52292	6.35183	6.68104	6.56161	0.973221	0.86439	1.08595	0.999673	6.85391	6.74027	6.79578	6.88323	1.2242	1.13147	1.17585	1.24932	1.25788	1.30898	1.08278	1.24973	7.00736	6.99064	7.26835	7.24853	1.36158	1.34589	1.63158	1.60932	1.11222	1.18951	1.38758	1.28815	6.8532	7.16367	7.40004	7.43991	1.22359	1.51739	1.78752	1.83761	0.999505	1.34108	1.5202	1.47088	7.23625	7.27085	7.65977	7.76759
17030388	6.56208	6.52292	6.35183	6.68104	6.56161	0.973221	0.86439	1.08595	0.999673	6.85391	6.74027	6.79578	6.88323	1.2242	1.13147	1.17585	1.24932	1.25788	1.30898	1.08278	1.24973	7.00736	6.99064	7.26835	7.24853	1.36158	1.34589	1.63158	1.60932	1.11222	1.18951	1.38758	1.28815	6.8532	7.16367	7.40004	7.43991	1.22359	1.51739	1.78752	1.83761	0.999505	1.34108	1.5202	1.47088	7.23625	7.27085	7.65977	7.76759
17033093	6.56208	6.52292	6.35183	6.68104	6.56161	0.973221	0.86439	1.08595	0.999673	6.85391	6.74027	6.79578	6.88323	1.2242	1.13147	1.17585	1.24932	1.25788	1.30898	1.08278	1.24973	7.00736	6.99064	7.26835	7.24853	1.36158	1.34589	1.63158	1.60932	1.11222	1.18951	1.38758	1.28815	6.8532	7.16367	7.40004	7.43991	1.22359	1.51739	1.78752	1.83761	0.999505	1.34108	1.5202	1.47088	7.23625	7.27085	7.65977	7.76759
17035213	6.56208	6.52292	6.35183	6.68104	6.56161	0.973221	0.86439	1.08595	0.999673	6.85391	6.74027	6.79578	6.88323	1.2242	1.13147	1.17585	1.24932	1.25788	1.30898	1.08278	1.24973	7.00736	6.99064	7.26835	7.24853	1.36158	1.34589	1.63158	1.60932	1.11222	1.18951	1.38758	1.28815	6.8532	7.16367	7.40004	7.43991	1.22359	1.51739	1.78752	1.83761	0.999505	1.34108	1.5202	1.47088	7.23625	7.27085	7.65977	7.76759
17037872	6.56208	6.52292	6.35183	6.68104	6.56161	0.973221	0.86439	1.08595	0.999673	6.85391	6.74027	6.79578	6.88323	1.2242	1.13147	1.17585	1.24932	1.25788	1.30898	1.08278	1.24973	7.00736	6.99064	7.26835	7.24853	1.36158	1.34589	1.63158	1.60932	1.11222	1.18951	1.38758	1.28815	6.8532	7.16367	7.40004	7.43991	1.22359	1.51739	1.78752	1.83761	0.999505	1.34108	1.5202	1.47088	7.23625	7.27085	7.65977	7.76759
17040586	6.56208	6.52292	6.35183	6.68104	6.56161	0.973221	0.86439	1.08595	0.999673	6.85391	6.74027	6.79578	6.88323	1.2242	1.13147	1.17585	1.24932	1.25788	1.30898	1.08278	1.24973	7.00736	6.99064	7.26835	7.24853	1.36158	1.34589	1.63158	1.60932	1.11222	1.18951	1.38758	1.28815	6.8532	7.16367	7.40004	7.43991	1.22359	1.51739	1.78752	1.83761	0.999505	1.34108	1.5202	1.47088	7.23625	7.27085	7.65977	7.76759
17006361	6.75173	6.71766	6.55607	6.90921	6.77997	0.976665	0.873179	1.11534	1.01977	7.01272	6.94313	6.99818	7.1166	1.19831	1.14188	1.18629	1.28776	1.22694	1.30772	1.06361	1.2628	7.22346	7.20367	7.44558	7.45925	1.38678	1.36788	1.6176	1.633	1.15728	1.19793	1.36358	1.26809	7.09986	7.34029	7.61112	7.63999	1.27291	1.50375	1.81427	1.85094	1.06226	1.31691	1.52937	1.43733	7.43765	7.52044	7.88268	8.0247
17023180	5.01278	4.63722	4.1837	4.17818	4.06692	0.770806	0.56289	0.560737	0.519121	4.33334	4.34651	4.62632	4.00282	0.624407	0.630132	0.765003	0.496559	0.810071	1.11946	1.36428	0.956539	4.85538	4.63722	4.61848	4.51902	0.896642	0.770806	0.760859	0.710173	1.43599	1.22324	0.994583	1.43019	4.50928	4.71575	4.7274	4.81236	0.705394	0.813925	0.820527	0.870296	1.1297	1.29167	1.07258	1.75265	4.86576	5.38172	5.48604	5.35817
17011522	5.95941	5.97355	4.66721	5.04689	4.72635	1.00985	0.408328	0.531257	0.425413	5.91911	4.80591	5.06611	4.61696	0.972455	0.449534	0.53838	0.39435	0.962972	1.10091	1.01341	0.926982	6.31774	5.2475	5.54121	5.29389	1.28194	0.610512	0.748359	0.630462	1.31825	1.3581	1.39002	1.59874	5.59769	5.22127	5.12623	4.8399	0.778236	0.599513	0.56129	0.460249	0.800279	1.33363	1.04255	1.16711	6.02249	5.53723	6.11176	5.90914
17013784	8.49226	8.59296	8.3177	8.24229	8.42975	1.07229	0.886037	0.840913	0.957592	8.61587	8.68154	8.51862	8.58951	1.08945	1.14019	1.01844	1.06973	1.01601	1.28684	1.21111	1.1171	8.58671	8.91854	8.74084	8.64358	1.06765	1.34376	1.18803	1.11058	0.979992	1.17854	1.16652	1.03819	8.75869	8.97258	9.12762	9.37598	1.20282	1.39505	1.55332	1.84512	1.10406	1.22352	1.5252	1.72485	8.90674	9.20104	9.41255	9.32163
16984304	3.85161	3.90895	3.74839	3.68525	3.99131	1.04054	0.930955	0.891085	1.10167	3.63579	3.8249	4.0869	4.30364	0.861057	0.981657	1.17714	1.36796	0.827506	1.05446	1.32102	1.24171	3.66386	4.00605	3.4873	3.78487	0.877976	1.11299	0.776842	0.954794	1.01965	1.13379	0.659939	0.697969	3.67514	3.60851	3.58459	3.71001	0.884862	0.844925	0.831032	0.906516	1.02765	0.860713	0.705974	0.662677	3.34112	3.79776	3.58898	3.44444
17070426	5.17003	5.24101	5.06006	4.95844	4.86487	1.05043	0.926605	0.863589	0.809355	5.01245	4.74255	4.50971	4.75972	0.896528	0.743563	0.63274	0.752464	0.853488	0.802459	0.732687	0.929709	5.4633	5.09499	5.29051	4.68056	1.22542	0.949315	1.0871	0.712286	1.36685	1.27671	1.71808	0.946604	5.47527	5.48907	4.98478	5.09468	1.23562	1.24751	0.879497	0.949116	1.37823	1.67774	1.38998	1.26134	5.59871	5.55947	5.43349	5.74906
17092955	7.30966	7.78857	7.63668	7.60879	7.46674	1.39369	1.25442	1.2304	1.11502	7.54799	7.59458	7.5169	7.38951	1.17962	1.21834	1.15447	1.05691	0.846402	0.971238	0.938294	0.947879	7.7799	7.77154	8.07752	7.90435	1.38534	1.37733	1.70274	1.51015	1.17439	1.1305	1.47491	1.42884	7.44528	7.75686	7.713	7.82731	1.09856	1.36339	1.32257	1.43162	0.931285	1.11905	1.1456	1.35454	7.74833	7.93356	8.33903	8.33432
16851427	6.48261	6.20013	6.43882	6.5689	6.73166	0.822172	0.970102	1.06163	1.18842	6.45208	6.69001	6.8106	6.75036	0.979055	1.1546	1.25526	1.20393	1.19082	1.19019	1.18239	1.01305	6.41978	6.74749	6.91681	7.08377	0.95738	1.20153	1.35116	1.51693	0.977861	1.04065	1.0764	1.25999	6.43717	7.36311	7.38496	7.15147	0.968995	1.84101	1.8691	1.58981	0.989725	1.5945	1.48901	1.32052	6.16451	6.40838	5.82399	6.04449
16873818	3.96796	4.01351	4.35145	4.03167	4.34812	1.03207	1.30449	1.04515	1.30148	4.08483	4.20535	3.78286	3.62745	1.08438	1.17885	0.879586	0.789759	1.05068	0.903689	0.841589	0.606815	3.95157	4.27799	3.88276	3.76965	0.988704	1.23973	0.942655	0.871569	0.911768	1.05164	1.0717	1.10359	4.5278	4.23824	4.08952	4.30239	1.47411	1.20604	1.08791	1.26087	1.3594	1.02306	1.23684	1.59653	4.24793	4.31816	3.955	4.47805
16851586	6.72333	6.1726	5.96671	6.69053	6.38133	0.682674	0.59188	0.977517	0.788943	6.10051	5.84512	6.1201	6.81044	0.649401	0.544041	0.658275	1.06223	0.951261	0.919175	0.673416	1.3464	6.36182	6.4472	6.2545	6.11873	0.778347	0.825803	0.722548	0.65765	1.19856	1.51791	1.09764	0.61912	6.3348	6.52512	6.51859	6.90739	0.763904	0.87163	0.867694	1.13607	1.17632	1.60214	1.31813	1.06951	6.59106	7.16306	7.41755	7.31389
17051236	11.9895	11.8904	11.8023	11.613	11.6009	0.933654	0.878339	0.770347	0.763886	11.8927	11.6395	11.5325	11.6606	0.93515	0.784606	0.72854	0.796154	1.0016	0.893283	0.94573	1.04224	11.9347	11.6404	11.2716	11.1376	0.962775	0.785112	0.607986	0.554062	1.02954	1.00064	0.834527	0.695923	11.7498	10.9612	10.9105	10.8653	0.846963	0.490308	0.473377	0.458766	0.905697	0.62491	0.649761	0.576227	11.7005	10.9581	10.5594	10.5671
16950551	7.25683	6.93416	6.86789	7.07006	6.79075	0.799586	0.76369	0.878567	0.723927	6.92803	7.08484	7.04159	6.99952	0.796195	0.887616	0.861398	0.836646	0.995758	1.16227	0.980457	1.1557	7.36491	7.47041	7.56062	7.19522	1.07779	1.15956	1.23438	0.958194	1.35368	1.30637	1.433	1.14528	7.49312	7.37206	7.25558	7.14071	1.17795	1.08315	0.999129	0.922663	1.47948	1.22029	1.15989	1.10281	7.67197	7.79113	8.01741	7.64485
17001617	6.50147	6.87517	7.02753	7.21646	7.08967	1.29567	1.43999	1.64147	1.50337	6.85483	6.56297	6.81084	6.76462	1.27753	1.04355	1.23917	1.20009	0.986	0.724691	0.754911	0.798266	6.484	6.51167	6.46579	6.65894	0.987961	1.00709	0.975572	1.11533	0.773335	0.965064	0.787281	0.929371	6.82571	6.89203	7.26527	7.01039	1.252	1.3109	1.69796	1.42298	0.980017	1.2562	1.37024	1.18573	6.1064	6.62152	5.94637	6.39488
16989325	8.3271	8.04694	8.06013	8.18481	8.1969	0.8235	0.831065	0.906077	0.913707	8.31612	8.21112	8.11052	8.17804	0.99242	0.922753	0.8606	0.90184	1.20512	1.11033	0.949809	0.987012	8.41559	8.65888	8.53369	8.38907	1.06325	1.25856	1.15396	1.04389	1.07137	1.36392	1.34087	1.15751	8.3162	8.61257	8.92199	8.95888	0.992469	1.21881	1.51035	1.54947	1.00005	1.32084	1.755	1.71812	8.69366	9.04822	9.27346	9.27781
16767684	5.81135	5.56664	5.27753	5.48101	5.27037	0.843986	0.690724	0.795352	0.687307	5.51609	4.98116	5.39295	5.5259	0.814926	0.562454	0.748255	0.820488	0.965568	0.814296	0.940785	1.19377	5.41413	5.42584	5.20336	5.3249	0.759324	0.765509	0.656111	0.713781	0.93177	1.36102	0.876854	0.869947	5.60469	5.48966	5.73238	5.92924	0.866544	0.800132	0.946732	1.08515	1.06334	1.42257	1.26525	1.32257	5.5259	6.27563	6.04321	6.00602
16823750	9.83923	9.21727	8.74446	8.79987	8.97251	0.649791	0.468212	0.486545	0.548396	9.04721	8.74451	8.45304	8.73273	0.577538	0.468229	0.382575	0.46442	0.888806	1.00004	0.786311	0.84687	9.14975	9.157	8.88991	8.77585	0.620079	0.623203	0.517879	0.478513	1.07366	1.33098	1.35367	1.03035	9.14921	9.42583	9.26236	9.17424	0.619849	0.750854	0.670417	0.630697	1.07326	1.60361	1.75238	1.35803	9.22177	9.43045	9.40569	9.57889
16800374	8.68427	8.59735	8.73363	8.57636	8.49799	0.941528	1.0348	0.927928	0.878865	8.65953	8.49901	8.47519	8.34038	0.982998	0.879489	0.865086	0.787912	1.04405	0.849911	0.932277	0.896511	8.88914	8.95842	8.79818	8.74968	1.15258	1.20927	1.08216	1.04638	1.17252	1.37497	1.25092	1.32804	8.7995	8.86934	8.92587	9.04584	1.08314	1.13687	1.1823	1.28482	1.10188	1.29264	1.36669	1.63066	9.03397	9.01222	9.16893	9.20253
17052776	8.82459	8.11452	8.05884	7.97045	7.86283	0.61129	0.588148	0.553197	0.513433	8.03184	8.05895	7.83435	7.68022	0.577243	0.588193	0.503395	0.452387	0.944304	1.00008	0.909974	0.881103	8.29056	8.13944	8.16093	8.26132	0.690626	0.621942	0.631277	0.676768	1.19642	1.05738	1.25404	1.49599	8.17632	8.58113	8.48959	8.44184	0.638048	0.844718	0.792789	0.766977	1.10534	1.43612	1.57488	1.6954	8.44146	8.54791	8.56827	8.63472
16978959	6.14889	5.91139	5.98523	5.74191	5.81762	0.848216	0.892756	0.754202	0.794835	5.54417	5.92309	5.99192	6.04835	0.657598	0.855121	0.896907	0.932686	0.775271	0.957844	1.18921	1.17343	6.08622	6.35522	5.97326	5.8704	0.957488	1.15375	0.885383	0.824455	1.45604	1.34923	0.987152	0.883958	5.77968	6.30234	6.38068	6.1505	0.774208	1.11222	1.1743	1.00112	1.17733	1.30066	1.30927	1.07337	6.32462	6.54344	6.87129	6.93587
16691333	11.1491	11.5663	12.0752	12.3226	12.5257	1.3353	1.90011	2.25552	2.59659	11.3336	11.5332	12.043	12.3521	1.13642	1.30507	1.85822	2.30215	0.851058	0.686842	0.823854	0.886603	11.0549	11.4594	11.7762	12.1881	0.936811	1.23996	1.54448	2.05485	0.824356	0.950106	0.831161	0.892578	11.2794	11.6423	11.79	11.5993	1.0945	1.40759	1.55927	1.36618	0.963115	1.07856	0.839121	0.593438	11.1184	11.0461	10.3415	10.2643
16981330	7.55999	7.62217	7.63658	7.61796	7.62024	1.04405	1.05452	1.041	1.04264	7.57156	7.56049	7.69307	7.60781	1.00805	1.00035	1.09663	1.0337	0.965523	0.948629	1.05344	0.991422	7.71396	7.80766	8.17713	8.05628	1.11263	1.18729	1.53383	1.41058	1.10375	1.18688	1.39868	1.36459	7.39644	7.92345	7.90081	8.02467	0.892827	1.28651	1.26648	1.38001	0.885698	1.28606	1.15488	1.33502	7.76472	8.32992	8.74963	8.75558
16926111	5.91039	6.19482	6.86482	6.50618	6.84978	1.21792	1.9378	1.5113	1.91771	6.03152	6.95285	6.71936	6.4588	1.08758	2.05974	1.75196	1.46247	0.892981	1.06292	1.15924	0.76261	6.06187	6.14276	6.24574	6.42899	1.11071	1.17476	1.26168	1.43257	1.02126	0.570344	0.720154	0.979554	6.31341	6.20111	6.08709	5.86427	1.32227	1.22325	1.13029	0.968536	1.21579	0.593888	0.64516	0.662262	6.02743	5.8586	5.76492	5.85254
17085236	6.95967	6.74777	6.53213	6.63244	6.26612	0.863398	0.743529	0.797068	0.618333	7.07348	6.66284	6.60202	6.49917	1.08208	0.814038	0.780436	0.726735	1.25328	1.09483	0.979135	1.17531	7.12167	7.11219	7.25825	7.25568	1.11884	1.11151	1.22993	1.22775	1.03396	1.36543	1.57595	1.6894	6.91024	7.0416	7.01273	6.8629	0.96632	1.05844	1.03747	0.935124	0.893018	1.30023	1.32934	1.28675	7.08052	7.24072	7.47112	7.46018
17085561	7.25321	7.12541	7.04451	6.88789	7.04497	0.915225	0.865318	0.776295	0.865591	7.31965	7.12726	7.02278	6.99635	1.04713	0.916402	0.852383	0.83691	1.14413	1.05903	1.09802	0.966865	7.43337	7.66876	7.55498	7.62943	1.13301	1.33381	1.23266	1.29793	1.08201	1.45549	1.44613	1.55087	7.34372	7.43124	7.44347	7.40424	1.06475	1.13133	1.14097	1.11036	1.01682	1.23454	1.33857	1.32674	7.43259	7.73168	7.89153	7.79841
17094613	6.83947	6.66284	6.5454	6.45867	6.29598	0.884766	0.815601	0.76801	0.686109	6.93545	6.6039	6.61401	6.43666	1.06879	0.849349	0.855325	0.756382	1.20799	1.04138	1.11369	1.10242	6.93265	7.00835	7.05905	7.1267	1.06672	1.12419	1.1644	1.2203	0.998063	1.32359	1.36135	1.61333	6.81273	6.90793	6.96593	6.80949	0.981639	1.0486	1.09161	0.979437	0.918459	1.23459	1.27626	1.2949	6.96177	7.16185	7.32241	7.3943
16858893	6.74259	6.73743	6.511	6.72863	6.68326	0.99643	0.851693	0.990364	0.959706	6.5559	6.66996	6.76737	6.72879	0.878617	0.950902	1.01732	0.990476	0.881765	1.11649	1.02722	1.03206	7.16788	7.16385	6.97106	6.79174	1.34283	1.33909	1.17159	1.03465	1.52835	1.40823	1.15164	1.0446	7.20137	7.38268	7.32042	7.41322	1.37437	1.55842	1.4926	1.59176	1.56424	1.63888	1.46718	1.60707	7.42337	7.48192	7.65911	7.61657
16965190	6.47468	6.3191	6.31238	6.44224	6.52648	0.89777	0.893599	0.977767	1.03656	6.29995	6.1356	6.50931	6.28631	0.885932	0.790545	1.02429	0.877596	0.986814	0.884675	1.04758	0.846644	6.65475	6.76514	6.45587	6.42216	1.13294	1.22303	0.987048	0.96425	1.27881	1.54707	0.963639	1.09874	6.70261	6.70234	6.75335	6.87678	1.17115	1.17094	1.21308	1.32143	1.32195	1.48117	1.18431	1.50574	6.90374	7.25291	7.2738	7.38745
16689289	7.76616	7.42659	7.35642	7.35587	7.41735	0.79028	0.752759	0.752476	0.785234	7.42784	7.00093	6.9209	7.19591	0.790963	0.588362	0.556612	0.673503	1.00087	0.781608	0.739707	0.857711	7.62601	7.71656	7.44989	7.71423	0.907427	0.966204	0.803146	0.964646	1.14724	1.64219	1.44292	1.43228	7.51554	7.52551	7.32275	7.30721	0.840536	0.846367	0.735398	0.727516	1.06267	1.43851	1.32121	1.0802	7.65623	7.95043	7.9034	8.19453
17044302	6.2655	6.01177	5.67349	5.9728	6.04564	0.838725	0.663418	0.816369	0.858646	5.9927	5.95545	5.7898	6.05553	0.827711	0.806614	0.719118	0.864554	0.986869	1.21585	0.880874	1.00688	6.21862	6.13446	6.35609	6.26196	0.968024	0.913172	1.0648	0.997547	1.16952	1.1321	1.4807	1.15383	6.29546	6.4429	6.34375	6.83595	1.02098	1.13084	1.05573	1.48498	1.2335	1.40196	1.46809	1.71763	6.57452	6.89692	7.10285	7.06834
16905963	7.20075	7.88357	8.31113	8.8355	8.83648	1.60527	2.15903	3.10535	3.10744	7.54005	7.76724	8.58174	8.75564	1.26514	1.48092	2.60448	2.93812	0.788118	0.68592	0.838708	0.945513	7.51749	8.023	8.39704	8.3953	1.24551	1.76816	2.29149	2.28873	0.984483	1.19396	0.879829	0.778978	7.58806	7.86599	7.9643	7.94646	1.30795	1.58584	1.69766	1.67679	1.03384	1.07084	0.651823	0.570703	7.20038	7.09983	6.71984	6.53349
16732960	6.10298	4.78085	4.72959	4.58498	4.41481	0.399943	0.385983	0.349169	0.310321	4.75155	5.10769	4.94045	4.58673	0.391903	0.501636	0.446727	0.349593	0.979896	1.29963	1.2794	1.12655	4.99707	4.88443	4.83475	4.99897	0.464607	0.429714	0.415167	0.46522	1.18552	0.856626	0.929353	1.33075	4.85219	4.8844	5.05996	5.20389	0.420218	0.429704	0.485311	0.536223	1.07225	0.856606	1.08637	1.53385	4.93706	5.00597	5.45521	5.44307
17011555	5.57047	5.61758	5.14053	4.91495	4.78144	1.03319	0.74229	0.634848	0.578731	5.90127	5.06717	4.91078	5.19435	1.25771	0.705491	0.633015	0.770505	1.2173	0.950425	0.997112	1.33137	6.05764	5.43149	5.23142	5.33339	1.40169	0.908162	0.790558	0.848462	1.11448	1.28728	1.24888	1.10118	5.77541	5.38731	5.26328	5.20602	1.15264	0.880769	0.808212	0.776764	0.91646	1.24845	1.27677	1.00812	5.82009	5.57596	5.91103	5.57257
17083672	3.96136	3.64586	3.76791	3.65435	3.7829	0.803567	0.87451	0.808312	0.883644	3.43873	3.73036	3.39077	3.64936	0.696099	0.852042	0.673339	0.80552	0.866261	0.974309	0.833019	0.911589	3.69791	3.66602	3.64089	3.6185	0.833092	0.814879	0.800806	0.788476	1.1968	0.956383	1.18931	0.978841	3.77009	3.52333	4.09075	3.90297	0.875834	0.738142	1.09383	0.960334	1.2582	0.866321	1.62448	1.19219	3.87832	4.05063	4.33234	4.32929
17013024	6.26035	5.963	5.72641	5.75472	5.68445	0.813746	0.690665	0.704352	0.670869	5.81952	6.05298	5.78915	5.30554	0.736711	0.866119	0.721363	0.515911	0.905333	1.25404	1.02415	0.769018	6.63219	6.75828	6.54704	5.89807	1.29401	1.41219	1.21985	0.777935	1.75647	1.63048	1.69103	1.50789	6.22485	6.20865	6.12485	5.84329	0.975693	0.964802	0.910357	0.748951	1.32439	1.11394	1.26199	1.45171	6.52924	6.66845	6.82512	6.72787
16711826	6.96646	7.10964	7.09169	7.18611	7.20096	1.10434	1.09068	1.16445	1.1765	6.87442	6.29633	6.43126	6.65436	0.938194	0.62845	0.690062	0.805468	0.849553	0.576198	0.592609	0.684632	6.92774	6.60638	6.70205	6.13371	0.973514	0.779121	0.832539	0.561459	1.03765	1.23975	1.20647	0.697059	7.00038	6.63886	6.65726	6.35066	1.02379	0.796858	0.807086	0.652568	1.09124	1.26797	1.16958	0.810172	6.99558	6.18961	6.15535	5.52657
16961872	5.06369	5.63221	5.33696	6.27421	6.16457	1.48301	1.20855	2.31422	2.14486	5.8155	5.38822	5.98756	5.94622	1.6839	1.25226	1.89721	1.84361	1.13547	1.03617	0.819802	0.859549	5.32968	5.16996	5.31435	5.36283	1.20247	1.07644	1.18975	1.23042	0.714096	0.859599	0.627107	0.667396	5.37021	5.234	5.39905	5.25185	1.23672	1.1253	1.26169	1.13931	0.734438	0.898617	0.665026	0.617978	5.159	4.98434	4.8906	4.87976
16732067	7.87575	7.52812	7.06009	7.12113	6.94202	0.785874	0.568148	0.592704	0.523502	7.32016	6.84184	7.26727	6.99148	0.680377	0.488383	0.655889	0.54176	0.865759	0.859606	1.10661	1.03488	7.61635	7.52756	7.40206	7.40734	0.835436	0.785571	0.72012	0.722759	1.2279	1.60851	1.09793	1.33409	7.408	7.30097	7.50066	7.76959	0.723093	0.671387	0.771055	0.929061	1.06278	1.37471	1.17559	1.71489	7.52995	7.4757	7.60825	7.89091
16723614	6.75555	5.99394	5.9814	5.9294	5.63894	0.589838	0.584731	0.564033	0.461177	6.38558	6.33086	5.97705	5.75082	0.773798	0.744998	0.582971	0.498365	1.31188	1.27409	1.03358	1.08064	6.12494	5.974	5.7036	5.90612	0.645904	0.581739	0.482317	0.555003	0.834719	0.78086	0.827343	1.11365	5.95855	5.96	5.99758	6.40491	0.575545	0.576122	0.591328	0.784238	0.743792	0.77332	1.01434	1.57362	5.8662	5.5147	5.06635	5.32832
16889530	7.90328	7.23421	6.86348	6.55848	6.15363	0.628915	0.486395	0.393709	0.297375	7.22137	6.80863	5.96519	6.35363	0.62334	0.468251	0.260962	0.341593	0.991137	0.962698	0.662831	1.1487	7.14592	6.73581	5.85939	6.16907	0.591579	0.445203	0.24251	0.300575	0.949046	0.950778	0.929293	0.87992	6.63183	6.34959	5.95367	5.60289	0.414245	0.34064	0.258887	0.203008	0.664557	0.727473	0.992049	0.594298	6.36219	5.78307	5.36019	5.0736
17059756	10.892	10.6694	10.6314	10.5023	10.397	0.857031	0.834781	0.763294	0.709576	11.0254	10.7222	10.4647	10.249	1.09689	0.888978	0.743663	0.64038	1.27987	1.06492	0.974281	0.902482	10.3511	9.91756	9.83293	9.89518	0.687332	0.508943	0.479949	0.501109	0.626619	0.572503	0.645386	0.782518	10.3661	10.1238	10.1877	10.4332	0.694555	0.587178	0.613753	0.727586	0.633203	0.660509	0.825311	1.13618	10.2486	9.70898	9.61236	9.99868
17076861	9.40355	9.40763	8.84995	9.02951	8.83265	1.00283	0.681316	0.77162	0.673196	9.50185	8.64058	8.65054	8.83746	1.07051	0.589283	0.593366	0.675443	1.06749	0.864918	0.768987	1.00334	9.72496	9.43	9.26526	9.18563	1.24955	1.0185	0.908597	0.859804	1.16725	1.72838	1.53126	1.27295	9.78945	9.30773	9.08977	8.95659	1.30668	0.935743	0.804532	0.733586	1.22061	1.58794	1.35588	1.08608	9.8057	9.67543	9.65588	9.70261
16668170	6.12337	6.24252	6.37267	6.2752	6.37267	1.0861	1.18863	1.11098	1.18863	6.15698	6.23807	6.02989	6.06997	1.02358	1.08275	0.937257	0.963665	0.942434	0.910926	0.843635	0.810735	6.34833	6.3277	6.24104	6.08256	1.16875	1.15215	1.08498	0.972107	1.14183	1.06409	1.15762	1.00876	6.64796	6.68269	6.75486	6.41849	1.43852	1.47357	1.54917	1.22699	1.40539	1.36095	1.65287	1.27325	6.40919	6.88547	6.88686	6.92305
17009482	7.34372	6.5017	6.28986	6.21417	6.13704	0.557864	0.481678	0.45706	0.433265	6.27522	6.53101	6.28993	6.47954	0.476816	0.56931	0.481703	0.549359	0.854718	1.18193	1.05392	1.26795	6.77107	6.8052	6.73555	6.82325	0.67238	0.688477	0.65603	0.697147	1.41014	1.20932	1.3619	1.26902	6.54095	6.45212	6.46107	6.45917	0.573246	0.539015	0.54237	0.541658	1.20224	0.946786	1.12594	0.985982	6.99763	7.04389	7.21993	7.21314
16959668	6.92779	6.66434	5.98721	6.01575	6.07468	0.833096	0.521024	0.531435	0.55359	6.60404	5.87774	5.67452	5.81076	0.798991	0.482951	0.419498	0.461043	0.959063	0.926927	0.789369	0.832824	6.97393	6.61622	6.09612	5.98777	1.0325	0.805766	0.56188	0.521227	1.29226	1.66842	1.33941	1.13054	7.09246	6.61321	6.516	6.53341	1.12091	0.804088	0.75169	0.760819	1.40291	1.66495	1.79188	1.65021	7.29404	7.01599	7.00209	6.64726
16998007	5.96319	5.95496	5.50903	5.51544	5.65099	0.994313	0.72994	0.73319	0.805416	5.88317	5.67116	5.87458	5.59052	0.94605	0.816757	0.940434	0.772354	0.951461	1.11894	1.28266	0.958951	6.12253	6.24451	6.2796	6.12982	1.11678	1.21531	1.24523	1.12244	1.18047	1.48797	1.3241	1.45327	5.5575	5.90793	6.07593	5.69158	0.754875	0.962422	1.08128	0.8284	0.797923	1.17835	1.14977	1.07256	6.04594	6.27818	6.52914	6.69391
16979587	3.86509	3.18614	2.91835	3.09816	3.13055	0.624621	0.518802	0.587667	0.601009	3.2718	2.98547	2.96286	3.29701	0.662829	0.543511	0.535059	0.674512	1.06117	1.04763	0.91048	1.1223	3.55093	3.42812	3.4287	3.48361	0.80432	0.738683	0.738984	0.76765	1.21347	1.35909	1.38113	1.13808	3.12396	3.38301	3.3423	3.05569	0.598269	0.715944	0.696023	0.57062	0.9026	1.31726	1.30084	0.845975	3.7716	4.10828	3.72185	3.58489
16707026	5.39741	5.5866	5.55784	5.79841	5.49126	1.14013	1.11762	1.32042	1.06721	5.87539	5.89741	5.65002	5.72628	1.39279	1.41421	1.19136	1.25603	1.22161	1.26538	0.902257	1.17692	5.82516	5.91355	6.47797	6.52838	1.34513	1.43013	2.11486	2.19006	0.965783	1.01125	1.77517	1.74364	5.67976	5.79333	6.35375	6.01401	1.21617	1.31579	1.94039	1.53326	0.873192	0.930402	1.62872	1.22072	6.00312	6.4493	6.62005	6.55695
16670081	7.2165	6.95108	7.08033	6.8494	6.59381	0.831957	0.909932	0.775337	0.649458	7.03161	7.05695	6.82564	6.61169	0.879712	0.895301	0.762672	0.657556	1.0574	0.983921	0.983666	1.01247	7.06062	6.91521	6.8396	6.94058	0.89758	0.811521	0.770088	0.825919	1.02031	0.906423	1.00972	1.25604	6.94383	7.22811	7.16481	7.34751	0.827783	1.00808	0.964801	1.09506	0.94097	1.12596	1.26503	1.66535	7.2675	7.37431	7.4913	7.51826
16733104	7.66581	6.65595	6.03002	5.77152	5.90729	0.496595	0.321795	0.269007	0.295552	6.50492	6.43032	5.95235	6.09042	0.447238	0.424699	0.304928	0.335552	0.90061	1.31978	1.13353	1.13534	6.73891	6.26745	6.01039	6.13978	0.525988	0.37936	0.317447	0.347232	1.17608	0.893246	1.04105	1.03481	6.89039	6.48608	6.56617	6.83659	0.584219	0.441434	0.466634	0.562835	1.30628	1.03941	1.53031	1.67734	7.11537	7.08383	7.21785	7.22554
16698200	5.58975	5.92084	5.74632	5.99776	5.64816	1.25797	1.11463	1.32685	1.04132	5.60342	5.87051	6.20892	6.05229	1.00952	1.21483	1.53599	1.37796	0.802498	1.08989	1.15762	1.32329	5.57486	5.56182	5.46784	5.39222	0.989728	0.980825	0.918968	0.872044	0.980399	0.807376	0.59829	0.63285	5.62426	5.19113	5.55807	5.5129	1.02421	0.75858	0.978278	0.948126	1.01455	0.624434	0.636903	0.688063	5.19291	4.97221	5.13407	5.07187
16942906	7.6579	7.6457	7.45347	7.53372	7.61983	0.991576	0.867882	0.917525	0.973954	7.54484	7.33142	7.36651	8.02856	0.92462	0.79748	0.817113	1.29294	0.932476	0.918881	0.890563	1.32752	7.61585	7.44789	7.18839	7.44896	0.971271	0.864527	0.72221	0.865171	1.05045	1.08407	0.883856	0.669149	7.76024	8.03136	8.19799	8.3673	1.07351	1.29546	1.45406	1.63512	1.16103	1.62444	1.77951	1.26465	7.84912	8.26032	8.2823	8.30983
16803562	6.84346	5.94237	6.19607	6.17801	5.91276	0.535484	0.638436	0.630493	0.524605	5.89394	6.0179	5.84832	6.47924	0.517807	0.564263	0.501687	0.77689	0.966988	0.88382	0.795706	1.4809	6.35077	6.35077	6.46617	6.83325	0.710703	0.710703	0.769881	0.992951	1.37252	1.25952	1.53459	1.27811	6.28516	6.35077	6.35233	6.35077	0.679105	0.710703	0.71147	0.710703	1.3115	1.25952	1.41816	0.914805	6.42669	6.64776	6.93818	6.85495
17102951	6.87046	7.10532	7.1003	7.38521	7.36837	1.17679	1.1727	1.42875	1.41217	6.74641	7.26659	7.33505	7.72026	0.917607	1.31597	1.37993	1.80225	0.779755	1.12217	0.965831	1.27623	6.85048	6.79899	6.654	6.94849	0.986246	0.95167	0.860673	1.05558	1.0748	0.723168	0.623708	0.585698	6.72477	6.78102	6.75477	6.94144	0.903949	0.939889	0.922941	1.05043	0.985116	0.714216	0.668832	0.582842	6.60343	6.40375	6.27769	6.56698
16950609	4.7499	4.81471	4.57853	4.83352	4.91778	1.04595	0.888	1.05967	1.12341	5.36595	4.97113	4.62527	4.66844	1.53268	1.16573	0.917241	0.945101	1.46534	1.31276	0.865588	0.841277	4.7306	4.79207	4.33849	4.5661	0.986715	1.02967	0.751891	0.880381	0.643786	0.883282	0.819731	0.93152	4.65301	4.6567	4.82016	4.54314	0.935048	0.937446	1.04991	0.866481	0.610076	0.804173	1.14464	0.916813	4.47539	4.62966	4.4298	4.41429
16952031	6.62445	6.52604	6.48654	6.67544	6.73884	0.934062	0.908835	1.03598	1.08252	6.20469	6.21223	6.47897	6.55794	0.747549	0.751467	0.904081	0.954949	0.800321	0.826847	0.872681	0.882156	6.4932	6.45583	6.67116	6.68666	0.913038	0.889693	1.03291	1.04407	1.22138	1.18394	1.14249	1.09332	6.72315	7.0284	7.11349	7.21765	1.07081	1.32313	1.40352	1.50859	1.43243	1.76073	1.55242	1.57976	6.96224	7.10573	7.19833	7.30973
16690473	8.28147	8.14591	7.87864	7.92096	7.89598	0.910318	0.756372	0.77889	0.765519	7.83527	7.62282	7.43323	7.66198	0.733974	0.633472	0.55546	0.650899	0.806283	0.837514	0.713143	0.850271	8.12373	8.21421	8.08936	8.19749	0.896429	0.954446	0.875326	0.943451	1.22134	1.50669	1.57586	1.44946	7.97371	8.01444	8.09036	8.01224	0.807892	0.831027	0.875933	0.829761	1.10071	1.31186	1.57695	1.27479	8.14547	8.34673	8.42808	8.55672
16659102	8.45993	8.70786	8.79589	8.99437	8.95711	1.1875	1.26221	1.44838	1.41145	8.97021	9.2305	9.66242	9.62591	1.42432	1.70594	2.30136	2.24386	1.19943	1.35154	1.58892	1.58975	8.95414	8.87406	9.25102	9.38983	1.40854	1.33249	1.73038	1.90514	0.988923	0.781089	0.751896	0.849049	8.79595	8.99579	9.22928	9.11031	1.26227	1.44981	1.7045	1.56958	0.886226	0.849859	0.740649	0.699502	8.93442	8.70791	8.71292	8.66791
16857766	4.22096	4.51192	4.52934	4.43222	4.92492	1.22346	1.23832	1.1577	1.62897	4.61331	4.632	4.35333	4.29626	1.31253	1.32965	1.0961	1.05358	1.0728	1.07375	0.946788	0.64678	4.42146	4.60058	4.30991	4.15427	1.1491	1.301	1.0636	0.954825	0.875487	0.978455	0.970349	0.906264	4.76425	4.37789	4.61331	4.8992	1.45729	1.11492	1.31253	1.60019	1.11029	0.838503	1.19746	1.51881	4.20817	4.57761	4.38094	5.14637
16747731	5.95263	5.87591	5.83307	6.01822	6.16531	0.948205	0.920465	1.04651	1.15884	5.80068	5.80519	6.13038	6.03955	0.90003	0.902849	1.13111	1.0621	0.949193	0.980862	1.08084	0.916517	6.24004	6.23867	6.45101	6.23249	1.22044	1.21928	1.41262	1.21407	1.356	1.35049	1.24887	1.14309	6.13176	6.28672	6.52592	6.42857	1.13219	1.26058	1.48791	1.39082	1.25795	1.39622	1.31544	1.30951	6.0686	6.71964	6.51806	6.69709
16776080	5.08994	4.79239	4.5952	4.93796	5.34183	0.813634	0.70969	0.900019	1.19077	4.88236	5.03106	5.4799	5.53692	0.865991	0.960008	1.31037	1.36319	1.06435	1.35272	1.45593	1.14479	4.97505	5.44337	5.2453	5.52499	0.923456	1.2776	1.1137	1.35196	1.06636	1.33082	0.849917	0.991766	5.19872	5.44642	5.84225	5.94928	1.07832	1.2803	1.68449	1.81422	1.24518	1.33364	1.28552	1.33086	5.1516	5.93804	6.08896	6.64875
17083742	6.60647	6.09831	5.72473	5.85814	5.78595	0.703117	0.542714	0.595294	0.566238	5.82171	5.79062	5.50732	5.2633	0.580449	0.568072	0.46679	0.394153	0.825537	1.04673	0.784134	0.696092	6.36333	6.09831	6.09831	6.02426	0.844903	0.703117	0.703117	0.667942	1.4556	1.23773	1.50628	1.69462	5.95732	6.09839	6.14268	6.04438	0.637658	0.703158	0.725077	0.677322	1.09856	1.2378	1.55333	1.71842	6.49856	6.75989	7.00869	6.75815
17088589	5.71625	5.09965	5.16384	5.0262	5.10821	0.652207	0.681879	0.619831	0.656089	5.17818	4.87601	5.05539	5.05603	0.688691	0.558553	0.632501	0.632784	1.05594	0.819137	1.02044	0.964479	5.25062	5.35619	5.2306	5.33502	0.724155	0.779133	0.714175	0.767786	1.0515	1.39491	1.12913	1.21335	5.26894	5.48276	5.39978	5.34219	0.733408	0.850578	0.803035	0.771608	1.06493	1.52282	1.26962	1.21939	5.58204	5.81273	5.98516	6.00276
16837433	8.93312	8.7597	8.69729	8.90225	8.85588	0.886739	0.849197	0.978831	0.947872	8.45877	8.19851	8.33621	8.53592	0.719792	0.600983	0.661172	0.759333	0.81173	0.707707	0.675471	0.801093	8.89319	8.93881	8.97583	8.96295	0.972703	1.00395	1.03005	1.02089	1.35137	1.67052	1.55791	1.34446	8.85512	8.8187	8.93406	8.99006	0.947375	0.923756	1.00066	1.04026	1.31618	1.53707	1.51346	1.36997	8.99453	9.05451	9.14173	9.18799
16774188	8.32173	8.0472	8.1589	8.15572	7.90709	0.826721	0.89327	0.891301	0.750208	8.10788	8.12477	8.00834	7.87633	0.862235	0.872386	0.80475	0.734382	1.04296	0.976621	0.902894	0.978904	8.18595	8.42627	8.06494	8.23909	0.910174	1.07515	0.836949	0.944328	1.0556	1.23242	1.04001	1.28588	8.24568	8.48454	8.44556	8.55294	0.948649	1.11946	1.08962	1.17382	1.10022	1.28322	1.35399	1.59838	8.53796	8.73982	8.79704	8.74138
17010042	4.61848	4.56259	5.14682	5.04366	5.79239	0.961997	1.44226	1.34274	2.25622	4.80346	4.98637	5.22127	5.64693	1.1368	1.29047	1.51865	2.03983	1.1817	0.89475	1.13101	0.904091	4.65216	5.01032	5.16828	5.27726	1.02362	1.31206	1.46388	1.57875	0.900441	1.01673	0.963934	0.773962	4.79956	4.81905	5.02235	5.28934	1.13373	1.14915	1.32305	1.59202	0.997302	0.890495	0.871203	0.780468	4.61512	4.87314	4.63644	4.57405
16846587	11.0999	11.1838	11.1523	11.1181	10.8592	1.05986	1.03697	1.01269	0.846323	11.2888	11.2361	11.063	10.9759	1.13991	1.09899	0.974774	0.917634	1.07552	1.05981	0.962561	1.08426	11.2131	11.067	10.9247	10.7767	1.08164	0.977481	0.885651	0.799273	0.948882	0.889434	0.90857	0.871015	11.1779	11.202	11.1019	10.592	1.0556	1.07332	1.0014	0.703226	0.926036	0.976641	1.02732	0.766347	11.0839	10.9125	10.3687	9.92425
17088320	6.43921	6.54822	6.469	6.38994	6.17042	1.07849	1.02087	0.966431	0.830019	6.62497	6.9313	6.74073	6.54983	1.13742	1.40648	1.23245	1.0797	1.05464	1.37773	1.27526	1.30081	6.41737	6.75094	6.30891	6.34082	0.984978	1.2412	0.913643	0.934081	0.865977	0.882487	0.741325	0.865132	6.4994	6.6451	6.69385	6.53009	1.04261	1.1534	1.19304	1.06502	0.916646	0.820059	0.96803	0.986407	6.2572	6.28894	5.69758	5.99084
16780929	7.87814	7.5635	7.56716	7.64628	7.51591	0.804054	0.806093	0.851536	0.77796	7.78383	7.67223	7.68289	7.59485	0.936725	0.866993	0.873422	0.821718	1.165	1.07555	1.0257	1.05625	7.5244	7.27755	7.22313	7.7497	0.782555	0.659484	0.635074	0.914823	0.835416	0.760657	0.72711	1.11331	7.29449	7.15554	6.93497	6.95057	0.667276	0.606003	0.520088	0.525743	0.71235	0.698972	0.595461	0.639809	7.31195	6.5821	6.26716	6.4676
17090957	8.44254	8.40537	8.22	8.058	7.79094	0.974565	0.857052	0.766024	0.636573	8.43611	8.32364	8.13904	7.98944	0.99555	0.92089	0.810281	0.730472	1.02153	1.07449	1.05778	1.14751	8.47602	8.15666	7.79974	7.73128	1.02347	0.820238	0.640469	0.610785	1.02805	0.890702	0.790428	0.836151	8.38639	8.12346	7.83104	7.62279	0.961825	0.801578	0.654515	0.566538	0.966124	0.870439	0.807763	0.775578	8.3516	7.86208	7.32965	6.95197
16843026	8.72997	9.37281	9.22338	9.54092	9.45757	1.5614	1.40777	1.75437	1.65589	9.20167	9.24487	9.577	9.6781	1.38674	1.42889	1.7988	1.92937	0.88814	1.015	1.02532	1.16516	9.2797	9.30379	9.75427	9.86644	1.46381	1.48847	2.03397	2.19842	1.05558	1.04169	1.13074	1.13945	9.35647	9.26485	9.19922	8.92886	1.54381	1.44883	1.38439	1.14781	1.11326	1.01395	0.769621	0.594915	9.20871	9.08595	8.95768	8.52512
16871622	9.15746	9.50135	9.62642	9.98891	10.1431	1.26917	1.38411	1.77947	1.98012	9.30232	9.39474	9.6015	9.99434	1.10562	1.17877	1.36041	1.78618	0.87114	0.851646	0.764503	0.902055	9.28519	9.26137	9.46034	9.61283	1.09257	1.07468	1.2336	1.37114	0.988197	0.911697	0.906787	0.767636	9.28896	9.22735	9.32659	9.16164	1.09543	1.04964	1.12438	1.0029	0.990782	0.890453	0.8265	0.561478	9.26434	9.22987	9.10296	9.03057
17082604	7.93419	7.80263	7.99026	7.67798	7.69161	0.912848	1.03963	0.837286	0.845238	7.78108	7.87041	7.79244	7.78947	0.899315	0.956757	0.90642	0.904557	0.985174	0.920286	1.08257	1.07018	8.18445	8.25127	8.17192	8.1192	1.18942	1.24581	1.17914	1.13683	1.32259	1.30212	1.30087	1.25678	8.14628	8.28911	8.28373	8.08206	1.15837	1.27891	1.27416	1.10793	1.28806	1.33672	1.40571	1.22483	8.21296	8.37437	8.693	8.55694
16664852	7.35446	7.1173	6.84594	7.14749	7.11418	0.848416	0.702942	0.866355	0.84658	7.22539	7.03675	7.0147	7.32428	0.914423	0.80234	0.790172	0.979297	1.0778	1.1414	0.912064	1.15677	7.37566	7.64644	7.54381	7.43246	1.0148	1.22432	1.14025	1.05555	1.10977	1.52594	1.44304	1.07786	7.14997	7.65145	7.60463	8.01942	0.867845	1.22858	1.18934	1.58553	0.949062	1.53124	1.50517	1.61904	7.52577	7.72652	8.36299	8.25156
16724269	7.61757	7.54576	7.68951	7.58105	7.28813	0.951446	1.05113	0.975005	0.795846	7.57046	7.7092	7.41185	7.33096	0.967875	1.06558	0.867108	0.819829	1.01727	1.01374	0.889337	1.03014	7.64336	7.38914	7.34541	7.58144	1.01804	0.853566	0.828079	0.97527	1.05183	0.801037	0.95499	1.1896	7.81224	8.06327	7.87016	7.63152	1.14446	1.36198	1.19135	1.00972	1.18245	1.27816	1.37393	1.23162	7.50589	7.10944	6.63658	6.41304
16744370	8.11685	8.40986	8.44061	8.90656	8.78844	1.22519	1.25159	1.72871	1.59283	8.33026	8.49541	8.95524	9.16872	1.15942	1.30004	1.78805	2.07321	0.946318	1.03871	1.03432	1.30159	8.19358	8.53494	8.46623	8.46391	1.05462	1.33615	1.27401	1.27196	0.90961	1.02778	0.712514	0.613523	8.38251	8.54196	8.36806	8.3829	1.20218	1.34267	1.1902	1.20251	1.03688	1.0328	0.665641	0.580021	8.36431	8.49807	8.27351	8.15227
16935018	6.38339	7.22224	6.87833	7.0336	7.09658	1.78863	1.40927	1.5694	1.63943	7.10992	7.23093	7.32099	7.17819	1.65466	1.79943	1.91534	1.73484	0.925102	1.27685	1.22043	1.05819	6.76768	6.91742	7.02311	6.6266	1.30522	1.44797	1.55803	1.18363	0.788815	0.804681	0.813451	0.682268	6.77496	6.83779	6.50743	6.55987	1.31182	1.37021	1.08979	1.13013	0.792802	0.761472	0.568979	0.65143	6.8597	6.27359	5.9138	6.27984
16988576	8.10844	8.05436	8.02162	8.02798	7.87533	0.963212	0.941601	0.945756	0.850801	7.86241	7.80162	7.78687	7.81553	0.843216	0.808427	0.800202	0.816257	0.875422	0.858566	0.846098	0.959398	8.39369	8.49929	8.31127	8.33421	1.21863	1.31117	1.15095	1.1694	1.44521	1.62188	1.43833	1.43264	8.188	8.37419	8.37141	8.5662	1.0567	1.20226	1.19995	1.37341	1.25317	1.48716	1.49956	1.68257	8.37057	8.63926	8.89254	8.93192
16767837	8.28271	7.3499	7.18782	7.25155	7.31285	0.523834	0.46817	0.489315	0.510554	7.40527	7.3411	6.91503	6.73151	0.544331	0.520648	0.387513	0.341225	1.03913	1.11209	0.79195	0.668342	7.30462	7.84931	7.41777	6.6134	0.507651	0.74051	0.549065	0.314403	0.932615	1.42229	1.4169	0.921396	7.0845	7.01502	6.14792	6.17877	0.435814	0.415324	0.2277	0.232621	0.80064	0.797705	0.587593	0.681725	7.22828	7.03002	6.21284	5.71704
16840919	6.94779	6.7332	6.88838	7.12273	6.5769	0.861787	0.959656	1.12891	0.773304	7.08948	7.00221	7.08475	7.09521	1.1032	1.03844	1.09958	1.10759	1.28013	1.0821	0.974016	1.43228	7.18758	6.89459	7.2577	7.09615	1.18082	0.963794	1.23963	1.1083	1.07036	0.928115	1.12736	1.00065	7.32959	7.55286	7.78507	7.41587	1.30296	1.52105	1.78667	1.38326	1.18108	1.46474	1.62487	1.2489	7.52416	7.87155	8.1631	7.89126
16800406	8.33733	8.16003	8.04353	8.23124	8.0764	0.884353	0.81575	0.929105	0.834552	8.11412	8.07345	7.87113	8.03144	0.856656	0.832842	0.72387	0.808941	0.968681	1.02095	0.779105	0.969312	8.19786	8.44317	8.56081	8.64099	0.907849	1.07612	1.16754	1.23427	1.05976	1.2921	1.61291	1.52579	8.32739	8.51755	8.66674	8.64785	0.993134	1.13306	1.2565	1.24015	1.15931	1.36047	1.73581	1.53306	8.36331	8.75645	8.75436	8.69933
17071640	7.52075	6.94219	7.1932	6.96183	6.97447	0.669633	0.796888	0.678807	0.684784	6.58813	6.50798	6.7487	7.14057	0.523905	0.495594	0.585585	0.768339	0.782377	0.621912	0.862668	1.12202	6.96978	7.30682	7.01811	7.13022	0.682561	0.862186	0.705812	0.762848	1.30283	1.7397	1.20531	0.992853	6.69421	7.07142	6.49288	6.6987	0.563878	0.732381	0.490434	0.565637	1.0763	1.47778	0.83751	0.736182	6.6222	6.72542	6.37531	6.08503
17109367	7.09608	6.5634	6.56121	6.47272	6.60295	0.691269	0.690218	0.649156	0.710484	6.45317	6.65709	6.50189	6.72493	0.640419	0.737653	0.662416	0.773164	0.92644	1.06872	1.02043	1.08822	6.92248	7.47169	6.85434	7.02335	0.886626	1.29739	0.845725	0.950834	1.38445	1.75881	1.27673	1.2298	6.52631	7.25288	7.06405	6.81753	0.673724	1.11481	0.978046	0.824419	1.05201	1.5113	1.47648	1.06629	7.22142	7.45168	7.39777	7.43917
16906065	7.31034	7.1138	6.98993	7.19568	7.04115	0.872645	0.800844	0.923604	0.829786	7.2137	7.1767	7.24437	7.1623	0.935214	0.911531	0.955307	0.90248	1.0717	1.13821	1.03432	1.08761	7.43979	7.4711	7.45967	7.50758	1.09388	1.11788	1.10906	1.14651	1.16966	1.22638	1.16095	1.27039	7.11845	7.65414	7.64435	7.77879	0.875459	1.2691	1.26052	1.38363	0.936106	1.39227	1.31949	1.53314	7.5241	7.78054	7.87285	8.02794
17107590	5.56825	5.82499	6.18713	5.741	6.21143	1.19477	1.53568	1.12721	1.56177	5.77314	6.09979	6.30669	6.26647	1.15259	1.44546	1.66837	1.6225	0.964696	0.941256	1.48009	1.03889	5.85099	5.741	5.8169	5.91141	1.2165	1.12721	1.18809	1.26853	1.05545	0.779822	0.712127	0.781833	5.69495	5.58148	5.64142	5.52869	1.09179	1.00921	1.05203	0.972952	0.947246	0.698189	0.630573	0.599662	5.52589	5.3712	5.44615	5.88678
17105914	4.15025	4.02173	3.88878	4.01263	3.90188	0.914769	0.834238	0.909016	0.841845	3.74905	3.81983	3.99342	3.89165	0.757229	0.795305	0.896996	0.835895	0.827782	0.953331	0.986776	0.992932	4.09727	3.97812	4.00054	4.04886	0.963945	0.887532	0.901433	0.932134	1.27299	1.11596	1.00495	1.11513	3.839	3.89626	4.25736	4.40758	0.805941	0.838575	1.07706	1.19527	1.06433	1.05441	1.20075	1.42992	4.12025	4.32397	4.53318	5.01072
16855973	10.1876	10.0463	9.81053	9.97146	10.0143	0.906714	0.769997	0.860858	0.886787	9.95208	9.6813	9.79356	9.81115	0.849372	0.704019	0.76099	0.770323	0.936758	0.914314	0.88399	0.868668	10.1401	10.1063	10.0914	10.0546	0.967571	0.945173	0.935468	0.911946	1.13916	1.34254	1.22928	1.18385	10.2099	10.198	10.3199	10.3526	1.01558	1.00719	1.09602	1.12117	1.19569	1.43063	1.44025	1.45546	10.3299	10.4828	10.6459	10.5634
16830782	6.85365	6.81809	6.65413	6.97147	6.68856	0.97565	0.870837	1.08509	0.891868	6.41082	6.5918	6.5226	6.41999	0.735686	0.834017	0.794957	0.740378	0.754047	0.957719	0.732618	0.830143	7.06256	7.14704	7.015	7.03345	1.15581	1.22551	1.11833	1.13272	1.57106	1.46941	1.40678	1.52992	6.64459	7.01165	7.05948	7.25468	0.865095	1.11574	1.15334	1.32045	1.1759	1.33779	1.45083	1.78348	7.15667	7.18627	7.31649	7.35845
16698136	9.81821	10.3884	10.4549	10.5404	10.4672	1.48474	1.55478	1.64974	1.56813	10.3605	10.5315	10.5496	10.4381	1.45628	1.63952	1.66022	1.53676	0.980833	1.0545	1.00635	0.979998	10.1784	10.4473	10.742	10.6859	1.28362	1.54657	1.89708	1.82469	0.881437	0.943307	1.14267	1.18736	10.0219	9.76823	9.85874	9.81089	1.15167	0.965953	1.02849	0.994938	0.790825	0.589169	0.619493	0.647426	9.89209	9.59054	9.5072	9.37363
16862375	4.05358	3.69037	3.92003	3.80777	3.97343	0.777436	0.911587	0.843345	0.945963	4.38104	3.97254	3.33667	3.73656	1.25481	0.945379	0.608402	0.802727	1.61403	1.03707	0.721415	0.848583	3.82187	3.7029	3.6002	3.67365	0.851629	0.784215	0.73033	0.768476	0.678694	0.829525	1.20041	0.957332	4.13568	3.74208	3.86146	3.68453	1.05856	0.805803	0.875321	0.774296	0.843608	0.85236	1.43872	0.964581	3.40413	3.4818	3.50528	3.31292
16935581	4.82808	5.12111	5.44131	4.66164	5.2359	1.22521	1.52968	0.891037	1.32668	4.91191	5.10211	5.15579	4.94506	1.05983	1.20918	1.25502	1.08446	0.865014	0.790477	1.4085	0.817424	5.2286	5.39392	5.12124	5.54233	1.31999	1.48025	1.22532	1.64063	1.24547	1.22418	0.976336	1.51285	4.91733	5.05144	5.42204	5.06241	1.06382	1.16745	1.50939	1.17636	1.00376	0.965493	1.20268	1.08474	5.09383	5.74362	5.26981	5.86402
16969578	7.3525	7.1111	7.08187	6.98316	6.99479	0.845923	0.828956	0.774133	0.780401	6.91594	6.82154	6.68769	6.88978	0.738892	0.692093	0.630768	0.725615	0.873475	0.834898	0.814805	0.929797	7.3795	7.59337	7.49346	7.23152	1.01889	1.18171	1.10264	0.919559	1.37894	1.70744	1.74809	1.26728	7.34614	7.26529	7.17709	7.23371	0.9956	0.941338	0.885512	0.920958	1.34742	1.36013	1.40386	1.26921	7.59355	7.74869	7.83637	7.88873
16686745	4.11579	3.9648	5.00312	3.90529	4.34008	0.90063	1.84976	0.864239	1.1682	4.29549	4.41794	4.45557	4.62941	1.13265	1.23298	1.26557	1.42763	1.25762	0.666565	1.46437	1.22207	4.1175	3.92949	3.85455	4.1588	1.00119	0.878855	0.834373	1.03026	0.883934	0.712787	0.659287	0.721662	4.12071	4.56577	3.91642	4.38941	1.00342	1.36602	0.870931	1.20884	0.885903	1.1079	0.688173	0.846748	3.83526	3.81837	4.35414	3.67731
17059628	8.24902	8.07122	8.67761	8.67199	8.82142	0.884047	1.34591	1.34068	1.48699	8.24171	8.26036	8.55807	8.78761	0.994944	1.00789	1.23889	1.45255	1.12544	0.748851	0.924072	0.976841	8.41926	8.10239	7.80802	8.12212	1.12525	0.903353	0.736622	0.915797	1.13096	0.896282	0.594583	0.630476	8.25505	8.20234	8.42679	8.36919	1.00418	0.968161	1.13113	1.08686	1.00929	0.960583	0.913019	0.748246	8.3935	7.93756	7.76083	7.78453
16784787	6.92881	7.34358	7.30905	7.52983	7.26781	1.33308	1.30156	1.51679	1.26488	7.82884	7.55032	7.82239	7.42258	1.8661	1.53848	1.85778	1.40811	1.39984	1.18203	1.22481	1.11324	7.30974	7.5054	7.63917	7.66644	1.30218	1.49131	1.63621	1.66743	0.697805	0.969344	0.880732	1.18416	7.01836	7.38593	7.6269	7.29364	1.06404	1.3728	1.62235	1.28773	0.570192	0.892311	0.873274	0.914506	6.95824	7.2618	7.40467	7.21276
16668960	8.52083	7.77926	7.62614	7.65279	7.58215	0.598087	0.537862	0.54789	0.52171	8.04809	8.14141	7.68908	7.64014	0.720595	0.768745	0.561845	0.543107	1.20483	1.42926	1.02547	1.04101	8.15884	8.1212	8.04928	8.14415	0.778087	0.75805	0.721186	0.770205	1.07978	0.986088	1.2836	1.41815	8.1612	8.16024	8.18806	7.99273	0.779365	0.778846	0.794007	0.693465	1.08156	1.01314	1.41321	1.27685	8.24251	8.3756	8.54103	8.57771
16768413	7.33831	7.00164	6.25613	5.88783	5.53008	0.791863	0.472313	0.365898	0.285539	7.04769	6.55939	6.31636	6.15129	0.81755	0.582801	0.492447	0.439209	1.03244	1.23393	1.34586	1.53817	7.0603	6.40665	6.00522	5.69299	0.824727	0.524252	0.396917	0.319675	1.00878	0.899539	0.806009	0.727843	6.96576	6.64697	6.16778	6.13649	0.772414	0.619275	0.444257	0.434725	0.944791	1.06258	0.90214	0.989792	7.02603	6.49564	5.74703	5.2185
16916667	7.6059	7.64881	7.4435	7.72684	7.62505	1.03019	0.893542	1.08745	1.01337	7.65901	7.54344	7.59809	7.94701	1.0375	0.957634	0.994604	1.26674	1.0071	1.07173	0.914623	1.25003	7.83414	8.13122	8.26559	8.06353	1.17141	1.43925	1.57975	1.37329	1.12906	1.50292	1.58832	1.08412	7.67953	7.89146	8.18102	8.16173	1.05236	1.21889	1.48981	1.47002	1.01432	1.27281	1.49789	1.16048	8.05583	8.26431	8.50306	8.61678
17074773	4.44386	4.36958	4.64076	4.62009	4.42349	0.949812	1.14623	1.12992	0.98598	4.32588	4.30633	4.48717	4.45944	0.921474	0.90907	1.03047	1.01086	0.970164	0.793094	0.911986	1.02523	4.30854	4.58008	4.49558	4.43176	0.910468	1.09902	1.0365	0.991647	0.988056	1.20895	1.00585	0.980996	4.58813	4.46291	4.63842	4.9119	1.10517	1.01329	1.14437	1.38322	1.19935	1.11464	1.11053	1.36837	4.25361	4.63033	5.08001	5.37767
16810847	7.69315	7.662	7.51275	7.77742	7.79098	0.97864	0.882454	1.06015	1.07016	7.82764	7.90911	7.89736	7.72393	1.0977	1.16147	1.15205	1.02156	1.12166	1.31619	1.08669	0.954585	8.0197	7.96268	8.18731	8.12896	1.254	1.20541	1.40849	1.35267	1.14239	1.03783	1.2226	1.32412	7.96957	8.03187	8.28063	8.47224	1.21118	1.26463	1.50262	1.71605	1.10338	1.08881	1.3043	1.67983	8.13685	8.2253	8.55757	8.61126
16908817	10.1756	10.9177	10.8887	11.2731	11.0631	1.67259	1.63929	2.13979	1.84998	10.9407	11.3271	11.4762	11.5083	1.69948	2.22143	2.46326	2.51874	1.01608	1.35512	1.15117	1.36149	11.0319	10.9918	11.3164	11.4182	1.81043	1.7607	2.20508	2.3662	1.06529	0.792597	0.895186	0.939438	10.7317	11.0779	11.0679	10.8891	1.47028	1.8691	1.85607	1.63981	0.865137	0.841392	0.7535	0.651045	10.9253	10.8208	10.2554	9.91295
16891261	12.3747	12.6638	12.7831	12.7996	12.8078	1.22189	1.32724	1.3425	1.35015	12.6977	12.9169	12.9644	12.8593	1.25102	1.45626	1.50495	1.39929	1.02384	1.09721	1.12101	1.0364	12.6339	12.7556	12.7007	12.6713	1.19689	1.30217	1.25357	1.22829	0.956734	0.894188	0.832961	0.877791	12.6306	12.6194	12.6558	12.5397	1.19416	1.18485	1.21515	1.12119	0.954555	0.813627	0.807431	0.801253	12.6044	12.3777	12.1448	11.9355
17097603	5.34965	5.39991	5.25446	5.32806	5.44461	1.03545	0.936146	0.985148	1.06804	5.38164	5.23785	5.27268	4.8411	1.02242	0.92543	0.948045	0.702926	0.987418	0.988554	0.962338	0.658148	5.38087	5.42186	5.37669	5.37458	1.02188	1.05133	1.01892	1.01743	0.999464	1.13604	1.07476	1.44742	5.39991	5.47583	5.41974	5.57735	1.03545	1.0914	1.04978	1.17096	1.01274	1.17934	1.10731	1.66584	5.49879	5.42262	5.41742	5.78312
16791280	7.60384	7.23424	7.1302	7.24008	7.11828	0.773999	0.720147	0.777137	0.71422	7.36683	7.29381	6.99966	7.37508	0.848503	0.806623	0.657847	0.85337	1.09626	1.12008	0.8465	1.19483	7.34256	7.63878	7.10946	7.12647	0.834348	1.02452	0.709867	0.718284	0.983318	1.27013	1.07908	0.841703	7.22405	7.67874	7.76552	7.93621	0.768548	1.05329	1.11859	1.25908	0.905769	1.3058	1.70038	1.47542	7.59529	8.02524	8.06915	8.08667
16836538	7.90716	7.44889	7.46817	7.63088	7.61448	0.727859	0.737651	0.82572	0.816388	7.7192	7.65568	7.4375	7.463	0.877847	0.840036	0.722138	0.735011	1.20607	1.1388	0.874555	0.900321	7.93796	8.16259	8.08177	8.02183	1.02158	1.1937	1.12866	1.08273	1.16374	1.42101	1.56294	1.47308	7.89526	8.28638	8.11174	8.10778	0.991785	1.30064	1.15235	1.14919	1.12979	1.54832	1.59575	1.5635	8.12317	8.62387	8.50295	8.67069
16844999	5.97314	6.02692	6.04248	5.99369	5.61491	1.03798	1.04923	1.01434	0.780121	6.09326	5.58696	5.51635	5.77856	1.08682	0.765149	0.728602	0.873825	1.04705	0.729247	0.718298	1.12011	6.2194	6.34439	6.27375	6.07191	1.18612	1.29347	1.23166	1.07086	1.09137	1.69048	1.69045	1.22548	6.24317	6.01716	6.14187	6.02474	1.20583	1.03098	1.12406	1.03641	1.1095	1.34743	1.54276	1.18606	6.08536	6.55356	6.34301	6.89395
16924007	7.24037	7.05676	6.65788	6.88947	6.59082	0.880493	0.66781	0.784092	0.637476	7.14309	6.99814	6.86714	6.75971	0.934794	0.845436	0.772048	0.716649	1.06167	1.26598	0.984639	1.1242	7.32237	7.26945	7.37847	7.17106	1.05848	1.02036	1.10045	0.953093	1.13232	1.2069	1.42536	1.32993	7.22156	7.23042	7.43644	7.34083	0.987042	0.993123	1.14557	1.07212	1.05589	1.17469	1.4838	1.49601	7.4341	7.34162	7.46631	7.63835
16677823	5.50245	5.33818	5.30344	5.5981	5.27016	0.89238	0.871144	1.06854	0.85128	5.3733	5.26494	5.15543	5.1257	0.914367	0.848208	0.786207	0.770168	1.02464	0.973671	0.735775	0.904717	5.48382	5.38168	5.43317	5.34052	0.987168	0.919692	0.95311	0.893827	1.07962	1.08428	1.21229	1.16056	5.36238	5.65683	5.71066	5.80954	0.907473	1.11294	1.15526	1.23721	0.99246	1.31211	1.4694	1.60641	5.53265	5.76708	5.92556	6.05398
16735895	7.9432	7.81125	7.8128	7.86216	7.83656	0.912593	0.913579	0.945375	0.928747	7.60062	7.68364	7.52643	7.4564	0.788627	0.835341	0.749099	0.713605	0.864161	0.914361	0.792383	0.768353	7.53662	7.47926	7.17404	7.23169	0.75441	0.725004	0.58676	0.61068	0.956611	0.867913	0.783288	0.855768	7.65389	7.5852	7.51034	7.3645	0.818291	0.780243	0.740792	0.669565	1.03761	0.934041	0.988911	0.938286	7.43805	7.22684	6.73138	6.47196
16665558	2.58373	3.03906	3.06748	2.49745	2.73624	1.37109	1.39837	0.941946	1.1115	2.67845	2.57493	2.58604	2.48804	1.06786	0.99392	1.0016	0.935821	0.778836	0.710768	1.06333	0.841942	2.60327	2.88985	3.20588	3.2592	1.01364	1.23638	1.53917	1.59712	0.949226	1.24394	1.53671	1.70665	2.43669	3.15072	3.01015	2.70324	0.903102	1.48143	1.34389	1.08636	0.845714	1.4905	1.34175	1.16087	2.77359	2.99468	3.50854	2.85585
16913315	8.63533	8.87756	9.1123	9.31021	9.14405	1.18282	1.39181	1.59646	1.42279	9.12399	9.40501	9.61627	9.47885	1.40314	1.70489	1.97375	1.79442	1.18627	1.22494	1.23632	1.2612	8.90692	8.73725	9.03267	9.19566	1.20714	1.0732	1.31707	1.47461	0.860312	0.629482	0.667294	0.821773	8.7766	8.98867	9.05091	8.94558	1.10287	1.27751	1.33383	1.23991	0.786005	0.74932	0.675783	0.690984	8.81153	8.54559	8.47432	8.47634
17019378	7.30954	7.37443	7.36784	6.97794	7.02366	1.046	1.04124	0.794651	0.820236	7.11447	7.01372	6.68336	6.96103	0.873526	0.814604	0.647887	0.785393	0.835108	0.782343	0.81531	0.957521	7.24779	7.21217	6.96469	6.79514	0.958097	0.934733	0.78739	0.700083	1.09681	1.14747	1.21532	0.891378	7.47586	7.48655	7.24587	7.3847	1.12219	1.13054	0.956826	1.05348	1.28467	1.38783	1.47684	1.34134	7.22231	7.4909	7.76371	7.80549
16873415	10.121	10.676	10.8533	10.8212	10.654	1.46916	1.66133	1.62481	1.44692	10.7294	11.0253	11.1154	11.1096	1.52462	1.87173	1.99228	1.98429	1.03775	1.12664	1.22616	1.37138	10.4346	10.4471	10.7248	10.6502	1.24283	1.25365	1.51979	1.44314	0.815174	0.66978	0.762839	0.727284	10.5188	10.7641	10.7435	10.4329	1.31749	1.56169	1.53953	1.2414	0.864142	0.834359	0.772748	0.625616	10.5319	10.4606	10.1515	9.74034
16895317	6.70259	6.75367	6.75971	6.86944	6.8637	1.03604	1.04039	1.12261	1.11815	6.50266	6.36051	6.33293	6.74937	0.870597	0.788907	0.773967	1.03296	0.840309	0.75828	0.689438	0.923813	7.13398	7.1244	7.11097	7.17888	1.34854	1.33962	1.3272	1.39117	1.54898	1.69806	1.71481	1.34678	6.69097	6.66719	6.68125	6.49729	0.991981	0.975763	0.985318	0.867362	1.13943	1.23685	1.27307	0.839683	6.8637	7.04085	7.41551	7.13044
16715409	8.36122	8.11496	8.0672	8.02566	7.98818	0.84308	0.815627	0.79248	0.772156	8.14157	8.29029	8.08052	7.8755	0.858777	0.952027	0.823194	0.71414	1.01862	1.16723	1.03876	0.924865	8.23499	8.37929	8.49569	8.30402	0.916227	1.01261	1.09769	0.961132	1.0669	1.06363	1.33346	1.34586	8.2485	8.36885	8.52975	8.3021	0.924841	1.0053	1.12392	0.959851	1.07693	1.05596	1.36531	1.34407	8.36727	8.66916	8.77547	8.78098
16890519	9.53374	9.26467	9.14257	9.25387	9.03937	0.829854	0.762512	0.823665	0.709871	9.40943	9.31766	9.20338	9.09749	0.917443	0.860901	0.795337	0.739052	1.10555	1.12903	0.965608	1.04111	9.26301	8.7808	8.74318	8.59482	0.828904	0.593393	0.578118	0.521624	0.903493	0.68927	0.726884	0.705802	9.2889	8.90868	8.5585	8.51669	0.843913	0.648392	0.508657	0.494125	0.919853	0.753155	0.639548	0.668593	9.21317	8.57091	8.1193	7.9486
16815476	6.18799	6.10399	6.12611	6.06461	6.12163	0.943436	0.958016	0.918033	0.955043	6.01769	6.14307	6.03689	6.01542	0.888654	0.96934	0.900565	0.887261	0.941933	1.01182	0.980972	0.929027	6.61705	6.58658	6.5815	6.3451	1.34635	1.31822	1.31359	1.11505	1.51505	1.35991	1.45863	1.25673	6.23963	6.35059	6.53845	6.59964	1.03644	1.1193	1.27497	1.33021	1.16631	1.15471	1.41574	1.49923	6.3441	6.68818	6.86805	7.03912
17003320	7.23243	7.24546	7.53563	7.44801	7.65714	1.00907	1.23388	1.16117	1.34231	7.23406	7.54234	7.72077	7.5352	1.00114	1.23963	1.40283	1.23351	0.992133	1.00466	1.20812	0.91895	6.96059	7.03516	6.90465	6.87603	0.828264	0.872202	0.796764	0.781113	0.827325	0.703598	0.56797	0.633242	7.26434	7.21012	7.22479	7.06916	1.02236	0.984658	0.994718	0.892998	1.0212	0.794315	0.70908	0.723946	7.04577	6.85133	6.80124	6.55858
16925239	8.37162	7.94269	7.45474	7.67822	7.51121	0.742814	0.529655	0.618396	0.550797	7.50503	7.64414	7.53865	7.72678	0.548443	0.60396	0.561375	0.639566	0.738331	1.14029	0.907792	1.16117	7.82034	7.94239	8.06177	8.05647	0.682414	0.742659	0.806726	0.80377	1.24428	1.22965	1.43705	1.25674	7.86543	7.83127	7.90447	7.7979	0.70408	0.687607	0.723396	0.671884	1.28378	1.1385	1.28861	1.05053	8.18648	8.22534	8.48135	8.63482
17015819	5.55037	5.303	5.0025	5.35792	5.30831	0.842436	0.684032	0.875124	0.845541	5.21616	5.25588	5.07768	5.00244	0.79322	0.815365	0.720621	0.684003	0.941579	1.192	0.823449	0.808954	5.39432	5.61222	5.71141	5.50934	0.897482	1.04381	1.1181	0.971961	1.13144	1.28017	1.55158	1.42099	5.39037	5.33328	5.7673	5.54811	0.895025	0.860303	1.16226	0.998439	1.12834	1.05511	1.61286	1.4597	5.84766	5.81705	6.04918	5.81882
16753047	5.35723	5.16898	5.07698	5.37608	5.24768	0.877669	0.823446	1.01315	0.926876	5.10834	5.00211	5.3161	5.40364	0.841538	0.781801	0.971889	1.03269	0.958833	0.949426	0.959277	1.11416	5.42361	5.59982	5.49602	5.21458	1.04709	1.18311	1.10098	0.905852	1.24425	1.51332	1.13282	0.877176	5.47792	5.53218	5.63942	5.42621	1.08725	1.12892	1.21604	1.04897	1.29198	1.444	1.25121	1.01577	5.5811	5.9207	5.89476	5.88466
16730591	6.50079	6.15454	5.64184	5.7504	5.73016	0.786624	0.551356	0.594443	0.58616	5.97628	5.84985	5.81779	5.59786	0.695197	0.636867	0.622869	0.534798	0.883773	1.15509	1.04782	0.912374	6.56703	6.52372	6.50951	6.30699	1.04699	1.01602	1.00607	0.874298	1.50603	1.59535	1.61521	1.63482	6.1756	5.79171	5.59415	5.42431	0.79819	0.611712	0.533427	0.474183	1.14815	0.960502	0.856404	0.886659	6.63	6.49287	6.5361	6.62499
17110058	8.16153	8.37174	8.75178	8.52271	8.63632	1.15685	1.50551	1.28448	1.38971	8.07089	8.24448	8.33329	8.41016	0.939106	1.05918	1.12643	1.18808	0.811775	0.70354	0.876958	0.85491	7.93153	8.00191	7.68196	7.68687	0.852636	0.895262	0.717192	0.719636	0.907923	0.845238	0.636693	0.605715	7.94667	8.00632	7.59638	7.72206	0.86163	0.898	0.675884	0.737403	0.917501	0.847823	0.600022	0.620669	7.87974	7.38962	7.31589	7.43625
16872254	7.32218	7.35325	7.46411	7.69216	7.87045	1.02177	1.10338	1.29233	1.46232	7.42451	7.59351	7.58631	7.47135	1.07351	1.20692	1.20091	1.10893	1.05064	1.09384	0.929255	0.758331	7.8072	8.19815	8.36953	8.29189	1.39961	1.83524	2.06673	1.95844	1.30377	1.5206	1.72097	1.76607	7.59329	7.63749	7.55772	7.44954	1.20673	1.24428	1.17735	1.09229	1.1241	1.03096	0.980381	0.984998	7.90807	8.05967	8.22596	8.36919
16753751	7.99192	8.3387	8.5082	8.55634	8.56028	1.27172	1.43026	1.47879	1.48283	8.17268	8.25447	8.51859	8.25114	1.13348	1.1996	1.4406	1.19683	0.891296	0.838727	0.974172	0.807123	8.23801	8.395	8.46603	8.36023	1.18599	1.32233	1.38907	1.29084	1.04632	1.10231	0.964229	1.07855	8.05338	8.18222	8.01264	7.93933	1.04352	1.141	1.01447	0.964205	0.920637	0.951153	0.704198	0.805633	7.9346	7.72168	7.42465	7.34819
16881353	10.6662	10.8404	10.9236	10.8357	10.7609	1.12834	1.1953	1.12468	1.06785	11.0285	11.1271	11.0212	10.9251	1.28546	1.37642	1.27895	1.19655	1.13925	1.15153	1.13717	1.12052	10.7426	10.4892	10.4726	10.4849	1.05438	0.884547	0.874427	0.881908	0.820235	0.642643	0.683707	0.737043	10.7328	10.8628	10.79	10.6877	1.04725	1.14597	1.08962	1.01504	0.814694	0.832574	0.851967	0.848302	10.5893	10.3351	9.84087	9.78454
16809610	5.86287	5.73476	5.33203	5.92329	5.76215	0.915027	0.69215	1.04276	0.932565	5.71036	5.4494	5.59314	5.4634	0.899683	0.750811	0.829472	0.758135	0.983231	1.08475	0.795454	0.812957	5.95907	6.16315	5.90244	6.1512	1.06895	1.23138	1.02781	1.22122	1.18815	1.64007	1.23911	1.61083	5.77268	5.83646	5.94335	6.20658	0.939395	0.98186	1.05736	1.26901	1.04414	1.30773	1.27474	1.67386	5.83288	6.24503	6.28552	6.35675
16779107	7.28888	6.79406	6.7196	6.73098	6.75813	0.709651	0.673954	0.67929	0.692194	6.96006	7.10999	6.97165	6.80537	0.796189	0.883384	0.802611	0.715234	1.12194	1.31075	1.18154	1.03328	7.35978	7.31722	7.46494	7.29689	1.05037	1.01984	1.12979	1.00557	1.31925	1.15447	1.40765	1.40593	7.23477	7.622	7.72833	7.24968	0.963188	1.25973	1.35609	0.973195	1.20975	1.42603	1.6896	1.36067	7.3048	7.66363	7.83341	7.43573
16687273	4.98821	4.59403	5.22373	4.82248	4.97819	0.760919	1.17733	0.891477	0.993078	4.93154	4.89121	5.09724	5.07255	0.961477	0.934974	1.0785	1.0602	1.26357	0.794149	1.20979	1.06759	4.77811	5.39655	5.44639	4.99961	0.864477	1.32716	1.3738	1.00793	0.899113	1.41946	1.27381	0.950699	4.77548	5.14158	5.34909	5.14305	0.862902	1.11216	1.28421	1.11329	0.897475	1.18951	1.19074	1.05008	5.05837	5.77317	6.28946	6.20449
16719892	10.2529	10.4178	10.6676	10.7035	10.9116	1.12113	1.33299	1.36661	1.57865	10.0765	10.151	10.3408	10.4772	0.884908	0.931811	1.06282	1.16823	0.789297	0.699037	0.777708	0.740017	9.72859	9.54856	9.62053	9.73621	0.695297	0.613727	0.645118	0.698979	0.785728	0.658639	0.606986	0.598325	10.1255	10.0486	9.99685	10.0852	0.91548	0.86796	0.837385	0.890242	1.03455	0.931476	0.787888	0.762046	10.0601	9.60633	9.4511	9.68646
16816813	7.91635	7.76905	7.39157	7.47944	7.35391	0.902941	0.695066	0.738719	0.67716	7.95985	7.6377	7.68498	7.59286	1.03062	0.824362	0.851826	0.799137	1.1414	1.18602	1.15311	1.18013	7.97345	7.95509	8.03432	7.75575	1.04038	1.02722	1.08521	0.894652	1.00947	1.24608	1.27398	1.11952	8.37602	8.33134	8.13668	7.91662	1.37523	1.33329	1.165	1.00019	1.33438	1.61736	1.36766	1.25159	8.32289	8.58924	8.5431	8.40264
17065992	3.98951	3.64153	3.58755	3.94131	3.72995	0.785684	0.756829	0.967145	0.835344	3.80598	3.67704	3.60639	3.74263	0.880548	0.805262	0.766778	0.842719	1.12074	1.064	0.792826	1.00883	4.13509	3.82428	4.04157	3.93248	1.10618	0.891784	1.03674	0.961239	1.25624	1.10745	1.35207	1.14064	3.73903	4.18704	4.44753	4.35977	0.840615	1.14673	1.37366	1.29259	0.95465	1.42405	1.79147	1.53383	4.29948	4.63284	4.52931	4.76098
16812475	5.04056	5.08496	5.10126	5.23545	5.09795	1.03125	1.04297	1.14463	1.04058	5.25141	5.14989	5.15263	5.32035	1.15737	1.07873	1.08078	1.21402	1.12229	1.03429	0.944215	1.16668	5.33967	5.48775	5.45403	5.71033	1.23039	1.36338	1.33189	1.59083	1.06309	1.26387	1.23234	1.31038	5.34826	5.59717	5.93029	6.15228	1.23773	1.47081	1.85283	2.16103	1.06944	1.36347	1.71434	1.78006	5.53799	5.76994	6.0683	6.11229
16962277	6.2318	6.00601	5.70092	5.86858	5.72619	0.85513	0.692134	0.777427	0.704365	6.04026	6.15775	5.86466	6.02008	0.87567	0.949971	0.775318	0.863509	1.02402	1.37252	0.997287	1.22594	6.11656	6.28239	5.93617	6.10466	0.923229	1.03569	0.814718	0.915648	1.05431	1.09023	1.05082	1.06038	6.14137	6.5734	6.36676	6.72871	0.939242	1.26717	1.09807	1.41119	1.0726	1.3339	1.41628	1.63425	6.34924	6.70561	6.74407	6.95837
17042143	8.41641	8.12704	7.93017	7.93523	7.86864	0.81826	0.713883	0.716391	0.684078	8.16729	7.98301	7.92774	7.82255	0.841409	0.740514	0.712683	0.662568	1.02829	1.0373	0.994825	0.968556	8.40695	8.75333	8.6849	8.50704	0.993464	1.26306	1.20454	1.06483	1.18072	1.70565	1.69015	1.60713	8.52445	8.55881	8.26994	8.13929	1.07776	1.10374	0.903457	0.825238	1.2809	1.49051	1.26768	1.24551	8.62674	8.83798	8.58536	8.58101
16830360	7.00851	7.29251	7.33091	7.36899	7.20137	1.21757	1.2504	1.28385	1.14302	7.42474	7.5906	7.6875	7.59701	1.33443	1.49702	1.60102	1.50367	1.09598	1.19723	1.24704	1.31552	7.2376	7.33081	7.23229	6.99585	1.17209	1.25032	1.16778	0.991264	0.878349	0.835208	0.729401	0.659228	6.9498	7.13857	7.23229	7.00188	0.960122	1.09433	1.16778	0.995414	0.719501	0.73101	0.729401	0.661988	7.24184	6.89284	6.79731	6.7664
17092918	8.2961	9.28722	9.83099	9.86569	9.83791	1.98773	2.89766	2.9682	2.91159	8.84224	9.23916	9.65636	9.48706	1.46018	1.9226	2.56732	2.28305	0.734596	0.663503	0.864941	0.784125	8.84641	9.15785	9.73631	9.70145	1.4644	1.81724	2.7136	2.64882	1.00289	0.945195	1.05698	1.16021	9.29639	9.73278	9.84092	9.58771	2.0004	2.70697	2.91768	2.44801	1.36998	1.40797	1.13647	1.07226	8.68868	8.72145	8.54242	8.069
16882193	6.45887	5.99608	5.96214	6.19778	5.7717	0.725584	0.708714	0.834457	0.621073	5.73387	6.13323	5.94447	6.01302	0.604997	0.797944	0.700082	0.734149	0.833808	1.1259	0.838967	1.18207	6.39877	6.45014	6.52976	6.51322	0.959198	0.993966	1.05036	1.03839	1.58546	1.24566	1.50034	1.41442	6.38097	6.3193	6.60981	6.53245	0.947434	0.907789	1.11029	1.05232	1.56601	1.13766	1.58595	1.43339	6.53486	6.68679	7.01507	6.84785
16788296	6.52399	6.67169	7.01344	7.11383	7.41659	1.1078	1.40391	1.50508	1.85652	6.2088	6.66927	6.83264	7.20973	0.803746	1.10595	1.23855	1.60853	0.725533	0.787762	0.822915	0.866424	6.30949	6.53674	6.40194	6.57027	0.861848	1.00888	0.918884	1.0326	1.07229	0.912227	0.741901	0.641953	6.33135	6.8807	6.78004	6.94724	0.875004	1.2805	1.19421	1.34094	1.08866	1.15783	0.964194	0.833645	6.24612	6.46092	6.07817	6.20949
16730308	8.01319	8.34751	8.54367	8.65812	8.64415	1.26078	1.44441	1.56366	1.5486	7.96893	8.39511	8.4472	8.53268	0.969789	1.30308	1.35098	1.43345	0.769197	0.902152	0.863987	0.92564	7.86612	8.38205	8.42973	8.24359	0.903081	1.29134	1.33472	1.17316	0.931214	0.990991	0.987966	0.818418	8.49255	9.11641	9.14325	8.67366	1.39413	2.14834	2.18867	1.5806	1.43756	1.64867	1.62006	1.10266	8.0351	8.15425	7.92345	7.6035
16969766	4.64774	4.81476	4.87769	4.88943	4.80295	1.12274	1.17279	1.18237	1.11358	4.37773	4.83474	5.12165	5.23986	0.82931	1.13839	1.38887	1.50746	0.738652	0.970667	1.17465	1.3537	4.61181	4.63154	4.59613	4.70522	0.975403	0.988831	0.964859	1.04064	1.17616	0.868622	0.694708	0.690328	4.71441	4.80112	4.78702	5.0221	1.0473	1.11217	1.10135	1.29626	1.26285	0.97697	0.792986	0.859896	4.50964	4.74015	4.51666	4.2502
16853631	6.22241	6.49929	6.67428	6.6335	6.63188	1.21157	1.36781	1.32969	1.3282	6.47145	6.5404	6.88546	6.82792	1.18841	1.24659	1.58342	1.52151	0.980884	0.911375	1.19083	1.14555	6.41345	6.48208	6.5624	6.83707	1.14158	1.1972	1.26575	1.5312	0.960594	0.96038	0.799372	1.00636	6.16657	6.28271	6.43749	6.58211	0.962033	1.04268	1.16076	1.28315	0.809513	0.836424	0.733071	0.843338	6.25516	6.17832	5.44353	5.74902
16967831	3.14276	3.21539	3.27422	3.21437	3.45324	1.05163	1.0954	1.05089	1.24012	3.35074	3.27618	3.45324	3.79491	1.15506	1.09689	1.24012	1.5715	1.09836	1.00136	1.18007	1.26721	3.07082	3.25389	3.21539	3.05472	0.951356	1.08007	1.05163	0.9408	0.823638	0.98467	0.848006	0.598664	3.21539	3.2623	3.27909	3.30673	1.05163	1.08638	1.0991	1.12036	0.910451	0.990421	0.886289	0.712926	3.15619	3.06941	3.1873	2.90766
16949062	7.00412	7.18685	7.40294	7.4684	7.47769	1.13504	1.31843	1.37964	1.38854	6.95192	7.06223	7.3364	7.2953	0.964468	1.0411	1.25901	1.22365	0.849726	0.789655	0.912564	0.881247	7.12765	7.14258	7.09634	7.33184	1.0894	1.10073	1.06601	1.25503	1.12954	1.05727	0.846708	1.02565	6.92431	7.13738	7.12662	7.27662	0.946186	1.09678	1.08862	1.2079	0.981044	1.05347	0.86467	0.987131	6.86846	6.58006	6.45246	6.27543
16752397	6.86906	8.42186	8.76903	8.94826	8.91192	2.93385	3.73204	4.22572	4.1206	8.24255	8.54556	8.85993	8.39573	2.59096	3.19652	3.97474	2.8812	0.883127	0.856506	0.940606	0.699218	7.75395	8.39573	8.99498	8.65139	1.84662	2.8812	4.36481	3.4398	0.712715	0.901356	1.09814	1.19388	8.30814	8.7037	8.68423	7.9735	2.71146	3.56682	3.519	2.15015	1.04651	1.11585	0.885341	0.746269	7.85507	8.11972	7.76843	7.4711
16714135	6.54987	6.40239	6.20675	6.47452	6.50928	0.902823	0.788335	0.949109	0.972253	6.16298	6.09144	6.35308	6.36983	0.764774	0.727777	0.872487	0.882675	0.847092	0.923183	0.91927	0.907865	6.69897	6.84955	6.74254	6.59526	1.10887	1.23087	1.14288	1.03196	1.44993	1.69128	1.30991	1.16913	6.59331	6.73667	6.906	7.10544	1.03057	1.13824	1.27999	1.46975	1.34754	1.56399	1.46706	1.66511	6.6174	7.11019	7.27233	7.20488
16847771	6.21129	6.28646	6.22253	6.22777	5.87068	1.05349	1.00782	1.01149	0.78971	6.18637	6.23841	5.93215	5.93231	0.982875	1.01897	0.82408	0.824175	0.932974	1.01107	0.814723	1.04364	6.65091	6.50125	6.75669	6.568	1.35624	1.22261	1.45942	1.28051	1.37987	1.19984	1.77097	1.55368	6.41343	6.57622	6.62493	6.31616	1.15041	1.28782	1.33204	1.0754	1.17045	1.26384	1.6164	1.30482	6.7223	6.72224	7.1328	6.80904
16823165	6.61817	6.79749	6.87162	6.64588	6.30303	1.13235	1.19206	1.0194	0.803774	6.75307	6.49725	6.66739	6.40518	1.09801	0.9196	1.03471	0.86275	0.969676	0.771441	1.01502	1.07337	6.80058	6.74796	7.00804	7.00371	1.13478	1.09414	1.31027	1.30635	1.03348	1.1898	1.26632	1.51417	6.86459	6.61522	6.94452	6.75307	1.18626	0.997959	1.25384	1.09801	1.08037	1.08521	1.21178	1.27269	6.97463	6.74376	6.85726	7.40697
16785769	6.6225	6.38349	6.04517	6.22923	6.34609	0.847325	0.670202	0.761401	0.825641	6.48843	6.59792	6.55094	6.78104	0.911256	0.983109	0.951609	1.11616	1.07545	1.46689	1.24981	1.35187	6.63852	6.53517	6.69695	6.66329	1.01117	0.941262	1.05296	1.02867	1.10964	0.957433	1.10651	0.921619	6.79995	6.82744	7.22746	7.18011	1.13089	1.15264	1.52094	1.47183	1.24102	1.17244	1.59829	1.31866	7.0369	7.43058	7.50482	7.43711
16661031	5.44828	5.85387	6.37078	6.69642	6.60709	1.32463	1.8954	2.37535	2.23273	5.92905	6.29257	7.05737	6.66784	1.39549	1.79537	3.0506	2.32876	1.0535	0.947227	1.28427	1.04301	5.77048	6.08097	6.67848	6.68802	1.25023	1.55045	2.34599	2.36155	0.89591	0.86358	0.769025	1.01408	6.09465	6.81515	7.08272	6.4439	1.56523	2.57909	3.10466	1.99394	1.12163	1.43652	1.01772	0.856226	5.68643	5.84505	5.52824	5.74982
16664299	5.52529	5.36218	5.64816	5.03263	5.09626	0.893097	1.0889	0.710712	0.742763	5.51445	5.40512	5.40165	4.99992	0.992514	0.920077	0.917866	0.694782	1.11132	0.844959	1.29147	0.935403	5.41495	5.36305	5.40647	5.1454	0.926368	0.893638	0.920941	0.768497	0.933356	0.971264	1.00335	1.1061	5.48642	5.66592	5.48069	5.59189	0.973414	1.10239	0.969555	1.04725	0.980756	1.19815	1.05631	1.5073	5.54844	5.61006	6.15932	5.90231
16739132	9.28642	8.9219	9.4062	9.61181	9.76067	0.776728	1.08657	1.253	1.3892	8.55119	8.87877	9.45747	9.57043	0.600722	0.753851	1.12588	1.21758	0.773401	0.69379	0.898545	0.876461	8.99894	8.65887	9.03451	9.41389	0.819335	0.647274	0.839786	1.09238	1.36392	0.858623	0.745893	0.897174	8.98261	8.76083	8.90111	8.82268	0.810111	0.694678	0.765616	0.725105	1.34856	0.921505	0.680015	0.595531	9.10475	8.49615	8.34838	8.14846
17089147	6.24728	6.24877	6.31447	6.33402	6.65173	1.00104	1.04768	1.06197	1.32359	6.14292	5.77091	5.87005	6.16192	0.93022	0.718784	0.769916	0.942551	0.929256	0.686074	0.724988	0.712116	6.43873	6.51933	6.50772	6.32598	1.14192	1.20753	1.19785	1.05607	1.22758	1.67996	1.55582	1.12044	6.26501	5.89393	6.05212	6.22741	1.01236	0.782769	0.873477	0.986325	1.08831	1.08902	1.13451	1.04644	6.62636	6.68241	6.90131	6.75496
16898160	5.70741	5.38439	5.27775	5.24268	5.31094	0.799395	0.742437	0.724603	0.759714	5.08673	4.93237	5.17098	5.3842	0.650362	0.584372	0.689475	0.799284	0.813568	0.7871	0.951522	1.05209	5.40441	5.50626	5.51726	5.36164	0.810563	0.869858	0.876512	0.786888	1.24633	1.48853	1.27127	0.98449	5.11523	5.57918	5.47617	5.44917	0.663336	0.914953	0.851899	0.836106	1.01995	1.5657	1.23558	1.04607	5.49161	5.90615	6.26674	5.94051
16922428	4.9333	5.24057	5.0025	5.12494	5.39435	1.23736	1.04913	1.14206	1.37653	5.00679	5.23813	4.74992	5.26038	1.05226	1.23527	0.880633	1.25447	0.850407	1.17742	0.771092	0.911325	5.29393	5.45626	5.27099	5.1213	1.28399	1.4369	1.26372	1.13918	1.22022	1.16323	1.43502	0.908094	5.18076	5.34089	5.52208	5.82061	1.18711	1.32647	1.50398	1.84971	1.12815	1.07383	1.70783	1.4745	5.39652	5.63592	5.80171	5.77273
17023118	4.59982	4.67395	4.66351	4.51854	4.86201	1.05272	1.04514	0.945221	1.1993	4.66462	4.48911	4.79158	4.69313	1.04594	0.926132	1.14216	1.06681	0.993556	0.886135	1.20835	0.889531	4.61944	5.08073	4.98611	4.89385	1.01369	1.39562	1.30703	1.22606	0.969171	1.50694	1.14435	1.14927	4.85546	4.87894	4.87259	4.89728	1.19386	1.21345	1.20812	1.22898	1.14143	1.31023	1.05776	1.15201	4.84351	5.18152	5.65112	5.64344
17049882	6.72259	6.36365	6.17412	6.36033	6.53366	0.779736	0.683745	0.777947	0.877254	6.3513	6.14627	6.24345	6.20904	0.773091	0.670671	0.717403	0.700499	0.991478	0.980879	0.922175	0.798513	6.91329	6.80513	6.75004	6.49313	1.14132	1.05888	1.01921	0.852955	1.4763	1.57883	1.42069	1.21764	6.62553	6.72212	6.49034	6.59194	0.934936	0.999674	0.851309	0.913422	1.20935	1.49056	1.18665	1.30396	6.8129	7.04068	7.14082	7.02541
16846019	4.95631	4.45352	4.33532	4.993	4.18666	0.705744	0.650226	1.02576	0.586563	4.85207	4.67098	4.58783	4.13247	0.930299	0.820556	0.774602	0.564937	1.31818	1.26196	0.755149	0.963131	4.81226	4.81586	5.02553	4.6488	0.904979	0.90724	1.04915	0.808037	0.972784	1.10564	1.35444	1.43031	4.90538	4.6987	4.63087	4.79636	0.965315	0.836476	0.798055	0.895058	1.03764	1.0194	1.03028	1.58435	4.69673	4.73817	4.96788	5.07913
17044315	3.45681	3.65994	3.61769	3.59687	3.47002	1.15119	1.11797	1.10195	1.0092	3.34867	3.59714	3.18985	3.60407	0.927783	1.10216	0.831069	1.10746	0.805933	0.985854	0.754177	1.09737	3.69611	3.72017	3.84378	3.47371	1.18042	1.20027	1.30765	1.01178	1.2723	1.08902	1.57345	0.913602	3.84458	3.63846	3.54589	3.96217	1.30837	1.13418	1.06369	1.41948	1.41021	1.02905	1.27991	1.28174	3.65058	3.88553	4.54657	4.38675
17011949	10.2981	10.1088	10.1977	10.0909	10.248	0.877025	0.932774	0.866217	0.965876	9.75108	10.0418	9.68481	9.8623	0.68445	0.837232	0.653723	0.739305	0.780422	0.897572	0.754688	0.765424	9.94144	10.1657	9.50089	9.56322	0.780994	0.912319	0.575476	0.600886	1.14105	1.08968	0.880305	0.812772	9.44337	9.56742	9.46116	9.56923	0.552984	0.602638	0.559845	0.603393	0.807924	0.719798	0.856395	0.816163	9.70272	9.48838	9.13012	8.94156
16859294	10.2186	9.99616	10.1982	10.1336	10.2493	0.857093	0.985918	0.942745	1.02146	9.65282	9.67937	9.51634	9.70811	0.675572	0.688119	0.61459	0.701966	0.788213	0.697948	0.651915	0.68722	10.1271	10.4273	10.2586	9.96987	0.938514	1.15564	1.02809	0.841615	1.38921	1.67942	1.6728	1.19894	10.2767	10.3698	10.3138	10.5145	1.04107	1.11049	1.06816	1.22762	1.54102	1.6138	1.73801	1.74883	10.4326	10.5874	10.3703	10.4319
16949792	6.2758	6.43514	6.61787	6.95603	7.17855	1.11677	1.26757	1.60239	1.86962	6.36687	6.44541	6.90078	7.49998	1.06516	1.12475	1.54219	2.33623	0.953784	0.887323	0.962433	1.24957	6.62459	6.78348	6.74604	6.86669	1.27349	1.42176	1.38534	1.50617	1.19558	1.26407	0.898294	0.644703	6.34361	6.64841	6.72223	6.70627	1.04812	1.29469	1.36266	1.34767	0.984001	1.15109	0.883588	0.576859	6.56573	6.66238	6.66238	6.57994
16973561	4.57961	4.62249	4.61049	4.47741	4.62249	1.03017	1.02164	0.931613	1.03017	4.71648	4.62249	4.84559	4.12349	1.09952	1.03017	1.20245	0.728948	1.06732	1.00835	1.29072	0.7076	4.57451	4.47828	4.62249	4.44227	0.996472	0.932173	1.03017	0.909198	0.906279	0.904872	0.856724	1.24727	4.58616	4.7205	4.66248	4.65622	1.00455	1.10259	1.05913	1.05454	0.913628	1.0703	0.880804	1.44666	4.76403	4.67278	4.62249	4.98396
17065851	3.60014	3.81939	3.75103	3.40722	3.687	1.16413	1.11025	0.874833	1.06206	3.20375	3.29847	3.6267	3.5071	0.759758	0.811313	1.01858	0.937544	0.65264	0.730748	1.16431	0.882764	3.38723	3.5131	4.1265	3.39187	0.862796	0.941453	1.44029	0.865575	1.13562	1.16041	1.41402	0.923236	3.75793	3.9802	3.8048	4.10689	1.11557	1.30139	1.15241	1.42085	1.46833	1.60406	1.13139	1.5155	3.63626	4.91831	4.9303	5.01932
16689650	8.16973	8.1862	8.65861	8.65538	8.67841	1.01148	1.40335	1.40022	1.42274	8.55378	8.33284	8.8788	8.99408	1.305	1.11969	1.63474	1.77073	1.29019	0.797869	1.16749	1.24459	8.51546	8.38169	8.60759	8.77141	1.27079	1.15826	1.35459	1.51748	0.973789	1.03444	0.828623	0.856982	8.70949	8.55891	8.96968	8.94716	1.45373	1.30964	1.74103	1.71407	1.11397	1.16964	1.06502	0.968005	8.5273	8.16081	7.98433	7.70334
16691883	4.93662	3.56655	2.91023	3.04488	2.46216	0.386873	0.245469	0.269482	0.179934	3.94475	3.54765	3.2283	2.73691	0.502825	0.381837	0.306016	0.217681	1.29972	1.55554	1.13557	1.20979	4.14457	3.0562	2.7142	3.46576	0.577525	0.271604	0.214282	0.360768	1.14856	0.711308	0.700234	1.65732	3.81102	3.09314	3.45927	2.50851	0.458312	0.27865	0.359149	0.185809	0.911474	0.729762	1.17363	0.853584	4.36786	3.21982	3.47316	4.298
16956342	7.09102	7.27344	6.64605	6.91911	6.53936	1.13479	0.734601	0.887665	0.682236	7.12847	7.1006	7.1296	6.65345	1.0263	1.00667	1.02711	0.738378	0.904399	1.37036	1.15709	1.08229	7.16496	7.05195	6.80654	7.26068	1.05259	0.973281	0.821036	1.1248	1.02561	0.966835	0.799368	1.52334	7.01691	6.86927	6.64095	6.83598	0.949927	0.857526	0.73201	0.837966	0.925586	0.851846	0.712691	1.13487	6.44139	6.15952	6.51638	6.62932
16861724	6.68114	6.64151	6.02327	6.50714	6.37074	0.972904	0.633811	0.886377	0.806413	6.47912	6.81354	6.89041	6.83718	0.869332	1.09611	1.1561	1.11422	0.893544	1.7294	1.30429	1.3817	7.05825	7.35798	7.12049	7.19097	1.29873	1.59863	1.35599	1.42388	1.49394	1.45845	1.1729	1.27791	6.78518	6.98945	7.10907	6.98782	1.07478	1.23825	1.3453	1.23685	1.23632	1.12967	1.16366	1.11005	7.02128	7.51792	7.5634	7.76159
16798842	7.1996	6.9932	6.73511	6.81437	6.89645	0.866697	0.724726	0.765657	0.810478	7.0587	7.04656	7.23819	6.88378	0.906955	0.899353	1.02711	0.803394	1.04645	1.24096	1.34147	0.99126	6.98245	7.26142	7.71432	7.38936	0.860262	1.04378	1.42872	1.14057	0.948517	1.16059	1.39101	1.41969	6.95917	7.23524	7.54553	7.51133	0.846492	1.02501	1.27097	1.24119	0.933334	1.13972	1.23742	1.54493	7.22346	7.52586	7.73397	7.77029
16659746	5.56195	6.18692	6.4298	6.42705	6.57816	1.54218	1.82494	1.82147	2.0226	6.06849	6.09812	6.50947	6.52084	1.42064	1.45011	1.92855	1.94381	0.921189	0.794608	1.05879	0.961046	5.92639	6.29072	6.62445	6.43273	1.28738	1.65723	2.08855	1.82865	0.906195	1.14283	1.08296	0.940755	5.88249	6.14833	6.30375	6.18692	1.2488	1.50148	1.67225	1.54218	0.879037	1.03542	0.867103	0.793381	5.72915	5.44895	5.27964	5.46494
[truncated: 3,413 more rows]
[truncated: 25 more columns]

## Sheet: b-HPM_siCTR
Activated genes during myogenesis (in CTR)					Repressed genes during myogenesis (in CTR)
24h	48h	72h	96h		24h	48h	72h	96h
182	388	651	691		335	459	639	712
[truncated: 712 more rows]
