# Supplementary material for: CBP and P300 regulate distinct gene networks required for human primary myoblast differentiation and muscle integrity
Source: Sci Rep. 2018 Aug 22;8:12629. doi: 10.1038/s41598-018-31102-4 (PMC6105712; doi:10.1038/s41598-018-31102-4)
Supplement: Supplementary file 3 — Table S2 [file 41598_2018_31102_MOESM3_ESM.xlsx]

## Sheet: Venn Diagram_spe_common genes
	siCBP SPECIFIC GENES								siP300 SPECIFIC GENES								siCBP AND siP300 common genes
	UP in siCBP				DOWN in siCBP				UP in siP300				DOWN in siP300				UP in both siCBP and siP300				DOWN in both siCBP and siP300
	47	252	332	307	66	327	369	322	67	376	591	787	113	291	469	575	22	121	103	105	17	107	175	182
	24h	48h	72h	96h	24h	48h	72h	96h	24h	48h	72h	96h	24h	48h	72h	96h	24h	48h	72h	96h	24h	48h	72h	96h
	ALG10B	ABAT	ABAT	ACYP1	ADAMTS4	ACACA	ACACA	ACOT1	ACCS	ABCC3	ABCC3	ABCA1	ACSL4	ABCC9	ABCC9	ABCC9	ADAR	ABCC5	AADAT	ACER2	ANKRD52	ADAMTS4	A1CF	A2M
	B4GALT6	ABCA1	ABCA1	ALG10	BCL2L11	ACAN	ACLY	ACTR1A	ACOT1	ABL2	ABCD2	ABCC2	ADAMTS5	ABI3BP	ABI3BP	ABI3BP	ANKRD13A	ACER2	ABCC5	ADAR	CSRP3	ALDH1L2	ACAN	AASS
	C1RL	ACPL2	ADRBK2	ALS2CR8	C1QL4	ACLY	ACSS2	ADAMTSL4	ACSF2	ABRACL	ABHD5	ABCC3	AGK	ACSL4	ACTN2	ACSL4	C16orf45	ADAR	ADAR	APOC1	FST	ANKRD52	ACSL4	ABCA4
	CDC42SE2	ADHFE1	AHSA2	ANKRD10	C1orf105	ACTA1	ACTA1	ADAMTSL5	C14orf1	ACER3	ABHD6	ABCC5	AHR	ACTR3	ACTR3	ACTA1	CBX6	ALDH3A2	AKR1C2	ARHGAP28	GPR56	ANLN	ADAMTS9	ACAN
	CDK8	ADRBK2	ALG10B	ANKRD10-IT1	C3orf52	ACTN4	ACTA2	AHNAK2	C6orf47	ACP6	ACP6	ABHD15	ALKBH1	ADIPOR1	ADAL	ACTC1	FYCO1	AVL9	ALDH3A2	ATPAF1	HBEGF	AURKB	AGL	ACSS2
	CNOT6	ALG10	ALS2CR8	ANKRD16	CARD9	ADRBK1	ACTR1A	AHSA1	C9orf72	ADRA1B	ACTR3C	ABHD5	ARHGAP29	AGK	ADAM20P1	ACTN2	KLHDC5	B3GALT6	ARHGAP28	AUH	KCNQ4	BRIP1	AKNAD1	ACTA2
	DHTKD1	ALS2CR8	AMZ2P1	ANKRD36	CCDC85A	AHSA1	ADRBK1	AKAP11	CCL27	ADRA2A	ACYP1	ACP6	ARHGAP31	AHNAK2	ADAMTS5	ACTR3	MIR31HG	BBS7	ARRDC4	BCRP3	KIF24	BUB1	ANKRD52	ADAMTS9
	DIRC2	ARL4C	ANGEL1	ARL4C	CD276	AKAP13	AGBL1	AKAP13	CD320	AFTPH	ADAM23	ACTR3C	ATXN7L3B	AHR	ADAMTSL1	ADAL	MRPL34	C10orf32-AS3MT	AUH	C1orf220	MIR376A2	C11orf24	ANLN	AGBL1
	DRAM1	ARSB	ANKRD26	ASAP1	CDK4	AKNAD1	AHSA1	AKR7A2	CEBPE	AGPHD1	ADAMTS20	ADAM12	AXL	AIF1L	ADIPOR1	ADAM20P1	MT1F	C1RL	B3GALT6	C2	MIRLET7A2	C15orf42	ANTXR2	AKNAD1
	EID2B	ASPA	APOC1	ASPA	CELA2B	AKR7A2	AKAP13	ALDH1B1	DOK4	AKR1C2	ADRA1B	ADAM23	BMP2	AMZ2	AFAP1L1	ADAMTS5	MT1X	C6orf47	C10orf32-AS3MT	C5orf28	RGS16	C20orf26	ASPM	ANLN
	ERO1LB	ATP9A	ARL4C	B4GALNT3	COX8A	ALDH1B1	ALDH1B1	ALPL	EDNRB	AKR1C3	AFTPH	ADAM9	BNC1	ANP32E	AGK	ADC	PARP14	C9orf72	C19orf66	C6orf47	RPS28	CCNA1	BEAN1	ANTXR2
	FAM169A	ATXN3	ASPA	BAZ2B	CREBBP	ALPL	ALPL	AMOT	EFNA4	ANG	AGPHD1	ADM	C1QL3	APOOL	AHNAK2	ADCY2	PIEZO2	CHIC1	C5orf28	CMTM3	SERPINB7	CCNA2	BUB1	APOL4
	GBAS	B3GNT1	ATG10	BBS1	CYSLTR1	ANTXR2	ANO10	ANGPTL1	EPSTI1	APOL2	AHCYL2	ADRA1B	C6orf120	ARL4D	AHR	ADIPOR1	PLSCR4	CLIP3	C9orf72	CNOT6	SH3GL1	CCNE2	C11orf24	ATP1B4
	GNPDA2	BAZ2B	ATXN3	BEST3	DNTTIP1	ARAF	ARAF	ANKRD52	FAM222B	ARHGAP28	AKR1B15	ADSS	C7orf60	ASF1B	AIF1L	ADRBK2	PRAMEF10	CMTM3	CMTM3	CXCL12	SNORD18B	CDC6	CA3	BTG2
	HNMT	BBS2	B3GNT9	BLCAP	DPP9	AREG	AREG	ANO10	GDPD1	ARHGEF35	AKR1C3	AFTPH	C9orf41	ATAD2	AIMP1	AFAP1L1	RDH10	CNOT6	CPEB3	DIRC2	SNORD84 // DDX39B	CDCA2	CASC5	C15orf23
	IGHV1-58	BCRP3	BAZ2B	BMP2K	EXOSC6	ARHGAP23	ARHGAP23	AOC4	GSR	ARRB1	ALG6	AGPHD1	CCBE1	ATAD3A	AKAP6	AGK	RNF26	CNP	DOCK1	DMBT1	VTRNA2-1	CDCA8	CCNA2	C4orf6
	KBTBD7	BDH2	BDH2	BOC	FAM120A	ARHGAP29	ARHGAP29	AOX1	HERC6	ARSK	ANG	AKR1B10	CCND2	ATXN7L3B	ALDH1L2	AHR	SLC46A3	COL14A1	DTX3L	DOCK1	XIRP2	CHAC1	CCNB2	CACNA1H
	KLHL5	BEX4	BDNF-AS	C17orf65	FAM195B	ASPM	ARHGEF37	ARHGAP23	HIST1H2AA	ARV1	ANKRD13A	AKR1B15	CD24	AXL	ALYREF	AIF1L	TEAD2	CRYL1	EGFR	DRAM1		CKAP2L	CD55	CACNG1
	LOC100129550	BOC	BEST3	C1S	GEMIN5	ATAD5	ATP6V0A1	ARHGAP29	IFI44	ASIC1	ANKRD2	AKR1C2	CEACAM19	BAZ1A	AMZ2	AKAP6	TMEM19	DIRC2	EPHB2	DTX3L		CMKLR1	CD97	CCNA1
	LOC100130298	C1S	BEX4	C20orf166-AS1	GJD4	ATP6V0E1	ATP6V0E1	ARHGEF37	IFI44L	ATL1	ANO8	ALDH2	CEP128	BCLAF1	ANKRD50	AKTIP	UST	DNAJC28	EPHX1	EGFR		COL6A3	CDC20	CCNB2
	LOC100505812	C1orf85	BMP2K	C6orf70	HEY1	ATP8B1	ATP8B1	ARL4A	IFIH1	ATP8B1	ANXA3	ALG6	CKAP4	BIN3	APOBEC2	ALDH1L2	ZNF100	DOCK1	FAM116A	EPHB2		CTSC	CENPF	CD97
	MCCC2	C2	BOC	CABP7	IGKV2D-24	BAIAP2	AURKB	ARSK	IFIT1	AUH	AP1AR	ANG	CLCN4	BNC1	APOL4	AMZ2	ZNF615	DOK4	FAM210B	EPHX1		CYSLTR1	CENPI	CDK18
	MGC40069	C2orf27A	BTBD8	CAD	IPO4	BEAN1	AVPI1	ATP6V0A1	IFIT3	BBS9	AP1S1	ANKFY1	CLINT1	BTBD6	APOOL	ANKRD50		DRAM1	FANCL	FAM116A		DEPDC1	CEP55	CENPI
	MIR3193	C4orf3	C12orf39	CADM2	JAG1	BLM	BAIAP2	ATP6V0E1	IFITM1	BCAT2	AP3B1	ANKRD13A	CTR9	C15orf23	ARHGAP11A	ANKRD9		DTX3L	FGL2	FAM212B		DLGAP5	CKAP2L	CHI3L1
	NAP1L3	C7orf31	C14orf159	CADPS2	JAM3	BOP1	C10orf116	ATP7B	IGHV4-34	BPHL	AP5B1	ANKRD20A5P	CXorf26	C17orf109	ARHGAP31	APOBEC2		EPHX1	GDAP2	FAM63B		DTL	CKMT2	CKMT2
	PRMT6	CCDC8	C17orf65	CASC2	L1CAM	C10orf118	C10orf118	AVPI1	IPO13	BRWD3	APLF	ANKRD28	CYLD	C17orf58	ARID5A	ARHGAP11A		ERAP2	GHR	FAM66B		EEF1A2	CMAHP	CMAHP
	QSER1	CCNYL1	C1S	CASP9	LDB3	C15orf44	C1QL4	BAMBI	KCTD2	BST2	ARHGAP18	ANO4	DCBLD2	C1orf9	ARL4D	ARHGAP31		FAM116A	GNPDA2	FANCL		ESCO2	CMYA5	CMYA5
	RAB27A	CCP110	C20orf166-AS1	CCDC8	LINC00278	C1QL4	C1orf105	C10orf116	LINC00243	C14orf1	ARHGEF35	ANXA3	DUSP3	C2orf15 // MRPL30	ASXL2	ARID5A		FAM222B	GSR	FBXO22		EXO1	CNNM4	CNDP2
	RAB8B	CDIPT	C3orf38	CCL2	LUZP6	C1orf105	C1orf110	C10orf118	LINC00322	C17orf100	ARL17B	AOX1	EDNRA	C5orf43	ATP11C	ARL4D		FAM63B	HNRNPA1L2	FGF2		EYA3	COL6A3	CNN2
	RFTN1	CDK8	C5	CCP110	MIR1185-1	C20orf27	CA7	C10orf54	LOC100128253	C19orf66	ARNTL2	AP1S1	EFHD2	C6orf120	ATP2A2	ARPP21		FAM66B	IFI44	GDAP2		F2R	COLQ	COL6A3
	RNU7-45P	CDKN1C	C5orf4	CDC7	MIR1185-2	C3orf52	CACNA1H	C1orf110	LOC100287723	C3orf55	ARPC5	AP3B2	EGR1	C7orf60	ATP7A	ASMTL		FGL2	IGF2BP2	GNPDA2		FAM111B	COX6A2	COLQ
	SESN3	CDNF	C6orf70	CDK8	MIR767	C6orf15	CACNG1	C6orf15	LOC100505761	C6orf106	ARRB1	APLF	EIF4EBP2	C9orf41	ATP8B2	ASPM		FUCA2	IL34	GSR		FEM1A	CPEB2	COX6A2
	SLC30A1	COIL	CADPS2	CDKL5	MSN	CA7	CAMKK2	CACNA2D1	LOC389765	C6orf162	ASIC1	APOL1	EIF5A2	CAPN3	ATXN7L3B	ATP11C		GABRE	IRAK1BP1	HNRNPA1L2		FST	CRIP1	CRIP1
	SLC38A7	CPT1A	CASP9	CDKN1C	MTMR3	CASC5	CASQ1	CACNG4	MED21	C7orf23	ATG16L1	APOL2	EN2	CARNS1	BASP1	ATP2A2		GHR	KIAA0564	HPRT1		GARS	CSRP3	CSRP3
	SUPT4H1	CREBRF	CBX6	CDKN2AIP	NCS1	CASQ1	CAV1	CAMKK2	MIR1234	CA7	ATG9B	ARHGAP18	EP300	CASZ1	BCLAF1	ATP8A1		GNPDA2	KIAA1671	IFI44		GPR56	CYSLTR1	CTSH
	TFB2M	CTSO	CCDC109B	CDNF	NFATC3	CAV1	CCDC85A	CASQ1	MIR4302	CACNB3	ATL1	ARHGAP26	FGF7	CCBE1	BRF1	ATP8B2		HACE1	KIF16B	IGF2BP2		GSG2	DCK	DAPK3
	TLR3	CYP1B1	CCDC144A	CECR2	NKIRAS2	CCDC59	CCDC91	CCDC85A	MIR4504	CADM4	ATP13A2	ARHGEF26	FLJ43681	CCNC	BRMS1L	ATP9A		HNMT	KLHL36	IGKC		HCN2	DEPDC1	DDN
	TRAK2	CYP4V2	CCDC8	CG030	NSMCE1	CCDC85A	CCNA1	CCDC91	MIR4518	CALCRL	ATP1B1	ARHGEF35	FLRT3	CCND2	BTBD6	ATXN7L3B		HSBP1L1	LACTB	IL34		HDAC9	DKFZp451B082	DNASE1L1
	TRIM16	DDO	CCNE1	CHD7	NUP133	CCNB1	CCNDBP1	CCNDBP1	MIR552	CCDC125	ATP2B4	ARL17A	FOPNL	CCNK	C10orf12	B3GALT2		HSD17B11	LOC100129502	KLHL36		HIST1H1B	DLGAP5	DPYSL5
	TTC30B	DDX3Y	CCP110	CLDN12	OLFML2A	CCNB2	CD109	CD24	MIR598	CD2AP	ATP6V1A	ARL17B	FZD6	CD24	C10orf55	BASP1		HSDL1	LOC100130027	LINC00472		HIST1H2AI	DMC1	ERBB4
	VANGL1	DENND5B	CDK8	CMBL	POM121L8P	CCRN4L	CD276	CD276	MT1A	CD320	ATP8B1	ARNTL2	GMFB	CD46	C11orf58	BAZ1A		IGDCC4	LOC100287934	LOC100129033		HIST1H2BM	DNASE1L1	EXOG
	WDR19	DHTKD1	CDKN1C	COL14A1	PPP1R27	CD276	CD36	CD55	MX2	CDH8	AVL9	ARPC5	GPKOW	CD97	C15orf23	BCDIN3D-AS1		IRAK1BP1	LOC100506394	LOC100130428		HIST1H4L	DPYSL5	F2R
	ZNF227	DIS3L	CDKN2AIP	CPEB3	RAB40B	CDC20	CDC25C	CDH8	PAPSS2	CDON	B4GALNT1	ARRB1	GPR107	CDK12	C15orf42	BCLAF1		KIAA0564	LOC646903	LOC100130705		HIST2H2AB	DTL	FABP3
	ZNF267	DMXL2	CDNF	CPT1A	RN5S134	CDC45	CDC6	CDK4	PARM1	CDR2	BBS9	ARRDC3	HIF1A-AS2	CEACAM19	C17orf48	BGN		KIAA1377	LOC647859	LOC100287934		HIST2H3D // HIST2H3A // HIST2H3C	ERBB4	FBXO27
	ZNF37A	EFCAB7	CECR2	CSAD	RN5S300	CDK1	CDCA2	CES4A	PARP9	CHML	BEND7	ARRDC4	HIST1H2BN	CERS6	C1orf38	BHLHE40		KLHL36	MBLAC2	LOC100506191		HUNK	F2R	FHL3
	ZNF585B	EFEMP1	CHD7	CTSO	RNF216P1	CDK2AP2	CDK2AP2	CHML	PRRG4	CLN3	BHMT2	ASIC1	HS2ST1	CHRNG	C1orf9	BIN3		LACTB	MEST	LOC100506394		IGSF22	FABP3	FIBIN
	ZNF618	EFHD2	CHEK2P2	CYGB	RNU7-64P	CDK4	CDK4	CHSY3	RAF1	CNEP1R1	BIRC3	ATG9B	IL6ST	CHST3	C20orf166	BRP44L		LOC100129033	MIR323A	LOC100506966		IGSF8	FAM111B	FLG
		EFS	CLDN12	CYP27A1	RNY4P13	CENPF	CDKN2B	CNTN3	RALGAPA2	CNRIP1	BLVRB	ATL1	IPMK	CKAP4	C21orf91	BTBD6		LOC100129502	MIR4653	LOC284926		IMPG2	FOXM1	FRAS1
		EGFL8 // PPT2	CLEC2B	DDB2	SEMA7A	CENPK	CDKN3	COL11A1	REXO1L1	COMMD8	BPHL	ATP13A2	IQCK	CLINT1	C22orf13	BTG3		LOC100132891	MOV10	LOC389906		INHBA	FSTL3	FRK
		ELOVL3	CNIH2	DDX3Y	SH3BGRL2	CEP55	CDRT15	COL12A1	RN5S255	COQ3	BST2	ATP1B1	KIAA0101	CMTM6	C2CD3	BUB1		LOC400752	MRPL34	LOC646903		ITGA4	GPR56	FSTL3
		ERO1LB	COL14A1	DFNB59	SLC39A9	CEP85	CELSR1	COX8A	RN5S344	CPA4	C11orf71	ATP2B4	KIAA1199	CNPY1	C5orf43	C10orf125		LOC647859	MT1CP	MEST		ITGB1BP2	GPX7	GBP6
		ESYT3	CPT1A	DLG2	SLN	CNDP2	CENPE	CPD	RNU6-14	CPEB3	C14orf1	ATP6V1A	LOC100132832	COLEC12	C6orf120	C10orf55		MANSC1	NET1	MRPL34		JPH1	GRIP2	GPRC5B
		EYA4	CREBRF	DMXL2	SNORD114-30	CNIH	CHML	CPZ	RNU7-70P	CPNE8	C17orf100	ATP8B1	LOC285556	COQ10B	C7orf60	C10orf71		MAP2K4	NIPSNAP3B	MRPL36		KCNQ4	GTSE1	GRIP2
		FAM120C	CRISPLD2	ECM2	SORBS1	CNTN3	CILP	CREBBP	SAMD9	CRAT	C17orf69	AVL9	LOC440993	CPLX1	C9orf41	C11orf24		MBTD1	PARP14	MT1CP		KIF11	GYS1	HECW2
		FAM13C	CTNNA3	EDNRA	SRPR	COL10A1	CLN6	CRIM1	SAMHD1	CREG1	C19orf73	B3GALT6	LOC541471 // LINC00152	CSTF3	CACNA1S	C17orf109		MDM2	PARP9	MT1E		KIF14	HCN2	HSPB7
		FAM179B	CTSO	EFEMP1	SSX4	COX6A2	CNDP2	CRMP1	SCD5	CYB5R4	C1orf220	B4GALNT1	LOC645359	CXorf26	CACNB1	C17orf48		MEX3A	PDE6D	NAAA		KPRP	HDAC5	HTR3E
		FAM196A	CYFIP2	EFHD2	SSX4B // SSX4	COX8A	CNN1	CSPG4	SLC7A11	CYBRD1	C3orf14	BAIAP2L1	LRRN4CL	CXorf28	CAMK2B	C19orf54		MIR154	PGM2L1	NBPF1		KRT31	HIST1H2AI	IGK@
		FAM206A	CYP27A1	ELOVL3	TAGLN2	CPEB2	CNN2	DBC1	SNORD8	CYP2R1	C3orf55	BBS9	LZTS1	CYLD	CAMSAP2	C1orf38		MRPS17	PIGB	NCOA1		LDLRAD3	HIST1H2BM	IGLV3-1
		FAM217B	CYP4V2	EPB41L2	TIMP3	CREBBP	CNTN3	DCLK2	SP110	DCLK2	C3orf67	BEND7	MAPRE1	DCBLD2	CAPN3	C1orf9		NAP1L5	PRIM1	NET1		LOC100128262	HIST1H4L	IGSF8
		FAM66E	DCLRE1A	ERAP1	TMC7	CRIP1	COL12A1	DDX11L10	STX18	DDR1	C4orf29	BHMT2	MET	DCLK1	CAPN6	C22orf13		NQO1	PTBP2	NRCAM		LOC100507246	HJURP	INO80C
		FAM8A1	DDB2	FAM106CP	TMEM158	CRIP2	COX8A	DIAPH1	TFCP2L1	DDX58	C6orf15	BLOC1S2	MIDN	DGKI	CARNS1	C2CD3		OXCT1	PTPRU	NUDT21		LOC285556	HSPB7	INPP5F
		FLJ41481	DDTL	FAM132B	TNNT1	CSDC2	CPZ	DNER	TNFRSF14	DDX60	C6orf162	BLVRB	MIR1-1	DNAJC10	CASZ1	C6orf120		PAIP1	RAB8B	PARP14		LRRN4CL	IGK@	ITGA4
		FLT3LG	DDX3Y	FAM13C	TUFT1	CTNNBIP1	CREBBP	DPP3	UBE2V1	DENND1B	C6orf228	BNC2	MIR1302-7	DPY19L3	CCBE1	C6orf48		PDE6D	RALGAPA2	PFN2		LUZP6	IMPG2	ITGA7
		FNDC3A	DENND5B	FAM178A	URB1	CYP2J2	CRIM1	DPP9	YIPF6	DHRS11	C6orf47	BPHL	MIR1972-1	DUSP10	CCDC169-SOHLH2	C7orf60		PDK4	RBBP9	PGM2L1		MAD2L1	INA	ITGAX
		FNIP2	DHFRL1	FAM179B	XIRP1	CYP4F24P	CRIP2	DPYSL4	ZC3HAV1L	DISP2	C9orf116	BST2	MIR221	DUSP3	CCDC58	C8orf46		PGM2L1	RBL1	PRIM1		MCM10	INO80C	ITGB1BP2
		FOXD4	DLG2	FAM189A2	YWHAG	DCK	CRMP1	DRP2	ZNF738	DKFZP434I0714	CA7	C10orf32-AS3MT	MIR3115	DYNLL2	CCND2	C9orf41		PIGB	RETSAT	PTBP2		MEF2A	ITGA4	KBTBD5
		FYCO1	DMXL2	FAM196A		DDX11L2	CYP4F2	DSTN	ZNF799	DMXL1	CACHD1	C11orf71	MIR4253	E2F7	CCNK	CACNA1S		PPT1	RNF213	PTCHD4		MKI67	ITGA7	KIAA1024
		GAB1	DTNA	FAM66E		DEFB103A // DEFB103B	DANCR	DUSP1		DNAJC12	CADM4	C14orf1	MIR501	E2F8	CD46	CACNB1		PTBP2	RRM2B	PTPRU		MYBPC2	ITGB1BP2	KIF23
		GATM	ECM2	FAM82A1		DENND2C	DBC1	DUSP14		DNASE2	CAMK2G	C14orf126	MIR548AL	EDNRA	CDK1	CACNG6		PTEN	SAMHD1	RFK		MYOM1	ITGB8	LDB3
		GATSL1	EFEMP1	FBLN7		DHCR24	DDN	EEF1DP3		DPYSL2	CAMK2N1	C14orf149	MIR548X2	EIF4EBP2	CDK12	CADM2		RAB8B	SCD5	RNU2-7P		MYOT	JPH1	LDLRAD3
		GBAS	EFHD2	FBXO36		DHCR7	DEFB103A // DEFB103B	EFHD1		EDNRB	CAMTA2	C17orf100	NAPG	EIF5A2	CEACAM19	CAMK2B		RASA4B	SCPEP1	RRM2B		NCAPG	KIAA1024	LINC00159
		GJD2	EGFL8 // PPT2	FCGR1C		DIAPH1	DENND2C	EFR3B		EFCAB4B	CAPN2	C1QTNF1	NDP	ELK3	CENPP	CAND2		RBBP9	SENP1	SAMD9		NCAPH	KIF14	LINC00243
		GPC4	ELOVL3	FGF11		DNAJB1	DHCR24	EGF		EFNA4	CASP4	C1orf201	NEGR1	EN2	CENPV	CAPN3		RDH10	SKIL	SAMD9L		NDC80	KIF18A	LINC00278
		GSTA4	EMC9	FHAD1		DNASE1L1	DHCR7	EHD2		EGFR	CBWD1	C1orf53	NLN	ENAH	CERS6	CAPN6		RETSAT	SLC24A3	SCARNA9L		NDP	KIF20A	LOC100286922
		GTF2IP1	EMP2	FOXO1		DNTTIP1	DIAPH1	EMP1		ELF4	CCDC125	C21orf49	PABPC1	ENC1	CFL2	CARNS1		RNU7-6P	SLC25A27	SENP1		NMRK2	KIF23	LOC100499405
		H2AFY2	ERI2	FRZB		DPP9	DIAPH2	EMP3		EMP1	CCDC30	C3AR1	PANX1	ENOPH1	CHCHD8	CCDC110		RRM2B	SLC46A3	SERPINB9		NRAP	KLF2	LOC100507246
		H3F3B // H3F3A	FAM120C	GABRE		DUSP14	DNTTIP1	ENO2		ENPP4	CCDC85A	C3orf14	PAQR5	ENOX2	CHRNG	CCDC169-SOHLH2		SAMD9	SNN	SLC12A7		NUSAP1	KPRP	LOC100509824
		HBP1	FAM13C	GBAS		DUSP5	DPP4	ENPP4		ENPP5	CD2AP	C3orf55	PDIA3	EP300	CHST3	CCDC58		SCD5	SNORD113-9	SLC30A1		PAQR5	LDB3	LOC285556
		HMOX1	FAM178A	GJD2		E2F1	DPP9	EPB41L4A		EPB41	CD320	C4orf29	PI4K2A	EXOC2	CIT	CCNA2		SERPINB9	SNORD114-11	SLC36A4		PBK	LDLRAD3	LOC440895
		HNRNPA1L2	FAM179B	GPM6B		EHD2	DRP2	EPHA4		EPSTI1	CD99P1	C5orf30	PLEKHA2	FABP5P3	CKAP4	CCND2		SGSH	SNORD114-15	SLC46A3		PCK2	LINC00159	LOC729970
		HPS3	FAM189A2	GPR89A		EIF4EBP1	DSTN	EPS15		ERMAP	CDADC1	C6orf15	PM20D2	FAM100B	CKM	CCNJ		SLC25A12	SNORD114-22	SPATA18		PDXP	LINC00520	LRRC1
		HSPA4L	FAM196A	GRAMD1B		EMP1	DUSP1	EXOC6		EVI5	CDCA7L	C6orf162	PRKCA	FAM104A	CKS2	CCNK		SLC25A27	SNORD114-25	SSX2IP		PDZRN3	LOC100287144	LUZP6
		ICK	FAM198B	GRIK1-AS2 // BACH1		EMR2	DUSP14	EXPH5		EYA1	CDK14	C6orf228	PSIMCT-1	FAM172A	CLCN4	CD46		SLC40A1	SNORD114-9	STAMBPL1		PRKCA	LOC100507246	MAMDC2
		IFI16	FAM216A	GRPEL2		ERLIN1	DUSP5	FAM115A		FAM102B	CDKL4	C6orf72	PSMA3	FAM227B	CLDN12	CDC20		SLC7A8	SNORD63	TLR3		RAPH1	LOC285556	MCAM
		IGIP	FAM63B	GUCY1B3		EXOSC6	DUSP8	FAM115C		FAM108C1	CDKN2AIPNL	C7orf23	RAP1B	FAM35A	CLINT1	CDC42EP1		SNORD113-3	SNX16	TMEM25		RN5S441	LPCAT4	MIR1200
		IL10RB	FBXO22	GUSBP1		FAM115C	EHD2	FAM120A		FAM125A	CDO1	C9orf116	RB1	FANCI	CLMP	CDH11		SNORD114-17	SP110	TRIAP1		RNY1P5	LRP8	MIR139
		IL1R1	FDXR	GUSBP11		FAM120A	EIF5AL1	FAM134C		FAM13B	CDR2	C9orf170	RN5S155	FCER1G	CMTM6	CDK12		SNX16	SPRR2A	TRIM22		SBK1	LRRN3	MIR4660
		ING4	FGF11	H2AFY2		FAM129B	ELMOD1	FAM195B		FAM168A	CDRT1	CACHD1	RN5S496	FILIP1	CNPY1	CENPP		SOGA3	SYT11	TRIM9		SCAF1	LRRN4CL	MMP15
		IRF2	FHAD1	HAUS1		FAM134C	ELOVL6	FAM20B		FAM171B	CEL	CADM4	RRP1B	FKBP4	COASY	CENPV		SPATA6	TAP1	TUBE1		SHCBP1	LTBP1	MMP2
		KAT2B	FLJ44006	HERC2P4		FAM195B	EMP1	FAM214B		FAM218A	CELA3A	CALCRL	SCN5A	FMNL1	COLEC12	CENPW		TAP1	TMEM65	UBE2L6		SKA1	LUZP6	MTM1
		KCNMB4	FLT3LG	HIP1		FAM20B	EMP3	FAM46B		FAT4	CENPO	CAMK2G	SGCG	FOPNL	COQ10B	CEP55		TGFBR1	TMTC4	USP12		SKA3	MAMDC2	MYBPC1
		KIAA0825	FYCO1	HIST1H1T		FAM214B	EMR2	FAM49A		FGD6	CEP120	CAPN2	SLC1A3	FRMD4B	CRLF1	CERS6		TLR3	TRAM1	VHL		SLC1A4	MCAM	MYBPC2
		KIAA1033	GADD45G	HIST1H2BC // HIST1H2BI // HIST1H2BE // HIST1H2BF // HIST1H2BG		FAM219A	ERLIN1	FAM63A		FGF5	CHIC1	CASK	SNAPC3	FZD6	CSTF3	CFL2		TMEM87B	UBE2L6	WHAMMP1		SLC6A15	MFSD2A	MYF6
		KIAA1107	GATSL2	HIST1H3F		FAM63A	EXOC6	FAM75C1		FLJ46906	CHKA	CBWD1	SNORA27 // SNORD102 // RPL21	GJD4	CTNNA3	CHCHD8		TMTC4	VSIG10	ZMAT3		SLC6A9	MIR635	MYH7
		KIAA1755	GBAS	HIST2H2BC		FAM83H	EXOSC6	FAM83H		FMR1	CISD1	CCDC125	SNORD102	GLB1L	CTNNAL1	CHD3		TRAM1	ZDHHC15	ZNF100		SNAR-D	MKI67	MYL3
		KIF3B	GCFC1-AS1	HNRNPU-AS1		FASN	EXPH5	FAM89A		FNBP1L	CLCF1	CCDC148	SNORD111	GNA13	CTSC	CHRD		TRANK1	ZMAT3	ZNF267		SNX17	MME	MYOM1
		KLHL24	GDNF	HOXA5		FCGR2B	FAM115C	FBXL16		FOXN3	CLN3	CCDC23	SNORD114-2	GOLPH3	CXorf26	CHRNG		TTC39C	ZNF141	ZNF283		TMEM194A	MYBPC1	MYOT
		LACTB2	GJD2	HPS3		FKBP1AP1	FAM120A	FBXO16		FRRS1	CLU	CCDC85A	SNORD63	GPCPD1	CYLD	CHST3		UBA7	ZNF267	ZNF521		TNFAIP6	MYBPC2	NAPG
		LINC00341	GNAT1	HSD11B2		FLVCR2	FAM127C	FERMT2		FUCA1	CNEP1R1	CCND3	SNORD78	GPKOW	DCLK1	CHSY1		UBE2L6	ZNF37A	ZNF568		TOP2A	MYF6	NAV3
		LMBRD1	GOLGA6L5	HSD17B14		FOXC2	FAM134C	FLJ22447		G6PD	CNTD1	CCRN4L	STYX	GPR107	DCP2	CKAP2L		UNC119	ZNF37BP	ZNF615		TPX2	MYL3	NCAPG
		LOC100129550	GPM6B	HSPA4L		FOXM1	FAM195B	FLVCR2		GABARAPL1	COG5	CD2AP	TEX2	GRASP	DESI2	CKAP4		VAMP1	ZNF521	ZNF658B		UHRF1	MYOM1	NID2
		LOC100130027	GRAMD1B	HSPA9		FSTL3	FAM20B	FOLR1		GAL3ST4	COMMD7	CD83	THSD1	GRSF1	DGKI	CKM		VHL	ZNF658B	ZNF667		ULBP1	MYOM2	NMNAT2
		LOC100130298	GSTT2B	ICK		FTSJ1	FAM214B	FRRS1		GBP1	CPA4	CD99P1	TNFAIP6	H3F3A	DMD	CLCN4		WWC2	ZNF783	ZNF714		UNC5B	MYOT	NPY6R
		LOC100130581	GTF2IP1	IFI16		G6PC3	FAM45B	FRY		GBP3	CPNE8	CDC42EP4	TSR1	HAS1	DMWD	CLINT1		XRCC6BP1		ZNF790-AS1		XBP1	NAV2-AS1	NRAP
		LOC100132707	GUSBP11	INSR		GDPD5	FAM63A	FTSJ1		GDAP1	CPT1C	CDCA7L	TXLNB	HFE2	DNAJC10	CLMP		YPEL3		ZNF91		XIRP1	NAV3	NT5DC3
		LOC100506394	H2AFY2	IRF2		GEMIN5	FAM83H	G6PC3		GDE1	CPVL	CDK14	UBE2N	HIPK3	DNAJC8	CMTM6		ZC3HAV1				XIRP2	NCAPG	NUDT11
		LOC100507419	H3F3B	IRX3		GINS2	FBLN1	GAB2		GNAS-AS1	CRAT	CDK7	UBE2W	HIST1H3A	DPY19L3	CNPY1		ZFP14				YARS	NDC80	OLFML3
		LOC153684	HDAC4	ITIH4-AS1		GLUD1	FDPS	GARS		GNB4	CREBL2	CDKN2AIPNL	USP14	HJURP	DUSP19	COASY		ZFP30					NID2	P2RX1
		LOC282997	HEATR8-TTC4	KAT2A		GPC6	FERMT2	GAS2L3		GNPTAB	CREG1	CDR2	UTP15	HMBS	DUSP3	COLEC12		ZMAT3					NRAP	P2RY2
		LOC284926	HIP1	KAT2B		GTF3C6	FHL3	GDF6		GPR135	CROT	CDRT1	VTA1	HN1	DUSP7	COPZ2		ZNF180					NT5DC3	PACSIN3
		LONP2	HIST1H2BC // HIST1H2BI // HIST1H2BE // HIST1H2BF // HIST1H2BG	KCND2		GYS1	FLJ22447	GDPD5		GPR137B	CTNNBIP1	CELA3A	WWTR1-IT1	HS2ST1	DYNLL2	COQ10B		ZNF264					NUDT11	PAQR5
		LSM11	HIST2H2BC	KCNQ1OT1		HAS2	FLVCR2	GEMIN5		GPRC5A	CYB561D1	CEP290	YRDC	HSPB8	E2F8	CORO7-PAM16		ZNF267					NUSAP1	PCDH18
		LSMD1	HPRT1	KITLG		HIST1H2BB	FOLR1	GNLY		GREB1L	CYB5R4	CHIC1	ZNF639	IFFO1	EAF2	CRLF1		ZNF429					OLFML3	PDE2A
		LYST-IT1	HPS3	KLHL15		HIST1H2BL	FOXC2	GPR1		GRIA1	CYBRD1	CHIC2		IGK@	EDNRA	CRLF3		ZNF521					P2RY2	PDE7A
		LZIC	HSD11B2	LINC00174		HMGCR	FRAS1	GPR56		GRID1-AS1	CYP2R1	CHKA		IKZF5	EEF1A2	CTNNA3		ZNF566					PAQR5	PDXP
		MAGEA12	HSPA4L	LOC100129502		HMGCS1	FRY	GPRC5A		GSG1	DCAF10	CISD1		IQCK	EHBP1L1	CTNNAL1		ZNF568					PBK	PDZRN3
		MAP3K12	HSPA9	LOC100129550		HNRNPA0	G6PC3	GRIK2		GULP1	DDHD2	CLCF1		IRAK1	EIF4EBP2	CXorf26		ZNF585B					PDXP	PHOSPHO1
		MED28	ICK	LOC100130027		HRASLS5	GARS	GSG1		H2AFJ	DDX26B	CLDN1		JHDM1D	EIF4G3	CYLD		ZNF611					PHOSPHO1	PLCD1
		MEGF10	IDNK	LOC100130691		HSD3B2	GBP6	GSTTP1		HCN3	DDX58	CLDN15		KCNJ2	EIF5A2	CYP2J2		ZNF658B					PKDCC	PPP1R1A
		MGC39372	IFI16	LOC100132891		HSPB6	GDPD5	GTF3C6		HCST	DHCR24	CLGN		KCTD12	EN2	DACT1		ZNF836					PLK1	PPP1R3A
		MIR1185-1	IGIP	LOC100133050		HSPB7	GEMIN5	HAPLN3		HERC6	DHRS11	CLIC2		KIAA1430	ENAH	DCLK1		ZSWIM4					PPM1E	PRDM8
		MIR27B	IGLV7-43	LOC100133315		HYOU1	GMPR	HBEGF		HGSNAT	DHRS7	CLIP3		KIAA2026	ENOPH1	DEPDC1							PRKAA2	PRICKLE2
		MIR29C	IL1R1	LOC100170939		IL20RA	GOLIM4	HCN2		HOMER1	DIRAS3	CLTC		KIF2A	ENOX2	DESI2							PRKCQ	PRKAA2
		MIR3188	IMPA2	LOC100188947		INHBE	GPC6	HIST1H2AE		HOTAIRM1	DKFZP434I0714	CLU		KLHL31	EP300	DKFZp451B082							PRKG1	PRKCQ
		MIR3193	IRAK3	LOC100302640		INPP5F	GTF3C6	HIST2H2AB		HS3ST5	DLG5	CMTM4		KRT82	ESYT1	DLGAP5							PRR11	PRKG1
		MIR329-1	IRF2	LOC100506032 // NBPF9 // NBPF7 // NBPF12		INSIG1	HAPLN3	HMGCS1		HTATIP2	DNAJC12	CNEP1R1		LDHA	ETV5	DMD							PRR16	PTPLA
		MIR382	KAT2B	LOC100506114		IPO4	HBEGF	HYOU1		IFI27	DNAJC24	COBL		LIFR	EXOC2	DMWD							PTPLA	PTPN13
		MIR4530	KBTBD3	LOC100506458		ITGA5	HIST1H2BL	IFNA1		IFI44	DNAJC28	COG5		LINC00520	EYA3	DNAJB5							PTPN13	RAB40B
		MIR487B	KBTBD8	LOC100506804		ITGB3	HIST2H2AB	IGF2R		IFI44L	DNM1L	COL8A1		LOC100499467	FAM100B	DNAJC10							RASGRF1	RAB9B
		MIR543	KCND2	LOC100506948 // SNORD116-28 // SNORD115-26 // SNORD115-13 // SNORD115-7 // SNORD107		ITPR2	HMGCS1	IGFBPL1		IFI6	DNM3	COMMD8		LOC283624	FAM101B	DNAJC4							RCAN2	RASL11B
		MIR552	KCNH2	LOC100507092		ITPRIP	HRASLS2	IGFN1		IFIH1	DOK4	COQ2		LRRC58	FAM13C	DUSP27							RDH5	RGCC
		MIR643	KCNQ1OT1	LOC100507217		KATNB1	HRASLS5	IGLV2-18		IFIT1	DPYSL2	COQ3		LZTS1	FAM172A	DUSP3							RN5S156	RGS4
		MMAA	KIAA0528	LOC100507367		KCTD5	HYOU1	INPP4B		IFIT3	DPYSL3	COTL1		MAPKAPK5	FAM20C	DUSP7							RN5S165	RN5S134
		MMP19	KIAA1107	LOC100652919		KIAA0101	IGF2R	INPP5A		IFITM1	DSTNP2	CPA4		MAPRE1	FAM227B	E2F8							RN5S221	RNU6-14
		MT1M	KIAA1147	LOC344595		KIAA0284	IGFBPL1	INSIG1		IFITM2	DYM	CPEB1		MCAM	FAM83D	EAF2							RN5S381	RPRM
		N4BP2	KLF9	LOC645513		KIAA1161	IGKV1-16	INSIG2		IFITM3	EDN1	CPNE8		MEF2D	FAM86FP	EDNRA							RN5S81	RRM2
		NAAA	KLHL15	LOC647859		KIAA1199	IGSF8	IPO4		IFITM4P	EDNRB	CRAT		METTL1	FBN1	EEF1A2							RNU6-66	RUSC2
		NEIL1	KLHL24	LOC728190		KIF18A	INPP5F	ITGA5		IFT52	EFNA5	CREBL2		METTL23	FBXL19-AS1	EGR1							RNY1P5	SAP30
		NEK4	KY	LOC729815		KIF1C	INSIG1	ITPR2		IGF2BP2	EFR3A	CREG1		METTL4	FBXO27	EHBP1L1							RRM2	SEMA3C
		NET1	LINC00339	LPAR4		KIF20A	IPO4	ITPRIP		IGFBP5	EFR3B	CRHBP		METTL8	FCER1G	EIF4EBP2							RUSC2	SERPINB12
		NFIB	LMOD2	LRRC37A		KIF23	ITGA5	JAM3		IGFBP7	EMP1	CTNNBIP1		MGAT4A	FEM1A	EIF5A2							SEMA3A	SETDB2
		NLRP1	LOC100128242	LRRCC1		KIF24	ITPR2	JUP		IGFBPL1	ENOX1	CXCR7		MGAT4B	FER1L6	ELN							SGCG	SGCG
		NMD3	LOC100129033	LTB4R2		KIF2C	ITPRIP	KCNA10		IL17RA	ENPP4	CYB5D2		MID1IP1	FILIP1	EMR2							SGTB	SGTB
		NT5M	LOC100129138	LYZL2		KLF2	JAM3	KCTD5		IMPA1	ENPP5	CYB5R4		MID1IP1-AS1	FKBP4	EN2							SH3BGR	SLC1A4
		NUDT21	LOC100130691	MAP3K1		KLHL2	KCTD5	KCTD9		INPP4A	EPB41	CYP26B1		MIDN	FLJ42627	ENAH							SKA1	SLC24A2
		OLFML2B	LOC100287837	MAP3K12		KRT80	KIAA0101	KIAA0226L		IPO13	EPHA2	CYP2R1		MIR1-1	FMNL1	ENO3							SLCO4C1	SLC25A15
		PABPC5	LOC100505516	MAPK6		L1CAM	KIAA1161	KIF1C		IRF9	EPSTI1	DAAM2		MIR130B	FONG	ENOPH1							SLN	SLC25A4
		PARK2	LOC100506240	MBNL3		LBH	KIAA1199	KIR2DS4		ISG15	ERAP1	DCAF10		MIR4289	FOPNL	ENOX2							SMOC1	SLC4A3
		PARP8	LOC100506766	MED28		LDB3	KIF1C	KLF8		ITGBL1	ERAP2	DCAF17		MME	FPGS	EP300							SNORD78	SLN
		PCDHB13	LOC100507092	MEG3		LDLR	KIF24	KLHL2		KCND3	ERMAP	DCUN1D4		MOB1B	FRMD4B	EREG							SNX17	SMOC1
		PCDHB14	LOC100507217	MGC24103		LGALS1	KLHL2	KLHL38		KCTD2	FAM102B	DDHD2		MSH5	FZD3	ESYT1							SORBS1	SNAR-B1
		PCDHB15	LOC153684	MIR1299		LOC100132705	KRT80	KPRP		KCTD7	FAM108C1	DDX26B		MTX3	FZD6	EXOC2							SREBF1	SNAR-C1
		PCDHB8	LOC284926	MIR1972-1		LOC100505536	L1CAM	KRT80		KIAA1328	FAM125A	DDX58		MYF6	GGA2	EYA3							SRPR	SNAR-D
		PCMTD1	LRRCC1	MIR29C		LOC100507127	LBH	L1CAM		KIF16B	FAM135A	DEDD2		MYH8	GJD4	FAM101B							STC1	SNAR-E
		PCMTD2	LSMD1	MIR32		LOC100652958	LCA5	LAPTM4B		KIF21A	FAM13B	DEFB113		MYOM3	GNA13	FAM108A1							STMN2	SNORD115-42
		PCYOX1	MAP3K12	MIR362		LOC154761	LDLR	LBH		LAYN	FAM168A	DFFB		MYOZ2	GNAI2	FAM120AOS							TFPI2	SNX17
		PHYH	MAPK6	MIR3659		LOC642838	LGALS1	LDLR		LCLAT1	FAM171B	DHCR24		N6AMT1	GNG5P2	FAM13C							TIAM2	SORBS1
		PIK3IP1	MED28	MIR3671		LOC728463	LIMS2	LEUTX		LGMN	FAM222B	DHRS7		NAPG	GOLPH3	FAM20C							TMEM194A	SORBS2
		PIK3R1	MEG3	MIR382		LOC729970	LINC00278	LGALS1		LINC00571	FAM59A	DIO2		NARG2	GPKOW	FAM214A							TMOD4	SREBF1
		PNMA1	MGC39372	MIR3942		LOC730755	LIPG	LIMS2		LOC100128054	FAM66B	DIRAS3		NDUFS4	GPR107	FAM227B							TOP2A	SRF
		PODN	MIR1206	MIR421		LONRF1	LNX2	LIPG		LOC100128816	FAM84A	DKFZP434I0714		NEGR1	GPRC5B	FAM86C2P							TOR4A	SRPR
		POU5F1	MIR1290	MIR4295		LPCAT4	LOC100127983	LOC100127983		LOC100128822	FAM91A1	DMXL1		NFIL3	GPSM2	FAM86FP							TP53INP2	ST6GALNAC2
		PPARA	MIR154	MIR4440		LPXN	LOC100129620	LOC100287834		LOC100129195	FANCF	DNM1P46		NGFR	GRASP	FAP							TPX2	ST8SIA2
		PPIL3	MIR3132	MIR4659A		LSS	LOC100130776	LOC100507127		LOC100132352	FAT4	DNM3		NID1	GRSF1	FBN1							TRAF6	STMN2
		PRMT6	MIR329-1	MIR4692		MAGT1	LOC100268168	LOC100507507		LOC100132396	FBXW10	DOCK5		NLN	GSG2	FBXL22							TSPY2	TECRL
		PRTFDC1	MIR421	MIR4704		MAMLD1	LOC100289196	LOC145694		LOC100134229	FBXW2	DPYSL2		NOP14	H1F0	FCER1G							UAP1L1	TMC6
		PSMB8	MIR4267	MIR4803		MAP2K3	LOC100505801	LOC441698		LOC100170939	FETUB	DSTNP2		NPTX2	H3F3A	FDPS							USP43	TMEM173
		PTCHD4	MIR4635	MIR532		MAPKAPK3	LOC100506670	LOC643955		LOC100287628 // ATF7IP2	FGD6	DUSP5		NREP	HENMT1	FEM1A							VGLL2	TMOD4
		QSER1	MIR548O2	MIR548AN		MAPRE3	LOC100507127	LOC645638		LOC100287934	FGF1	DYNC1I1		NT5E	HFE2	FHOD3							WIPF3	TNFAIP8L3
		RAB27A	MIR590	MIR579		METTL7B	LOC100652958	LOC728643		LOC100288490	FGF2	EDN1		NUCKS1	HIPK3	FILIP1							WWTR1-IT1	TNNC2
		RAB2B	MIR642B	MIR603		MFSD2A	LOC145694	LONRF1		LOC100288911	FGF5	EDNRB		NUFIP2	HIST1H2AH // HIST1H2AG // HIST1H2AM // HIST1H2AL // HIST1H2AK // HIST1H2AI	FKBP4							XBP1	TOR4A
		RALGPS2	MIR924	MIR708		MGAT5	LOC285359	LPCAT4		LOC100294341	FGFR1	EFNA5		ODC1	HIST2H3D	FMNL1							XIRP1	TP53INP2
		RARRES3	MKNK2	MMAA		MGLL	LOC729970	LRRFIP2		LOC100505761	FIG4	EFR3A		OLFML3	HIST2H4B // HIST4H4 // HIST2H4A // HIST1H4L // HIST1H4E // HIST1H4B // HIST1H4H // HIST1H4C // HIST1H4J // HIST1H4K // HIST1H4F // HIST1H4D // HIST1H4A // HIST1H4I	FNIP2							XIRP2	TRAF5
		RFTN1	MPPE1	MOV10		MICA	LONRF1	LTBP1		LOC100505812	FJX1	EFR3B		OMA1	HK2	FOPNL							YIPF7	TRIM38
		RNU2-7P	MSH2	MSH2		MIER2	LOXL4	MAGT1		LOC100507127	FLJ38379	EID2B		PAICS	HMBOX1	FSD2							ZFP36L2	VGLL2
		RPS6KA3	MT1X	MT1F		MIR1224	LPCAT3	MAP1LC3A		LOC100507539	FLJ46906	ELF4		PAN2	HMBS	FZD3								WIPF3
		RSBN1L	MUC20	MXRA5		MIR23A	LPXN	MAP3K6		LOC100507632	FLNB	ELMOD1		PANX1	HMGN2P42	FZD6								XIRP2
		SAP30L	MXRA5	MYOZ2		MIR891A	LRRC1	MAPKAPK3		LOC151009	FMR1	ELOVL5		PCNA	HMGN3	GAMT								YIPF7
		SAT1	NBPF1	MZT2B		MMP15	LRRC16A	MAPRE3		LOC220729	FOXN3	ENOX1		PDIA4	HN1	GGA2								ZC3H12C
		SCARNA9	NCOA1	N4BP2		MMP2	LSS	MBD3L2		LOC400043	FRMD5	ENPP4		PHF10	HOOK3	GJD2								ZFP36L2
		SCARNA9L	NEIL1	N4BP3		MON1B	MAGT1	MFSD6		LOC401588	FUCA1	ENPP5		PHF2	HRC	GJD4								ZNF280A
		SCPEP1	NFIA	NBPF10		MPV17L2	MAPKAPK3	MICA		LOC439990	G6PD	ENTPD4		PI4K2A	HS2ST1	GNA13								ZNF474
		SEPSECS	NHLRC3	NBPF11		MSMO1	MAPRE3	MICAL2		LOC440894	GAL3ST4	EPB41		PKP1	HSPB6	GNAI2
		SGSM2	NOTCH1	NBPF12		MSN	MCF2	MICB		LOC645206	GALNT5	EPB41L4A		PLAU	HSPB8	GOLPH3
		SLC16A9	NT5M	NBPF14		MTHFD2	MELK	MIR3646		LOC646214	GBP3	EPHA2		PM20D2	HTRA1	GPC2
		SLC38A3	NUDT21	NBPF16 // NBPF24 // NBPF11		MTMR3	METTL7B	MIR4655		LOC728613	GCLM	EPHA4		POLR2C	IFFO1	GPKOW
		SLC38A7	NUDT6	NBPF24		MVD	MFSD5	MPV17L2		LOC730101	GDAP1	EPN2		PPP1R12B	IGSF23	GPNMB
		SMAD5	OLFML2B	NBPF9		MYBL2	MGAT5	MSL3P1		LRBA	GDE1	EPSTI1		PPTC7	IKZF5	GPR107
		SNORA11	OR10G8	NEIL1		MYH2	MGC23284	MSN		LRP11	GLIPR1	ERAP2		PRKAA2	IL6ST	GPRC5D
		SNORD114-19	OTOF	NEU4		MYH9	MICA	MUC1		LY6E	GLTP	ESM1		PRKAG3	INHBA	GPSM2
		SNORD114-3	PAR5	NFIA		MYL2	MICAL1	MVD		MAMSTR	GNB4	ESYT3		PRKCQ	IPMK	GRAMD3
		SNORD116-11	PARP8	NHLRC3		MYOM2	MICAL2	MYEF2		MAP3K3	GNPTAB	EVI5		PRR13	IQCB1	GRASP
		SNORD116-13	PCDHB12	NOTCH1		NAV3	MICB	MYH10		MCCC2	GPAM	FAM102B		PSMA3	IQCK	GRIA3
		SNORD116-26	PCDHB13	NOTCH2NL		NCKAP5L	MIER2	MYH9		MEGF9	GPR135	FAM103A1		PTAR1	IRAK1	GRSF1
		SNORD61	PCED1A	NR1D1		NCS1	MIR520D	MYL2		MGST1	GPR137B	FAM108C1		PTGS1	IVNS1ABP	GSTT2
		SNORD92	PCGF6	NT5M		NECAP1	MIR520F	MYL9		MIR1258	GPRC5A	FAM111A		PURB	JHDM1D	GSTT2B
		SNRPN	PFN2	NUDT14		NEIL3	MIR665	MYO16-AS1		MIR2909	GPRIN1	FAM125A		PYROXD1	KATNB1	GYS1
		STOX1	PGM2	NUDT6		NKIRAS2	MLF1IP	MYO5A		MIR3974	GRK4	FAM134B		RAD54L	KCNB1	H1F0
		SUPT3H	PHF15	OLFML2B		NOC3L	MMP15	NCS1		MIR4421	H2AFJ	FAM13B		RAP2A	KCNH1	H6PD
		SYPL1	PHYH	OTOF		NR4A1	MMP2	NDC80		MIR4653	HACE1	FAM168A		RB1	KCNQ4	HDAC5
		SYT11	PIK3C2A	OXER1		NRAS	MMS19	NKIRAS2		MIR548H3	HCN3	FAM169A		RBBP5	KCTD12	HEYL
		SYTL3	PIK3IP1	PAG1		NRG1	MON1B	NPAS2		MIR548X2	HCST	FAM171B		RCC2	KDM1B	HFE2
		TFB2M	PLCB1	PAPPA		NSMCE1	MORN4	NPNT		MIR642B	HDGFRP3	FAM180A		RFC3	KIAA1430	HIPK3
		TLCD1	PLCXD1	PAR-SN // SNORD107 // SNURF // SNRPN		NUP133	MPV17L2	NPPA		MIRLET7C	HERC6	FAM219A		RGS2	KIAA2026	HIST1H2BM
		TMEM150C	PLD6	PDE3A		NXPE2	MSMO1	NSMCE1		MMD	HERPUD2	FAM222B		RHOB	KIF2A	HIST1H3I
		TMEM198B	PMAIP1	PDZK1P1		OLFM2	MSN	NUP133		MOV10	HFE	FAM27E3		RLIM	KIF2C	HIST1H4L
		TMEM245	PMS2	PIK3C2A		OLFML2A	MVD	NUTF2		MPP5	HGSNAT	FAM59A		RN5S336	KLHL31	HIST2H3D // HIST2H3A // HIST2H3C
		TP53INP1	PNMA1	PIPOX		PADI2	MXRA7	OPN3		MPZL3	HIST1H2BH	FAM84A		RN5S348	LAMA2	HK2
		TRIM22	PODN	PLCB1		PCDH19	MYD88	OR10G7		MR1	HIST1H3F	FAM91A1		RN5S409	LDHA	HMBOX1
		TRIM9	POLL	PLD6		PCNXL3	MYH9	OR2L8		MSS51	HIST1H3H	FAS		RN5S415	LFNG	HMBS
		TRPC1	PPARGC1A	PLGLB1 // PLGLB2		PDCD1LG2	MYL2	OR4X1		MX1	HKDC1	FAT4		RN5S501	LMOD2	HMGN1
		TSPYL2	PPIC	PPIL3		PDHA1	MYL9	OXSR1		MX2	HNMT	FBXO21		RNU6-53	LMOD3	HMGN3
		TTC30A	PPM1D	PPIL6		PDLIM7	MYO16-AS1	PAMR1		MYADM	HOTAIRM1	FERMT1		RPL22L1	LOC100499405	HN1
		TTC30B	PRMT6	PRKACG		PEX26	MYO5A	PCDH19		MYCBP2	HSBP1L1	FETUB		RPN2	LOC100505769	HOOK3
		TUB	PROX1	PRMT6		PHGDH	NACC2	PCED1B		NABP2	HSD17B11	FGD6		RRAD	LOC100505987	HRC
		TXNDC16	PROX1-IT1	PRTG		PHOSPHO1	NAGA	PDHA1		NAGPA	HSDL1	FGF1		RRM2	LOC100506023	HS2ST1
		TXNRD1	PTCHD4	PSME1		PIK3C2B	NCKAP5L	PDLIM1		NBEA	HSPA2	FGF5		RRP1B	LOC100506668	HSPB6
		USP16	PTEN	PTPLAD1		PITPNM3	NCRNA00185	PDLIM5		NBPF3	HTATIP2	FGFR1		SAR1B	LOC100507053	HSPB8
		VANGL1	QSER1	PVALB		PKDCC	NCS1	PDLIM7		NBR2	ID2	FGL2		SCN4A	LOC100861402	HTR2B
		VWCE	RAB11FIP1	PXK		PLA2G15	NEIL3	PEG10		NCOA2	IDE	FHL2		SCN5A	LOC283624	HTRA1
		WDR19	RAB2B	PYCARD		PLAC4	NKAIN1	PER1		NDRG3	IDH3A	FIG4		SEC63	LOC729739	ICOSLG
		WLS	RALGPS2	QSER1		PLEC	NKIRAS2	PGM5		NEO1	IER3IP1	FJX1		SERPINE1	LOH12CR1	IER3
		ZBTB44	RASD1	RAB27A		PLK4	NPPA-AS1	PGM5-AS1		NIPSNAP3A	IFI27	FLJ38379		SGCG	LRRC39	IFFO1
		ZDHHC20	RFTN1	RAD51C		PNPLA3	NPY6R	PHKA1		NLGN2	IFI44L	FLJ43663		SGK196	LRRC58	IGFBP4
		ZFP90	RN5S113	RALGPS2		PNPO	NSMCE1	PINK1		NLK	IFI6	FLNB		SH2B3	LRRC73	IGHV3-38
		ZNF100	RN5S123	RARRES1		PPM1E	NT5DC2	PITPNM3		NMI	IFIH1	FLVCR1		SHD	LTF	IL21R
		ZNF224	RN5S260	RASA4B		PPME1	NUP133	PLA2G15		NPY6R	IFIT1	FMR1		SLBP	LZTS1	IL6ST
		ZNF227	RN5S51	RFX7		PRC1	OIP5	PLAGL1		NUAK1	IFIT3	FOSL1		SLC30A9	M1	INHBA
		ZNF235	RNASEH2B	RN5S168		PREPL	OLFM2	PLEKHA1		NXPE3	IFITM1	FOXL1		SLC33A1	MAPRE1	IQCB1
		ZNF25	RNU6-81	RN5S33		PSPH	OLFML2A	PLP2		OAS1	IFITM3	FOXN3		SLC38A1	MDFIC	IQCK
		ZNF260	RNU7-51P	RN5S370		PTPRB	OPN3	PPFIBP1		OAS2	IFITM4P	FRMD5		SLN	MED13L	IRAK1
		ZNF268	RPS6KA3	RN5S385		PYCR1	OR7A5	PPIP5K1		OAS3	IFT52	FUCA1		SNAPC3	MEF2A	ITGA11
		ZNF283	RPS6KB1	RN5S425		RAB3B	OS9	PPME1		OCIAD2	IGFBP6	G6PD		SNORA76	MEF2C	ITGB8
		ZNF284	RPSAP52	RN5S435		RAB40B	OSTF1	PPP2R3A		OPN3	IGFBPL1	GABARAPL1		SNORD115-11	MEF2D	IVNS1ABP
		ZNF300	SCARNA9L	RN5S501		RAPGEF1	OXSR1	PPP3CC		OR7A5	IGKV2D-24	GALNT5		SNORD115-12	METTL1	JHDM1D
		ZNF37A	SEC31B	RNU6-81		RN5S158	PABPC4	PRAMEF2		PAFAH1B3	IL17RA	GALNTL1		SNORD115-20	METTL23	JPH1
		ZNF383	SECISBP2	RNU7-35P		RN5S160	PCDH19	PREPL		PAIP2B	IL18	GBP1		SNORD115-22	METTL8	JPH2
		ZNF45	SERPINB9	RNU7-57P		RN5S211	PCNXL3	PRKCDBP		PARD6A	IMPA1	GBP3		SNORD115-44	MGEA5	JUNB
		ZNF468	SHPK	RPS6KA3		RN5S25	PCYT2	PTPN20A		PARP12	INADL	GCC2		SNORD18B	MID1IP1	JUND
		ZNF483	SLC12A7	RRP7B		RN5S365	PDCD1LG2	PYCR1		PARP15	ING4	GCFC2		SNORD18C	MID1IP1-AS1	KANSL1L
		ZNF549	SLC16A9	SECISBP2		RN5S381	PDLIM7	RASAL2		PARP9	INHBB	GCLC		SNORD75	MIDN	KCNB1
		ZNF554	SLC25A34	SHPK		RN5S60	PDRG1	RASGRP3		PCCB	IPO13	GCLM		SNORD88B	MIR1208	KCNH1
		ZNF567	SLC25A42	SLC16A6		RNF216P1	PEX26	RBM3		PCSK1	IRF9	GDAP1		SNX6	MIR206	KCNQ4
		ZNF583	SLC30A1	SLC24A1		RRP12	PGM5-AS1	RN5S176		PDE5A	ITPR3	GDE1		SPOPL	MIR208B	KCNT1
		ZNF610	SLC38A3	SLC24A3		SCAMP2	PHGDH	RN5S206		PDP2	JAK1	GDPD1		STAM2	MIR21	KCTD12
		ZNF614	SLC38A6	SLC25A34		SCD	PKP2	RN5S248		PIEZO2	KANSL1	GLA		STYX	MIR30E	KDM1B
		ZNF652	SLC38A7	SLC38A3		SDAD1	PLA2G15	RN5S332		PION	KCND3	GLIS3		SUGT1	MIR3911	KIAA1430
		ZNF704	SLC47A2	SLC38A6		SDE2	PLCD1	RN5S338		PIP4K2C	KCNK6	GLTP		SVIL	MIR3926-2	KIAA2026
		ZNF711	SLC7A4	SLC47A2		SDPR	PLCH1	RN5S427		PIR-FIGF	KCTD2	GNPTAB		TAB3	MIR3973	KIF20A
		ZNF736	SLC7A8	SLC7A8		SEL1L3	PLEC	RNF115		PITPNM2	KCTD7	GPAM		TAB3-AS2	MIR4279	KIF2A
		ZNF763	SMAD5	SMAD5		SEMA7A	PLIN3	RNF144B		PLA2G12A	KDELC1	GPR135		TACC1	MIR4429	KIF2C
		ZNF83	SNORA11	SMC6		SERPINB7	PLP2	RNU7-47P		PLA2R1	KIAA0513	GPR137B		TAF5L	MIR4660	KLF2
			SNORA79	SNORA76		SERPINH1	PNPLA3	RPL21P28		PLS1	KIAA0930	GPRC5A		TAF9B	MIR4692	KLHL30
			SNORD114-14	SNORA79		SGOL1	PNPLA4	RPL39L		PLSCR1	KIAA1328	GPRIN1		TBC1D15	MIR501	KLHL31
			SNORD114-19	SNORD116-11		SH3BGR	PNPO	RRAS		POLR3G	KIAA1377	GREB1L		TBP	MIR573	KRTAP5-8
			SNORD114-2	SNORD116-28		SH3BGRL2	POP1	SCD		PPIF	KIF21A	GSG1		TBX15	MIR604	LAMA2
			SNORD114-29	SOX4		SHF	POU5F1B	SCN3A		PPIP5K1	KIF3C	GTDC2		TEX2	MIR938	LDHA
			SNORD114-3	SPDYE2		SLC22A5	PPFIBP1	SCRG1		PPL	LACC1	GTF2F2		TGM2	MOB1B	LGI1
			SNORD114-6	SPRY1		SLC35A4	PPIP5K1	SEL1L3		PPP1R9A	LAYN	GXYLT2		THSD1	MOSPD1	LIG3
			SNORD116-1	ST3GAL5		SLC9A1	PPME1	SEMA3E		PREX1	LCLAT1	H2AFJ		TIMM50	MPI	LMOD2
			SNORD116-11	STOX1		SMAP2	PPP1R17	SERPINH1		PRKAG2	LGALSL	HACE1		TNC	MSANTD4	LMOD3
			SNORD116-16	STX3		SMYD1	PPP2R3A	SGK1		PRRG4	LGMN	HCST		TOMM40	MSH5	LOC100127910
			SNORD116-26	SULF2		SNHG15	PREPL	SH3BGR		PTPRK	LHFPL2	HDGFRP3		TOR1AIP2	MTM1	LOC100129034
			SNORD116-27	SVEP1		SNX11	PRICKLE2	SH3BGRL2		PYGM	LHX4	HERC2P7		TP53INP1	MTX3	LOC100293962
			SNORD116-28	TAS2R14		SNX12	PRKCA	SH3GL1		QPRT	LINC00338	HERC6		TSR1	MYH6	LOC100505769
			SNORD116-30	TCEA3		SORBS1	PRKCDBP	SLC35A2		RAB3GAP1	LINC00478	HERPUD2		TUSC2	MYH7	LOC100505987
			SNORD8	TET2-AS1		SORCS3	PRKD1	SLC35F1		RALGAPA2	LOC100128054	HEXDC		TXLNB	MYH7B	LOC100506023
			SNORD92	TFB2M		SQLE	PRUNE	SLC38A5		RASA4	LOC100128252	HFE		UBE2W	MYH8	LOC100506114
			SP4	TGFBR1		SREBF1	PSMD5	SLCO4C1		RAVER2	LOC100128816	HGSNAT		USP14	MYLIP	LOC100506573
			SPATA18	THRA		SRF	PTPRB	SLCO5A1		RBCK1	LOC100128822	HIBCH		USP38	MYOM3	LOC100506582
			SPOPL	THYN1		SRM	PYCR1	SMAP2		RCOR1	LOC100129195	HIST1H2BH		USP40	MYOZ2	LOC100507053
			ST3GAL5	TMEM245		SRPR	RAB40B	SNHG8		REEP2	LOC100130705	HIST1H2BJ		UTP15	NAPG	LOC100507419
			STOX1	TMEM72-AS1		STARD4	RAB9B	SNORA24		RHOD	LOC100132707	HIST1H3H		VCAM1	NARG2	LOC100861402
			SULF2	TMEM87B		STK39	RABGGTB	SNX11		RN5S425	LOC100272217	HIST2H4B // HIST4H4 // HIST2H4A // HIST1H4L // HIST1H4E // HIST1H4B // HIST1H4H // HIST1H4C // HIST1H4J // HIST1H4K // HIST1H4F // HIST1H4D // HIST1H4A // HIST1H4I		VLDLR	NDUFS4	LOC339192
			TCEAL3-AS1	TMOD2		SYDE1	RAPGEF1	SNX12		RNF135	LOC100287628 // ATF7IP2	HKDC1		VTA1	NEB	LOC388152
			TCP11L2	TP53INP1		SYNC	RCC1	SNX7		RNF144B	LOC100288490	HMGN5		WARS	NEGR1	LOC389033
			TFAP4	TRIB1		SYPL2	RGS4	SORCS3		RNF213	LOC100288911	HNMT		WDR45L	NEK6	LOC653513
			TFB2M	TRIB2		TAF13	RN5S373	SRM		RNF26	LOC100294341	HRASLS5		WNT5A	NFX1	LOC728989
			THRA	TRMT5		TAGLN	RNF115	SRPX2		RNFT2	LOC100505702	HSD17B11		WSB2	NID1	LOC730227
			THRSP	TRO		TAL2	RNF144B	ST3GAL4		RNU6-51	LOC100505761	HSD3B7		YES1	NLN	LOH12CR1
			TLR1	TSSK3		TCF19	RNU7-27P	STARD4		RNU6ATAC4P	LOC100506469	HSDL1		YRDC	NOP14	LRRC39
			TMEM245	TTC30A		TGFB2	RRP12	SYDE1		SCN3A	LOC100506478	HSPA2		ZAK	NOP9	LRRC58
			TMEM72-AS1	TUBD1		TGFBRAP1	SAMD5	TAF13		SCN3B	LOC100506599	HTATIP2		ZBTB10	NPTX2	LRRC66
			TMEM87B	TUBGCP3		TIMM8A	SCD	TAGLN		SCN8A	LOC100506713	IDE		ZDBF2	NR4A1	LRRN1
			TMOD2	TYMS		TIMP3	SCN3A	TBC1D4		SENP1	LOC100506957	IER3IP1		ZFAND3	NREP	LRRN4CL
			TMSB4XP4	UBA7		TJP2	SEL1L3	TDRD1		SFXN1	LOC100507516	IFI27		ZNF451	NUFIP2	LZTS1
			TMX3	UMPS		TLN1	SEMA3C	TGFB1I1		SGPL1	LOC100507530	IFI44L		ZNF532	ODC1	M1
			TP53INP1	UNC119		TMC7	SEMA3E	TIAM2		SH3BP4	LOC100507539	IFIH1		ZNF592	OGT	MAL
			TRIM9	VWCE		TMEM169	SEMA6C	TIMM8A		SKIL	LOC100509671	IFIT1		ZNF610	OMA1	MAMLD1
			TRMT5	WDR19		TMEM97	SEMA7A	TIMP3		SLC15A3	LOC113230	IFIT3		ZNF639	OR12D2	MAP3K8
			TRO	WDR63		TNFAIP8L3	SERPINH1	TJP2		SLC16A13	LOC147727	IFITM1		ZNF664	OR2S2	MAPRE1
			TRPC1	ZC3H6		TNNT1	SERPINI1	TM4SF1		SLC22A5	LOC151009	IFT52			OTUD4	MED13L
			TSPAN11	ZCCHC14		TOM1L2	SETDB2	TMC7		SLC25A23	LOC202781	IGFBP6			PAICS	MEF2A
			TSPYL2	ZFP90		TP53I11	SGOL1	TMEM132A		SLC2A10	LOC220729	IGFBPL1			PALMD	MEF2C
			TTC26	ZNF141		TPD52L2	SH3BGRL2	TMEM158		SLC35B4	LOC338758	IGK@			PAN2	MEF2D
			TTC30B	ZNF224		TRAM2	SH3GL1	TMEM159		SLC35F2	LOC386758	IGKV2-24			PAR-SN	METTL1
			TTC33	ZNF226		TSPAN14	SHF	TMEM164		SLC38A4	LOC389906	IGKV2D-24			PAR1	METTL23
			TUBD1	ZNF227		TSPAN2	SLC17A2	TNNT1		SLC39A11	LOC400752	IL15			PCK2	MFAP2
			TUBGCP3	ZNF45		TSPAN7	SLC25A1	TOM1L2		SLC41A2	LOC401588	IL15RA			PDE2A	MGAT4B
			TXNDC16	ZNF486		TTK	SLC25A4	TP53I3		SLC7A11	LOC439990	IL18			PDIA4	MID1IP1
			TYMS	ZNF527		TTN-AS1	SLC25A51	TPD52L1		SMARCD1	LOC645553	IL31RA			PDLIM3	MIDN
			UNC119	ZNF554		TTTY16	SLC35A2	TPD52L2		SNORD114-16	LOC646214	IMPA1			PGAM2	MIR107
			USP32P1	ZNF559		TUFT1	SLC35A4	TPMT		SP110	LOC728323	INHBB			PHF10	MIR133A1
			USP49	ZNF567		UAP1L1	SMAP2	TPRG1		SPG20OS	LOC728537	INPP4A			PI4K2A	MIR133B
			VAMP4	ZNF618		UBE2M	SNAR-B1	TRPC4AP		SPR	LOC728752	IPO13			PIAS2	MIR206
			VANGL1	ZNF669		UBE2MP1	SNAR-E	TSPAN2		SQRDL	LOC730101	IRAK1BP1			PIGZ	MIR208A
			VWCE	ZNF708		UBR7	SNHG8	TSPAN7		SRPK2	LOC730183	ISG15			PKP1	MIR208B
			WDR63			UCP3	SNORD84 // DDX39B	TSPYL5		SRSF8	LOC730755	ITPR3			PLAU	MIR21
			ZCCHC14			UNC45B	SNORD99	TTC39B		SRXN1	LRIG1	KANSL1-AS1			PLCL1	MIR210HG
			ZFP90			URB1	SNX11	TTTY16		SSX2IP	LRIG3	KBTBD8			PLN	MIR3116-1
			ZNF100			VAC14	SNX12	TUFT1		STAT1	LRP11	KCND3			PLTP	MIR3132
			ZNF227			VAMP3	SOCS7	UPRT		STAT2	LRRC37B	KCNH2			PM20D2	MIR3973
			ZNF383			VARS	SOD3	URB1		STEAP3	LRRC37BP1	KCNMA1			POLN	MKI67
			ZNF420			VAT1	SORBS2	VAMP3		STX18	LY6E	KCTD2			POLR2C	MLIP
			ZNF430			VEGFA	SORCS3	VAT1		STX6	LYSMD2	KCTD7			POSTN	MME
			ZNF45			VEGFC	SQLE	XKR8		STYK1	MAB21L1	KIAA0319			PP12613	MMP14
			ZNF468			VGLL2	SRF	XRCC4		SUPT4H1	MADD	KIAA0513			PPID	MOB1B
			ZNF470			VPS26A	SRM	YIF1B		SYNPO	MALT1	KIAA0930			PPP1R12B	MOSPD1
			ZNF527			WIPF3	SRPX2	YWHAG		TBC1D8B	MAP2	KIAA1143			PPP1R1A	MPI
			ZNF543			XPR1	STARD4	ZCCHC5		TCFL5	MAP3K3	KIAA1217			PPTC7	MRC2
			ZNF554			XRCC4	STIP1	ZDHHC16		TEC	MBTD1	KIAA1377			PRC1	MSANTD4
			ZNF568			YWHAG	SYDE1	ZNF823		THAP10	MCCC2	KIF21A			PRKAG3	MTX3
			ZNF577			ZBED4	SYNC			TKT	ME1	KIF3C			PSIMCT-1	MURC
			ZNF611			ZDHHC16	SYPL2			TMED10	MED21	KLC1			PSMA3	MXRA5
			ZNF614			ZFPL1	TAGLN			TMED8	MEGF9	KLF10			PTPRD	MYBPH
			ZNF618			ZNF280A	TAGLN2			TMEM160	MEX3A	KLHL4			PURB	MYH3
			ZNF652			ZNF622	TBC1D4			TMEM178B	MGC11082	KRT34			PYROXD1	MYH6
			ZNF658				TESK1			TMEM2	MGC12982	KRT7			RAP1B	MYH7B
			ZNF718				TGFB1I1			TMEM217	MGST1	LACC1			RAP2A	MYH8
			ZNF780A				TIMM8A			TMEM62	MINK1	LACTB			RARB	MYLIP
			ZNF83				TIMP3			TMOD3	MIR1185-2	LAYN			RB1	MYOG
			ZNF91				TJP2			TRIM16	MIR3685	LBR			RBBP5	MYOM3
							TMC7			TRIM16L	MIR377	LCLAT1			RGS2	MYOZ2
							TMEM14A			TRIM21	MIR3936	LGALSL			RHOB	NACA
							TMEM158			TRIM78P	MIR4746	LHFPL2			RLIM	NARG2
							TMEM164			TSPAN2	MIR4798	LIPH			RMND5A	NAV2
							TNNC2			TUBB2A	MIR548T	LOC100128054			RN5S342	NCKAP5L
							TNNT1			UBE2V1	MIR598	LOC100128252			RN5S380	NCRNA00185
							TOM1L2			UBN1	MIR708	LOC100128816			RN5S387	NEB
							TP53I11			ULK2	MMD	LOC100128822			RN5S430	NEIL3
							TPD52L1			USP12	MOK	LOC100131655			RN5S496	NES
							TPD52L2			USP18	MORN4	LOC100132249 // LOC643395			RNU2-5P	NEXN
							TRAM2			USP27X	MPP5	LOC100271722			RPL22L1	NFIX
							TRIP13			USP54	MPZL3	LOC100287628 // ATF7IP2			RPN2	NID1
							TSPAN14			VAMP7	MR1	LOC100288490			RPS16	NLN
							TSPAN2			VCL	MSS51	LOC100292409			RPS27A	NOP14
							TSPAN7			VGLL3	MX1	LOC100292680			RRP1B	NPTX2
							TSR2			VPS13A	MX2	LOC100294145			RTN4IP1	NREP
							TTK			WFS1	MYBPHL	LOC100294341			SAP30	NTF3
							TTTY16			XAF1	MYD88	LOC100505478			SCML1	NUDT17
							TUFT1			YIPF6	MYPOP	LOC100505661			SCN4A	NUFIP2
							UBE2M			ZC4H2	N4BP2L1	LOC100505702			SCN5A	NUSAP1
							UBE2MP1			ZDHHC16	NAA35	LOC100505761			SEC63	OBSL1
							UPRT			ZMYM3	NAAA	LOC100505787			SERPINE1	ODC1
							URB1			ZNF154	NAGPA	LOC100505812			SGK196	ODZ3
							VAMP3			ZNF219	NBEA	LOC100506214			SH2B3	OGT
							VAT1			ZNF232	NCOA3	LOC100506267			SH3PXD2B	OMA1
							VPS26A			ZNF248	NDRG3	LOC100506757			SHCBP1	OR4C46
							WBSCR17			ZNF32	NENF	LOC100506888			SHD	OSGIN2
							XKR8			ZNF320	NEO1	LOC100506957			SLBP	OTUD4
							XRCC4			ZNF345	NFATC3	LOC100507127			SLC16A2	PAICS
							YWHAG			ZNF436	NFKBIE	LOC100507516			SLC30A9	PALMD
							ZBED4			ZNF514	NIPA1	LOC100507530			SLC35C1	PAN2
							ZCCHC5			ZNF527	NIPAL3	LOC100507539			SLC35F5	PAR-SN
							ZDHHC16			ZNF570	NIPSNAP3A	LOC100507624			SLC38A1	PAR5
							ZFP106			ZNF578	NLK	LOC100507699			SLC44A3	PBK
							ZFPL1			ZNF582	NMI	LOC100509671			SLC6A13	PCDH7
							ZNF280A			ZNF585A	NQO1	LOC100653206			SLC6A6	PCDHB12
							ZWILCH			ZNF594	NUAK1	LOC100653329			SLCO3A1	PCGF5
										ZNF607	NXPE3	LOC100653350			SMYD1	PCK2
										ZNF630	OAS2	LOC113230			SNAPC1	PCNX
										ZNF658	OAS3	LOC151009			SNHG1	PDIA4
										ZNF675	OR2J3	LOC202781			SNORA13	PDLIM3
										ZNF808	OSBPL11	LOC220729			SNORA27 // SNORD102 // RPL21	PGAM2
										ZNF883	OXTR	LOC253039			SNORA33	PGK1
										ZXDA	P2RX4	LOC338758			SNORA75	PGP
											PAFAH1B3	LOC386758			SNORD115-1	PHF10
											PAPSS2	LOC400684			SNORD115-11	PHF2
											PARD6A	LOC401588			SNORD115-12	PI4K2A
											PARM1	LOC439990			SNORD115-17	PIAS2
											PARP12	LOC440028			SNORD115-20	PIK3CA
											PARP4	LOC643923 // ELMOD1			SNORD115-22	PKD2
											PCSK1	LOC645553			SNORD115-25	PKHD1
											PCSK6	LOC728323			SNORD115-31	PKNOX2
											PDE8A	LOC728537			SNORD115-39	PKP1
											PDIA3P	LOC728752			SNORD115-42	PLAU
											PEG10	LOC729987			SNORD115-44	PLEKHA2
											PEX6	LOC730101			SNORD1B	PLEKHG7
											PGAM1	LOC730183			SNORD42A	PLEKHO1
											PHF11	LPCAT2			SNORD58A	PLK1
											PION	LPXN			SNORD91B	PLTP
											PIP4K2C	LRIF1			SPAG5	PM20D2
											PIR-FIGF	LRIG1			SPRY2	PODXL
											PITHD1	LRP11			SREBF2	POLR2C
											PLA2G12A	LRRC37A3			SRL	POSTN
											PLCB4	LRRC37B			SRSF10	POU2F1
											PLD5	LRRC37BP1			ST8SIA2	PPARGC1A
											PLS1	LRRC4			STYX	PPDPF
											PLSCR1	LRRC8B			SULF1	PPID
											PLSCR4	LSM11			SVIL	PPM1E
											PNPLA3	LY6E			SYT6	PPM1K
											POLR3G	LY96			TAB3	PPP1R12B
											POU4F1	LYRM7			TAB3-AS2	PPP1R3C
											PPIAL4G	LYSMD2			TAF12	PRKAG3
											PPIF	MAB21L1			TAF5L	PRKRA
											PPIP5K1	MADD			TAF9B	PRR11
											PPL	MALT1			TBX15	PRR13
											PPP1R9A	MAN2B1			TCAP	PRR16
											PRKAG2	MAOA			TCEAL7	PSMA3
											PRRG4	MAP2			TEX2	PTAR1
											PSORS1C1	MAP3K3			THBS2	PTP4A3
											PTGES	MAP3K5			THSD1	PTPRD
											PTPLB	MAP9			TIMM50	PURB
											PTPRK	MAPK8IP1			TK1	PYROXD1
											QPRT	MCCC2			TMEM11	RAI1
											RAB8A	MCTP1			TMEM185A	RANBP10
											RALGDS	ME1			TMEM38A	RAP2A
											RCOR1	MED21			TMEM69	RAPH1
											REEP3	MEGF9			TNFAIP6	RARB
											RFFL	MGLL			TOR1AIP2	RASGEF1A
											RFK	MGST1			TP53INP1	RASGRF1
											RHOD	MID1			TPM3	RB1
											RIMBP3B	MIR1205			TPP1	RGS13
											RN5S176	MIR2909			TRAF5	RGS2
											RNFT2	MIR3685			TRDJ1	RHOB
											RNU7-33P	MIR3936			TRIM38	RMND5A
											RNY3P8	MIR4799			TRIM72	RN5S93
											RNY4P18	MIR487B			TRO	RNF34
											RNY4P19	MLXIP			TSR1	ROS1
											RPL39L	MMD			TTC30A	RPL3L
											RPS6KA6	MOCOS			TTN-AS1	RPN2
											RWDD3	MOCS2			TUBA1A	RPS16
											SAMD5	MORN4			TUSC2	RPS6KA5
											SAMD9	MOXD1			TWF1	RPS6KB2
											SBF2	MPP5			TXLNB	RRP1B
											SCN3A	MPZ			UBE2D4	RTN4IP1
											SCN3B	MPZL3			UBE2W	SCAF1
											SCN8A	MR1			UCP2	SCN4A
											SDPR	MRFAP1L1			UHRF1	SCN5A
											SEC11C	MSS51			UNC5B	SEC63
											SEMA3E	MT2A			USP14	SERPINE1
											SEMA4F	MTFR1			USP38	SESTD1
											SENP2	MX1			UTP11L	SGCD
											SFMBT2	MYBL1			UTP15	SGK196
											SFRP4	N4BP2L1			VCAM1	SGOL1
											SGPL1	NAA35			VCAN	SH3PXD2B
											SH2D4A	NABP2			VTA1	SKA3
											SH3BP4	NAGPA			WARS	SLBP
											SHANK2	NAP1L2			WDR45L	SLC2A4
											SLC15A3	NBEA			WNT5A	SLC30A9
											SLC16A13	NCOA2			WSB2	SLC35C1
											SLC16A4	NCOA3			YARS	SLC35F5
											SLC17A5	NCOA7			YES1	SLC38A1
											SLC18B1	NDRG3			YRDC	SLC44A3
											SLC1A1	NECAP1			ZAK	SLC6A6
											SLC22A23	NENF			ZBTB10	SLC7A5P2
											SLC22A5	NFATC3			ZDBF2	SLCO3A1
											SLC25A12	NFKBIE			ZDHHC12	SMYD1
											SLC25A23	NIPA1			ZFAND3	SNAPC3
											SLC35A3	NIPAL3			ZNF280B	SNORA64
											SLC35B4	NLK			ZNF397	SNORA76
											SLC36A4	NLRP10			ZNF438	SNORD115-1
											SLC38A4	NMB			ZNF451	SNORD115-11
											SLC39A11	NMI			ZNF507	SNORD115-12
											SLC39A3	NMRAL1			ZNF532	SNORD115-17
											SLC39A6	NQO1			ZNF592	SNORD115-20
											SLC40A1	NSFP1			ZNF639	SNORD115-22
											SLC41A2	NUAK1			ZNF827	SNORD115-25
											SLC47A1	NXPE3			ZNRF3	SNORD115-31
											SLC48A1	OAS1				SNORD115-39
											SLC7A11	OAS2				SNORD115-44
											SLC9A3R1	OAS3				SNORD16
											SLC9A6	OCIAD2				SNORD18C
											SLC9A7P1	ODZ4				SNORD4A // RPL23A
											SNORD114-21	OGFRL1				SNORD99
											SNORD114-28	OR2M5				SNRPN
											SNORD123	OSBPL11				SPAG5
											SNX24	OSBPL3				SPOPL
											SORCS2	OSR1				SPPL2C
											SOX13	OXTR				SPRY2
											SOX15	PAFAH1B3				SREBF2
											SPATA13	PAIP2B				SRL
											SPATA6	PAMR1				STIM1
											SPG20OS	PAPSS2				STYX
											SPIN3	PAQR3				SULF1
											SPR	PARM1				SVIL
											SPRED1	PARP12				SYPL2
											SPTLC3	PARP15				TAB3
											SQRDL	PARP4				TAB3-AS2
											SRI	PARP6				TAF9B
											SRSF8	PARP9				TAL2
											SRXN1	PCDH9				TBL1XR1
											SSX2IP	PCNXL2				TBX1
											SSX4	PCSK1				TCAP
											SSX4B // SSX4	PCSK6				TCEAL7
											STAT1	PCYT1A				TDG
											STAT5A	PDCD1LG2				TERC
											STEAP3	PDE5A				TEX2
											STS	PDE6D				TFPI2
											STX12	PDE8A				TGFB3
											STX18	PDIA3P				TGM2
											STX6	PDP2				THBS2
											STXBP1	PEG10				TIMM50
											STYK1	PEX6				TK1
											TAGAP	PHACTR1				TLE3
											TBC1D14	PIGB				TMEM185A
											TBC1D8B	PIGM				TMEM194A
											TBC1D9	PION				TMEM38A
											TCFL5	PIP4K2C				TMEM69
											TCN2	PISD				TMOD1
											TEAD2	PITHD1				TMPO
											THAP10	PLA2G12A				TNFAIP6
											THEM4	PLAC4				TNFRSF21
											TLR3	PLBD2				TNNI2
											TM4SF20	PLCB4				TNNT3
											TM7SF3	PLD5				TOP2A
											TMEM116	PLEKHM1				TP53INP1
											TMEM178B	PLS1				TPM2
											TMEM19	PLSCR1				TPM3
											TMEM198	PNP				TPP1
											TMEM217	PNPLA3				TRAF6
											TMOD3	POLR3G				TRBV5-4
											TNFSF12-TNFSF13	POPDC3				TRDN
											TNRC6A	PPIF				TRIM63
											TP53TG1	PPL				TRIM72
											TRANK1	PPP1R9A				TRO
											TRIM16	PPP2R2B				TRPV2
											TRIM16L	PREX1				TSPAN14
											TRIM21	PRKCI				TSR1
											TRIM45	PRRG4				TTLL11
											TRIM52	PTGES				TTN
											TSPAN12	PTGR1				TTN-AS1
											TSPAN2	PTPN14				TUBA8
											TST	PTPRQ				TUBGCP4
											TTC39C	PTX3				TUSC2
											TTLL5	PUS7L				TXLNB
											TUBB2A	RAB27B				UBE2W
											TUBG2	RAB3B				UCP2
											TWSG1	RAB8A				UNC5B
											UBE2V1	RAB8B				USP14
											UBN1	RALGAPA2				USP2
											UBXN2B	RALGDS				USP38
											ULK2	RAPGEF2				UTP11L
											UPF3B	RARRES3				UTP15
											USP31	RBBP8				VCAM1
											USP54	RBBP9				VCAN
											VAMP1	RCOR1				VGLL4
											VAMP7	REEP2				VMA21
											VPS41	REEP3				VPS37B
											WASF1	RELL2				VSTM4
											WDR76	RETSAT				VTA1
											WIPI2	RFFL				WARS
											WSCD1	RHOD				WBP1L
											XPA	RN5S191				WSB2
											XRCC6BP1	RN5S462				XBP1
											YIPF1	RN5S51				YES1
											ZBTB1	RN5S511				YRDC
											ZC4H2	RNF213				ZAK
											ZDHHC13	RNF26				ZBTB10
											ZDHHC16	RNFT2				ZDBF2
											ZDHHC18	RNU1-13P				ZFAND3
											ZNF184	RNU7-27P				ZFP106
											ZNF219	RNY4P18				ZNF146
											ZNF248	ROBO1				ZNF280B
											ZNF25	RPP40				ZNF330
											ZNF266	RPS6KA6				ZNF451
											ZNF284	RPSAP52				ZNF507
											ZNF300	RRAD				ZNF532
											ZNF32	RWDD3				ZNF555
											ZNF322	SAMD5				ZNF561
											ZNF329	SAMHD1				ZNF592
											ZNF345	SBF2				ZNF608
											ZNF354A	SCAMP5				ZNF93
											ZNF418	SCD5				ZNRF3
											ZNF461	SCN2A				ZYX
											ZNF560	SCN3B
											ZNF570	SCN8A
											ZNF578	SCPEP1
											ZNF594	SDPR
											ZNF613	SEC11C
											ZNF642	SEMA3E
											ZNF699	SEMA4F
											ZNF774	SENP2
											ZNF786	SERP2
											ZNF793	SETBP1
											ZNF814	SFMBT2
											ZNF815P	SFN
											ZNF846	SFRP4
											ZNF883	SGK3
											ZSWIM4	SH2D4A
											ZXDA	SH3BGRL2
												SH3BP4
												SH3D19
												SH3RF1
												SKIL
												SLC10A7
												SLC15A3
												SLC16A13
												SLC17A5
												SLC18B1
												SLC22A23
												SLC22A5
												SLC25A12
												SLC25A17
												SLC25A23
												SLC25A27
												SLC2A12
												SLC2A3
												SLC30A7
												SLC31A2
												SLC35B4
												SLC38A4
												SLC39A8
												SLC41A2
												SLC47A1
												SLC48A1
												SLC7A11
												SLC9A2
												SLC9A3R1
												SLC9A3R2
												SLC9A4
												SMCR7L
												SMOX
												SMS
												SMURF2
												SMYD3
												SMYD3-IT1
												SNORD114-11
												SNORD114-15
												SNORD114-22
												SNX16
												SNX24
												SOX13
												SOX15
												SOX9
												SP110
												SPAST
												SPG20OS
												SPOCK1
												SPRED1
												SPTLC1
												SPTLC3
												SQRDL
												SRGN
												SRI
												SRSF8
												SRXN1
												STARD3NL
												STAT1
												STEAP3
												STK4
												STON2
												STS
												STX12
												STX18
												STX6
												STXBP1
												STXBP6
												STYK1
												SYNPO
												SYT11
												TAGAP
												TBC1D14
												TBC1D8B
												TBC1D9
												TBCCD1
												TCF7L2
												TCFL5
												TCN2
												TFPI
												TGFBR2
												THOC3
												TIGD7
												TM2D2
												TM4SF4
												TM7SF3
												TMED8
												TMEM116
												TMEM171
												TMEM178B
												TMEM19
												TMEM206
												TMEM217
												TMEM30A
												TMEM55A
												TMEM65
												TMOD3
												TMPRSS7
												TNFAIP8L1
												TNFRSF9
												TNFSF15
												TNFSF18
												TNKS2
												TNRC6A
												TP53TG1
												TRAM1
												TRANK1
												TRIM16L
												TRIM2
												TRIM21
												TRIM52
												TSPAN12
												TSPAN2
												TSPAN33
												TTC39C
												TTLL5
												TTLL7
												TTPAL
												TUBB2A
												TUBG2
												TXN
												TXNRD3
												UBAP1
												UBE2E3
												UBE2V1
												UBN1
												UBXN2B
												UBXN8
												UCHL1
												UHMK1
												ULK2
												UPF3B
												USP31
												USP54
												UVRAG
												VAMP1
												VAMP4
												VAMP7
												VEPH1
												VNN1
												VPS41
												VPS4B
												WASF1
												WDR76
												WFS1
												WIPI2
												WSCD1
												WWC2
												XAF1
												XDH
												XKR6
												XPA
												XRCC6BP1
												YIPF1
												YKT6
												ZC3HAV1
												ZC4H2
												ZDHHC18
												ZFP36L1
												ZFP37
												ZMYM3
												ZNF117
												ZNF219
												ZNF23
												ZNF232
												ZNF266
												ZNF30
												ZNF300
												ZNF32
												ZNF326
												ZNF329
												ZNF354C
												ZNF37A
												ZNF418
												ZNF429
												ZNF430
												ZNF462
												ZNF493
												ZNF518B
												ZNF560
												ZNF582
												ZNF594
												ZNF630
												ZNF642
												ZNF658
												ZNF699
												ZNF705G
												ZNF727
												ZNF774
												ZNF782
												ZNF815P
												ZNF845
												ZNF883
												ZNHIT6
												ZSWIM1
												ZSWIM6
												ZXDA

## Sheet: Venn Diagram_siCBP300 genes
	siCBP300 SPECIFIC GENES								siCBP300 common genes with siCBP and/or siP300
	UP in siCBP300				DOWN in siCBP300				UP in siCBP300				DOWN in siCBP300
	105	361	554	578	77	262	390	368	73	455	552	562	94	436	633	659
	24h	48h	72h	96h	24h	48h	72h	96h	24h	48h	72h	96h	24h	48h	72h	96h
	ACER2	AADAT	A1BG-AS1	AADAT	ADAMTS14	ABTB2	ACAT2	ABCG1	ACOT1	ABCC5	AADAT	ABCA1	ADAMTS4	ABCC9	A1CF	A2M
	ACER3	ABCA8	ABHD10	AASDH	AKAP6	ADAM12	ACHE	ABLIM3	ADAR	ABRACL	ABCC5	ABCC3	AHR	ABI3BP	ABCC9	ABCA4
	ACP6	ABHD15	ACER3	ABHD10	ALDH1B1	ADAM19	ACSL1	ABTB2	ANKRD13A	ACER2	ACP6	ABCC5	ANKRD52	ACAN	ABI3BP	ABCC9
	AGPHD1	ACOX2	ACOX2	ABHD14B	ARHGAP22-IT1	ADAMTSL1	ACSL3	ACHE	C14orf1	ACER3	ACTR3C	ABHD15	ARHGAP29	ACLY	ACACA	ABI3BP
	AP1S2	ACSS3	ACSS3	ACCS	C17orf109	ADORA2B	ADAM12	ACLY	C16orf45	ACP6	ACYP1	ABHD5	AXL	ACSL4	ACAN	ACAN
	ARHGEF25	ACVR2B	ACVR2B	ACER3	CCDC144A	AFAP1L1	ADAMTS1	ACOT11	C6orf47	ADAR	ADAR	ACER2	BCL2L11	ACTA1	ACLY	ACSL4
	ARNTL2	ADCY6	ADAT1	ACSS3	CD46	AGBL1	ADAMTS12	ACSL3	C9orf72	ADHFE1	AFTPH	ACP6	BMP2	ACTR3	ACSL4	ACSS2
	ASPHD2	AGBL5	ADCK2	ACTRT3	CDK15	AIG1	ADAMTS6	ACVR1C	CBX6	AFTPH	AGPHD1	ACYP1	BNC1	ADAMTS4	ACSS2	ACTA1
	ATL1	AHCYL2	ADSS	ADAM1	CIDEC	AK1	ADC	ADAM12	CNOT6	AGPHD1	AHCYL2	ADAR	C1QL4	ADIPOR1	ACTA1	ACTA2
	B3GALT6	ALDH2	AGBL5	ADAT1	CMKLR1	AK4	ADCY2	ADAM17	DIRC2	AKR1C2	AKR1C2	ADSS	C6orf120	AHNAK2	ACTA2	ACTN2
	BBS7	ALDH5A1	ALDH2	ADCY6	CYP2B7P1	AKAP6	AFAP1L2	ADAM19	DOK4	AKR1C3	ALDH3A2	AFTPH	CCBE1	AHR	ACTN2	ACTR3
	CASC5	ALG6	AMDHD1	AEBP2	CYP2J2	ALYREF	AFF2	ADAMTS12	DRAM1	ALDH3A2	ALG6	AGPHD1	CCND2	AIF1L	ACTR3	ADAL
	CC2D1A	ANKAR	ANAPC16	ALDH16A1	DAAM1	APOBEC2	AGAP1-IT1	ADAMTS6	EDNRB	ANG	ALS2CR8	ALDH2	CD24	AKNAD1	ADAM20P1	ADAM20P1
	CNEP1R1	ANKRA2	ANAPC4	ALDH5A1	EYA3	ARL4A	AIG1	ADAMTSL1	EFNA4	ARHGEF35	ANG	ALG6	CKAP4	ALDH1B1	ADAMTS5	ADAMTS9
	DHRS11	ANO8	ANKFY1	ANAPC16	FAM49A	ARPP21	AK1	ADRA1B	FAM222B	ARSK	ANKRD13A	ALS2CR8	CLINT1	ALDH1L2	ADAMTS9	ADC
	DNAJC28	ARL13B	ANKRA2	ANAPC4	FLVCR2	ASB9	AK5	AGAP1-IT1	FYCO1	ARV1	ANKRD26	ANG	CSRP3	ALPL	ADAMTSL1	ADCY2
	DTX3L	ARL6	ANKRD5	ANGEL2	GOLGA6L2	ATP2A2	ALCAM	AGMAT	GBAS	ATL1	ANO8	ANKFY1	CYLD	AMZ2	ADIPOR1	ADRBK2
	EPHB2	ARNTL2	AP1G2	ANO8	GRASP	ATXN1	ALPK3	AGPAT9	GDPD1	AUH	AP1AR	ANKRD13A	CYSLTR1	ANKRD52	AFAP1L1	AFAP1L1
	EVI5	ARRDC4	AP3B2	AP1G1	HAS1	BCDIN3D-AS1	AMIGO2	AGT	GNPDA2	AVL9	AP1S1	AP1S1	DUSP3	ANLN	AGBL1	AGBL1
	FAM102B	ATG10	APH1B	AP2B1	HDAC9	BMP2	AMMECR1	AIG1	HERC6	B3GALT6	AP5B1	AP3B2	EDNRA	ANTXR2	AGL	AHNAK2
	FAM171B	ATP5L	APLP1	APH1B	HENMT1	BRF1	ANGPTL2	AK1	HNMT	B3GNT1	APLF	APLF	EFHD2	APOOL	AHNAK2	AHR
	FAM206A	ATPAF1	APOA1BP	APOA1BP	IL21R	BTG2	ARHGAP10	AK5	IFI44	BAZ2B	APOC1	APOC1	EGR1	ARL4D	AHR	AKAP13
	FKBP1B	BCORL1	APOBEC3D	ARL13B	JPH1	C10orf55	ARHGAP24	ALDH1A1	IFI44L	BBS7	ARHGAP28	APOL1	EN2	ASF1B	AIF1L	AKAP6
	GNB4	BHLHB9	ARHGAP44	ATF7IP2	KCNJ2	C10orf71	ARL4A	ALPK3	IFIH1	BBS9	ARHGEF35	ARHGAP28	EP300	ASPM	AKAP13	AKNAD1
	GPR124	BHMT2	ARHGEF11	ATL3	KCNN3	C20orf166	ARPP21	ALYREF	IFIT1	BCAT2	ARNTL2	ARHGEF35	FAM120A	ATAD3A	AKAP6	ALDH1B1
	H2AFY2	BTBD2	ARL13B	ATOH7	KCTD12	C22orf13	ASAH2B	AMIGO2	IFIT3	BCRP3	ARRDC4	ARNTL2	FGF7	ATXN7L3B	AKNAD1	ALDH1L2
	HACE1	C14orf159	ARL6	B2M	KLHL31	C2CD3	ASTN2	ANKRD2	IFITM1	BDH2	ASPA	ARRDC4	FST	AURKB	ALDH1B1	ALPL
	HCN3	C1GALT1C1	ARRB2	BAX	LBH	CACNB1	ATP8A1	ARHGAP10	IPO13	BPHL	ATG10	ASPA	FZD6	AXL	ALDH1L2	AMZ2
	HIST1H2BC // HIST1H2BI // HIST1H2BE // HIST1H2BF // HIST1H2BG	C1orf63	ASB13	BBS2	LOC100507209	CACNG1	ATXN1	ARPP19	KCTD2	BRWD3	ATL1	ATL1	GEMIN5	BEAN1	ALPL	ANKRD52
	HIST1H2BL	C1orf88	ATP6V0E2	BCAT2	LOC644936	CBS	AXL	ARSF	KLHL5	BST2	AUH	ATP6V1A	GPKOW	BIN3	ALYREF	ANLN
	HIST1H4D	C20orf96	ATPAF1	BDH2	LRRC39	CD55	BCAT1	ASAH2B	LOC100129550	C10orf32-AS3MT	AVL9	ATPAF1	GPR56	BNC1	ANKRD50	ANTXR2
	HSDL1	C3orf14	ATPBD4	BEX4	MIR21	CDK15	BCL2L11	ASTN2	LOC100505761	C14orf1	B3GALT6	AUH	HBEGF	BOP1	ANKRD52	APOBEC2
	IRAK3	C4orf29	BBS2	BHLHB9	MIR4451	CDK6	BGN	AXL	LOC100505812	C17orf100	BAZ2B	AVL9	HS2ST1	BRIP1	ANLN	APOL4
	KBTBD3	C5	BBS7	BMP8A	MIR4481	CENPP	BHLHE40	BAG3	MCCC2	C19orf66	BBS9	B3GALT6	IGKV2D-24	BTBD6	ANTXR2	ARID5A
	KBTBD8	C5orf4	BBX	BOLA3-AS1	MIR4655	CHIT1	BIN3	BCAT1	MED21	C1RL	BDH2	BAZ2B	IQCK	C11orf24	APOBEC2	ARL4A
	KIF16B	C5orf54	BCAT2	BTD	MIR4659A	CHST7	BIRC5	BCKDK	MIR31HG	C1S	BEND7	BBS1	JAG1	C15orf23	APOL4	ARL4D
	KLHL15	C5orf63	BCORL1	C10orf111	MIR4718	CIT	BMP2	BEAN1	MRPL34	C1orf85	BHMT2	BBS9	KCNQ4	C15orf42	APOOL	ARPP21
	LOC100216479	C6orf170	BMP8A	C11orf63	MIR487B	CKM	BNC1	BRF1	MT1A	C3orf55	BST2	BCRP3	KIAA1199	C17orf109	ARHGAP11A	ATP1B4
	LOC100653273 // LOC100652989	CABYR	BTBD2	C15orf38	MOB1B	CKMT2	BRP44L	C13orf33	MT1F	C6orf106	BTBD8	BHMT2	KIF24	C1QL4	ARHGEF37	ATP2A2
	MANSC1	CACHD1	C12orf26	C19orf66	NMRK2	CLMP	BTG2	C1QL4	MT1X	C6orf162	C10orf32-AS3MT	BNC2	L1CAM	C1orf105	ARID5A	ATP8A1
	MAP3K3	CAPS2	C14orf28	C1GALT1C1	NOTCH1	CNN2	C10orf125	C1orf105	PAPSS2	C6orf47	C11orf71	BST2	LOC541471 // LINC00152	C1orf9	ARL4D	ATP8B2
	MIR3671	CBWD1	C15orf41	C1RL	NOTCH3	COL4A1	C13orf33	C1orf87	PARP14	C7orf31	C14orf1	C10orf32-AS3MT	LRRN4CL	C20orf26	ASPM	AVPI1
	MIR4310	CC2D2A	C17orf75	C1orf63	NT5DC3	CPZ	C17orf109	C20orf166-AS1	PARP9	C9orf72	C14orf159	C11orf71	MAPRE1	C5orf43	ATP2A2	BAMBI
	MPV17L	CCBL2	C1RL	C2orf68	OR4S1	CRLF1	C1orf87	C20orf26	PLSCR4	CACNB3	C17orf100	C14orf1	MET	C6orf120	ATXN7L3B	BGN
	MSH2	CCDC109B	C2	C3	PDZRN3	CRMP1	C20orf132	C3orf52	PRAMEF10	CADM4	C17orf69	C17orf100	MIDN	C9orf41	AURKB	BHLHE40
	MT1E	CCDC126	C3	C5	PKP1	CSNK1E	C3orf52	C5orf65	PRRG4	CALCRL	C19orf66	C2	MIR1-1	CA7	AVPI1	BIN3
	MT1G	CDADC1	C4orf34	C5orf42	POM121L1P	CYB5R1	C4orf6	C7	RAB27A	CCDC125	C1S	C3AR1	MIR1185-1	CARNS1	BASP1	BRP44L
	MX1	CDCA7L	C5orf63	C5orf63	PPP1R12B	DLGAP4	C5orf65	CALU	RAB8B	CD2AP	C3orf14	C3orf14	MIR1185-2	CASQ1	BEAN1	BTBD6
	NETO2	CDK14	C6orf136	C6orf136	PPP1R3C	DMC1	C6orf130	CASQ2	RAF1	CDIPT	C5	C4orf29	MIR1302-7	CASZ1	BRF1	BTG2
	NUDT21	CEBPD	C6orf165	C6orf170	PRR16	DMWD	CABLES1	CASZ1	RALGAPA2	CDK8	C5orf28	C5orf28	MIR1972-1	CAV1	BTBD6	C10orf125
	NUP43	CEP120	C6orf170	C6orf183	PSORS1C1	DUSP27	CACNG6	CAV1	RDH10	CHIC1	C5orf4	C6orf162	MIR221	CCBE1	BUB1	C10orf55
	OR14J1	CEP70	C6orf183	CA13	PTGS1	DYNLT3	CALU	CCDC141	RN5S344	CLIP3	C6orf162	C6orf228	MIR376A2	CCNA1	C10orf55	C10orf71
	OR4F5	CETN4P	C6orf211	CAAP1	PTK6	EGR1	CAMK2A	CCDC144A	RNF26	CLN3	C6orf228	C6orf47	MIR4253	CCNA2	C11orf24	C11orf24
	OR51A4	CHMP2B	C6orf72	CABP5	RGS4	EHBP1L1	CAND2	CCDC3	SAMD9	CMTM3	C6orf47	C6orf70	MIR548AL	CCND2	C15orf23	C15orf23
	PAIP1	CLASP2	CA13	CAMLG	RN5S124	ENO3	CASQ2	CCDC39	SAMHD1	CNEP1R1	C6orf70	C6orf72	MIR548X2	CCNE2	C1QL4	C17orf109
	PDE6D	CLSTN3	CABYR	CAMTA2	RN5S387	EREG	CBS	CDK15	SCD5	CNOT6	C9orf72	C7orf23	MIRLET7A2	CCNK	C1orf105	C1orf110
	PEX11A	CLYBL	CACNB3	CASC4	RNU2-5P	FABP3	CCDC141	CELSR1	SESN3	CNP	CACHD1	CACHD1	NAPG	CD24	C1orf110	C1orf38
	PGBD1	CNTLN	CAMK1	CASP2	RPL12	FAM101B	CCDC39	CHIT1	SLC30A1	CNRIP1	CADM4	CADM4	NDP	CD276	C1orf38	C2CD3
	POLR3G	CNTRL	CAMLG	CASP6	SH2B3	FAM20C	CD24	CHST7	SUPT4H1	COL14A1	CAMTA2	CBWD1	NLN	CD46	C20orf166	C4orf6
	PTBP2	COG1	CARHSP1	CBR4	SLC38A3	FAM49A	CD44	CIT	TEAD2	COMMD8	CASP4	CCDC125	OLFML2A	CD97	C2CD3	CACNA1H
	PYCARD	COG5	CASP6	CBWD5	SMYD1	FAM83D	CDC42EP1	CLCN6	TFCP2L1	COQ3	CBWD1	CCDC23	PANX1	CDC20	C6orf120	CACNA1S
	RAVER2	COMMD7	CBR4	CBWD7 // CBWD3 // CBWD5	SNORD113-1	FAM86DP	CDH11	CMKLR1	TLR3	CPEB3	CCDC109B	CCL2	PAQR5	CDC45	CA3	CACNA2D1
	RCAN3	COQ2	CBWD5	CC2D1A	SNORD114-17	FBXL22	CDK18	COL19A1	TMEM19	CPNE8	CCDC125	CCND3	PLEKHA2	CDC6	CA7	CACNB1
	RCOR1	CROT	CBWD7 // CBWD3 // CBWD5	CC2D2A	SNORD114-19	FITM2	CDK6	COL1A1	TTC30B	CPT1A	CCDC30	CD2AP	PM20D2	CDCA2	CACNA1H	CACNG1
	RFTN2	CTC1	CC2D1A	CCBL2	SNORD114-29	FLJ22447	CHIT1	COL4A1	UST	CREG1	CD2AP	CDC7	PPP1R27	CDCA8	CACNA1S	CACNG6
	RILPL2	CXorf69	CCBL2	CCDC109B	SOCS3	FLJ42627	CHST7	COL5A1	WDR19	CRYL1	CDADC1	CDCA7L	PRKCA	CDK1	CACNB1	CADM2
	RN5S115	CYP27A1	CCDC126	CCDC126	SOX15	GDF15	CLCN6	CORO6	YIPF6	CYB5R4	CDCA7L	CDK8	PSMA3	CDK4	CACNG1	CAMK2B
	RN5S141	CYP2U1	CCDC162P	CCDC15	ST8SIA2	GIPC2	CMKLR1	COX7A1	ZC3HAV1L	CYBRD1	CDK14	CDKN2AIP	RN5S496	CEACAM19	CAMK2B	CAND2
	RN5S395	DDB2	CCDC171	CCDC28A	STMN2	GPR1	COL10A1	CPEB2	ZNF100	CYP1B1	CDK8	CDKN2AIPNL	RRP1B	CENPF	CAPN3	CAPN3
	RN5S511	DDHD2	CCDC23	CCDC84	SYT6	GPSM2	COL11A1	CREB3L1	ZNF267	CYP2R1	CDKN2AIPNL	CELA3A	SCN5A	CEP55	CAPN6	CAPN6
	RNFT2	DDX26B	CCDC28A	CDADC1	TAF1D	GRIP2	COL27A1	CRYAB	ZNF37A	DDX58	CEL	CEP290	SERPINB7	CERS6	CARNS1	CARNS1
	RNU7-27P	DHX40	CCND3	CDIPT	TGFBRAP1	GTPBP4	COL4A1	CSNK1E	ZNF615	DDX60	CELA3A	CG030	SGCG	CHAC1	CASQ1	CASQ1
	RSBN1L	DHX58	CCNE2	CEBPD	TPM3	H6PD	COL8A1	CSRP2	ZNF738	DENND1B	CENPO	CHIC1	SH3GL1	CHRNG	CASZ1	CCDC169-SOHLH2
	SAMD9L	DIRAS3	CD83	CEL	TREML5P	HECW2	CPEB4	CTHRC1		DHRS11	CEP120	CLDN15	SLC1A3	CHST3	CAV1	CCNA1
	SAP130	DNAJC24	CDIPT	CELA2B	ZFAND3	HGS	CSNK1E	CTSC		DHTKD1	CHEK2P2	CLGN	SLN	CKAP2L	CCBE1	CCNA2
	SASS6	DSTNP2	CEBPD	CELSR2	ZNF280C	HK2	CTSH	CYB5R1		DIRC2	CHIC1	CLIP3	SNORA27 // SNORD102 // RPL21	CKAP4	CCDC169-SOHLH2	CCNB2
	SENP7	DTX3	CELA2B	CENPO	ZNF474	HMMR	CXorf40A	CYP4A11		DIS3L	CLN3	CMTM3	SNORD18B	CLINT1	CCNA1	CCND2
	SKA1	ECHDC2	CELSR2	CEP120		HRC	CYB5R1	CYP51A1		DISP2	CMTM3	CNEP1R1	SORBS1	CMKLR1	CCNA2	CCNK
	SLC25A35	EEF2K	CENPQ	CETN3		HSP90B1	CYP2J2	DCN		DMXL1	CNEP1R1	CNOT6	SSX4	CNDP2	CCNB2	CD24
	SLC36A4	EFHA2	CEP290	CHD1L		HSPA5	DACT1	DES		DMXL2	CNTD1	COG5	STYX	CNPY1	CCND2	CD276
	SLC48A1	EHMT2	CEP70	CHEK1		IGHV3-38	DAPK3	DGKI		DNAJC12	COG5	COMMD8	TEX2	COL6A3	CCNK	CD46
	SLC9A6	ERCC6	CFL1P1	CLCC1		IGLJ2	DES	DHCR24		DNAJC28	COMMD7	COQ2	THSD1	COLEC12	CD109	CD55
	STAMBPL1	FAM103A1	CHEK1	CLEC4GP1		IGSF23	DKK1	DHCR7		DNASE2	CPEB3	COQ3	TMEM158	COQ10B	CD276	CD97
	TMEM170B	FAM111A	CHMP2B	CLN3		IL21R	DLGAP4	DKK3		DOCK1	CPNE8	CPNE8	TNFAIP6	COX6A2	CD36	CDC20
	TMEM62	FAM125B	CHRNA5	CLYBL		ITGA11	DMPK	DLGAP4		DOK4	CPT1A	CREBL2	TNNT1	CPEB2	CD46	CDH11
	TMEM87B	FAM135A	CLCC1	CNRIP1		ITGA3	DNAJA4	DMPK		DPYSL2	CPT1C	CTSO	TSR1	CRIP1	CD55	CDH8
	TRBV4-2	FAM161A	CLGN	CNTLN		ITGA7	DNAJB5	DNAJA4		DRAM1	CPVL	CYB5D2	TXLNB	CRIP2	CD97	CDK18
	TRIM48	FAM185A	CMBL	CNTRL		JAG1	DNAPTP3	DNAPTP3		DTX3L	CRAT	CYB5R4	USP14	CTSC	CDC20	CDK4
	TRIM51	FAM32A	CNP	COG6		JAG2	DOK3	DOK3		EDNRB	CREBL2	CYP27A1	UTP15	CXorf26	CDK1	CENPI
	TRIM68	FAM66D	CNRIP1	CPT1C		KANK1	DTNA	DTNA		EFCAB7	CREG1	CYP2R1	VTA1	CXorf28	CDK4	CENPP
	TST	FANCL	CNTLN	CPT2		KCNC4	DUSP10	DUSP10		EFNA4	CROT	DCAF17	WWTR1-IT1	CYLD	CEACAM19	CERS6
	XRCC6BP1	FBXL17	CNTRL	CROT		KCNH1	DUSP27	DYNLL2		EGFR	CTSO	DDB2	XIRP1	CYP2J2	CELSR1	CFL2
	ZC3HAV1	FBXO3	COMMD8	CRYL1		KCNN3	DYNLT3	DYNLT3		ENPP4	CYB561D1	DDHD2	XIRP2	CYSLTR1	CENPI	CHI3L1
	ZC4H2	FBXO6	COQ2	CSNK1G3		KCNQ5-IT1	DYRK2	DYRK2		ENPP5	CYB5R4	DDX26B	YRDC	DCBLD2	CENPP	CHRNG
	ZMYM3	FBXW2	CPSF1	CWC22		KIF15	DYSF	DYSF		EPB41	CYBRD1	DDX58		DCLK1	CEP55	CHST3
	ZNF17	FKBP1B	CPT2	CXorf57		KIF4A	ECHS1	EAF1-AS1		EPHX1	CYP27A1	DFFB		DEFB103A // DEFB103B	CERS6	CHSY3
	ZNF215	FLJ27352	CRYL1	CYB561D1		KIRREL	EIF5A	ELAVL2		EPSTI1	CYP2R1	DIRAS3		DEPDC1	CFL2	CKAP4
	ZNF219	FLJ43663	CSNK1G3	CYB5D1		KLHL4	ELAVL2	EML1		ERAP2	DCAF10	DIRC2		DGKI	CHRNG	CKM
	ZNF25	FMNL2	CTC1	CYP2D7P1		KPNA4	ELK3	ENDOD1		ERMAP	DCLRE1A	DKFZP434I0714		DLGAP5	CHST3	CKMT2
	ZNF445	FNDC4	CTDSPL2	CYP2U1		LCE3D	ENC1	ENPEP		EVI5	DDB2	DMXL1		DNAJC10	CIT	CLCN4
	ZNF613	GABBR1	CTPS2	DCLRE1A		LFNG	ENO3	EPB41L3		EYA4	DDHD2	DMXL2		DNASE1L1	CKAP2L	CLINT1
	ZNF620	GDAP2	CYB5A	DCLRE1B		LMOD3	EPB41L3	EPGN		FAM102B	DDX26B	DOCK1		DPP9	CKAP4	CMAHP
	ZNF681	GDF11	CYB5D2	DDX60		LOC100128338	EPHB3	EPHB3		FAM116A	DDX58	DPYSL2		DTL	CKM	CMYA5
	ZNF714	GKAP1	CYP2U1	DEFB109P1		LOC100129515	ERBB3	ERBB3		FAM120C	DHRS11	DRAM1		DUSP10	CKMT2	CNDP2
	ZNF815P	GLMN	DCLRE1B	DENND1B		LOC100506257	EXTL1	EXTL1		FAM125A	DHRS7	DSTNP2		DUSP3	CLCN4	CNN2
		GM2A	DDRGK1	DENND4A		LOC100506668	FADS1	FADS1		FAM171B	DIRAS3	DTX3L		DYNLL2	CLINT1	CNPY1
		GNG11	DDX60	DFNB31		LOC339192	FAM49A	FAM104A		FAM206A	DKFZP434I0714	EFEMP1		E2F7	CMAHP	COASY
		GOLGA8IP	DENND1B	DHRS11		LOC440742	FAM69A	FAM26E		FAM222B	DLG5	EGFR		E2F8	CMYA5	COL11A1
		GPD1L	DFFB	DHTKD1		LOC653513	FAM86JP	FAM43A		FAM63B	DMXL2	ELOVL5		EDNRA	CNDP2	COL6A3
		GPR155	DHRS1	DHX40		LOC729987	FAP	FAM69A		FAM66B	DNAJC12	ENPP5		EEF1A2	CNN2	COLQ
		GRIK1-AS2 // BACH1	DHRS3	DHX58		LRP8	FBLIM1	FBLIM1		FAM66E	DNAJC24	ENTPD4		EIF4EBP2	CNNM4	COPZ2
		GSTM4	DHTKD1	DIP2A		LRRC17	FBXO30	FBLN1		FAT4	DNAJC28	EPB41L2		EIF5A2	CNPY1	CORO7-PAM16
		GTDC2	DHX40	DISP1		LRRC39	FERMT3	FBLN2		FGD6	DNM1L	EPHB2		ELK3	COASY	COX6A2
		GTF2IRD2	DIS3L	DNAJC12		LRRFIP1	FGD4	FBXO10		FGL2	DOCK1	EPHX1		EMR2	COL6A3	CPZ
		GUSBP4	DLEU2L	DNAJC28		M1	FGF7	FBXO30		FLT3LG	DOK4	EPN2		EN2	COLEC12	CRIP1
		GUSBP5	DLK2	DNAJC9		MAK16	FHOD3	FGD4		FMR1	DSTNP2	EPSTI1		ENAH	COLQ	CRLF1
		HCG11	DMXL1	DNASE1		MAMDC2	FITM2	FGF7		FOXN3	DTX3L	ERAP2		ENC1	COX6A2	CRMP1
		HDAC8	DNAJC27	DOK4		MANF	FLJ13197	FILIP1L		FRRS1	DYM	ESYT3		ENOPH1	COX8A	CSPG4
		HERC2P4	DNASE2	DONSON		MEF2C	FLJ14107	FLJ42627		FUCA1	EGFL8 // PPT2	EVI5		EP300	CPEB2	CSRP3
		HERC5	DONSON	DYM		MELK	FLJ16124	FLRT2		GAB1	EGFR	FAM102B		ERLIN1	CPZ	CTNNA3
		HIBCH	DTNBP1	DYNC2H1		MIR1269A	FLRT2	FOSL2		GABARAPL1	ENPP5	FAM103A1		ESCO2	CRIP1	CTNNAL1
		HIP1	EBPL	DYRK1B		MIR206	FST	FRMD4B		GABRE	EPHB2	FAM111A		EXO1	CRIP2	CTSH
		HIST1H2BC // HIST1H2BI // HIST1H2BE // HIST1H2BF // HIST1H2BG	ECHDC2	DYX1C1-CCPG1		MIR3160-1	GALNT13	FST		GAL3ST4	EPHX1	FAM116A		EYA3	CRLF1	CYLD
		HIST1H2BD	EEF2K	ECHDC2		MIR4659A	GIPC2	FXYD3		GBP3	EPSTI1	FAM125A		F2R	CRMP1	CYP2J2
		HIST1H3H	EFCAB7	EFHA2		MIR4692	GJA1	GALNS		GDAP1	ERAP2	FAM13B		FAM111B	CSRP3	DACT1
		HIST2H2BF	EFHA2	EHHADH		MIR604	GLS	GBP2		GDE1	FAM102B	FAM168A		FAM120A	CSTF3	DAPK3
		HLA-E	EFTUD1	ERN1		MOSPD1	GPR1	GIPC2		GHR	FAM108C1	FAM171B		FAM214B	CTNNA3	DCLK1
		HMGXB4	EHHADH	ERVK13-1		MPP4	GRAMD3	GJA1		GJD2	FAM116A	FAM222B		FAM227B	CTNNAL1	DDN
		HOXA5	EID2B	FAAH		MRTO4	GREM1	GLUD2		GNB4	FAM120C	FAM27E3		FASN	CTSC	DEPDC1
		HOXC-AS1	ELMOD3	FAM135A		MTHFD1L	GRIK2	GMPR		GNPDA2	FAM125A	FAM59A		FCER1G	CYLD	DESI2
		HOXC4	EPN2	FAM184A		MURC	GSN	GPC6		GNPTAB	FAM135A	FAM63B		FEM1A	CYP4F2	DMD
		IDE	ERCC6	FAM210B		MYBPH	HAS2-AS1	GPR34		GPR137B	FAM13B	FAM66B		FILIP1	CYSLTR1	DMWD
		IDNK	ERN1	FAM215B		MYC	HECW2	GREM1		GSTA4	FAM168A	FAM66E		FKBP4	DBC1	DNAJB5
		IER3IP1	ERO1LB	FAM53A		MYCL1	HMGCR	GSN		GTF2IP1	FAM171B	FAM91A1		FLVCR2	DCK	DNASE1L1
		IFI35	ESYT3	FAM66C		MYH6	HMMR	HAS2-AS1		H2AFJ	FAM210B	FANCL		FMNL1	DCLK1	DPYSL5
		IFIT2	EXD2	FAM66D		MYH7B	HSP90B1	HGS		HACE1	FAM222B	FAT4		FOPNL	DDN	DRP2
		IKBKE	FAM103A1	FAM72D		MYO1D	HTRA3	HMGCR		HCN3	FAM63B	FBXO21		FOXM1	DEFB103A // DEFB103B	DSTN
		IKZF2	FAM111A	FAM98C		MYPN	ICMT	HRASLS5		HERC6	FAM66B	FBXO22		FRMD4B	DENND2C	DUSP27
		IKZF4	FAM125B	FAN1		NAA50	ICOSLG	HSPB3		HNMT	FAM91A1	FGF2		FST	DEPDC1	DUSP3
		INADL	FAM161A	FBXL14		NACA	IL21R	HTRA3		HNRNPA1L2	FANCF	FGL2		FSTL3	DGKI	E2F8
		IRAK3	FAM165B	FBXL17		NAV1	IL32	ICAM2		HPS3	FANCL	FLJ38379		GARS	DHCR24	EAF2
		ISOC1	FAM184A	FBXO3		NAV2-AS1	INPP4B	ICAM3		HSBP1L1	FAT4	FLNB		GDPD5	DHCR7	EDNRA
		JMY	FAM185A	FBXO5		NEB	IQGAP3	ICMT		HSD17B11	FBXO22	FLVCR1		GEMIN5	DKFZp451B082	EEF1A2
		KANSL1	FAM221A	FBXO9		NEK2	ITGA11	IDI1		HSDL1	FBXW2	FMR1		GJD4	DLGAP5	EFHD1
		KAT2A	FAM32A	FBXW2		NKAIN4	ITGA3	IKBIP		HTATIP2	FDXR	FOXN3		GNA13	DMC1	EGF
		KCNT2	FAM66D	FCGR2B		NMNAT2	ITGAX	IL32		IFI16	FGD6	FUCA1		GPC6	DMD	EHBP1L1
		KDELC1	FAM66E	FHIT		NOTCH3	ITGB3	INA		IFI27	FGF2	GABRE		GPKOW	DMWD	EIF4EBP2
		KIAA0528	FBXO25	FMNL2		NPNT	ITGB6	IRS1		IFI44	FGL2	GCFC2		GPR56	DNAJC10	EIF5A2
		KIAA1598	FBXO3	FMO4		NPTN	JAG2	ITGA3		IFI44L	FIG4	GCLC		GRASP	DNASE1L1	ELN
		KIFAP3	FBXO5	FMO5		NT5DC3	JPH2	ITGB3		IFI6	FLJ38379	GDAP1		GSG2	DNTTIP1	EMR2
		KLHL8	FCGR1C	GABBR1		NTF3	KANK1	JAG2		IFIH1	FLT3LG	GDAP2		GYS1	DPP9	ENO3
		L3MBTL3	FHIT	GAL3ST4		NUDT14	KBTBD5	KANK1		IFIT1	FMR1	GDE1		HAS2	DPYSL5	ERBB4
		LANCL1	FKBP1B	GATAD1		ODZ2	KCNA10	KBTBD10		IFIT3	FOXN3	GDPD1		HCN2	DRP2	EREG
		LINC00243	FLJ27352	GDF11		ODZ3	KCNN3	KCNC4		IFITM1	FRMD5	GNPDA2		HDAC9	DTL	ESYT1
		LOC100130705	FLJ35390	GK5		OR7A2P	KCTD15	KCNJ2-AS1		IFITM2	FUCA1	GPR135		HFE2	DUSP3	EXOG
		LOC100216479	FLJ39653	GLIPR1L2		OTUD1	KIAA0754	KCNMA1		IFITM3	FYCO1	GPR137B		HIST1H1B	DUSP7	EYA3
		LOC100294145	FMNL2	GLMN		OTUD4	KLHL30	KCNN3		IFITM4P	GAL3ST4	GREB1L		HIST1H2AI	DUSP8	F2R
		LOC100506032 // NBPF9 // NBPF7 // NBPF12	FMO5	GNB5		P2RY2	KLHL4	KCTD15		IFT52	GBP3	GSR		HIST1H2BM	DYNLL2	FABP3
		LOC100506100	FRAT1	GNG11		P4HA2	KPNA4	KDELR3		IGDCC4	GCLM	GUSBP1		HIST1H4L	E2F8	FAM101B
		LOC100506214	GABBR1	GOLGA8IP		PAG1	KPNA6	KIAA1199		IGF2BP2	GDAP1	GUSBP11		HIST2H2AB	EAF2	FAM115C
		LOC100506599	GABRE	GPD1L		PDE2A	KRTAP5-9	KIAA1737		IL17RA	GDAP2	H2AFJ		HIST2H3D // HIST2H3A // HIST2H3C	EDNRA	FAM120A
		LOC100506713	GCFC1	GPR108		PDLIM4	LAMB3	KISS1		IMPA1	GDE1	HACE1		HJURP	EEF1A2	FAM13C
		LOC100653329	GCFC2	GPR137C		PGBD5	LAPTM5	KLHL4		ING4	GHR	HAUS1		HMBS	EHBP1L1	FAM20C
		LOC284440	GDF11	GPR21		PLAT	LIMCH1	KPNA4		INPP4A	GNB4	HERC2P4		HMGCR	EIF4EBP2	FAM214B
		LOC285540	GLMN	GTPBP8		PLCE1	LIMS1	KPNA6		IPO13	GNPDA2	HERC2P7		HMGCS1	EIF5A2	FAM227B
		LOC286367	GLRB	GUSB		PLEKHG5	LIMS3	LAD1		IRAK1BP1	GPAM	HERC6		HN1	EIF5AL1	FAM49A
		LOC389765	GNE	GUSBP3		PLIN3	LINC00173	LIMCH1		IRF9	GPR137B	HERPUD2		HRASLS5	EMR2	FAM83H
		LOC389906	GNG11	GUSBP4		PLP2	LMCD1	LMCD1		ISG15	GRK4	HEXDC		HS2ST1	EN2	FAM86FP
		LOC645212	GPD1L	GUSBP9		POLR3H	LOC100128262	LOC100129518		KAT2B	GSR	HIBCH		HSPB6	ENAH	FAP
		LOC728323	GPR108	H3F3B		POSTN	LOC100128338	LOC100131510		KCTD2	GTF2IP1	HIP1		HSPB7	ENOPH1	FBXL22
		LOC728752	GPR137C	HADHB		PPP1R27	LOC100128979	LOC100499467		KIAA0564	GUSBP11	HIST1H1T		HSPB8	EP300	FBXO16
		LPCAT2	GTF2H2	HCG11		PRICKLE1	LOC100129034	LOC100505687		KIAA1033	HACE1	HIST1H2BC // HIST1H2BI // HIST1H2BE // HIST1H2BF // HIST1H2BG		HUNK	ERBB4	FBXO27
		LRCH2	GTPBP8	HCP5		PRKG1	LOC100129518	LOC100506670		KIAA1107	HCN3	HIST1H2BJ		HYOU1	ESYT1	FCER1G
		LRRC37A3	GUSBP5	HDAC1		PRR16	LOC100131174	LOC100506966		KIAA1328	HERC6	HIST1H3H		IGK@	ETV5	FDPS
		LRRC37B	H2BFXP	HDHD2		PTPLA	LOC100499467	LOC100507140		KIAA1377	HERPUD2	HIST2H2BC		IGSF22	EYA3	FEM1A
		LYRM5	HAUS1	HELLS		PTPN13	LOC100505718	LOC100652886		KIF16B	HIP1	HIST2H4B // HIST4H4 // HIST2H4A // HIST1H4L // HIST1H4E // HIST1H4B // HIST1H4H // HIST1H4C // HIST1H4J // HIST1H4K // HIST1H4F // HIST1H4D // HIST1H4A // HIST1H4I		IGSF8	F2R	FHL3
		MAGEH1	HCG11	HERC2P2		PVR	LOC100506573	LOC145820		KIF21A	HIST1H2BC // HIST1H2BI // HIST1H2BE // HIST1H2BF // HIST1H2BG	HMGN5		INHBA	FABP3	FHOD3
		MANEA	HCP5	HERC5		PVRL3	LOC100507307	LOC158696		KLHL24	HIST1H2BH	HNMT		INHBE	FAM101B	FIBIN
		MAP9	HDAC1	HINT2		RAD51	LOC339192	LOC645359		KLHL36	HIST1H3H	HNRNPA1L2		INSIG1	FAM115C	FILIP1
		MBOAT1	HDAC8	HIST1H2BD		RALA	LOC541472	LOC728463		LACTB	HIST2H2BC	HOXA5		IPO4	FAM120A	FLG
		MEIS3P1 // MEIS3P1 // MEIS3P1	HDHD2	HIST1H2BG		RASD2	LOC643955	LOC729739		LACTB2	HNMT	HPRT1		IQCK	FAM127C	FLJ22447
		METTL14	HERC5	HIST2H2AA4 // HIST2H2AA3		RCAN2	LOC653513	LPXN		LGMN	HNRNPA1L2	HSD17B11		IRAK1	FAM13C	FLVCR2
		MFSD6	HIBCH	HIST2H2BE		RDH5	LOC728463	LRP8		LMBRD1	HPRT1	HSDL1		ITGA4	FAM195B	FMNL1
		MGC21881	HIST1H1T	HIST2H2BF		RGMB	LOC728989	LRRC14B		LOC100128054	HPS3	HTATIP2		ITGB1BP2	FAM20C	FNIP2
		MIR1972-1	HIST1H2BD	HLA-H		RGS3	LRRC14B	LRRFIP1		LOC100128816	HSBP1L1	IDE		ITGB3	FAM214B	FRAS1
		MIR3671	HIST1H2BJ	HLTF		RN5S134	LRRC66	LTBP2		LOC100128822	HSD17B11	IFI16		JPH1	FAM227B	FRK
		MIR421	HIST2H2AA4 // HIST2H2AA3	HMGXB4		RN5S155	LRRFIP1	LUM		LOC100129033	HSDL1	IFI27		KATNB1	FAM83D	FSD2
		MIR568	HIST2H2BF	HOXA4		RN5S338	LRRN1	MACROD1		LOC100129195	HTATIP2	IFI44		KCNJ2	FAM83H	FSTL3
		MIR570	HMGN5	HP1BP3		RN5S373	LTBP2	MAP1A		LOC100129502	IDE	IFI44L		KCNQ4	FBXO27	FTSJ1
		MIR889	HMGXB4	HSBP1L1		RN5S64	LUM	MAP1LC3C		LOC100129550	IDH3A	IFIH1		KCTD12	FCER1G	FZD3
		MKNK1	HOXA11-AS	HSD17B4		RNF122	MAL	METTL21CP1		LOC100130027	IDNK	IFIT1		KIAA1199	FDPS	GAMT
		MPHOSPH8	HOXA4	HYI		RNY4P13	MAP1LC3C	MFSD2A		LOC100130298	IER3IP1	IFIT3		KIF14	FEM1A	GARS
		MPP1	HOXA5	IDNK		RPS26	MAP4	MGC23284		LOC100132352	IFI16	IFITM1		KIF18A	FER1L6	GBP6
		MPV17L	HOXA6	IFI35		RRAS2	MET	MIR1229		LOC100132396	IFI27	IFT52		KIF23	FHL3	GDF6
		MRFAP1L1	HRSP12	IFI6		RSPRY1	MFAP2	MIR24-2		LOC100132707	IFI44	IGF2BP2		KIF24	FILIP1	GDPD5
		MSRA	HSD17B4	IFIT5		RUSC2	MGAT4A	MIR320C1		LOC100134229	IFI44L	IGFBP6		KIF2A	FLJ22447	GEMIN5
		MT1A	HUS1	IFITM3		SAMD4A	MGLL	MIR4778		LOC100170939	IFI6	IGK@		KIF2C	FLVCR2	GGA2
		MT1CP	HYI	IFITM4P		SCG2	MIR128-2	MIR604		LOC100287628 // ATF7IP2	IFIH1	IMPA1		KLF2	FMNL1	GJD4
		MT1E	IFIT5	IL17RA		SDC2	MIR139	MIR635		LOC100287934	IFIT1	IPO13		KLHL31	FOXM1	GPKOW
		MYH10	IKZF2	IL17RC		SEMA3A	MIR4540	MIR924		LOC100288490	IFIT3	IRAK1BP1		KPRP	FRAS1	GPNMB
		MYLK4	INPP5D	IL20RA		SEMA6A	MIR532	MIR938		LOC100288911	IFITM1	ISG15		KRT31	FRMD4B	GPR1
		N4BP2L1	IRF7	INADL		SEMA6C	MIR892A	MSMO1		LOC100294341	IFITM3	KAT2A		KRT80	FSTL3	GPR56
		NAA35	ISG15	ING4		SFXN3	MLIP	MSRB1		LOC100505812	IFITM4P	KAT2B		L1CAM	GARS	GPRC5B
		NCOA3	ISOC1	INPP5B		SGCD	MPP4	MTUS2		LOC100507539	IFT52	KBTBD8		LBH	GBP6	GPRC5D
		NFATC2IP	JMY	INPP5D		SGIP1	MSI2	MVP		LOC151009	IGF2BP2	KCNQ1OT1		LDB3	GDPD5	GPSM2
		NIPAL3	KAT2A	INVS		SGTB	MSRB1	MYL1		LOC220729	IL17RA	KCTD2		LDHA	GEMIN5	GRAMD3
		NLGN4Y	KBTBD6	IRF7		SH3PXD2B	MTHFD2	MYL12A		LOC400752	IMPA1	KIAA1143		LDLR	GJD4	GRASP
		NPR2	KCTD18	IRF9		SHISA2	MTPAP	MYL4		LOC439990	IMPA2	KIAA1377		LDLRAD3	GNAI2	GRIK2
		NUDT6	KHDC1	ISOC1		SHISA4	MURC	MYL6B		LOC440894	INADL	KIF21A		LIFR	GPC6	GRIP2
		OCRL	KIAA0895	ITFG1		SIK1	MVP	MYLPF		LOC645206	ING4	KLC1		LINC00520	GPKOW	GRSF1
		OSBPL1A	KIAA1407	ITFG2		SIPA1L1	MYBPH	MYO10		LOC646214	IPO13	KLF10		LOC100128262	GPR56	GSTT2
		PARP4	KIAA1598	JMY		SIRPA	MYCL1	MYO18A		LOC647859	IRAK1BP1	KLHL15		LOC100499467	GPRC5B	GSTT2B
		PBX1	KIF3A	KANSL1		SLC16A2	MYF5	MYO1B		LOC728613	IRAK3	KLHL36		LOC100507127	GPSM2	GSTTP1
		PCBD1	KIR3DL2	KBTBD3		SLC16A3	MYH3	MYPN		LOC730101	IRF9	LACC1		LOC100507246	GPX7	GYS1
		PCDHB18	KLF10	KBTBD6		SLC1A5	MYL12A	NCAM1		LRBA	KANSL1	LBR		LOC154761	GRASP	HAPLN3
		PCDHB9	KRAS	KCNT2		SLC24A2	MYL4	NEFM		LSM11	KAT2B	LGALSL		LOC285556	GRIP2	HBEGF
		PEX11A	LACTB2	KDELC1		SLC2A5	MYL6B	NEK6		LY6E	KBTBD3	LINC00472		LOC729970	GRSF1	HCN2
		PGAM4	LANCL1	KDM4D		SLC6A6	MYLPF	NEURL2		MAMSTR	KBTBD8	LOC100128252		LPCAT4	GSG2	HDAC5
		PGAP3	LGALS3BP	KGFLP2		SLC7A1	MYO10	NEXN-AS1		MANSC1	KCTD2	LOC100128816		LPXN	GTSE1	HECW2
		PHACTR4	LHPP	KIAA0528		SLCO4C1	MYO18A	NFASC		MAP2K4	KDELC1	LOC100128822		LRRC58	GYS1	HFE2
		PHF11	LINC00240	KIAA0564		SMAGP	MYO1D	NFX1		MAP3K3	KIAA0513	LOC100129033		LRRN4CL	HAPLN3	HIPK3
		PHKA2	LINC00264	KIAA1107		SMOC1	MYPN	NOTCH3		MBTD1	KIAA0528	LOC100129502		LUZP6	HBEGF	HK2
		PHLPP2	LIPT2	KIAA1147		SMPX	NAA50	NRG1		MCCC2	KIAA0564	LOC100129550		LZTS1	HCN2	HMBOX1
		PIGM	LMBRD1	KIAA1328		SNHG1	NAV1	NRXN2		MDM2	KIAA1107	LOC100130027		MAMLD1	HDAC5	HMBS
		PLBD1	LOC100287205	KIAA1598		SNORA27 // SNORD102 // RPL21	NAV2	NUPR1		MEGF9	KIAA1147	LOC100130428		MAPRE1	HENMT1	HMGCS1
		PNPLA6	LOC100293044	KIF16B		SNORA64	NCAM1	OBSCN		MEX3A	KIAA1328	LOC100130705		MAPRE3	HFE2	HN1
		POU4F1	LOC100294145	KPNA5		SNX18	NES	OLFM2		MIR1185-1	KIAA1377	LOC100133315		MCAM	HIPK3	HRC
		PRAF2	LOC100505648	KRT6B		SOCS3	NEXN	OLFML2A		MIR154	KIF16B	LOC100170939		MCM10	HIST1H2BM	HS2ST1
		PRDX2	LOC100505703	KRT9		SPOCD1	NGFR	OR52I1		MIR329-1	KIF21A	LOC100271722		MEF2A	HIST1H4L	HSPB6
		PRKD2	LOC100505812	LGALS3BP		SPRY2	NHS	OR6B3		MIR543	KLHL15	LOC100287628 // ATF7IP2		MEF2D	HJURP	HSPB7
		PRPSAP1	LOC100506059	LINC00240		SRPK3	NOTCH3	P2RX6P		MIR548X2	KLHL36	LOC100287934		METTL1	HK2	HSPB8
		PRR4	LOC100506100	LINC00266-1		SRPX2	NPNT	P4HA2		MIR643	LACC1	LOC100288490		MFSD2A	HMBOX1	HTR2B
		PRRT3	LOC100506207	LINC00478		ST8SIA2	NR4A3	PABPC4		MMD	LACTB	LOC100294145		MGAT5	HMBS	HTR3E
		PSIP1	LOC100506214	LIPT2		STC1	NRG1	PACSIN1		MOV10	LGMN	LOC100294341		MGLL	HMGCS1	HTRA1
		PSME1	LOC100506687	LMBRD1		SULF1	NTF3	PALM2-AKAP2		MPP5	LINC00478	LOC100505761		MID1IP1	HN1	HYOU1
		PTGR1	LOC100506901	LOC100129195		TARS	NTN4	PANX1		MPZL3	LOC100128252	LOC100505812		MID1IP1-AS1	HRASLS5	ICOSLG
		PTPLAD2	LOC100507153	LOC100129858		TCAP	NUPR1	PAPPA2		MR1	LOC100128816	LOC100506191		MIDN	HRC	IER3
		PUS10	LOC100507632	LOC100130992		THBD	NXF5	PCYT2		MRPS17	LOC100128822	LOC100506394		MIR1-1	HS2ST1	IGFBPL1
		PYCARD	LOC202181	LOC100131395		TIAM2	ODZ2	PDLIM4		MSS51	LOC100129033	LOC100506804		MKI67	HSPB6	IGHV3-38
		QDPR	LOC255512	LOC100132352		TK1	ODZ3	PGBD5		MT1M	LOC100129195	LOC100507530		MME	HSPB7	IGK@
		RBM45	LOC285540	LOC100132707		TLE3	OSBP2	PHGDH		MX1	LOC100129502	LOC100507539		MMP15	HSPB8	IGLV3-1
		REEP3	LOC400043	LOC100132999		TM4SF1	OSGIN2	PIK3C2B		MX2	LOC100130027	LOC100653329		MOB1B	HTRA1	IGSF8
		REPS2	LOC440288	LOC100134229		TNFRSF21	P4HA2	PIPOX		MYCBP2	LOC100130705	LOC151009		MSMO1	HYOU1	IL21R
		RFK	LOC642236	LOC100272216		TNIP1	P4HA3	PLCE1		NAAA	LOC100132707	LOC202781		MTHFD2	IGF2R	IL6ST
		RILPL2	LOC728093	LOC100287765		TPM3	PACSIN3	PLEC		NAGPA	LOC100287628 // ATF7IP2	LOC220729		MYBL2	IGK@	INHBA
		RN5S153	LPAL2	LOC100288198		TPSB2	PADI2	PLEKHF1		NAP1L5	LOC100287837	LOC284926		MYBPC2	IGSF23	INO80C
		RN5S395	LPCAT2	LOC100293044		TRIB3	PALLD	PLIN3		NBEA	LOC100287934	LOC338758		MYH2	IGSF8	INPP4B
		RNU4-9P	LRBA	LOC100505696		TRIM72	PALM2-AKAP2	POP1		NBPF3	LOC100288490	LOC344595		MYH8	IL6ST	INPP5F
		RNU7-57P	LRCH2	LOC100506469		TSPAN9	PANX1	POU3F1		NCOA2	LOC100288911	LOC386758		MYL2	IMPG2	INSIG1
		RNY3P8	LRRC37A	LOC100506599		TTN	PCDH18	PPP1R27		NDRG3	LOC100294341	LOC389906		MYOM1	INHBA	IPO4
		ROGDI	LRRC49	LOC100506636		TUBA1A	PCDH7	PPP2R3B		NEIL1	LOC100506394	LOC439990		MYOM2	INSIG1	IQCB1
		RRAGB	LRRC6	LOC100653213 // LOC100652950 // KLHDC4		UBASH3B	PCDH9	PPTC7		NEO1	LOC100506469	LOC646903		MYOM3	IPO4	IQCK
		RRP7B	LRRK2	LOC202181		UBE2C	PDLIM4	PRAC		NIPSNAP3A	LOC100506599	LOC647859		MYOT	IQCK	IRAK1
		SALL2	LYPLA1	LOC285540		UBE2D4	PGBD5	PRICKLE1		NLGN2	LOC100506713	LOC728323		MYOZ2	ITGA4	ITGA11
		SAP130	LYRM7	LOC389765		USP2	PGM5	PRKAB2		NLK	LOC100507539	LOC728752		NAPG	ITGA5	ITGA4
		SBF2	MANEA	LOC400043		VCAN	PIGP	PRKCA		NLRP1	LOC202781	LOC729815		NAV3	ITGA7	ITGA5
		SCAMP5	MANEAL	LOC440288		VSTM2L	PIK3C2B	PRRX1		NMI	LOC220729	LRIF1		NCAPG	ITGB1BP2	ITGA7
		SEMA4F	MANSC1	LOC440993		VSTM4	PIPOX	PTPRF		NQO1	LOC284926	LRP11		NCAPH	ITGB8	ITGAX
		SEPP1	MAP4K3	LOC442075		WDR5	PLCE1	PVALB		NUDT21	LOC386758	LRRC37A3		NCKAP5L	ITPR2	ITGB1BP2
		SERPING1	MAP9	LOC541473		XPOT	PLEKHG5	PVR		NXPE3	LOC389906	LRRC37B		NCS1	ITPRIP	ITGB8
		SESN1	MAPKBP1	LOC554249		ZBTB7C	PLEKHG7	RAET1E		OAS1	LOC400752	LRRCC1		NDC80	JAM3	ITPR2
		SFMBT2	MB21D1	LOC643723		ZNF280B	PLEKHO1	RALA		OAS2	LOC439990	LSM11		NDP	JPH1	ITPRIP
		SLC18B1	MDM2	LOC646214			PLXDC1	RAMP1		OAS3	LOC646214	LY6E		NEGR1	KATNB1	JAM3
		SLC22A17	ME2	LOC646719			PODXL	RASA4		OCIAD2	LOC646903	LYRM7		NGFR	KCNB1	JPH1
		SLC25A19	MED23	LRBA			POM121L9P	RBFOX1		OXCT1	LOC647859	LYSMD2		NID1	KCNH1	JPH2
		SLC25A30	MEG8	LRCH2			PPDPF	RBM24		PABPC5	LOC728323	MAB21L1		NLN	KCNQ4	KBTBD5
		SLC25A35	MEIS3P1 // MEIS3P1 // MEIS3P1	LRRK2			PPP1R27	RECK		PAFAH1B3	LOC728752	MADD		NMRK2	KCTD12	KCNA10
		SLC29A3	METTL14	LSMD1			PPP1R3C	RGS16		PAIP1	LOC730101	MAOA		NOP14	KIAA0101	KCNB1
		SLC35A3	MGC21881	LTB4R			PRDM8	RN5S131		PAIP2B	LRP11	MAP3K12		NPTX2	KIAA1024	KCNH1
		SLC35D2	MGC57346	LYPD6			PRICKLE1	RN5S207		PARD6A	LRRC37B	MAP3K3		NR4A1	KIAA1161	KCNQ4
		SLC37A1	MID2	MAN1C1			PRRX1	RN5S279		PARP12	LRRC37BP1	MAP3K5		NRAP	KIAA1199	KCTD12
		SMPD2	MIER3	MANEA			PTP4A2	RN5S322		PARP15	LRRCC1	MAP9		NRG1	KIF14	KDM1B
		SMPDL3A	MIPOL1	MANSC1			PVR	RN5S50		PARP9	LY6E	MCCC2		NSMCE1	KIF18A	KIAA0226L
		SMYD3	MIR1185-1	MAP2K6			RALA	RN5S60		PCCB	LYSMD2	MED21		NT5E	KIF20A	KIAA1024
		SMYD3-IT1	MIR1271	MAP3K13			RAMP1	RNF122		PCDHB14	MAB21L1	MEG3		NUFIP2	KIF23	KIF20A
		SNORD113-1	MIR1587	MAP4K3			RANBP3L	RPL37		PCDHB8	MADD	MEST		NUSAP1	KIF24	KIF23
		SNORD114-2	MIR299	MB21D1			RAPH1	RRAD		PCMTD1	MAP3K12	MGC24103		NXPE2	KIF2A	KIF2A
		SNORD84 // DDX39B	MIR3143	MBLAC2			RASD2	RRAGD		PDE5A	MAP3K3	MID1		ODC1	KLF2	KLF2
		SP140L	MIR329-2	MBTD1			RBM24	RUNX1-IT1		PDE6D	MBLAC2	MIR1299		OLFM2	KLHL31	KLHL30
		SPIN4	MIR376A2	MDM1			RCC2	SAMD4A		PDK4	MBTD1	MIR2909		OLFML2A	KPRP	KLHL31
		SPRED1	MIR382	MDM2			RECK	SBDS		PDP2	MCCC2	MIR3671		OLFML3	KRT80	KPRP
		SPTLC1	MIR485	ME2			RN5S191	SCG2		PGM2L1	MED21	MIR382		PADI2	L1CAM	KRT80
		ST6GALNAC2	MIR539	MED12			RN5S207	SDC2		PHYH	MEG3	MIR421		PAICS	LBH	L1CAM
		STAP2	MIR543	MED23			RN5S501	SEMA6A		PIEZO2	MEX3A	MIR487B		PANX1	LDB3	LBH
		STK38L	MIR548AL	METTL14			RN5S60	SEMA6C		PIGB	MINK1	MIR548AN		PAQR5	LDHA	LDB3
		SVIP	MIR889	MFSD1			RNF122	SEMA7A		PION	MIR1185-2	MIR603		PBK	LDLR	LDLR
		TAF8	MMS22L	MGC23270			RNU6-71	SEPT5-GP1BB		PIP4K2C	MIR1206	MIR708		PCDH19	LDLRAD3	LDLRAD3
		TAS2R10	MORC4	MGC57346			RNY5P3	SERINC5		PLA2G12A	MIR1290	MMD		PCK2	LINC00159	LEUTX
		TAS2R20	MPHOSPH8	MIER3			ROS1	SHISA2		PLA2R1	MIR154	MOV10		PCNA	LINC00520	LINC00159
		TAS2R30	MPO	MIF4GD			RPL10	SHISA4		PLS1	MIR323A	MPZ		PDCD1LG2	LIPG	LINC00278
		TBC1D14	MPV17L	MINK1			RPL12	SIGLEC9		PLSCR1	MIR329-1	MR1		PDIA4	LMOD2	LIPG
		TBC1D5	MRFAP1L1	MIPOL1			RPL37	SIK1		POLR3G	MIR3685	MRFAP1L1		PDLIM7	LMOD3	LMOD2
		TBC1D9	MT1E	MIR1206			RPL3L	SIRPA		POU5F1	MIR377	MRPL34		PDXP	LOC100499405	LMOD3
		TBK1	MT1M	MIR1254-1			RPS12	SLC16A2		PPARA	MIR4653	MSH2		PDZRN3	LOC100505801	LOC100127910
		TESK2	MT2A	MIR154			RRAD	SLC16A3		PPIL3	MIR4798	MT1CP		PHGDH	LOC100506023	LOC100129034
		TIA1	MTFMT	MIR30C2			RSPO3	SLC1A5		PPIP5K1	MKNK2	MT1E		PHOSPHO1	LOC100506668	LOC100286922
		TLCD2	MYCBP2	MIR3161			RUNX1-IT1	SLC22A15		PPP1R9A	MMD	MT1F		PI4K2A	LOC100507053	LOC100499405
		TM7SF3	MYO6	MIR340			S100A16	SLC25A32		PPT1	MOV10	MT2A		PIK3C2B	LOC100507127	LOC100506023
		TMEM117	NAIP	MIR34A			S100A4	SLC2A5		PRRG4	MPZL3	MTFR1		PKDCC	LOC100507246	LOC100506114
		TMEM140	NAP1L5	MIR3916			SAMD4A	SLC39A14		PTBP2	MR1	MX1		PKP1	LOC145694	LOC100506573
		TMEM206	NDNL2	MIR4302			SBK1	SLC41A1		PTEN	MRPL34	MYBL1		PLAU	LOC283624	LOC100506582
		TMEM238	NEU3	MIR505			SCG2	SLC44A2		PYGM	MSH2	MZT2B		PLEC	LOC285556	LOC100507127
		TMEM242	NFATC2IP	MIR544B			SCGB1D2	SLC4A4		RAB27A	MT1CP	N4BP2L1		PLK4	LOC729739	LOC100507246
		TOMM6 // PRICKLE4	NFS1	MIR571			SCXA	SLC7A1		RAB3GAP1	MT1X	N4BP3		PM20D2	LOC729970	LOC100507507
		TP53TG1	NLGN2	MIR601			SCXA // SCXB	SLC8A3		RAB8B	MX1	NAA35		POLR2C	LOXL4	LOC100509824
		TPSAB1	NPL	MIR610			SEMA6A	SLITRK4		RALGAPA2	MX2	NAAA		PPM1E	LPCAT4	LOC145694
		TRIM2	NPR2	MIR656			SERPINB12	SMPX		RARRES3	MYBPHL	NBEA		PPP1R12B	LPXN	LOC285556
		TRIM25	NUDT7	MORC4			SFXN3	SMTN		RASA4B	N4BP2L1	NBPF1		PPTC7	LRP8	LOC339192
		TRIM56	NUDT9P1	MPV17L			SGCD	SNHG15		RAVER2	NAA35	NBPF11		PRKAG3	LRRC39	LOC440895
		TRIM6-TRIM34	NUP43	MPZL1			SHB	SNORA12		RBBP9	NAAA	NBPF12		PRKCA	LRRN3	LOC643955
		TRIM68	OAS1	MRPS17			SHISA2	SNORA26		RBCK1	NBEA	NCOA1		PRKCQ	LRRN4CL	LOC653513
		TSPAN12	OCIAD2	MT1A			SHISA4	SNORA33		RCOR1	NBPF1	NCOA3		PSMA3	LTBP1	LOC728989
		TTC14	OCRL	MT1M			SIK1	SNORA9		RDH10	NCOA1	NCOA7		PSPH	LTF	LOC729970
		TTC21B	ODF2L	MTF1			SLC16A3	SNORD104		REEP2	NCOA3	NEIL1		PTGS1	LUZP6	LOC730227
		TTC38	OR2A20P	MTF2			SLC1A4	SNTB1		RETSAT	NDRG3	NET1		PTPRB	LZTS1	LOH12CR1
		TUBG2	OSBPL1A	MTMR11			SLC1A5	SNX18		RHOD	NEIL1	NFKBIE		PURB	M1	LPCAT4
		TXNRD3	OSTM1	MX2			SLC26A7	SOCS3		RN5S425	NEO1	NHLRC3		PYCR1	MAMDC2	LRRC1
		UBXN2A	OXCT1	MXI1			SLC44A2	SQLE		RNF135	NET1	NIPA1		RAB40B	MAPKAPK3	LRRC39
		UBXN2B	OXER1	MYCBP2			SLC4A4	SRPK3		RNF213	NHLRC3	NIPAL3		RAP2A	MAPRE1	LRRN1
		UVRAG	PABPC4L	MYO6			SLC6A9	SRPX		RNF26	NIPA1	NLK		RAPH1	MAPRE3	LRRN4CL
		VANGL2	PABPC5	NAA16			SLC7A1	SSNA1		RNFT2	NIPAL3	NMI		RB1	MCAM	LTBP1
		VPS39	PAQR3	NAIP			SLC8A1-AS1	ST6GALNAC4		RNU2-7P	NIPSNAP3A	NMRAL1		RBBP5	MCF2	LUZP6
		VPS41	PARP15	NAP1L3			SLIT2	SYT6		RNU6-51	NIPSNAP3B	NOTCH2NL		RCC2	MEF2A	LZTS1
		VPS4A	PAX3	NAP1L5			SLITRK4	SYTL2		RNU7-6P	NLK	NQO1		RGS2	MEF2C	M1
		VSIG10	PCBD1	NEO1			SMPX	TACC1		RRM2B	NMI	NUDT21		RN5S336	MEF2D	MAL
		WDR17	PCMTD1	NEU3			SMTN	TAF1D		RSBN1L	NQO1	NXPE3		RN5S365	METTL1	MAMDC2
		XPA	PCMTD2	NFATC2IP			SNHG15	TAS1R1		SAMD9	NT5M	OAS1		RN5S441	MFSD2A	MAP3K8
		ZBTB39	PDP2	NIPSNAP3A			SNORA76	TBX15		SAP30L	NUDT21	OAS2		RN5S501	MICAL1	MAPKAPK3
		ZC3H8	PDSS2	NPL			SNORD115-32	TET2-AS1		SCARNA9	NUDT6	OAS3		RN5S60	MICAL2	MAPRE1
		ZDHHC13	PEX11A	NPM3			SNX18	TEX35		SCARNA9L	NXPE3	OCIAD2		RNY1P5	MID1IP1	MAPRE3
		ZFP2	PGAP3	NPR2			SNX6	TGFB2		SCD5	OAS2	OSBPL11		RPN2	MID1IP1-AS1	MCAM
		ZFP37	PHACTR4	NUDT7			SOGA2	THBD		SENP1	OAS3	OXER1		RRAD	MIDN	MEF2A
		ZNF117	PHF13	OCLM			SPEG	THSD1		SEPSECS	OR10G8	PAFAH1B3		RRM2	MIR208B	MEF2C
		ZNF141	PHKA2	OCRL			SPTB	TMEM182		SERPINB9	OSBPL11	PAIP2B		RRP1B	MIR21	MEF2D
		ZNF266	PHLPP2	OGFR			SRPK3	TMEM231		SFXN1	P2RX4	PAQR3		SBK1	MIR3973	METTL1
		ZNF287	PIGM	OR10C1			SSR3	TMEM236		SGPL1	PAFAH1B3	PARP12		SCAF1	MIR4429	MICAL2
		ZNF30	PIGY	OR2A20P			ST6GALNAC4	TMEM38B		SGSH	PARD6A	PARP14		SCD	MIR4660	MID1IP1
		ZNF300P1	PIK3R2	PA2G4P4			STAM2	TMTC1		SKIL	PARP12	PARP15		SCN4A	MIR4692	MIR1200
		ZNF322	PLBD1	PABPC1L			SYNPO2	TNFAIP3		SLC15A3	PARP14	PARP4		SCN5A	MIR604	MIR133A1
		ZNF323	PMS2CL	PARD6A			SYNPO2L	TNIK		SLC25A12	PARP4	PARP9		SDAD1	MIR635	MIR139
		ZNF346-IT1	PPCS	PARD6B			SYTL2	TNIP1		SLC25A23	PARP9	PCNXL2		SEMA7A	MIR938	MIR208A
		ZNF37BP	PPIL3	PCED1A			TACC1	TNNC1		SLC25A27	PCED1A	PDE6D		SERPINB7	MKI67	MIR208B
		ZNF420	PPIP5K2	PCGF2			TAF1D	TNS1		SLC35B4	PCSK6	PDIA3P		SERPINE1	MME	MIR21
		ZNF430	PPOX	PCMTD1			TAS1R1	TOR1AIP2		SLC35F2	PDE6D	PGM2L1		SGCG	MMP15	MIR210HG
		ZNF461	PPT1	PDE6A			TBL1XR1	TP53I11		SLC38A4	PDE8A	PIGB		SGOL1	MMP2	MIR4660
		ZNF525	PRAF2	PDK4			TGFB2	TPM1		SLC39A11	PEX6	PIGM		SH2B3	MOB1B	MKI67
		ZNF559	PRDX2	PDSS2			THBD	TPM4		SLC40A1	PGM2L1	PION		SH3BGR	MOSPD1	MLIP
		ZNF577	PRKCD	PGAP1			TLE3	TPRG1-AS1		SLC41A2	PHF11	PIP4K2C		SHCBP1	MPI	MME
		ZNF599	PRKCE	PGAP2			TM4SF1	TRIB3		SLC7A8	PHF15	PLAC4		SHD	MSANTD4	MMP14
		ZNF600	PRKD2	PGAP3			TMC6	TRIM54		SNORD113-3	PHYH	PLS1		SHF	MSMO1	MMP15
		ZNF613	PROCR	PHACTR4			TMEM233	TSPAN9		SNORD114-17	PIGB	PLSCR1		SKA1	MSN	MMP2
		ZNF616	PROS1	PHF11			TMEM38B	TUBA1C		SNORD114-19	PION	POLR3G		SKA3	MVD	MOB1B
		ZNF678	PRPSAP1	PHF15			TMOD1	TUBB6		SNX16	PIP4K2C	PPIL3		SLBP	MYBPC1	MOSPD1
		ZNF714	PRR4	PHLPP2			TMTC1	UBE2D4		SP110	PLS1	PPP1R9A		SLC1A4	MYBPC2	MPI
		ZNF774	PSIP1	PIR-FIGF			TNFAIP3	UBE2MP1		SPATA6	PLSCR1	PRIM1		SLC38A1	MYF6	MSN
		ZNF786	PSME1	PLCXD1			TNFAIP8L3	UNC45B		SPG20OS	PLSCR4	PRKCI		SLC6A15	MYH6	MTM1
		ZNF792	PTPN18	PLD2			TNFRSF21	UTS2R		SPR	PODN	PRRG4		SLC6A9	MYH7	MURC
		ZNF845	PTPN9	PLEKHH2			TNIK	VNN1		SQRDL	POLL	PRTG		SLN	MYH7B	MVD
		ZNF846	PUS10	PNISR			TNIP1	WBSCR17		SRSF8	POLR3G	PSME1		SMYD1	MYH8	MYBPC1
		ZNF91	PXMP4	POLI			TNNC1	WDR5		STAT1	POU4F1	PTBP2		SNAR-D	MYH9	MYBPC2
		ZYG11B	PYCARD	POT1			TNNI2	WIPI1		STAT2	PPIC	PTCHD4		SNHG15	MYL2	MYBPH
			RAB27A	POU4F1			TNNT3	WWTR1		STX18	PPIF	PTX3		SNORA76	MYL3	MYF6
			RAB3IP	PPAP2B			TNS1	WWTR1-IT1		SUPT4H1	PPIP5K1	PUS7L		SNORD75	MYL9	MYH3
			RAB6B	PPM1D			TOB2P1	YARS		SYPL1	PPM1D	PYCARD		SNX17	MYLIP	MYH6
			RALGPS1	PPP1R3F			TOMM40	ZBTB7C		SYT11	PPP1R9A	RAB27A		SORBS1	MYO5A	MYH7
			RARRES3	PPT1			TPM1	ZNF610		TAP1	PRIM1	RAB8B		SQLE	MYOM1	MYH7B
			RAVER2	PRAF2			TRIB3	ZNF622		TBC1D8B	PRRG4	RALGAPA2		SREBF1	MYOM2	MYH8
			RBBP8	PRKAR2B			TRIM54	ZSCAN12P1		TCFL5	PTBP2	RALGDS		SRF	MYOM3	MYH9
			RBCK1	PRKCD			TRIM63			TEC	PTCHD4	RARRES1		SRPR	MYOT	MYL2
			RBM43	PRKD2			TSPAN9			THAP10	PTEN	RARRES3		STARD4	MYOZ2	MYL3
			RCAN3	PRKD3			TTN			TKT	RAB8B	RBBP8		STYX	NAPG	MYL9
			REEP2	PRPSAP1			TUBA1B			TLR3	RALGAPA2	RBBP9		SVIL	NAV2-AS1	MYLIP
			REPS2	PRR14			TUBA3E			TMED8	RALGDS	RCOR1		SYPL2	NAV3	MYOG
			RIC8B	PRRT3			TUBB6			TMEM160	RALGPS2	REEP2		TACC1	NCAPG	MYOM1
			RIPK1	PRSS27			TULP4			TMEM217	RBBP9	REEP3		TAF9B	NCKAP5L	MYOM3
			RN5S126	PSIP1			UBQLNL			TMEM62	RBL1	RETSAT		TAGLN	NCRNA00185	MYOT
			RN5S153	PSTK			UCP3			TMEM87B	RCOR1	RFFL		TAL2	NCS1	MYOZ2
			RN5S278	PSTPIP2			UNC45B			TMTC4	REEP3	RFK		TBX15	NDC80	NACA
			RNF125	PTPLAD2			USP13			TRAM1	RETSAT	RHOD		TEX2	NEB	NAPG
			RNF130	PTPN9			USP2			TRANK1	RFFL	RN5S33		TGFB2	NEGR1	NAV2
			RNF26	PUS10			VARS			TRIM16	RFK	RN5S435		TGFBRAP1	NEK6	NAV3
			RNU2-7P	RASA2			VNN1			TRIM16L	RHOD	RNF213		TGM2	NFX1	NCKAP5L
			RNU6-57	RAVER2			VSTM4			TRIM21	RN5S113	RNF26		THSD1	NID1	NCRNA00185
			RNU7-14P	RBCK1			WDR1			TRIM22	RNF213	RNFT2		TIMM50	NID2	NCS1
			RNU7-27P	RBL1			WDR5			TTC30B	RNFT2	RNU1-13P		TIMM8A	NLN	NEB
			RNU7-29P	RCAN3			WIPI1			TTC39C	RNY4P18	RNU2-7P		TIMP3	NOP14	NES
			RNU7-72P	REPS2			ZBTB7C			TXNDC16	RNY4P19	RNU7-27P		TJP2	NPTX2	NEXN
			ROGDI	RFXAP			ZC3H12C			UBA7	RPS6KA6	RNU7-35P		TMEM194A	NPY6R	NID1
			RPIA	RIPK1			ZNF622			UBE2L6	RRM2B	RNY4P18		TNC	NRAP	NID2
			RPP21	RN5S187			ZYX			UBE2V1	SAMD9	ROBO1		TNFAIP6	NREP	NLN
			RPP40	RN5S30						ULK2	SAMHD1	RPP40		TNNT1	NSMCE1	NMNAT2
			RRAGB	RN5S346						UNC119	SBF2	RPS6KA6		TOMM40	NT5DC3	NOP14
			RTN1	RN5S356						USP18	SCD5	RRM2B		TOP2A	NUFIP2	NPAS2
			SAP130	RN5S482						USP54	SCPEP1	RWDD3		TP53I11	NUSAP1	NPNT
			SAP30L	RN5S70						VAMP1	SEC11C	SAMD9		TPX2	ODC1	NPPA
			SCAMP5	RNF130						VAMP7	SEMA4F	SAMD9L		TSPAN14	OLFM2	NPTX2
			SCARNA11	RNU1-21P						VHL	SENP1	SAMHD1		TSPAN7	OLFML2A	NPY6R
			SCML2	RNU7-25P						VPS13A	SERPINB9	SBF2		TSR1	OLFML3	NRAP
			SCN2A	RNY4P19						WDR19	SFRP4	SCAMP5		TTN-AS1	OTUD4	NREP
			SCP2	ROGDI						WLS	SGPL1	SCD5		TTTY16	P2RY2	NSMCE1
			SEPSECS	RPA3						WWC2	SKIL	SCN2A		TUSC2	PABPC4	NT5DC3
			SERP2	RPE						XAF1	SLC15A3	SCN8A		TXLNB	PALMD	NTF3
			SERPING1	RPIA						XRCC6BP1	SLC16A13	SCPEP1		UBE2W	PAQR5	NUDT11
			SESN1	RPP21						YPEL3	SLC16A4	SEC11C		UHRF1	PBK	NUFIP2
			SFXN1	RPS15AP10						ZC3HAV1	SLC18B1	SECISBP2		ULBP1	PCDH19	ODC1
			SGK3	RPS6KB1						ZC4H2	SLC25A12	SEMA4F		UNC45B	PCYT2	ODZ3
			SGSH	RRAGB						ZFP14	SLC25A23	SENP1		UNC5B	PDCD1LG2	OLFML3
			SHMT1	RRM1						ZFP30	SLC25A27	SERP2		URB1	PDE2A	OMA1
			SHROOM1	RRN3P3						ZFP90	SLC30A1	SERPINB9		USP14	PDIA4	OSGIN2
			SIRT3	RTTN						ZMAT3	SLC35A3	SETBP1		USP38	PDLIM3	OTUD4
			SLC25A35	RYBP						ZMYM3	SLC35B4	SFRP4		UTP15	PDLIM7	P2RX1
			SLC26A11	RYK						ZNF100	SLC36A4	SGK3		VARS	PDXP	P2RY2
			SLC35A1	SALL2						ZNF154	SLC38A4	SKIL		VCAM1	PGM5-AS1	PACSIN3
			SLC35D2	SAP130						ZNF180	SLC40A1	SLC15A3		VEGFA	PHF10	PALMD
			SLC37A1	SCGB2B2						ZNF219	SLC41A2	SLC18B1		VGLL2	PHGDH	PAMR1
			SLC9B2	SCML2						ZNF224	SLC46A3	SLC25A12		VLDLR	PHOSPHO1	PAQR5
			SMARCD2	SELENBP1						ZNF232	SLC47A1	SLC25A17		VTA1	PI4K2A	PCDH18
			SMPD2	SEPSECS						ZNF235	SLC9A6	SLC25A23		WARS	PKDCC	PCDH19
			SMPDL3A	SESN1						ZNF248	SNORA11	SLC25A27		WIPF3	PKP1	PCGF5
			SMYD3	SFRP5						ZNF25	SNORD113-9	SLC2A3		WNT5A	PKP2	PDE2A
			SMYD3-IT1	SIRT3						ZNF260	SNORD114-11	SLC30A1		WSB2	PLAU	PDE7A
			SNORA47	SLC12A6						ZNF264	SNORD114-14	SLC30A7		XBP1	PLCH1	PDIA4
			SNORD113-1	SLC25A19						ZNF267	SNORD114-15	SLC35B4		XIRP1	PLEC	PDLIM3
			SNORD113-7	SLC29A3						ZNF268	SNORD114-19	SLC36A4		XIRP2	PLIN3	PDLIM7
			SNORD114-1	SLC35A1						ZNF283	SNORD114-2	SLC38A4		XRCC4	PLK1	PDXP
			SNORD114-12	SLC35F2						ZNF284	SNORD114-21	SLC41A2		YARS	PLN	PDZRN3
			SNORD114-18	SLC37A1						ZNF300	SNORD114-22	SLC46A3		YES1	PLP2	PEG10
			SNORD114-24	SLC39A3						ZNF320	SNORD114-25	SLC47A1		YRDC	PLTP	PGAM2
			SNORD91A	SLC9B2						ZNF345	SNORD114-28	SLC7A11		ZAK	PNPLA3	PGM5
			SNX4	SMARCD2						ZNF37A	SNORD114-3	SMURF2		ZBTB10	POLN	PGM5-AS1
			SOGA3	SNORA47						ZNF429	SNORD114-6	SMYD3		ZFAND3	POP1	PGP
			SOX8	SNORD113-3						ZNF436	SNORD114-9	SMYD3-IT1		ZNF280A	POSTN	PHOSPHO1
			SPAST	SNORD113-9						ZNF468	SNORD63	SNORD114-11		ZNF451	POU5F1B	PI4K2A
			SPIN1	SNORD114-12						ZNF514	SNORD8	SNORD114-15		ZNF592	PPM1E	PKHD1
			SPIN4	SNORD114-17						ZNF521	SNX16	SNORD114-22		ZNF622	PPME1	PKP1
			SPTLC1	SNORD114-18						ZNF527	SNX24	SNX16		ZNF639	PPP1R12B	PLAU
			ST6GALNAC2	SNORD114-21						ZNF554	SOX13	SNX24			PPP1R1A	PLEKHG7
			STAMBPL1	SNORD114-27						ZNF566	SP110	SOX13			PPP2R3A	PLEKHO1
			STAP2	SNORD114-28						ZNF567	SPATA18	SP110			PPTC7	PLK1
			STX3	SNORD114-3						ZNF568	SPATA6	SPAST			PRC1	PLP2
			SYPL1	SNORD114-6						ZNF578	SPG20OS	SPATA18			PREPL	PLTP
			TADA1	SNORD114-9						ZNF585A	SPIN3	SPDYE2			PRICKLE2	PM20D2
			TAF8	SNORD8						ZNF585B	SPR	SPG20OS			PRKAA2	PODXL
			TAOK3	SOX8						ZNF594	SPRED1	SPRED1			PRKAG3	POSTN
			TATDN3	SPATA21						ZNF607	SPRR2A	SPTLC1			PRKCA	PPARGC1A
			TBC1D5	SPATA6						ZNF611	SQRDL	SPTLC3			PRKCDBP	PPDPF
			TCF7L2	SPICE1						ZNF630	SRI	SQRDL			PRKCQ	PPID
			TCTN2	SPIN1						ZNF658	SRSF8	SRI			PRKG1	PPM1E
			TEC	SPIN4						ZNF658B	STAT1	STAMBPL1			PRR11	PPM1K
			TFAM	SRSF11						ZNF711	STAT5A	STAT1			PRR16	PPME1
			TGDS	STAP2						ZNF808	STX18	STK4			PSMA3	PPP1R12B
			THNSL2	STEAP4						ZNF83	STXBP1	STX3			PTPLA	PPP1R1A
			THYN1	SUPT16H						ZNF836	SYT11	STX6			PTPN13	PPP1R3A
			TIA1	SUPT4H1						ZNF883	TAP1	STXBP1			PTPRB	PPP1R3C
			TIMELESS	SUZ12						ZSWIM4	TBC1D14	SYT11			PTPRD	PPP2R3A
			TK2	SVIP							TBC1D9	TAS2R14			PURB	PRDM8
			TLK1	SYNJ1							TCFL5	TBC1D14			PYCR1	PREPL
			TMBIM4	SYNRG							TCP11L2	TBC1D8B			RAB40B	PRICKLE2
			TMCO4	SYPL1							THAP10	TBC1D9			RAB9B	PRKAA2
			TMCO6	TAF1B							THEM4	TCF7L2			RABGGTB	PRKAG3
			TMEM140	TAF2							TLR1	TCFL5			RAP1B	PRKCDBP
			TMEM206	TAF8							TLR3	THOC3			RAP2A	PRKCQ
			TMEM25	TANK							TM7SF3	THYN1			RASGRF1	PRKG1
			TMEM67	TAOK3							TMEM19	TLR3			RB1	PRR16
			TMEM68	TAP1							TMEM217	TM7SF3			RCAN2	PSMA3
			TOMM6 // PRICKLE4	TARBP1							TMOD2	TMED8			RDH5	PTP4A3
			TRIM14	TAS2R19							TMOD3	TMEM19			RGS2	PTPLA
			TRIM22	TAS2R20							TMTC4	TMEM206			RGS4	PTPN13
			TRIM68	TBC1D3							TNFSF12-TNFSF13	TMEM217			RHOB	PTPRD
			TRMT11	TBC1D3B							TP53TG1	TMEM25			RN5S221	PURB
			TTC14	TBC1D3F							TRAM1	TMEM55A			RN5S381	PYCR1
			TTC21B	TBC1D3G							TRANK1	TMOD2			RN5S387	RAB40B
			TTC28	TBC1D3H							TRIM16	TMOD3			RNF115	RAB9B
			TTC8	TBC1D5							TRIM16L	TNKS2			RNU2-5P	RAP2A
			TTPAL	TBPL1							TRIM21	TP53TG1			RNY1P5	RARB
			TXLNG	TCP11L2							TRIM52	TRAM1			RPN2	RASAL2
			TXNRD3	TDRD3							TRIM9	TRANK1			RRM2	RASGRF1
			UBA7	TEC							TRPC1	TRIAP1			RRP12	RASL11B
			UBE2E3	TENC1							TSPAN12	TRIB2			RRP1B	RB1
			UBXN11	TEX10							TST	TRIM2			RUSC2	RGCC
			UMPS	THNSL2							TTC26	TRIM21			SCD	RGS13
			USP17	TIA1							TTC30B	TRIM22			SCN3A	RGS2
			USP17L6P	TIMELESS							TTC39C	TRIM9			SCN4A	RGS4
			USP27X	TK2							TTLL5	TSPAN12			SCN5A	RN5S206
			USP30	TLR1							TUBG2	TTC39C			SEL1L3	RN5S427
			USP37	TMBIM4							TWSG1	TTLL5			SEMA3A	RNF115
			UVRAG	TMCO6							TYMS	TTPAL			SEMA3C	RNF144B
			VHL	TMEM238							UBE2L6	TUBD1			SEMA6C	RNU6-14
			VPS13A	TMEM48							UBE2V1	TUBE1			SEMA7A	ROS1
			VPS39	TMEM68							UBXN2B	TUBG2			SERPINE1	RPL3L
			VPS4A	TMSB15B // TMSB15A							ULK2	TXNRD3			SGCG	RPN2
			WDR11	TNFSF12-TNFSF13							UNC119	TYMS			SGTB	RPRM
			WDR17	TOMM6 // PRICKLE4							VAMP1	UBA7			SH2B3	RRP1B
			WDR19	TPTE							VAMP7	UBE2L6			SH3BGR	RUSC2
			WDR7	TPTE2P5							VPS41	UBE2V1			SH3BGRL2	SAP30
			WWC3	TRAF3IP2-AS1							VSIG10	UBXN2B			SH3GL1	SCD
			XAF1	TRAM1L1							WASF1	UBXN8			SH3PXD2B	SCN3A
			YEATS2-AS1	TRBV6-4							WDR63	ULK2			SHCBP1	SCN4A
			YEATS4	TREML5P							WDR76	UMPS			SHF	SCN5A
			YY2	TRIM14							WIPI2	UNC119			SLBP	SEL1L3
			ZBTB39	TRIM56							XPA	UVRAG			SLC16A2	SEMA3C
			ZC2HC1A	TRIM68							XRCC6BP1	VAMP1			SLC17A2	SERPINB12
			ZC3HAV1	TRPC1							YIPF1	VAMP7			SLC35F5	SERPINE1
			ZDHHC23	TTC14							ZBTB1	VHL			SLC38A1	SERPINH1
			ZFP14	TTC21B							ZC4H2	VPS41			SLC6A13	SETDB2
			ZFP2	TTC28							ZCCHC14	VPS4B			SLC6A6	SGCD
			ZFP30	TTC32							ZDHHC13	WDR19			SLCO3A1	SGCG
			ZMYM6NB	TTC8							ZDHHC15	WDR76			SLCO4C1	SGOL1
			ZNF101	TWSG1							ZDHHC18	WHAMMP1			SLN	SGTB
			ZNF117	TXLNG							ZFP90	WIPI2			SMOC1	SH3BGR
			ZNF154	TXNIP							ZMAT3	WWC2			SMYD1	SH3GL1
			ZNF180	TYSND1							ZNF100	XAF1			SNAR-B1	SH3PXD2B
			ZNF187	TYW3							ZNF141	XPA			SNAR-E	SKA3
			ZNF215	UBP1							ZNF184	XRCC6BP1			SNORD115-1	SLC1A4
			ZNF223	USP17							ZNF219	ZC3HAV1			SNORD115-11	SLC24A2
			ZNF224	USP17L5							ZNF248	ZC4H2			SNORD115-12	SLC25A4
			ZNF232	USP49							ZNF25	ZFP37			SNORD115-17	SLC2A4
			ZNF235	VMAC							ZNF266	ZFP90			SNORD115-20	SLC35F5
			ZNF236	VMO1							ZNF267	ZMAT3			SNORD115-22	SLC38A1
			ZNF253	VPS13A							ZNF284	ZMYM3			SNORD115-31	SLC44A3
			ZNF264	WASH5P							ZNF300	ZNF100			SNORD115-39	SLC4A3
			ZNF287	WDR11							ZNF32	ZNF117			SNORD115-42	SLC6A6
			ZNF323	WDR17							ZNF322	ZNF141			SNORD115-44	SLCO3A1
			ZNF354C	WDR59							ZNF329	ZNF219			SNORD1B	SLCO4C1
			ZNF415	WDR7							ZNF345	ZNF224			SNORD78	SLCO5A1
			ZNF419	WWC3							ZNF354A	ZNF226			SNX12	SLN
			ZNF43	YEATS2-AS1							ZNF37A	ZNF232			SNX17	SMOC1
			ZNF436	YEATS4							ZNF37BP	ZNF266			SOD3	SMYD1
			ZNF493	ZBTB1							ZNF418	ZNF283			SORBS1	SNAR-B1
			ZNF502	ZBTB11							ZNF430	ZNF30			SORBS2	SNAR-C1
			ZNF514	ZBTB39							ZNF45	ZNF300			SPRY2	SNAR-D
			ZNF528	ZC2HC1A							ZNF461	ZNF32			SQLE	SNAR-E
			ZNF559	ZCCHC2							ZNF468	ZNF329			SREBF1	SNORA24
			ZNF563	ZDHHC13							ZNF521	ZNF354C			SREBF2	SNORA64
			ZNF566	ZDHHC15							ZNF570	ZNF37A			SRF	SNORA76
			ZNF567	ZDHHC23							ZNF577	ZNF418			SRL	SNORD115-1
			ZNF569	ZFP2							ZNF578	ZNF429			SRPR	SNORD115-11
			ZNF571	ZKSCAN4							ZNF611	ZNF486			SRPX2	SNORD115-12
			ZNF582	ZMYM6NB							ZNF613	ZNF493			ST8SIA2	SNORD115-17
			ZNF585B	ZNF10							ZNF658	ZNF521			STARD4	SNORD115-20
			ZNF600	ZNF154							ZNF658B	ZNF554			STC1	SNORD115-22
			ZNF620	ZNF180							ZNF699	ZNF559			STMN2	SNORD115-25
			ZNF675	ZNF215							ZNF718	ZNF567			STYX	SNORD115-31
			ZNF677	ZNF235							ZNF774	ZNF568			SULF1	SNORD115-39
			ZNF678	ZNF236							ZNF783	ZNF594			SVIL	SNORD115-42
			ZNF681	ZNF25							ZNF786	ZNF615			SYPL2	SNORD115-44
			ZNF714	ZNF268							ZNF815P	ZNF618			SYT6	SNRPN
			ZNF721	ZNF311							ZNF83	ZNF630			TAGLN	SNX17
			ZNF781	ZNF345							ZNF846	ZNF658			TBX15	SORBS1
			ZNF836	ZNF37BP							ZNF883	ZNF658B			TCAP	SORBS2
			ZNHIT6	ZNF436							ZNF91	ZNF667			TCEAL7	SPRY2
			ZSWIM1	ZNF468							ZXDA	ZNF699			TEX2	SREBF1
			ZSWIM6	ZNF484								ZNF705G			TFPI2	SREBF2
			ZYG11B	ZNF502								ZNF714			TGFB1I1	SRF
				ZNF510								ZNF782			THBS2	SRL
				ZNF514								ZNF815P			THSD1	SRPR
				ZNF518A								ZNF883			TIAM2	SRPX2
				ZNF528								ZNF91			TIMM50	ST8SIA2
				ZNF549								ZNHIT6			TIMM8A	STARD4
				ZNF570								ZSWIM1			TIMP3	STMN2
				ZNF577								ZSWIM6			TJP2	STYX
				ZNF585B								ZXDA			TK1	SULF1
				ZNF600											TMEM11	SVIL
				ZNF611											TMEM158	SYPL2
				ZNF613											TMEM164	TAB3-AS2
				ZNF678											TMEM194A	TAF13
				ZNF692											TMEM38A	TAF9B
				ZNF705E											TMOD4	TAGLN
				ZNF711											TNFAIP6	TAL2
				ZNF718											TNNC2	TBL1XR1
				ZNF75D											TNNT1	TCAP
				ZNF783											TOP2A	TCEAL7
				ZNF786											TOR1AIP2	TEX2
				ZNF799											TP53I11	TFPI2
				ZNF808											TP53INP2	TGFB1I1
				ZNF836											TPM3	TGFB3
				ZNF84											TPP1	THBS2
				ZSCAN23											TPX2	TIAM2
															TRAF5	TIMM50
															TRAF6	TIMP3
															TRIM38	TJP2
															TRIM72	TK1
															TSPAN14	TLE3
															TSPAN2	TMEM158
															TSPAN7	TMEM164
															TSR1	TMEM173
															TTN-AS1	TMEM194A
															TTTY16	TMEM38A
															TUBA1A	TMOD1
															TUSC2	TMOD4
															TXLNB	TNFAIP6
															UAP1L1	TNFAIP8L3
															UBE2W	TNFRSF21
															UCP2	TNNC2
															UHRF1	TNNI2
															UNC5B	TNNT1
															URB1	TNNT3
															USP14	TOP2A
															USP38	TOR4A
															UTP11L	TP53INP2
															UTP15	TPD52L1
															VAMP3	TPM2
															VCAM1	TPM3
															VCAN	TPP1
															VGLL2	TPRG1
															VTA1	TRAF5
															WARS	TRAF6
															WBSCR17	TRDN
															WIPF3	TRIM38
															WNT5A	TRIM63
															WSB2	TRIM72
															WWTR1-IT1	TSPAN14
															XBP1	TSPAN2
															XIRP1	TSPAN7
															XIRP2	TSR1
															XRCC4	TTLL11
															YARS	TTN
															YES1	TTN-AS1
															YIPF7	TTTY16
															YRDC	TUBA8
															ZAK	TUFT1
															ZBTB10	TXLNB
															ZCCHC5	UBE2W
															ZFAND3	UCP2
															ZFP106	UNC5B
															ZFP36L2	URB1
															ZNF280A	USP14
															ZNF280B	USP2
															ZNF438	USP38
															ZNF451	UTP11L
															ZNF592	UTP15
															ZNRF3	VAMP3
															ZWILCH	VCAM1
																VCAN
																VGLL2
																VMA21
																VPS37B
																VSTM4
																VTA1
																WARS
																WIPF3
																WSB2
																XBP1
																XIRP2
																XRCC4
																YES1
																YIPF7
																ZC3H12C
																ZCCHC5
																ZFAND3
																ZFP106
																ZFP36L2
																ZNF280A
																ZNF280B
																ZNF330
																ZNF451
																ZNF474
																ZNRF3
																ZYX
