# Supplementary material for: CBP and P300 regulate distinct gene networks required for human primary myoblast differentiation and muscle integrity
Source: Sci Rep. 2018 Aug 22;8:12629. doi: 10.1038/s41598-018-31102-4 (PMC6105712; doi:10.1038/s41598-018-31102-4)
Supplement: Supplementary file 4 — Table S3 [file 41598_2018_31102_MOESM4_ESM.xls]

## Sheet: Gene lists
				Genes UP												Genes DOWN
all up siCBP	all up p300	commun up		spe up siCBP	spe up p300		all up CBPp300	commun upsiCBPp300	spe up siCBPp300			all down siCBP	all down p300	commun down		spe down siCBP	spe down p300		all down CBPp300	commun down siCBPp300	spedown siCBPp300
AADAT	AADAT	AADAT		ABAT	ABCC2		A1BG-AS1	AADAT	A1BG-AS1			A1CF	A1CF	A1CF		ACACA	ABCC9		A1CF	A1CF	ABCG1
ABAT	ABCA1	ABCA1		ACPL2	ABCC3		AADAT	ABCA1	AASDH			A2M	A2M	A2M		ACLY	ABI3BP		A2M	A2M	ABLIM3
ABCA1	ABCC2	ABCC5		ADHFE1	ABCD2		AASDH	ABCC3	ABCA8			AASS	ABCC9	AASS		ACOT1	ACTC1		ABCA4	ABCA4	ABTB2
ABCC5	ABCC3	ACYP1		ADRBK2	ABHD15		ABCA1	ABCC5	ABHD10			ABCA4	AASS	ABCA4		ACTN4	ACTN2		ABCC9	ABCC9	ACAT2
ACER2	ABCC5	ACER2		AHSA2	ABHD5		ABCA8	ABHD15	ABHD14B			ACACA	ABI3BP	ACAN		ACTR1A	ACTR3		ABCG1	ABI3BP	ACHE
ACPL2	ABCD2	ADAR		ALG10	ABHD6		ABCC3	ABHD5	ACOX2			ACAN	ABCA4	ACSL4		ADAMTSL4	ADAL		ABI3BP	ACACA	ACOT11
ACYP1	ABHD15	AKR1C2		ALG10B	ABL2		ABCC5	ABRACL	ACSS3			ACLY	ACSL4	ACSS2		ADAMTSL5	ADAM20P1		ABLIM3	ACAN	ACSL1
ADAR	ABHD5	ALDH3A2		ALS2CR8	ABRACL		ABHD10	ACER2	ACTRT3			ACOT1	ACTN2	ACTA1		ADRBK1	ADAMTS5		ABTB2	ACLY	ACSL3
ADHFE1	ABHD6	ANKRD13A		AMZ2P1	ACCS		ABHD14B	ACER3	ACVR2B			ACSL4	ACAN	ACTA2		AHSA1	ADAMTSL1		ACACA	ACSL4	ACVR1C
ADRBK2	ABL2	APOC1		ANGEL1	ACER3		ABHD15	ACCS	ADAM1			ACSS2	ACTR3	ADAMTS4		AKAP11	ADC		ACAN	ACSS2	ADAM12
AHSA2	ABRACL	ARHGAP28		ANKRD10	ACOT1		ABHD5	ACOT1	ADAT1			ACTA1	ADAL	ADAMTS9		AKAP13	ADCY2		ACAT2	ACTA1	ADAM17
AKR1C2	ACCS	ARRDC4		ANKRD10-IT1	ACP6		ABRACL	ACP6	ADCK2			ACTA2	ADAM20P1	AGBL1		AKR7A2	ADIPOR1		ACHE	ACTA2	ADAM19
ALDH3A2	ACER2	ATPAF1		ANKRD16	ACSF2		ACCS	ACTR3C	ADCY6			ACTN4	ADAMTS5	AGL		ALDH1B1	ADRBK2		ACLY	ACTN2	ADAMTS1
ALG10	ACER3	AUH		ANKRD26	ACTR3C		ACER2	ACYP1	AEBP2			ACTR1A	ACSS2	AHNAK2		ALPL	AFAP1L1		ACOT11	ACTR3	ADAMTS12
ALG10B	ACOT1	AVL9		ANKRD36	ADAM12		ACER3	ADAR	AGBL5			ADAMTS4	ACTA1	AKNAD1		AMOT	AGK		ACSL1	ADAL	ADAMTS14
ALS2CR8	ACP6	B3GALT6		ARL4C	ADAM23		ACOT1	ADHFE1	ALDH16A1			ADAMTS9	ACTA2	ALDH1L2		ANGPTL1	AHR		ACSL3	ADAM20P1	ADAMTS6
AMZ2P1	ACSF2	BBS7		ARSB	ADAM9		ACOX2	ADSS	ALDH5A1			ADAMTSL4	ACTC1	ANKRD52		ANO10	AIF1L		ACSL4	ADAMTS4	ADORA2B
ANGEL1	ACTR3C	BCRP3		ASAP1	ADAMTS20		ACP6	AFTPH	AMDHD1			ADAMTSL5	ADIPOR1	ANLN		AOC4	AIMP1		ACSS2	ADAMTS5	ADRA1B
ANKRD10	ACYP1	C10orf32-AS3MT		ASPA	ADM		ACSS3	AGPHD1	ANAPC16			ADRBK1	AFAP1L1	ANTXR2		AOX1	AKAP6		ACTA1	ADAMTS9	AFAP1L2
ANKRD10-IT1	ADAM12	C16orf45		ATG10	ADRA1B		ACTR3C	AHCYL2	ANAPC4			AGBL1	AGK	APOL4		ARAF	AKTIP		mef2	ADAMTSL1	AFF2
ANKRD13A	ADAM23	C19orf66		ATP9A	ADRA2A		ACTRT3	AKR1C2	ANGEL2			AGL	AHNAK2	ARHGAP29		AREG	ALKBH1		ACTN2	ADC	AGAP1-IT1
ANKRD16	ADAM9	C1orf220		ATXN3	ADSS		ACVR2B	AKR1C3	ANKAR			AHNAK2	ADAMTS4	ASPM		ARHGAP23	ALYREF		ACTR3	ADCY2	AGMAT
ANKRD26	ADAMTS20	C1RL		B3GNT1	AFTPH		ACYP1	ALDH2	ANKRA2			AHSA1	AHR	ATP1B4		ARHGEF37	AMZ2		ACVR1C	ADIPOR1	AGPAT9
ANKRD36	ADAR	C2		B3GNT9	AGPHD1		ADAM1	ALDH3A2	ANKRD5			AKAP11	AIF1L	AURKB		ARL4A	ANKRD50		ADAL	ADRBK2	AGT
APOC1	ADM	C5orf28		B4GALNT3	AHCYL2		ADAR	ALG6	AP1G1			AKAP13	ADAMTS9	BEAN1		ARSK	ANKRD9		ADAM12	AFAP1L1	AIG1
ARHGAP28	ADRA1B	C6orf47		B4GALT6	AKR1B10		ADAT1	ALS2CR8	AP1G2			AKNAD1	AKAP6	BRIP1		ATAD5	ANP32E		ADAM17	AGBL1	AK1
ARL4C	ADRA2A	C9orf72		BAZ2B	AKR1B15		ADCK2	ANG	AP1S2			AKR7A2	ADAMTSL1	BTG2		ATP6V0A1	APOBEC2		ADAM19	AGL	AK4
ARRDC4	ADSS	CBX6		BBS1	AKR1C3		ADCY6	ANKFY1	AP2B1			ALDH1B1	ADC	BUB1		ATP6V0E1	APOOL		ADAM20P1	AHNAK2	AK5
ARSB	AFTPH	CHIC1		BBS2	ALDH2		ADHFE1	ANKRD13A	APH1B			ALDH1L2	ALDH1L2	C11orf24		ATP7B	ARHGAP11A		ADAMTS1	AHR	ALCAM
ASAP1	AGPHD1	CLIP3		BDH2	ALG6		ADSS	ANKRD26	APLP1			ALPL	ADCY2	C15orf23		ATP8B1	ARHGAP31		ADAMTS12	AIF1L	ALDH1A1
ASPA	AHCYL2	CMTM3		BDNF-AS	ANG		AEBP2	ANO8	APOA1BP			AMOT	ADRBK2	C15orf42		AVPI1	ARID5A		ADAMTS14	AKAP13	ALPK3
ATG10	AKR1B10	CNOT6		BEST3	ANKFY1		AFTPH	AP1AR	APOBEC3D			ANGPTL1	AMZ2	C20orf26		BAIAP2	ARL4D		ADAMTS4	AKAP6	AMIGO2
ATP9A	AKR1B15	CNP		BEX4	ANKRD2		AGBL5	AP1S1	ARHGAP44			ANKRD52	ANKRD50	C4orf6		BAMBI	ARPP21		ADAMTS5	AKNAD1	AMMECR1
ATPAF1	AKR1C2	COL14A1		BLCAP	ANKRD20A5P		AGPHD1	AP3B2	ARHGEF11			ANLN	AGBL1	CA3		BCL2L11	ASF1B		ADAMTS6	ALDH1B1	ANGPTL2
ATXN3	AKR1C3	CPEB3		BMP2K	ANKRD28		AHCYL2	AP5B1	ARHGEF25			ANO10	AGL	CACNA1H		BLM	ASMTL		ADAMTS9	ALDH1L2	ANKRD2
AUH	ALDH2	CRYL1		BOC	ANO4		AKR1C2	APLF	ARL6			ANTXR2	APOBEC2	CACNG1		BOP1	ASXL2		ADAMTSL1	ALPL	ARHGAP10
AVL9	ALDH3A2	CXCL12		BTBD8	ANO8		AKR1C3	APOC1	ARL13B			AOC4	APOOL	CASC5		C10orf116	ATAD2		ADC	ALYREF	ARHGAP22-IT1
B3GALT6	ALG6	DIRC2		C12orf39	ANXA3		ALDH16A1	APOL1	ARRB2			AOX1	ARHGAP11A	CCNA1		C10orf118	ATAD3A		ADCY2	AMZ2	ARHGAP24
B3GNT1	ANG	DMBT1		C14orf159	AOX1		ALDH2	ARHGAP28	ASB13			APOL4	AIMP1	CCNA2		C10orf54	ATP11C		ADIPOR1	ANKRD50	ARPP19
B3GNT9	ANKFY1	DNAJC28		C17orf65	AP1AR		ALDH3A2	ARHGEF35	ASPHD2			ARAF	ARHGAP31	CCNB2		C15orf44	ATP2A2		ADORA2B	ANKRD52	ARSF
B4GALNT3	ANKRD13A	DOCK1		C1orf85	AP1S1		ALDH5A1	ARNTL2	ATF7IP2			AREG	AKNAD1	CCNE2		C1orf105	ATP7A		ADRA1B	ANLN	ASAH2B
B4GALT6	ANKRD2	DOK4		C1S	AP3B1		ALG6	ARRDC4	ATL3			ARHGAP23	ARID5A	CD24		C1orf110	ATP8A1		ADRBK2	ANTXR2	ASB9
BAZ2B	ANKRD20A5P	DRAM1		C20orf166-AS1	AP3B2		ALS2CR8	ARSK	ATOH7			ARHGAP29	ARL4D	CD55		C1QL4	ATP8B2		AFAP1L1	APOBEC2	ASTN2
BBS1	ANKRD28	DTX3L		C2orf27A	AP5B1		AMDHD1	ARV1	ATP5L			ARHGEF37	AKTIP	CD97		C20orf27	ATP9A		AFAP1L2	APOL4	ATXN1
BBS2	ANO4	EGFR		C3orf38	APLF		ANAPC16	ASPA	ATP6V0E2			ARL4A	ALKBH1	CDC20		C3orf52	ATXN7L3B		AFF2	APOOL	BAG3
BBS7	ANO8	EPHB2		C4orf3	APOL1		ANAPC4	ATG10	ATPBD4			ARSK	ALYREF	CDC6		C6orf15	AXL		AGAP1-IT1	ARHGAP11A	BCAT1
BCRP3	ANXA3	EPHX1		C5	APOL2		ANG	ATL1	B2M			ASPM	ANKRD52	CDCA2		CA7	B3GALT2		AGBL1	ARHGAP29	BCKDK
BDH2	AOX1	ERAP1		C5orf4	ARHGAP18		ANGEL2	ATP6V1A	BAX			ATAD5	ATP11C	CDCA8		CACNA2D1	BASP1		AGL	ARHGEF37	BIRC5
BDNF-AS	AP1AR	ERAP2		C6orf70	ARHGAP26		ANKAR	ATPAF1	BBX			ATP1B4	ATP2A2	CDK1		CACNG4	BAZ1A		AGMAT	ARID5A	C13orf33
BEST3	AP1S1	FAM116A		C7orf31	ARHGEF26		ANKFY1	AUH	BCORL1			ATP6V0A1	ANKRD9	CDK18		CAMKK2	BCDIN3D-AS1		AGPAT9	ARL4A	C1orf87
BEX4	AP3B1	FAM210B		CABP7	ARHGEF35		ANKRA2	AVL9	BHLHB9			ATP6V0E1	ANLN	CENPF		CARD9	BCLAF1		AGT	ARL4D	C20orf132
BLCAP	AP3B2	FAM212B		CAD	ARL17A		ANKRD13A	B3GALT6	BMP8A			ATP7B	ATP8B2	CENPI		CASQ1	BGN		AHNAK2	ARPP21	C20orf166-AS1
BMP2K	AP5B1	FAM222B		CADM2	ARL17B		ANKRD26	B3GNT1	BOLA3-AS1			ATP8B1	ATXN7L3B	CEP55		CAV1	BHLHE40		AHR	ASF1B	C5orf65
BOC	APLF	FAM63B		CADPS2	ARNTL2		ANKRD5	BAZ2B	BTBD2			AURKB	ANP32E	CHAC1		CCDC59	BIN3		AIF1L	ASPM	C6orf130
BTBD8	APOC1	FAM66B		CASC2	ARPC5		ANO8	BBS1	BTD			AVPI1	AXL	CHI3L1		CCDC85A	BMP2		AIG1	ATAD3A	C7
C10orf32-AS3MT	APOL1	FANCL		CASP9	ARRB1		AP1AR	BBS2	C1orf88			BAIAP2	ANTXR2	CKAP2L		CCDC91	BNC1		AK1	ATP1B4	CABLES1
C12orf39	APOL2	FBXO22		CCDC109B	ARRDC3		AP1G1	BBS7	C10orf111			BAMBI	BASP1	CKMT2		CCNB1	BRF1		AK4	ATP2A2	CALU
C14orf159	ARHGAP18	FGF2		CCDC144A	ARSK		AP1G2	BBS9	C11orf63			BCL2L11	BAZ1A	CMAHP		CCNDBP1	BRMS1L		AK5	ATP8A1	CAMK2A
C16orf45	ARHGAP26	FGL2		CCDC8	ARV1		AP1S1	BCAT2	C12orf26			BEAN1	APOL4	CMKLR1		CCRN4L	BRP44L		AKAP13	ATP8B2	CASQ2
C17orf65	ARHGAP28	FUCA2		CCL2	ASIC1		AP1S2	BCRP3	C14orf28			BLM	BCLAF1	CMYA5		CD109	BTBD6		AKAP6	ATXN7L3B	CBS
C19orf66	ARHGEF26	FYCO1		CCNE1	ATG16L1		AP2B1	BDH2	C15orf38			BOP1	ARHGAP29	CNDP2		CD276	BTG3		AKNAD1	AURKB	CCDC141
C1orf220	ARHGEF35	GABRE		CCNYL1	ATG9B		AP3B2	BEND7	C15orf41			BRIP1	BIN3	CNN2		CD36	C10orf12		ALCAM	AVPI1	CCDC144A
C1orf85	ARL17A	GDAP2		CCP110	ATL1		AP5B1	BEX4	C17orf75			BTG2	BNC1	CNNM4		CDC25C	C10orf125		ALDH1A1	AXL	CCDC3
C1RL	ARL17B	GHR		CDC42SE2	ATP13A2		APH1B	BHMT2	C1GALT1C1			BUB1	ARPP21	COL6A3		CDC45	C10orf55		ALDH1B1	BAMBI	CCDC39
C1S	ARNTL2	GNPDA2		CDC7	ATP1B1		APLF	BNC2	C1orf63			C10orf116	ASF1B	COLQ		CDH8	C10orf71		ALDH1L2	BASP1	CD44
C2	ARPC5	GSR		CDIPT	ATP2B4		APLP1	BPHL	C20orf96			C10orf118	ASMTL	COX6A2		CDK2AP2	C11orf58		ALPK3	BCL2L11	CDK15
C20orf166-AS1	ARRB1	HACE1		CDK8	ATP6V1A		APOA1BP	BRWD3	C2orf68			C10orf54	BTBD6	CPEB2		CDK4	C17orf109		ALPL	BEAN1	CDK6
C2orf27A	ARRDC3	HNMT		CDKL5	ATP8B1		APOBEC3D	BST2	C3			C11orf24	ASPM	CRIP1		CDKN2B	C17orf48		ALYREF	BGN	CHIT1
C3orf38	ARRDC4	HNRNPA1L2		CDKN1C	B4GALNT1		APOC1	BTBD8	C4orf34			C15orf23	ASXL2	CSRP3		CDKN3	C17orf58		AMIGO2	BHLHE40	CHST7
C4orf3	ARSK	HPRT1		CDKN2AIP	BAIAP2L1		APOL1	C10orf32-AS3MT	C5orf42			C15orf42	ATAD2	CTSC		CDRT15	C19orf54		AMMECR1	BIN3	CLCN6
C5	ARV1	HSBP1L1		CDNF	BBS9		ARHGAP28	C11orf71	C5orf54			C15orf44	ATAD3A	CTSH		CELA2B	C1orf38		AMZ2	BMP2	CIDEC
C5orf28	ASIC1	HSD17B11		CECR2	BCAT2		ARHGAP44	C14orf1	C5orf63			C1orf105	C10orf55	CYP2J2		CELSR1	C1orf9		ANGPTL2	BNC1	COL19A1
C5orf4	ATG16L1	HSDL1		CG030	BEND7		ARHGEF11	C14orf159	C6orf136			C1orf110	ATP1B4	CYSLTR1		CENPE	C1QL3		ANKRD2	BOP1	COL1A1
C6orf47	ATG9B	IFI44		CHD7	BHMT2		ARHGEF25	C16orf45	C6orf165			C1QL4	ATP7A	DAPK3		CENPK	C20orf166		ANKRD50	BRF1	COL27A1
C6orf70	ATL1	IGDCC4		CHEK2P2	BIRC3		ARHGEF35	C17orf100	C6orf170			C20orf26	C15orf23	DCK		CEP85	C21orf91		ANKRD52	BRIP1	COL4A1
C7orf31	ATP13A2	IGF2BP2		CLDN12	BLOC1S2		ARL13B	C17orf69	C6orf183			C20orf27	ATP8A1	DDN		CES4A	C22orf13		ANLN	BRP44L	COL5A1
C9orf72	ATP1B1	IGKC		CLEC2B	BLVRB		ARL6	C19orf66	C6orf211			C3orf52	C17orf109	DEPDC1		CHML	C2CD3		ANTXR2	BTBD6	COL8A1
CABP7	ATP2B4	IL34		CMBL	BNC2		ARNTL2	C1orf85	CA13			C4orf6	ATP9A	DKFZp451B082		CHSY3	C2orf15 // MRPL30		APOBEC2	BTG2	CORO6
CAD	ATP6V1A	IRAK1BP1		CNIH2	BPHL		ARRB2	C1RL	CAAP1			C6orf15	C17orf48	DLGAP5		CILP	C5orf43		APOL4	BUB1	COX7A1
CADM2	ATP8B1	KIAA0564		COIL	BRWD3		ARRDC4	C1S	CABP5			CA3	AURKB	DMC1		CLN6	C6orf120		APOOL	C10orf125	CPEB4
CADPS2	ATPAF1	KIAA1377		CPT1A	BST2		ARSK	C2	CABYR			CA7	C1orf38	DNASE1L1		CNIH	C6orf48		ARHGAP10	C10orf55	CREB3L1
CASC2	AUH	KIAA1671		CREBRF	C11orf71		ARV1	C3AR1	CAMK1			CACNA1H	B3GALT2	DPYSL5		CNN1	C7orf60		ARHGAP11A	C10orf71	CRYAB
CASP9	AVL9	KIF16B		CRISPLD2	C14orf1		ASB13	C3orf14	CAMLG			CACNA2D1	C1orf9	DTL		CNTN3	C8orf46		ARHGAP22-IT1	C11orf24	CSNK1E
CBX6	B3GALT6	KLHDC5		CSAD	C14orf126		ASPA	C3orf55	CAPS2			CACNG1	BCDIN3D-AS1	EEF1A2		COL10A1	C9orf41		ARHGAP24	C15orf23	CSRP2
CCDC109B	B4GALNT1	KLHL36		CTNNA3	C14orf149		ASPHD2	C4orf29	CARHSP1			CACNG4	C22orf13	EMR2		COL11A1	CACNA1S		ARHGAP29	C15orf42	CTHRC1
CCDC144A	BAIAP2L1	LACTB		CTSO	C17orf100		ATF7IP2	C5	CASC4			CAMKK2	BEAN1	ERBB4		COL12A1	CACNB1		ARHGEF37	C17orf109	CXorf40A
CCDC8	BBS7	LINC00472		CYFIP2	C17orf69		ATG10	C5orf28	CASC5			CARD9	C2CD3	ESCO2		COX8A	CACNG6		ARID5A	C1orf105	CYB5R1
CCL2	BBS9	LOC100129033		CYGB	C19orf73		ATL1	C5orf4	CASP2			CASC5	BGN	EXO1		CPD	CADM2		ARL4A	C1orf110	CYP2B7P1
CCNE1	BCAT2	LOC100129502		CYP1B1	C1orf201		ATL3	C6orf106	CASP6			CASQ1	BHLHE40	EXOG		CPZ	CAMK2B		ARL4D	C1orf38	CYP4A11
CCNYL1	BCRP3	LOC100130027		CYP27A1	C1orf53		ATOH7	C6orf162	CBR4			CAV1	C5orf43	EYA3		CREBBP	CAMSAP2		ARPP19	C1orf9	CYP51A1
CCP110	BEND7	LOC100130428		CYP4V2	C1QTNF1		ATP5L	C6orf228	CBWD5			CCDC59	C6orf120	F2R		CRIM1	CAND2		ARPP21	C1QL4	DAAM1
CDC42SE2	BHMT2	LOC100130705		DCLRE1A	C21orf49		ATP6V0E2	C6orf47	CBWD7 // CBWD3 // CBWD5			CCDC85A	BMP2	FABP3		CRIP2	CAPN3		ARSF	C20orf166	DCN
CDC7	BIRC3	LOC100132891		DDB2	C3AR1		ATP6V1A	C6orf70	CC2D1A			CCDC91	C7orf60	FAM111B		CRMP1	CAPN6		ASAH2B	C20orf26	DES
CDIPT	BLOC1S2	LOC100287934		DDO	C3orf14		ATPAF1	C6orf72	CC2D2A			CCNA1	BRF1	FBXO27		CSDC2	CARNS1		ASB9	C2CD3	DKK1
CDK8	BLVRB	LOC100506191		DDTL	C3orf55		ATPBD4	C7orf23	CCBL2			CCNA2	BRIP1	FDPS		CSPG4	CASZ1		ASF1B	C4orf6	DKK3
CDKL5	BNC2	LOC100506394		DDX3Y	C3orf67		AUH	C7orf31	CCDC126			CCNB1	C9orf41	FEM1A		CTNNBIP1	CCBE1		ASPM	C5orf43	DLGAP4
CDKN1C	BPHL	LOC100506966		DENND5B	C4orf29		AVL9	C9orf72	CCDC15			CCNB2	BRMS1L	FHL3		CYP4F2	CCDC110		ASTN2	C6orf120	DMPK
CDKN2AIP	BRWD3	LOC284926		DFNB59	C5orf30		B2M	CACHD1	CCDC162P			CCNDBP1	CACNA1S	FIBIN		CYP4F24P	CCDC169-SOHLH2		ATAD3A	C9orf41	DNAJA4
CDNF	BST2	LOC389906		DHFRL1	C6orf106		B3GALT6	CACNB3	CCDC171			CCNE2	BRP44L	FLG		DANCR	CCDC58		ATP1B4	CA3	DNAPTP3
CECR2	C10orf32-AS3MT	LOC400752		DHTKD1	C6orf15		B3GNT1	CADM4	CCDC28A			CCRN4L	CACNB1	FOXM1		DBC1	CCNC		ATP2A2	CA7	DOK3
CG030	C11orf71	LOC646903		DIS3L	C6orf162		BAX	CALCRL	CCDC84			CD109	BTG2	FRAS1		DCLK2	CCND2		ATP8A1	CACNA1H	DTNA
CHD7	C14orf1	LOC647859		DLG2	C6orf228		BAZ2B	CAMTA2	CCNE2			CD24	BTG3	FRK		DDX11L10	CCNJ		ATP8B2	CACNA1S	DYNLT3
CHEK2P2	C14orf126	MANSC1		DMXL2	C7orf23		BBS1	CASP4	CEBPD			CD276	CAMK2B	FST		DDX11L2	CCNK		ATXN1	CACNA2D1	DYRK2
CHIC1	C14orf149	MAP2K4		DTNA	C9orf116		BBS2	CBWD1	CELA2B			CD36	BUB1	FSTL3		DEFB103A // DEFB103B	CD46		ATXN7L3B	CACNB1	DYSF
CLDN12	C16orf45	MBLAC2		ECM2	C9orf170		BBS7	CBX6	CELSR2			CD55	CAPN3	GARS		DENND2C	CDC42EP1		AURKB	CACNG1	EAF1-AS1
CLEC2B	C17orf100	MBTD1		EDNRA	CA7		BBS9	CCDC109B	CENPQ			CD97	C10orf12	GBP6		DHCR24	CDH11		AVPI1	CACNG6	ECHS1
CLIP3	C17orf69	MDM2		EFCAB7	CACHD1		BBX	CCDC125	CEP70			CDC20	CAPN6	GJD4		DHCR7	CDK12		AXL	CADM2	EIF5A
CMBL	C19orf66	MEST		EFEMP1	CACNB3		BCAT2	CCDC23	CETN3			CDC25C	C10orf125	GPR56		DIAPH1	CEACAM19		BAG3	CAMK2B	ELAVL2
CMTM3	C19orf73	MEX3A		EFHD2	CADM4		BCORL1	CCDC30	CETN4P			CDC45	CARNS1	GPRC5B		DIAPH2	CENPP		BAMBI	CAND2	EML1
CNIH2	C1orf201	MIR154		EFS	CALCRL		BCRP3	CCL2	CFL1P1			CDC6	CASZ1	GPX7		DNAJB1	CENPV		BASP1	CAPN3	ENDOD1
CNOT6	C1orf220	MIR31HG		EGFL8 // PPT2	CAMK2G		BDH2	CCND3	CHD1L			CDCA2	C10orf71	GRIP2		DNER	CENPW		BCAT1	CAPN6	ENPEP
CNP	C1orf53	MIR323A		ELOVL3	CAMK2N1		BEND7	CD2AP	CHEK1			CDCA8	CCBE1	GSG2		DNTTIP1	CEP128		BCDIN3D-AS1	CARNS1	EPB41L3
COIL	C1QTNF1	MIR4653		EMC9	CAMTA2		BEX4	CDADC1	CHMP2B			CDH8	C11orf24	GTSE1		DPP3	CERS6		BCKDK	CASQ1	EPGN
COL14A1	C1RL	MOV10		EMP2	CAPN2		BHLHB9	CDC7	CHRNA5			CDK1	CCDC169-SOHLH2	GYS1		DPP4	CFL2		BCL2L11	CASZ1	EPHB3
CPEB3	C2	MRPL34		EPB41L2	CASK		BHMT2	CDCA7L	CLASP2			CDK18	CCDC58	HBEGF		DPP9	CHCHD8		BEAN1	CAV1	ERBB3
CPT1A	C21orf49	MRPL36		ERI2	CASP4		BMP8A	CDIPT	CLCC1			CDK2AP2	C11orf58	HCN2		DPYSL4	CHD3		BGN	CCBE1	EXTL1
CREBRF	C3AR1	MRPS17		ERO1LB	CBWD1		BNC2	CDK14	CLEC4GP1			CDK4	CCND2	HDAC5		DRP2	CHRD		BHLHE40	CCDC169-SOHLH2	FADS1
CRISPLD2	C3orf14	MT1CP		EYA4	CCDC125		BOLA3-AS1	CDK8	CLSTN3			CDKN2B	C15orf42	HDAC9		DSTN	CHRNG		BIN3	CCNA1	FAM26E
CRYL1	C3orf55	MT1E		FAM106CP	CCDC148		BPHL	CDKN2AIP	CLYBL			CDKN3	CCNK	HECW2		DUSP1	CHST3		BIRC5	CCNA2	FAM43A
CSAD	C3orf67	MT1F		FAM120C	CCDC23		BRWD3	CDKN2AIPNL	CNTLN			CDRT15	CD24	HIST1H1B		DUSP14	CHSY1		BMP2	CCNB2	FAM69A
CTNNA3	C4orf29	MT1X		FAM132B	CCDC30		BST2	CEL	CNTRL			CELA2B	CD46	HIST1H2AI		DUSP5	CIT		BNC1	CCND2	FAM86DP
CTSO	C5orf28	NAAA		FAM13C	CCDC85A		BTBD2	CELA3A	COG1			CELSR1	C17orf58	HIST1H2BM		DUSP8	CKAP4		BOP1	CCNE2	FAM86JP
CXCL12	C5orf30	NAP1L5		FAM178A	CCL27		BTBD8	CENPO	COG6			CENPE	C19orf54	HIST1H4L		E2F1	CKM		BRF1	CCNK	FBLIM1
CYFIP2	C6orf106	NBPF1		FAM179B	CCND3		BTD	CEP120	CPT2			CENPF	C1QL3	HIST2H2AB		EEF1DP3	CKS2		BRIP1	CD109	FBLN2
CYGB	C6orf15	NCOA1		FAM189A2	CCRN4L		C10orf111	CEP290	CPSF1			CENPI	C20orf166	HIST2H3D // HIST2H3A // HIST2H3C		EFHD1	CLCN4		BRP44L	CD24	FBXO10
CYP1B1	C6orf162	NET1		FAM196A	CD2AP		C10orf32-AS3MT	CG030	CSNK1G3			CENPK	CDK12	HJURP		EFR3B	CLDN12		BTBD6	CD276	FBXO30
CYP27A1	C6orf228	NIPSNAP3B		FAM198B	CD320		C11orf63	CHEK2P2	CTC1			CEP55	C20orf26	HSPB6		EGF	CLINT1		BTG2	CD36	FERMT3
CYP4V2	C6orf47	NQO1		FAM206A	CD83		C11orf71	CHIC1	CTDSPL2			CEP85	CEACAM19	HSPB7		EHD2	CLMP		BUB1	CD46	FGD4
DCLRE1A	C6orf72	NRCAM		FAM216A	CD99P1		C12orf26	CLDN15	CTPS2			CES4A	C21orf91	HTR3E		EIF4EBP1	CMTM6		C10orf125	CD55	FILIP1L
DDB2	C7orf23	NUDT21		FAM217B	CDADC1		C14orf1	CLGN	CWC22			CHAC1	CENPP	HUNK		EIF5AL1	CNPY1		C10orf55	CD97	FITM2
DDO	C9orf116	OXCT1		FAM66E	CDC42EP4		C14orf159	CLIP3	CXorf57			CHI3L1	CENPV	IGK@		ELMOD1	COASY		C10orf71	CDC20	FLJ13197
DDTL	C9orf170	PAIP1		FAM82A1	CDCA7L		C14orf28	CLN3	CXorf69			CHML	C2orf15 // MRPL30	IGLV3-1		ELOVL6	COLEC12		C11orf24	CDC45	FLJ14107
DDX3Y	C9orf72	PARP14		FAM8A1	CDH8		C15orf38	CMBL	CYB5A			CHSY3	C4orf6	IGSF22		EMP1	COPZ2		C13orf33	CDC6	FLJ16124
DENND5B	CA7	PARP9		FBLN7	CDK14		C15orf41	CMTM3	CYB5D1			CILP	CERS6	IGSF8		EMP3	COQ10B		C15orf23	CDCA2	FLRT2
DFNB59	CACHD1	PDE6D		FBXO36	CDK7		C16orf45	CNEP1R1	CYP2D7P1			CKAP2L	CFL2	IMPG2		ENO2	CORO7-PAM16		C15orf42	CDCA8	FOSL2
DHFRL1	CACNB3	PDK4		FCGR1C	CDKL4		C17orf100	CNOT6	CYP2U1			CKMT2	C6orf48	INA		ENPP4	CPLX1		C17orf109	CDH11	FXYD3
DHTKD1	CADM4	PFN2		FDXR	CDKN2AIPNL		C17orf69	CNP	DCLRE1B			CLN6	CHCHD8	INHBA		EPB41L4A	CRLF1		C1orf105	CDH8	GALNS
DIRC2	CALCRL	PGM2L1		FGF11	CDO1		C17orf75	CNRIP1	DDRGK1			CMAHP	C8orf46	INO80C		EPHA4	CRLF3		C1orf110	CDK1	GALNT13
DIS3L	CAMK2G	PIEZO2		FHAD1	CDON		C19orf66	CNTD1	DEFB109P1			CMKLR1	CHRNG	INPP5F		EPS15	CSTF3		C1orf38	CDK18	GBP2
DLG2	CAMK2N1	PIGB		FLJ41481	CDR2		C1GALT1C1	COG5	DENND4A			CMYA5	CA3	ITGA4		ERLIN1	CTNNA3		C1orf87	CDK4	GDF15
DMBT1	CAMTA2	PLSCR4		FLJ44006	CDRT1		C1orf63	COL14A1	DFNB31			CNDP2	CHST3	ITGA7		EXOC6	CTNNAL1		C1orf9	CEACAM19	GIPC2
DMXL2	CAPN2	PPT1		FLT3LG	CEBPE		C1orf85	COMMD7	DHRS1			CNIH	CACNA1H	ITGAX		EXOSC6	CTR9		C1QL4	CELSR1	GJA1
DNAJC28	CASK	PRAMEF10		FNDC3A	CEL		C1orf88	COMMD8	DHRS3			CNN1	CACNG1	ITGB1BP2		EXPH5	CXorf26		C20orf132	CENPF	GLS
DOCK1	CASP4	PRIM1		FNIP2	CELA3A		C1RL	COQ2	DHX40			CNN2	CKAP4	ITGB8		FAM115A	CXorf28		C20orf166	CENPI	GLUD2
DOK4	CBWD1	PTBP2		FOXD4	CENPO		C1S	COQ3	DHX58			CNNM4	CACNG6	JPH1		FAM115C	CYLD		C20orf166-AS1	CENPP	GOLGA6L2
DRAM1	CBX6	PTCHD4		FOXO1	CEP120		C2	CPEB3	DIP2A			CNTN3	CKM	KATNB1		FAM120A	DACT1		C20orf26	CEP55	GPR34
DTNA	CCDC125	PTEN		FRZB	CEP290		C20orf96	CPNE8	DISP1			COL10A1	CADM2	KBTBD5		FAM127C	DCBLD2		C22orf13	CERS6	GREM1
DTX3L	CCDC148	PTPRU		GAB1	CHIC2		C2orf68	CPT1A	DLEU2L			COL11A1	CLCN4	KCNQ4		FAM129B	DCLK1		C2CD3	CFL2	GSN
ECM2	CCDC23	RAB8B		GADD45G	CHKA		C3	CPT1C	DLK2			COL12A1	CAMSAP2	KIAA0101		FAM134C	DCP2		C3orf52	CHAC1	GTPBP4
EDNRA	CCDC30	RALGAPA2		GATM	CHML		C3AR1	CPVL	DNAJC27			COL6A3	CAND2	KIAA1024		FAM195B	DESI2		C4orf6	CHI3L1	HAS2-AS1
EFCAB7	CCDC85A	RASA4B		GATSL1	CISD1		C3orf14	CRAT	DNAJC9			COLQ	CLINT1	KIAA1199		FAM20B	DGKI		C5orf43	CHRNG	HGS
EFEMP1	CCL27	RBBP9		GATSL2	CLCF1		C3orf55	CREBL2	DNASE1			COX6A2	CLMP	KIF11		FAM214B	DMD		C5orf65	CHST3	HMMR
EFHD2	CCND3	RBL1		GBAS	CLDN1		C4orf29	CREG1	DONSON			COX8A	CMTM6	KIF14		FAM219A	DMWD		C6orf120	CHSY3	HSP90B1
EFS	CCRN4L	RDH10		GCFC1-AS1	CLDN15		C4orf34	CROT	DTNBP1			CPD	CNPY1	KIF18A		FAM45B	DNAJB5		C6orf130	CIT	HSPA5
EGFL8 // PPT2	CD2AP	RETSAT		GDNF	CLGN		C5	CRYL1	DTX3			CPEB2	CASC5	KIF20A		FAM46B	DNAJC10		C7	CKAP2L	HSPB3
EGFR	CD320	RFK		GJD2	CLIC2		C5orf28	CTSO	DYNC2H1			CPZ	COASY	KIF2C		FAM49A	DNAJC4		C9orf41	CKAP4	HTRA3
EID2B	CD83	RNF213		GNAT1	CLN3		C5orf4	CYB561D1	DYRK1B			CREBBP	COLEC12	KIF23		FAM63A	DNAJC8		CA3	CKM	ICAM2
ELOVL3	CD99P1	RNF26		GOLGA6L5	CLTC		C5orf42	CYB5D2	DYX1C1-CCPG1			CRIM1	CCDC110	KIF24		FAM75C1	DPY19L3		CA7	CKMT2	ICAM3
EMC9	CDADC1	RNU2-7P		GPC4	CLU		C5orf54	CYB5R4	EBPL			CRIP1	COQ10B	KLF2		FAM83H	DUSP10		CABLES1	CLCN4	ICMT
EMP2	CDC42EP4	RNU7-6P		GPM6B	CMTM4		C5orf63	CYBRD1	ECHDC2			CRIP2	CCNA1	KPRP		FAM89A	DUSP19		CACNA1H	CLINT1	IDI1
EPB41L2	CDCA7L	RRM2B		GPR89A	CNEP1R1		C6orf106	CYP1B1	EEF2K			CRMP1	CRLF1	KRT31		FASN	DUSP27		CACNA1S	CMAHP	IGLJ2
EPHB2	CDH8	SAMD9		GRAMD1B	CNRIP1		C6orf136	CYP27A1	EFHA2			CSDC2	CCNA2	LDB3		FBLN1	DUSP3		CACNA2D1	CMKLR1	IKBIP
EPHX1	CDK14	SAMD9L		GRIK1-AS2 // BACH1	CNTD1		C6orf162	CYP2R1	EFTUD1			CSPG4	CSTF3	LDLRAD3		FBXL16	DUSP7		CACNB1	CMYA5	IL32
ERAP1	CDK7	SAMHD1		GRPEL2	COBL		C6orf165	DCAF10	EHHADH			CSRP3	CTNNA3	LINC00159		FBXO16	DYNLL2		CACNG1	CNDP2	IQGAP3
ERAP2	CDKL4	SCARNA9L		GSTA4	COG5		C6orf170	DCAF17	EHMT2			CTNNBIP1	CTNNAL1	LINC00243		FCGR2B	E2F7		CACNG6	CNN2	IRS1
ERI2	CDKN2AIPNL	SCD5		GSTT2B	COL8A1		C6orf183	DCLRE1A	ELMOD3			CTSC	CCNB2	LINC00278		FERMT2	E2F8		CADM2	CNNM4	ITGA3
ERO1LB	CDO1	SCPEP1		GTF2IP1	COMMD7		C6orf211	DDB2	ERCC6			CTSH	CCNC	LINC00520		FKBP1AP1	EAF2		CALU	CNPY1	ITGB6
ESYT3	CDON	SENP1		GUCY1B3	COMMD8		C6orf228	DDHD2	ERN1			CYP2J2	CXorf26	LOC100128262		FLJ22447	EDNRA		CAMK2A	COASY	JAG2
EYA4	CDR2	SERPINB9		GUSBP1	COQ2		C6orf47	DDX26B	ERVK13-1			CYP4F2	CCNE2	LOC100286922		FLVCR2	EFHD2		CAMK2B	COL11A1	KANK1
FAM106CP	CDRT1	SGSH		GUSBP11	COQ3		C6orf70	DDX58	EXD2			CYP4F24P	CYLD	LOC100287144		FOLR1	EGR1		CAND2	COL6A3	KBTBD10
FAM116A	CEBPE	SKIL		H2AFY2	COTL1		C6orf72	DDX60	FAAH			CYSLTR1	CCNJ	LOC100499405		FOXC2	EHBP1L1		CAPN3	COLEC12	KCNC4
FAM120C	CEL	SLC12A7		H3F3B	CPA4		C7orf23	DENND1B	FAM125B			DANCR	DCBLD2	LOC100507246		FRRS1	EIF4EBP2		CAPN6	COLQ	KCNJ2-AS1
FAM132B	CELA3A	SLC24A3		H3F3B // H3F3A	CPEB1		C7orf31	DFFB	FAM161A			DAPK3	DCLK1	LOC100509824		FRY	EIF4G3		CARNS1	COPZ2	KCNMA1
FAM13C	CENPO	SLC25A12		HAUS1	CPNE8		C9orf72	DHRS11	FAM165B			DBC1	CD55	LOC285556		FTSJ1	EIF5A2		CASQ1	COQ10B	KCNN3
FAM169A	CEP120	SLC25A27		HBP1	CPT1C		CA13	DHRS7	FAM184A			DCK	CD97	LOC440895		G6PC3	ELK3		CASQ2	CORO7-PAM16	KCNQ5-IT1
FAM178A	CEP290	SLC30A1		HDAC4	CPVL		CAAP1	DHTKD1	FAM185A			DCLK2	DESI2	LOC729970		GAB2	ELN		CASZ1	COX6A2	KCTD15
FAM179B	CHIC1	SLC36A4		HEATR8-TTC4	CRAT		CABP5	DIRAS3	FAM215B			DDN	DGKI	LPCAT4		GAS2L3	EN2		CAV1	COX8A	KDELR3
FAM189A2	CHIC2	SLC40A1		HERC2P4	CREBL2		CABYR	DIRC2	FAM221A			DDX11L10	CDC20	LRP8		GDF6	ENAH		CBS	CPEB2	KIAA0754
FAM196A	CHKA	SLC46A3		HIP1	CREG1		CACHD1	DIS3L	FAM32A			DDX11L2	CDC42EP1	LRRC1		GDPD5	ENC1		CCBE1	CPZ	KIAA1737
FAM198B	CHML	SLC7A8		HIST1H1T	CRHBP		CACNB3	DISP2	FAM53A			DEFB103A // DEFB103B	DMD	LRRN3		GEMIN5	ENO3		CCDC141	CRIP1	KIF15
FAM206A	CISD1	SNN		HIST1H2BC // HIST1H2BI // HIST1H2BE // HIST1H2BF // HIST1H2BG	CROT		CADM4	DKFZP434I0714	FAM66C			DENND2C	CDC6	LRRN4CL		GINS2	ENOPH1		CCDC144A	CRIP2	KIF4A
FAM210B	CLCF1	SNORD113-3		HIST2H2BC	CTNNBIP1		CALCRL	DLG5	FAM66D			DEPDC1	DMWD	LTBP1		GLUD1	ENOX2		CCDC169-SOHLH2	CRLF1	KIRREL
FAM212B	CLDN1	SNORD113-9		HMOX1	CXCR7		CAMK1	DMXL1	FAM72D			DHCR24	CDCA2	LUZP6		GMPR	EP300		CCDC3	CRMP1	KISS1
FAM216A	CLDN15	SNORD114-11		HNRNPU-AS1	CYB561D1		CAMLG	DMXL2	FAM98C			DHCR7	CDCA8	MAD2L1		GNLY	EREG		CCDC39	CSPG4	KLHL4
FAM217B	CLGN	SNORD114-15		HOXA5	CYB5D2		CAMTA2	DNAJC12	FAN1			DIAPH1	DNAJC10	MAMDC2		GOLIM4	ESYT1		CCNA1	CSRP3	KPNA4
FAM222B	CLIC2	SNORD114-17		HPS3	CYB5R4		CAPS2	DNAJC24	FBXL14			DIAPH2	CDH11	MAMLD1		GPC6	ETV5		CCNA2	CSTF3	KPNA6
FAM63B	CLIP3	SNORD114-22		HSD11B2	CYBRD1		CARHSP1	DNAJC28	FBXL17			DKFZp451B082	CDK1	MCAM		GPR1	EXOC2		CCNB2	CTNNA3	KRTAP5-9
FAM66B	CLN3	SNORD114-25		HSD17B14	CYP26B1		CASC4	DNASE2	FBXO25			DLGAP5	DPY19L3	MCM10		GPRC5A	FABP5P3		CCND2	CTNNAL1	LAD1
FAM66E	CLTC	SNORD114-9		HSPA4L	CYP2R1		CASC5	DNM1L	FBXO3			DMC1	CDK18	MEF2A		GRIK2	FAM100B		CCNE2	CTSC	LAMB3
FAM82A1	CLU	SNORD63		HSPA9	DAAM2		CASP2	DOCK1	FBXO5			DNAJB1	CENPF	MFSD2A		GSG1	FAM101B		CCNK	CTSH	LAPTM5
FAM8A1	CMTM3	SNX16		ICK	DCAF10		CASP4	DOK4	FBXO6			DNASE1L1	CENPI	MIR1200		GSTTP1	FAM104A		CD109	CXorf26	LCE3D
FANCL	CMTM4	SOGA3		IDNK	DCAF17		CASP6	DPYSL2	FBXO9			DNER	DUSP3	MIR139		GTF3C6	FAM108A1		CD24	CXorf28	LIMCH1
FBLN7	CNEP1R1	SP110		IFI16	DCLK2		CBR4	DRAM1	FCGR2B			DNTTIP1	DUSP7	MIR376A2		HAPLN3	FAM120AOS		CD276	CYLD	LIMS1
FBXO22	CNOT6	SPATA18		IGHV1-58	DCUN1D4		CBWD1	DSTNP2	FHIT			DPP3	DYNLL2	MIR4660		HAS2	FAM13C		CD36	CYP2J2	LIMS3
FBXO36	CNP	SPATA6		IGIP	DDHD2		CBWD5	DTX3L	FKBP1B			DPP4	CENPW	MIR635		HEY1	FAM172A		CD44	CYP4F2	LINC00173
FCGR1C	CNRIP1	SPRR2A		IGLV7-43	DDR1		CBWD7 // CBWD3 // CBWD5	DYM	FLJ27352			DPP9	E2F8	MIRLET7A2		HIST1H2AE	FAM20C		CD46	CYSLTR1	LMCD1
FDXR	CNTD1	SSX2IP		IL10RB	DDX26B		CBX6	EDNRB	FLJ35390			DPYSL4	CEP128	MKI67		HIST1H2BB	FAM214A		CD55	DACT1	LOC100128338
FGF11	COBL	STAMBPL1		IL1R1	DDX58		CC2D1A	EFCAB7	FLJ39653			DPYSL5	EAF2	MME		HIST1H2BL	FAM227B		CD97	DAPK3	LOC100128979
FGF2	COG5	SYT11		IMPA2	DDX60		CC2D2A	EFEMP1	FMNL2			DRP2	CEP55	MMP15		HMGCR	FAM35A		CDC20	DBC1	LOC100129515
FGL2	COL14A1	TAP1		INSR	DEDD2		CCBL2	EFNA4	FMO4			DSTN	EDNRA	MMP2		HMGCS1	FAM83D		CDC42EP1	DCBLD2	LOC100129518
FHAD1	COL8A1	TEAD2		IRAK3	DEFB113		CCDC109B	EGFL8 // PPT2	FMO5			DTL	EEF1A2	MTM1		HNRNPA0	FAM86C2P		CDC45	DCK	LOC100131174
FLJ41481	COMMD7	TGFBR1		IRF2	DENND1B		CCDC125	EGFR	FNDC4			DUSP1	EGR1	MYBPC1		HRASLS2	FAM86FP		CDC6	DCLK1	LOC100131510
FLJ44006	COMMD8	TLR3		IRX3	DFFB		CCDC126	EID2B	FRAT1			DUSP14	CHAC1	MYBPC2		HRASLS5	FANCI		CDCA2	DDN	LOC100505687
FLT3LG	COQ2	TMEM19		ITIH4-AS1	DHCR24		CCDC15	ELOVL5	GABBR1			DUSP5	EHBP1L1	MYF6		HSD3B2	FAP		CDCA8	DEFB103A // DEFB103B	LOC100505718
FNDC3A	COQ3	TMEM25		KAT2A	DHRS11		CCDC162P	ENPP4	GATAD1			DUSP8	EIF4EBP2	MYH7		HYOU1	FBN1		CDH11	DENND2C	LOC100506257
FNIP2	COTL1	TMEM65		KAT2B	DHRS7		CCDC171	ENPP5	GCFC1			E2F1	CHD3	MYL3		IFNA1	FBXL19-AS1		CDH8	DEPDC1	LOC100506966
FOXD4	CPA4	TMEM87B		KBTBD3	DIO2		CCDC23	ENTPD4	GDF11			EEF1A2	CHI3L1	MYOM1		IGF2R	FBXL22		CDK1	DESI2	LOC100507140
FOXO1	CPEB1	TMTC4		KBTBD7	DIRAS3		CCDC28A	EPB41	GK5			EEF1DP3	EIF5A2	MYOM2		IGFBPL1	FCER1G		CDK15	DGKI	LOC100507209
FRZB	CPEB3	TRAM1		KCND2	DISP2		CCDC30	EPB41L2	GKAP1			EFHD1	CHRD	MYOT		IGFN1	FER1L6		CDK18	DHCR24	LOC100507307
FUCA2	CPNE8	TRANK1		KCNMB4	DKFZP434I0714		CCDC84	EPHB2	GLIPR1L2			EFR3B	CHSY1	NAPG		IGKV1-16	FGF7		CDK4	DHCR7	LOC100652886
FYCO1	CPT1C	TRIAP1		KCNQ1OT1	DLG5		CCL2	EPHX1	GLMN			EGF	EN2	NAV2-AS1		IGKV2D-24	FHOD3		CDK6	DKFZp451B082	LOC145820
GAB1	CPVL	TRIM22		KIAA0528	DMXL1		CCND3	EPN2	GLRB			EHD2	CIT	NAV3		IGLV2-18	FILIP1		CEACAM19	DLGAP5	LOC158696
GABRE	CRAT	TRIM9		KIAA0825	DNAJC12		CCNE2	EPSTI1	GM2A			EIF4EBP1	ENAH	NCAPG		IL20RA	FKBP4		CELSR1	DMC1	LOC440742
GADD45G	CREBL2	TTC39C		KIAA1033	DNAJC24		CD2AP	ERAP2	GNB5			EIF5AL1	CKAP2L	NCAPH		INHBE	FLJ42627		CENPF	DMD	LOC541472
GATM	CREG1	TUBE1		KIAA1107	DNASE2		CD83	ERMAP	GNE			ELMOD1	ENOPH1	NCKAP5L		INPP4B	FLJ43681		CENPI	DMWD	LOC644936
GATSL1	CRHBP	UBA7		KIAA1147	DNM1L		CDADC1	ERO1LB	GNG11			ELOVL6	ENOX2	NCRNA00185		INPP5A	FLRT3		CENPP	DNAJB5	LOC729987
GATSL2	CROT	UBE2L6		KIAA1755	DNM1P46		CDC7	ESYT3	GOLGA8IP			EMP1	EP300	NDC80		INSIG1	FMNL1		CEP55	DNAJC10	LRRC14B
GBAS	CRYL1	UNC119		KIF3B	DNM3		CDCA7L	EVI5	GPD1L			EMP3	CKMT2	NDP		INSIG2	FNIP2		CERS6	DNASE1L1	LRRC17
GCFC1-AS1	CTNNBIP1	USP12		KITLG	DOCK5		CDIPT	EYA4	GPR108			EMR2	ESYT1	NEIL3		IPO4	FONG		CFL2	DNTTIP1	LRRFIP1
GDAP2	CXCL12	UST		KLF9	DPYSL2		CDK14	FAM102B	GPR124			ENO2	CKS2	NID2		ITGA5	FOPNL		CHAC1	DPP9	LTBP2
GDNF	CXCR7	VAMP1		KLHL15	DPYSL3		CDK8	FAM103A1	GPR137C			ENPP4	EXOC2	NMNAT2		ITGB3	FPGS		CHI3L1	DPYSL5	LUM
GHR	CYB561D1	VAMP4		KLHL24	DSTNP2		CDKN2AIP	FAM108C1	GPR155			EPB41L4A	CLDN12	NMRK2		ITPR2	FRMD4B		CHIT1	DRP2	MACROD1
GJD2	CYB5D2	VHL		KLHL5	DUSP5		CDKN2AIPNL	FAM111A	GPR21			EPHA4	EYA3	NPY6R		ITPRIP	FSD2		CHRNG	DSTN	MAK16
GNAT1	CYB5R4	VSIG10		KY	DYM		CEBPD	FAM116A	GSTM4			EPS15	FAM100B	NRAP		JAG1	FZD3		CHST3	DTL	MANF
GNPDA2	CYBRD1	WHAMMP1		LACTB2	DYNC1I1		CEL	FAM120C	GTF2H2			ERBB4	CMAHP	NR4A1		JAM3	FZD6		CHST7	DUSP10	MAP1A
GOLGA6L5	CYP26B1	WWC2		LINC00174	EDN1		CELA2B	FAM125A	GTF2IRD2			ERLIN1	FAM101B	NT5DC3		JUP	GAMT		CHSY3	DUSP27	MAP1LC3C
GPC4	CYP2R1	XRCC6BP1		LINC00339	EDNRB		CELA3A	FAM135A	GTPBP8			ESCO2	CMKLR1	NUDT11		KCNA10	GGA2		CIDEC	DUSP3	MAP4
GPM6B	DAAM2	YPEL3		LINC00341	EFCAB4B		CELSR2	FAM13B	GUSB			EXO1	CMYA5	NUSAP1		KCTD5	GJD2		CIT	DUSP7	METTL21CP1
GPR89A	DCAF10	ZC3HAV1		LMBRD1	EFNA4		CENPO	FAM168A	GUSBP3			EXOC6	FAM13C	OLFML3		KCTD9	GLB1L		CKAP2L	DUSP8	MIR1229
GRAMD1B	DCAF17	ZDHHC15		LMOD2	EFNA5		CENPQ	FAM171B	GUSBP4			EXOG	FAM172A	P2RX1		KIAA0226L	GMFB		CKAP4	DYNLL2	MIR1269A
GRIK1-AS2 // BACH1	DCLK2	ZFP14		LOC100128242	EFR3A		CEP120	FAM206A	GUSBP5			EXOSC6	CNDP2	P2RY2		KIAA0284	GNA13		CKM	E2F7	MIR128-2
GRPEL2	DCUN1D4	ZFP30		LOC100129138	EFR3B		CEP290	FAM210B	GUSBP9			EXPH5	FAM20C	PACSIN3		KIAA1161	GNAI2		CKMT2	E2F8	MIR24-2
GSR	DDHD2	ZMAT3		LOC100129550	ELF4		CEP70	FAM222B	H2BFXP			EYA3	CNN2	PAQR5		KIF1C	GNG5P2		CLCN4	EAF2	MIR3160-1
GSTA4	DDR1	ZNF100		LOC100130298	ELMOD1		CETN3	FAM27E3	HADHB			F2R	CNNM4	PBK		KIR2DS4	GOLPH3		CLCN6	EDNRA	MIR320C1
GSTT2B	DDX26B	ZNF141		LOC100130581	ELOVL5		CETN4P	FAM59A	HCG11			FABP3	FAM227B	PCDH18		KLF8	GPC2		CLINT1	EEF1A2	MIR4451
GTF2IP1	DDX58	ZNF180		LOC100130691	EMP1		CFL1P1	FAM63B	HCP5			FAM111B	COL6A3	PCK2		KLHL2	GPCPD1		CLMP	EFHD1	MIR4481
GUCY1B3	DDX60	ZNF264		LOC100133050	ENOX1		CG030	FAM66B	HDAC1			FAM115A	FAM86FP	PDE2A		KLHL38	GPKOW		CMAHP	EFHD2	MIR4540
GUSBP1	DEDD2	ZNF267		LOC100133315	ENPP4		CHD1L	FAM66E	HDAC8			FAM115C	COLQ	PDE7A		KRT80	GPNMB		CMKLR1	EGF	MIR4659A
GUSBP11	DEFB113	ZNF283		LOC100188947	ENPP5		CHEK1	FAM91A1	HDHD2			FAM120A	FBN1	PDXP		L1CAM	GPR107		CMYA5	EGR1	MIR4718
H2AFY2	DENND1B	ZNF37A		LOC100287837	ENTPD4		CHEK2P2	FANCF	HELLS			FAM127C	COPZ2	PDZRN3		LAPTM4B	GPRC5D		CNDP2	EHBP1L1	MIR4778
H3F3B	DFFB	ZNF37BP		LOC100302640	EPB41		CHIC1	FANCL	HERC2P2			FAM129B	CORO7-PAM16	PHOSPHO1		LBH	GPSM2		CNN2	EIF4EBP2	MIR487B
H3F3B // H3F3A	DHCR24	ZNF429		LOC100505516	EPB41L4A		CHMP2B	FAT4	HERC5			FAM134C	FCER1G	PKDCC		LCA5	GRAMD3		CNNM4	EIF5A2	MIR532
HACE1	DHRS11	ZNF521		LOC100506032 // NBPF9 // NBPF7 // NBPF12	EPHA2		CHRNA5	FBXO21	HINT2			FAM195B	COX6A2	PLCD1		LDLR	GRASP		CNPY1	EIF5AL1	MIR892A
HAUS1	DHRS7	ZNF566		LOC100506114	EPHA4		CLASP2	FBXO22	HIST1H2BD			FAM20B	FEM1A	PLK1		LEUTX	GRIA3		COASY	ELK3	MIR924
HBP1	DIO2	ZNF568		LOC100506240	EPN2		CLCC1	FBXW2	HIST1H2BG			FAM214B	CPEB2	PPM1E		LGALS1	GRSF1		COL10A1	ELN	MPP4
HDAC4	DIRAS3	ZNF585B		LOC100506458	EPSTI1		CLDN15	FDXR	HIST1H2BL			FAM219A	CPLX1	PPP1R1A		LIMS2	GSTT2		COL11A1	EMR2	MRTO4
HEATR8-TTC4	DIRC2	ZNF611		LOC100506766	ERMAP		CLEC4GP1	FCGR1C	HIST1H4D			FAM45B	CRIP1	PPP1R3A		LIPG	GSTT2B		COL19A1	EN2	MSI2
HERC2P4	DISP2	ZNF615		LOC100506804	ESM1		CLGN	FGD6	HIST2H2AA4 // HIST2H2AA3			FAM46B	FILIP1	PRC1		LNX2	H1F0		COL1A1	ENAH	MSRB1
HIP1	DKFZP434I0714	ZNF658B		LOC100506948 // SNORD116-28 // SNORD115-26 // SNORD115-13 // SNORD115-7 // SNORD107	EVI5		CLIP3	FGF2	HIST2H2BE			FAM49A	FKBP4	PRDM8		LOC100127983	H3F3A		COL27A1	ENC1	MTHFD1L
HIST1H1T	DLG5	ZNF667		LOC100507092	EYA1		CLN3	FGL2	HIST2H2BF			FAM63A	CRLF3	PRICKLE2		LOC100129620	H6PD		COL4A1	ENO3	MTPAP
HIST1H2BC // HIST1H2BI // HIST1H2BE // HIST1H2BF // HIST1H2BG	DMBT1	ZNF714		LOC100507217	FAM102B		CLSTN3	FIG4	HLA-E			FAM75C1	CSRP3	PRKAA2		LOC100130776	HAS1		COL5A1	ENOPH1	MTUS2
HIST1H3F	DMXL1	ZNF783		LOC100507367	FAM103A1		CLYBL	FLJ38379	HLA-H			FAM83H	FMNL1	PRKCA		LOC100132705	HENMT1		COL6A3	EP300	MVP
HIST2H2BC	DNAJC12	ZNF790-AS1		LOC100507419	FAM108C1		CMBL	FLJ43663	HLTF			FAM89A	FOPNL	PRKCQ		LOC100268168	HEYL		COL8A1	ERBB4	MYC
HMOX1	DNAJC24	ZNF836		LOC100652919	FAM111A		CMTM3	FLNB	HMGXB4			FASN	CTR9	PRKG1		LOC100287834	HFE2		COLEC12	EREG	MYCL1
HNMT	DNAJC28	ZNF91		LOC153684	FAM125A		CNEP1R1	FLT3LG	HOXA11-AS			FBLN1	CTSC	PRR11		LOC100289196	HIF1A-AS2		COLQ	ERLIN1	MYF5
HNRNPA1L2	DNASE2	ZSWIM4		LOC282997	FAM134B		CNOT6	FLVCR1	HOXA4			FBXL16	FRMD4B	PRR16		LOC100505536	HIPK3		COPZ2	ESCO2	MYL1
HNRNPU-AS1	DNM1L	ESYT3		LOC344595	FAM135A		CNP	FMR1	HOXA6			FBXO16	CTSH	PTPLA		LOC100505801	HIST1H2AH // HIST1H2AG // HIST1H2AM // HIST1H2AL // HIST1H2AK // HIST1H2AI		COQ10B	ESYT1	MYL12A
HOXA5	DNM1P46	HIST1H3F		LOC645513	FAM13B		CNRIP1	FOXN3	HOXC-AS1			FBXO27	FZD3	PTPN13		LOC100506670	HIST1H2BN		CORO6	ETV5	MYL4
HPRT1	DNM3	ING4		LOC728190	FAM168A		CNTD1	FRMD5	HOXC4			FCGR2B	FZD6	RAB40B		LOC100507127	HIST1H3A		CORO7-PAM16	EXO1	MYL6B
HPS3	DOCK1	LOC100132707		LOC729815	FAM171B		CNTLN	FRRS1	HP1BP3			FDPS	CXorf28	RAB9B		LOC100507507	HIST1H3I		COX6A2	EXOG	MYLPF
HSBP1L1	DOCK5	LOC100170939		LONP2	FAM180A		CNTRL	FUCA1	HRSP12			FEM1A	GGA2	RAPH1		LOC100652958	HIST2H3D		COX7A1	EYA3	MYO10
HSD11B2	DOK4	LOC100505812		LPAR4	FAM218A		COG1	FYCO1	HSD17B4			FERMT2	CYP2J2	RASGRF1		LOC145694	HK2		COX8A	F2R	MYO18A
HSD17B11	DPYSL2	MIR642B		LRRC37A	FAM219A		COG5	GAB1	HUS1			FHL3	CYSLTR1	RASL11B		LOC154761	HMBOX1		CPEB2	FABP3	MYO1B
HSD17B14	DPYSL3	MIR708		LRRCC1	FAM27E3		COG6	GABARAPL1	HYI			FIBIN	GJD4	RCAN2		LOC285359	HMBS		CPEB4	FAM101B	MYO1D
HSDL1	DRAM1	RARRES3		LSMD1	FAM59A		COL14A1	GABRE	IFI35			FKBP1AP1	DACT1	RDH5		LOC441698	HMGN1		CPZ	FAM111B	MYPN
HSPA4L	DSTNP2	SUPT4H1		LTB4R2	FAM84A		COMMD7	GAL3ST4	IFIT2			FLG	DAPK3	RGCC		LOC642838	HMGN2P42		CREB3L1	FAM115C	NAA50
HSPA9	DTX3L	TRIM16		LYST-IT1	FAM91A1		COMMD8	GBAS	IFIT5			FLJ22447	GNA13	RGS16		LOC643955	HMGN3		CRIP1	FAM120A	NAV1
ICK	DUSP5	ZNF300		LYZL2	FANCF		COQ2	GBP3	IKBKE			FLVCR2	GNAI2	RGS4		LOC645638	HN1		CRIP2	FAM127C	NCAM1
IDNK	DYM	ZNF430		LZIC	FAS		COQ3	GCFC2	IKZF2			FOLR1	DCK	RN5S134		LOC728463	HOOK3		CRLF1	FAM13C	NEFM
IFI16	DYNC1I1	ZNF527		MAGEA12	FAT4		CPEB3	GCLC	IKZF4			FOXC2	GOLPH3	RN5S156		LOC728643	HRC		CRMP1	FAM195B	NEK2
IFI44	EDN1	ZNF658		MAP3K1	FBXO21		CPNE8	GCLM	IL17RC			FOXM1	DCP2	RN5S165		LOC730755	HS2ST1		CRYAB	FAM20C	NEURL2
IGDCC4	EDNRB	EID2B		MAP3K12	FBXW10		CPSF1	GDAP1	IL20RA			FRAS1	DDN	RN5S221		LONRF1	HSPB8		CSNK1E	FAM214B	NEXN-AS1
IGF2BP2	EFCAB4B	FAM169A		MAPK6	FBXW2		CPT1A	GDAP2	INPP5B			FRK	DEPDC1	RN5S381		LOXL4	HTR2B		CSPG4	FAM227B	NFASC
IGHV1-58	EFNA4	KBTBD8		MBNL3	FERMT1		CPT1C	GDE1	INPP5D			FRRS1	GPKOW	RN5S441		LPCAT3	HTRA1		CSRP2	FAM49A	NHS
IGIP	EFNA5	KCNH2		MED28	FETUB		CPT2	GDPD1	INVS			FRY	GPR107	RN5S81		LPXN	ICOSLG		CSRP3	FAM83D	NKAIN4
IGKC	EFR3A	LSM11		MEG3	FGD6		CPVL	GHR	IRF7			FST	DKFZp451B082	RNU6-14		LRRC16A	IER3		CSTF3	FAM83H	NOTCH1
IGLV7-43	EFR3B	MCCC2		MEGF10	FGF1		CRAT	GJD2	ISOC1			FSTL3	GPSM2	RNU6-66		LRRFIP2	IFFO1		CTHRC1	FAM86FP	NOTCH3
IL10RB	EGFR	MIR487B		MGC24103	FGF5		CREBL2	GNB4	ITFG1			FTSJ1	DLGAP5	RNY1P5		LSS	IGFBP4		CTNNA3	FAP	NPTN
IL1R1	EID2B	MIR552		MGC39372	FGFR1		CREG1	GNPDA2	ITFG2			G6PC3	GRASP	RPRM		MAGT1	IGHV3-38		CTNNAL1	FASN	NR4A3
IL34	ELF4	RN5S425		MGC40069	FHL2		CROT	GNPTAB	JMY			GAB2	GRSF1	RPS28		MAP1LC3A	IGSF23		CTSC	FBXL22	NRXN2
IMPA2	ELMOD1	RN5S51		MIR1185-1	FIG4		CRYL1	GPAM	KBTBD6			GARS	DMC1	RRM2		MAP2K3	IKZF5		CTSH	FBXO16	NTN4
ING4	ELOVL5	RPSAP52		MIR1206	FJX1		CSNK1G3	GPR135	KCNT2			GAS2L3	DNAJB5	RUSC2		MAP3K6	IL21R		CXorf26	FBXO27	NUDT14
INSR	EMP1	SNORD8		MIR1290	FLJ38379		CTC1	GPR137B	KCTD18			GBP6	H1F0	SAP30		MAPKAPK3	IL6ST		CXorf28	FCER1G	NUPR1
IRAK1BP1	ENOX1	ZNF25		MIR1299	FLJ43663		CTDSPL2	GREB1L	KDM4D			GDF6	DNAJC4	SBK1		MAPRE3	IPMK		CXorf40A	FDPS	NXF5
IRAK3	ENPP4	ZNF284		MIR1972-1	FLJ46906		CTPS2	GRIK1-AS2 // BACH1	KGFLP2			GDPD5	H3F3A	SCAF1		MBD3L2	IQCB1		CYB5R1	FEM1A	OBSCN
IRF2	ENPP5			MIR27B	FLNB		CTSO	GRK4	KHDC1			GEMIN5	DNAJC8	SEMA3A		MCF2	IQCK		CYLD	FER1L6	ODZ2
IRX3	ENTPD4			MIR29C	FLVCR1		CWC22	GSR	KIAA0895			GINS2	DNASE1L1	SEMA3C		MELK	IRAK1		CYP2B7P1	FGF7	OR4S1
ITIH4-AS1	EPB41			MIR3132	FMR1		CXorf57	GSTA4	KIAA1407			GJD4	DPYSL5	SERPINB12		METTL7B	ITGA11		CYP2J2	FHL3	OR52I1
KAT2A	EPB41L4A			MIR3188	FNBP1L		CXorf69	GTDC2	KIAA1598			GLUD1	HFE2	SERPINB7		MFSD5	IVNS1ABP		CYP4A11	FHOD3	OR6B3
KAT2B	EPHA2			MIR3193	FOSL1		CYB561D1	GTF2IP1	KIFAP3			GMPR	DTL	SETDB2		MFSD6	JHDM1D		CYP4F2	FIBIN	OR7A2P
KBTBD3	EPHA4			MIR32	FOXL1		CYB5A	GUSBP1	KIR3DL2			GNLY	HIPK3	SGCG		MGAT5	JPH2		CYP51A1	FILIP1	OSBP2
KBTBD7	EPHB2			MIR329-1	FOXN3		CYB5D1	GUSBP11	KLHL8			GOLIM4	DUSP10	SGOL1		MGC23284	JUNB		CYSLTR1	FKBP4	OTUD1
KBTBD8	EPHX1			MIR362	FRMD5		CYB5D2	H2AFJ	KPNA5			GPC6	DUSP19	SGTB		MGLL	JUND		DAAM1	FLG	P2RX6P
KCND2	EPN2			MIR3659	FRRS1		CYB5R4	H2AFY2	KRAS			GPR1	DUSP27	SH3BGR		MICA	KANSL1L		DACT1	FLJ22447	P4HA2
KCNH2	EPSTI1			MIR3671	FUCA1		CYBRD1	H3F3B	KRT6B			GPR56	E2F7	SH3GL1		MICAL1	KCNB1		DAPK3	FLVCR2	P4HA3
KCNMB4	ERAP1			MIR382	G6PD		CYP1B1	HACE1	L3MBTL3			GPRC5A	HK2	SHCBP1		MICAL2	KCNH1		DBC1	FMNL1	PACSIN1
KCNQ1OT1	ERAP2			MIR3942	GABARAPL1		CYP27A1	HAUS1	LANCL1			GPRC5B	HMBOX1	SKA1		MICB	KCNJ2		DCBLD2	FNIP2	PAG1
KIAA0528	ERMAP			MIR421	GAL3ST4		CYP2D7P1	HCN3	LGALS3BP			GPX7	EFHD2	SKA3		MIER2	KCNT1		DCK	FOPNL	PALLD
KIAA0564	ESM1			MIR4267	GALNT5		CYP2R1	HERC2P4	LHPP			GRIK2	HMBS	SLC1A4		MIR1185-1	KCTD12		DCLK1	FOXM1	PALM2-AKAP2
KIAA0825	ESYT3			MIR4295	GALNTL1		CYP2U1	HERC2P7	LINC00240			GRIP2	HMGN3	SLC24A2		MIR1185-2	KDM1B		DCN	FRAS1	PAPPA2
KIAA1033	EVI5			MIR4440	GBP1		DCAF10	HERC6	LINC00264			GSG1	EIF4G3	SLC25A15		MIR1224	KIAA1430		DDN	FRK	PCDH9
KIAA1107	EYA1			MIR4530	GBP3		DCAF17	HERPUD2	LINC00266-1			GSG2	HN1	SLC25A4		MIR23A	KIAA2026		DEFB103A // DEFB103B	FRMD4B	PDLIM4
KIAA1147	FAM102B			MIR4635	GCC2		DCLRE1A	HEXDC	LIPT2			GSTTP1	HOOK3	SLC4A3		MIR3646	KIF2A		DENND2C	FSD2	PGBD5
KIAA1377	FAM103A1			MIR4659A	GCFC2		DCLRE1B	HIBCH	LOC100130992			GTF3C6	ELK3	SLC6A15		MIR4655	KLHL30		DEPDC1	FST	PIGP
KIAA1671	FAM108C1			MIR4692	GCLC		DDB2	HIP1	LOC100131395			GTSE1	HRC	SLC6A9		MIR520D	KLHL31		DES	FSTL3	PIPOX
KIAA1755	FAM111A			MIR4704	GCLM		DDHD2	HIST1H1T	LOC100132999			GYS1	ELN	SLCO4C1		MIR520F	KRT82		DESI2	FTSJ1	PLAT
KIF16B	FAM116A			MIR4803	GDAP1		DDRGK1	HIST1H2BC // HIST1H2BI // HIST1H2BE // HIST1H2BF // HIST1H2BG	LOC100216479			HAPLN3	HS2ST1	SLN		MIR665	KRTAP5-8		DGKI	FZD3	PLCE1
KIF3B	FAM125A			MIR532	GDE1		DDX26B	HIST1H2BH	LOC100272216			HAS2	EMR2	SMOC1		MIR767	LAMA2		DHCR24	FZD6	PLEKHF1
KITLG	FAM134B			MIR543	GDPD1		DDX58	HIST1H2BJ	LOC100287205			HBEGF	HSPB6	SMYD1		MIR891A	LDHA		DHCR7	GAMT	PLEKHG5
KLF9	FAM135A			MIR548AN	GLA		DDX60	HIST1H3H	LOC100287765			HCN2	HSPB8	SNAR-B1		MLF1IP	LFNG		DKFZp451B082	GARS	PLXDC1
KLHDC5	FAM13B			MIR548O2	GLIPR1		DEFB109P1	HIST2H2BC	LOC100288198			HDAC5	ENC1	SNAR-C1		MMS19	LGI1		DKK1	GBP6	POLR3H
KLHL15	FAM168A			MIR579	GLIS3		DENND1B	HIST2H4B // HIST4H4 // HIST2H4A // HIST1H4L // HIST1H4E // HIST1H4B // HIST1H4H // HIST1H4C // HIST1H4J // HIST1H4K // HIST1H4F // HIST1H4D // HIST1H4A // HIST1H4I	LOC100293044			HDAC9	HTRA1	SNAR-D		MON1B	LIFR		DKK3	GDF6	POM121L1P
KLHL24	FAM169A			MIR590	GLTP		DENND4A	HMGN5	LOC100505696			HECW2	ENO3	SNAR-E		MORN4	LIG3		DLGAP4	GDPD5	POM121L9P
KLHL36	FAM171B			MIR603	GNAS-AS1		DFFB	HNMT	LOC100505703			HEY1	IFFO1	SNORD115-42		MPV17L2	LMOD2		DLGAP5	GEMIN5	POU3F1
KLHL5	FAM180A			MIR643	GNB4		DFNB31	HNRNPA1L2	LOC100506059			HIST1H1B	ERBB4	SNORD18B		MSL3P1	LMOD3		DMC1	GGA2	PPP2R3B
KY	FAM210B			MIR924	GNPTAB		DHRS1	HOXA5	LOC100506100			HIST1H2AE	EREG	SNORD78		MSMO1	LOC100127910		DMD	GJD4	PRAC
LACTB	FAM212B			MKNK2	GPAM		DHRS11	HPRT1	LOC100506207			HIST1H2AI	ESCO2	SNORD84 // DDX39B		MSN	LOC100129034		DMPK	GNA13	PRICKLE1
LACTB2	FAM218A			MMAA	GPR135		DHRS3	HPS3	LOC100506636			HIST1H2BB	IKZF5	SNORD99		MTHFD2	LOC100132832		DMWD	GNAI2	PRKAB2
LINC00174	FAM219A			MMP19	GPR137B		DHRS7	HSBP1L1	LOC100506687			HIST1H2BL	ETV5	SNX17		MTMR3	LOC100293962		DNAJA4	GPC6	PRRX1
LINC00339	FAM222B			MPPE1	GPRC5A		DHTKD1	HSD17B11	LOC100506901			HIST1H2BM	IL6ST	SORBS1		MUC1	LOC100499467		DNAJB5	GPKOW	PSORS1C1
LINC00341	FAM27E3			MSH2	GPRIN1		DHX40	HSDL1	LOC100507153			HIST1H4L	EXO1	SORBS2		MVD	LOC100505769		DNAJC10	GPNMB	PTK6
LINC00472	FAM59A			MT1M	GREB1L		DHX58	HTATIP2	LOC100653213 // LOC100652950 // KLHDC4			HIST2H2AB	INHBA	SREBF1		MXRA7	LOC100505987		DNAPTP3	GPR1	PTP4A2
LMBRD1	FAM63B			MUC20	GRIA1		DIP2A	IDE	LOC100653273 // LOC100652989			HIST2H3D // HIST2H3A // HIST2H3C	IPMK	SRF		MYBL2	LOC100506023		DNASE1L1	GPR56	PTPRF
LMOD2	FAM66B			MXRA5	GRID1-AS1		DIRAS3	IDH3A	LOC100505648			HJURP	EXOG	SRPR		MYD88	LOC100506114		DNTTIP1	GPRC5B	PVALB
LOC100128242	FAM84A			MYOZ2	GRK4		DIRC2	IDNK	LOC202181			HMGCR	IQCB1	ST6GALNAC2		MYEF2	LOC100506573		DOK3	GPRC5D	PVR
LOC100129033	FAM91A1			MZT2B	GSG1		DIS3L	IER3IP1	LOC255512			HMGCS1	IQCK	ST8SIA2		MYH10	LOC100506582		DPP9	GPSM2	PVRL3
LOC100129138	FANCF			N4BP2	GTDC2		DISP1	IFI16	LOC284440			HNRNPA0	IRAK1	STC1		MYH2	LOC100506668		DPYSL5	GPX7	RAD51
LOC100129502	FANCL			N4BP3	GTF2F2		DISP2	IFI27	LOC285540			HRASLS2	F2R	STMN2		MYH9	LOC100507053		DRP2	GRAMD3	RAET1E
LOC100129550	FAS			NAP1L3	GULP1		DKFZP434I0714	IFI44	LOC440288			HRASLS5	IVNS1ABP	SYPL2		MYL2	LOC100507419		DSTN	GRASP	RALA
LOC100130027	FAT4			NBPF10	GXYLT2		DLEU2L	IFI44L	LOC286367			HSD3B2	FABP3	TAL2		MYL9	LOC100861402		DTL	GRIK2	RAMP1
LOC100130298	FBXO21			NBPF11	H2AFJ		DLG5	IFI6	LOC440993			HSPB6	JHDM1D	TECRL		MYO16-AS1	LOC283624		DTNA	GRIP2	RANBP3L
LOC100130428	FBXO22			NBPF12	HCN3		DLK2	IFIH1	LOC643723			HSPB7	FABP5P3	TFPI2		MYO5A	LOC339192		DUSP10	GRSF1	RASA4
LOC100130581	FBXW10			NBPF14	HCST		DMXL1	IFIT1	LOC442075			HTR3E	FAM104A	TIAM2		NACC2	LOC388152		DUSP27	GSG2	RASD2
LOC100130691	FBXW2			NBPF16 // NBPF24 // NBPF11	HDGFRP3		DMXL2	IFIT3	LOC541473			HUNK	FAM108A1	TMC6		NAGA	LOC389033		DUSP3	GSTT2	RBFOX1
LOC100130705	FERMT1			NBPF24	HERC2P7		DNAJC12	IFITM1	LOC554249			HYOU1	FAM111B	TMEM173		NCS1	LOC440993		DUSP7	GSTT2B	RBM24
LOC100132707	FETUB			NBPF9	HERC6		DNAJC24	IFITM2	LOC642236			IFNA1	KCNB1	TMEM194A		NECAP1	LOC541471 // LINC00152		DUSP8	GSTTP1	RECK
LOC100132891	FGD6			NEIL1	HERPUD2		DNAJC27	IFITM3	LOC645212			IGF2R	KCNH1	TMOD4		NFATC3	LOC645359		DYNLL2	GTSE1	RGMB
LOC100133050	FGF1			NEK4	HEXDC		DNAJC28	IFITM4P	LOC646719			IGFBPL1	FAM120AOS	TNFAIP6		NKAIN1	LOC653513		DYNLT3	GYS1	RGS3
LOC100133315	FGF2			NEU4	HFE		DNAJC9	IFT52	LOC728093			IGFN1	KCNQ4	TNFAIP8L3		NKIRAS2	LOC728989		DYRK2	HAPLN3	RN5S124
LOC100170939	FGF5			NFIA	HGSNAT		DNASE1	IGDCC4	LPAL2			IGK@	KCTD12	TNNC2		NOC3L	LOC729739		DYSF	HAS2	RN5S131
LOC100188947	FGFR1			NFIB	HIBCH		DNASE2	IGF2BP2	LRCH2			IGKV1-16	FAM214A	TOP2A		NPAS2	LOC730227		E2F7	HBEGF	RN5S191
LOC100287837	FGL2			NHLRC3	HIST1H2AA		DNM1L	IGFBP6	LRRC49			IGKV2D-24	KDM1B	TOR4A		NPNT	LOH12CR1		E2F8	HCN2	RN5S207
LOC100287934	FHL2			NLRP1	HIST1H2BH		DOCK1	IGK@	LRRC6			IGLV2-18	FAM35A	TP53INP2		NPPA	LRRC39		EAF1-AS1	HDAC5	RN5S279
LOC100302640	FIG4			NMD3	HIST1H2BJ		DOK4	IL17RA	LRRK2			IGLV3-1	FAM83D	TPX2		NPPA-AS1	LRRC58		EAF2	HDAC9	RN5S322
LOC100505516	FJX1			NOTCH1	HIST1H3H		DONSON	IMPA1	LTB4R			IGSF22	KIAA1430	TRAF5		NRAS	LRRC66		ECHS1	HECW2	RN5S50
LOC100505812	FLJ38379			NOTCH2NL	HKDC1		DPYSL2	IMPA2	LYPD6			IGSF8	FAM86C2P	TRAF6		NRG1	LRRC73		EDNRA	HENMT1	RN5S64
LOC100506032 // NBPF9 // NBPF7 // NBPF12	FLJ43663			NR1D1	HMGN5		DRAM1	INADL	LYPLA1			IL20RA	KIAA2026	TRIM38		NSMCE1	LRRN1		EEF1A2	HFE2	RNF122
LOC100506114	FLJ46906			NT5M	HOMER1		DSTNP2	ING4	LYRM5			IMPG2	FANCI	TSPAN14		NT5DC2	LTF		EFHD1	HIPK3	RNU6-71
LOC100506191	FLNB			NUDT14	HOTAIRM1		DTNBP1	INPP4A	MAGEH1			INA	KIF2A	TSPY2		NUP133	LZTS1		EFHD2	HIST1H1B	RNY5P3
LOC100506240	FLVCR1			NUDT6	HRASLS5		DTX3	IPO13	MAN1C1			INHBA	FAP	TTN-AS1		NUTF2	M1		EGF	HIST1H2AI	RPL10
LOC100506394	FMR1			OLFML2B	HS3ST5		DTX3L	IRAK1BP1	MANEA			INHBE	KIF2C	UAP1L1		NXPE2	MAL		EGR1	HIST1H2BM	RPL12
LOC100506458	FNBP1L			OR10G8	HSD3B7		DYM	IRAK3	MANEAL			INO80C	FBXL19-AS1	UHRF1		OIP5	MAP3K8		EHBP1L1	HIST1H4L	RPL37
LOC100506766	FOSL1			OTOF	HSPA2		DYNC2H1	IRF9	MAP2K6			INPP4B	FBXL22	ULBP1		OLFM2	MAPKAPK5		EIF4EBP2	HIST2H2AB	RPS12
LOC100506804	FOXL1			OXER1	HTATIP2		DYRK1B	ISG15	MAP3K13			INPP5A	KLHL31	UNC5B		OLFML2A	MAPRE1		EIF5A	HIST2H3D // HIST2H3A // HIST2H3C	RPS26
LOC100506948 // SNORD116-28 // SNORD115-26 // SNORD115-13 // SNORD115-7 // SNORD107	FOXN3			PABPC5	ID2		DYX1C1-CCPG1	KANSL1	MAP4K3			INPP5F	FBXO27	USP43		OPN3	MDFIC		EIF5A2	HJURP	RRAGD
LOC100506966	FRMD5			PAG1	IDE		EBPL	KAT2A	MAPKBP1			INSIG1	LAMA2	VGLL2		OR10G7	MED13L		EIF5AL1	HK2	RRAS2
LOC100507092	FRRS1			PAPPA	IDH3A		ECHDC2	KAT2B	MB21D1			INSIG2	FDPS	VTRNA2-1		OR2L8	MEF2C		ELAVL2	HMBOX1	RSPO3
LOC100507217	FUCA1			PAR-SN // SNORD107 // SNURF // SNRPN	IER3IP1		EDNRB	KBTBD3	MBOAT1			IPO4	LDHA	WIPF3		OR4X1	MEF2D		ELK3	HMBS	RSPRY1
LOC100507367	FUCA2			PAR5	IFI27		EEF2K	KBTBD8	MDM1			ITGA4	FER1L6	WWTR1-IT1		OR7A5	MET		ELN	HMGCR	RUNX1-IT1
LOC100507419	FYCO1			PARK2	IFI44L		EFCAB7	KCNQ1OT1	ME2			ITGA5	FGF7	XBP1		OS9	METTL1		EML1	HMGCS1	S100A16
LOC100652919	G6PD			PARP8	IFI6		EFEMP1	KCTD2	MED12			ITGA7	FHL3	XIRP1		OSTF1	METTL23		EMR2	HN1	S100A4
LOC153684	GABARAPL1			PCDHB12	IFIH1		EFHA2	KDELC1	MED23			ITGAX	FHOD3	XIRP2		OXSR1	METTL4		EN2	HRASLS5	SAMD4A
LOC282997	GABRE			PCDHB13	IFIT1		EFNA4	KIAA0513	MEG8			ITGB1BP2	LMOD2	YARS		PABPC4	METTL8		ENAH	HRC	SBDS
LOC284926	GAL3ST4			PCDHB14	IFIT3		EFTUD1	KIAA0528	MEIS3P1 // MEIS3P1 // MEIS3P1			ITGB3	FIBIN	YIPF7		PADI2	MFAP2		ENC1	HS2ST1	SCG2
LOC344595	GALNT5			PCDHB15	IFITM1		EGFL8 // PPT2	KIAA0564	METTL14			ITGB8	LMOD3	ZC3H12C		PAMR1	MGAT4A		ENDOD1	HSPB6	SCGB1D2
LOC389906	GALNTL1			PCDHB8	IFITM2		EGFR	KIAA1033	MFSD1			ITPR2	FLG	ZFP36L2		PCDH19	MGAT4B		ENO3	HSPB7	SCXA
LOC400752	GBP1			PCED1A	IFITM3		EHHADH	KIAA1107	MFSD6			ITPRIP	FLJ42627	ZNF280A		PCED1B	MGEA5		ENOPH1	HSPB8	SCXA // SCXB
LOC645513	GBP3			PCGF6	IFITM4P		EHMT2	KIAA1143	MGC21881			JAG1	FLJ43681	ZNF474		PCNXL3	MID1IP1		ENPEP	HTR2B	SDC2
LOC646903	GCC2			PCMTD1	IFT52		EID2B	KIAA1147	MGC23270			JAM3	FLRT3	ZFP106		PCYT2	MID1IP1-AS1		EP300	HTR3E	SEMA6A
LOC647859	GCFC2			PCMTD2	IGFBP5		ELMOD3	KIAA1328	MGC57346			JPH1	LOC100505769			PDCD1LG2	MIDN		EPB41L3	HTRA1	SEPT5-GP1BB
LOC728190	GCLC			PCYOX1	IGFBP6		ELOVL5	KIAA1377	MID2			JUP	FNIP2			PDHA1	MIR1-1		EPGN	HUNK	SERINC5
LOC729815	GCLM			PDE3A	IGFBP7		ENPP4	KIF16B	MIER3			KATNB1	LOC100505987			PDLIM1	MIR107		EPHB3	HYOU1	SFXN3
LONP2	GDAP1			PDZK1P1	IGFBPL1		ENPP5	KIF21A	MIF4GD			KBTBD5	FONG			PDLIM5	MIR1208		ERBB3	ICOSLG	SGIP1
LPAR4	GDAP2			PGM2	IGHV4-34		ENTPD4	KLC1	MIPOL1			KCNA10	LOC100506023			PDLIM7	MIR1302-7		ERBB4	IER3	SHB
LRRC37A	GDE1			PHF15	IGK@		EPB41	KLF10	MIR1254-1			KCNQ4	FOXM1			PDRG1	MIR130B		EREG	IGF2R	SHISA2
LRRCC1	GDPD1			PHYH	IGKV2-24		EPB41L2	KLHL15	MIR1587			KCTD5	FPGS			PEG10	MIR133A1		ERLIN1	IGFBPL1	SHISA4
LSM11	GHR			PIK3C2A	IGKV2D-24		EPHB2	KLHL24	MIR299			KCTD9	FRAS1			PER1	MIR133B		ESCO2	IGHV3-38	SIGLEC9
LSMD1	GLA			PIK3IP1	IL15		EPHX1	KLHL36	MIR30C2			KIAA0101	FRK			PEX26	MIR1972-1		ESYT1	IGK@	SIK1
LTB4R2	GLIPR1			PIK3R1	IL15RA		EPN2	KLHL5	MIR3143			KIAA0226L	LOC100507053			PGM5	MIR206		ETV5	IGKV2D-24	SIPA1L1
LYST-IT1	GLIS3			PIPOX	IL17RA		EPSTI1	LACC1	MIR3161			KIAA0284	FSD2			PGM5-AS1	MIR208A		EXO1	IGLV3-1	SIRPA
LYZL2	GLTP			PLCB1	IL18		ERAP2	LACTB	MIR329-2			KIAA1024	LOC100861402			PHGDH	MIR208B		EXOG	IGSF22	SLC1A5
LZIC	GNAS-AS1			PLCXD1	IL31RA		ERCC6	LACTB2	MIR1271			KIAA1161	FST			PHKA1	MIR21		EXTL1	IGSF23	SLC16A3
MAGEA12	GNB4			PLD6	IMPA1		ERMAP	LBR	MIR340			KIAA1199	LOC283624			PIK3C2B	MIR210HG		EYA3	IGSF8	SLC22A15
MANSC1	GNPDA2			PLGLB1 // PLGLB2	INADL		ERN1	LGALSL	MIR34A			KIF11	FSTL3			PINK1	MIR221		F2R	IL21R	SLC25A32
MAP2K4	GNPTAB			PMAIP1	INHBB		ERO1LB	LGMN	MIR376A2			KIF14	GAMT			PITPNM3	MIR30E		FABP3	IL6ST	SLC26A7
MAP3K1	GPAM			PMS2	INPP4A		ERVK13-1	LINC00472	MIR3916			KIF18A	GARS			PKP2	MIR3115		FADS1	IMPG2	SLC2A5
MAP3K12	GPR135			PNMA1	IPO13		ESYT3	LINC00478	MIR4310			KIF1C	GBP6			PLA2G15	MIR3116-1		FAM101B	INHBA	SLC38A3
MAPK6	GPR137B			PODN	IRF9		EVI5	LINC00243	MIR485			KIF20A	GJD2			PLAC4	MIR3132		FAM104A	INHBE	SLC39A14
MBLAC2	GPRC5A			POLL	ISG15		EXD2	LMBRD1	MIR505			KIF23	GLB1L			PLAGL1	MIR3911		FAM111B	INO80C	SLC41A1
MBNL3	GPRIN1			POU5F1	ITGBL1		EYA4	LOC100128054	MIR539			KIF24	LOH12CR1			PLCH1	MIR3926-2		FAM115C	INPP4B	SLC44A2
MBTD1	GREB1L			PPARA	ITPR3		FAAH	LOC100128252	MIR544B			KIF2C	GMFB			PLEC	MIR3973		FAM120A	INPP5F	SLC4A4
MCCC2	GRIA1			PPARGC1A	JAK1		FAM102B	LOC100128816	MIR548AL			KIR2DS4	LRRC39			PLEKHA1	MIR4253		FAM127C	INSIG1	SLC7A1
MDM2	GRID1-AS1			PPIC	KANSL1		FAM103A1	LOC100128822	MIR568			KLF2	LRRC58			PLIN3	MIR4279		FAM13C	IPO4	SLC8A1-AS1
MED28	GRK4			PPIL3	KANSL1-AS1		FAM108C1	LOC100129033	MIR570			KLF8	GNG5P2			PLK4	MIR4289		FAM195B	IQCB1	SLC8A3
MEG3	GSG1			PPIL6	KCND3		FAM111A	LOC100129195	MIR571			KLHL2	GPC2			PLP2	MIR4429		FAM20C	IQCK	SLIT2
MEGF10	GSR			PPM1D	KCNK6		FAM116A	LOC100129502	MIR601			KLHL38	LRRN4CL			PNPLA3	MIR4692		FAM214B	IRAK1	SLITRK4
MEST	GTDC2			PRKACG	KCNMA1		FAM120C	LOC100129550	MIR610			KPRP	GPCPD1			PNPLA4	MIR501		FAM227B	ITGA11	SMAGP
MEX3A	GTF2F2			PRMT6	KCTD2		FAM125A	LOC100130027	MIR656			KRT31	LZTS1			PNPO	MIR548AL		FAM26E	ITGA4	SMPX
MGC24103	GULP1			PROX1	KCTD7		FAM125B	LOC100130298	MIR889			KRT80	GPNMB			POM121L8P	MIR548X2		FAM43A	ITGA5	SMTN
MGC39372	GXYLT2			PROX1-IT1	KDELC1		FAM135A	LOC100130428	MKNK1			L1CAM	M1			POP1	MIR573		FAM49A	ITGA7	SNORA12
MGC40069	H2AFJ			PRTFDC1	KIAA0319		FAM13B	LOC100130705	MMS22L			LAPTM4B	GPR56			POU5F1B	MIR604		FAM69A	ITGAX	SNORA26
MIR1185-1	HACE1			PRTG	KIAA0513		FAM161A	LOC100132352	MORC4			LBH	GPRC5B			PPFIBP1	MIR938		FAM83D	ITGB1BP2	SNORA9
MIR1206	HCN3			PSMB8	KIAA0930		FAM165B	LOC100132396	MPHOSPH8			LCA5	MAPRE1			PPIP5K1	MLIP		FAM83H	ITGB3	SNORD104
MIR1290	HCST			PSME1	KIAA1143		FAM168A	LOC100132707	MPO			LDB3	GPRC5D			PPME1	MMP14		FAM86DP	ITGB8	SNORD113-1
MIR1299	HDGFRP3			PTPLAD1	KIAA1217		FAM171B	LOC100133315	MPP1			LDLR	MED13L			PPP1R17	MOB1B		FAM86FP	ITPR2	SNORD114-17
MIR154	HERC2P7			PVALB	KIAA1328		FAM184A	LOC100134229	MPV17L			LDLRAD3	GPX7			PPP1R27	MOSPD1		FAM86JP	ITPRIP	SNORD114-19
MIR1972-1	HERC6			PXK	KIF21A		FAM185A	LOC100170939	MPZL1			LEUTX	MEF2A			PPP2R3A	MPI		FAP	JAG1	SNORD114-29
MIR27B	HERPUD2			PYCARD	KIF3C		FAM206A	LOC100271722	MSRA			LGALS1	GRAMD3			PPP3CC	MRC2		FASN	JAM3	SNORD115-32
MIR29C	HEXDC			QSER1	KLC1		FAM210B	LOC100287628 // ATF7IP2	MT1G			LIMS2	MEF2C			PRAMEF2	MSANTD4		FBLIM1	JPH1	SNTB1
MIR3132	HFE			RAB11FIP1	KLF10		FAM215B	LOC100287837	MTF1			LINC00159	MEF2D			PREPL	MSH5		FBLN1	JPH2	SNX18
MIR3188	HGSNAT			RAB27A	KLHL4		FAM221A	LOC100287934	MTF2			LINC00243	GRIA3			PRKCDBP	MTX3		FBLN2	KATNB1	SOCS3
MIR3193	HIBCH			RAB2B	KRT34		FAM222B	LOC100288490	MTMR11			LINC00278	GRIP2			PRKD1	MURC		FBXL22	KBTBD5	SOGA2
MIR31HG	HIST1H2AA			RAD51C	KRT7		FAM27E3	LOC100288911	MXI1			LINC00520	METTL1			PRUNE	MXRA5		FBXO10	KCNA10	SOX15
MIR32	HIST1H2BH			RALGPS2	LACC1		FAM32A	LOC100294145	MYH10			LIPG	METTL23			PSMD5	MYBPH		FBXO16	KCNB1	SPEG
MIR323A	HIST1H2BJ			RARRES1	LAYN		FAM53A	LOC100294341	MYLK4			LNX2	GSG2			PSPH	MYH3		FBXO27	KCNH1	SPOCD1
MIR329-1	HIST1H3F			RASD1	LBR		FAM59A	LOC100505761	MYO6			LOC100127983	METTL8			PTPN20A	MYH6		FBXO30	KCNJ2	SPTB
MIR362	HIST1H3H			RFTN1	LCLAT1		FAM63B	LOC100505812	NAA16			LOC100128262	GSTT2			PTPRB	MYH7B		FCER1G	KCNQ4	SRPK3
MIR3659	HKDC1			RFX7	LGALSL		FAM66B	LOC100506191	NAIP			LOC100129620	GSTT2B			PYCR1	MYH8		FDPS	KCTD12	SRPX
MIR3671	HMGN5			RN5S113	LGMN		FAM66C	LOC100506394	NDNL2			LOC100130776	MGAT4B			RAB3B	MYLIP		FEM1A	KDM1B	SSNA1
MIR382	HNMT			RN5S123	LHFPL2		FAM66D	LOC100506469	NEU3			LOC100132705	GTSE1			RABGGTB	MYOG		FER1L6	KIAA0101	SSR3
MIR3942	HNRNPA1L2			RN5S168	LHX4		FAM66E	LOC100506599	NETO2			LOC100268168	GYS1			RAPGEF1	MYOM3		FERMT3	KIAA0226L	ST6GALNAC4
MIR421	HOMER1			RN5S260	LINC00243		FAM72D	LOC100506713	NFATC2IP			LOC100286922	MID1IP1			RASAL2	MYOZ2		FGD4	KIAA1024	SYNPO2
MIR4267	HOTAIRM1			RN5S33	LINC00322		FAM91A1	LOC100506804	NFS1			LOC100287144	MID1IP1-AS1			RASGRP3	N6AMT1		FGF7	KIAA1161	SYNPO2L
MIR4295	HPRT1			RN5S370	LINC00338		FAM98C	LOC100507530	NLGN4Y			LOC100287834	MIDN			RBM3	NACA		FHL3	KIAA1199	SYTL2
MIR4440	HRASLS5			RN5S385	LINC00478		FAN1	LOC100507539	NPL			LOC100289196	MIR1-1			RCC1	NARG2		FHOD3	KIF14	TAF1D
MIR4530	HS3ST5			RN5S435	LINC00571		FANCF	LOC100653329	NPM3			LOC100499405	H6PD			RN5S158	NAV2		FIBIN	KIF18A	TARS
MIR4635	HSBP1L1			RN5S501	LIPH		FANCL	LOC100506032 // NBPF9 // NBPF7 // NBPF12	NPR2			LOC100505536	HAS1			RN5S160	NDUFS4		FILIP1	KIF20A	TAS1R1
MIR4653	HSD17B11			RNASEH2B	LOC100128054		FAT4	LOC100507632	NUDT7			LOC100505801	HBEGF			RN5S176	NEB		FILIP1L	KIF23	TET2-AS1
MIR4659A	HSD3B7			RNU6-81	LOC100128252		FBXL14	LOC100506214	NUDT9P1			LOC100506670	HCN2			RN5S206	NEGR1		FITM2	KIF24	TEX35
MIR4692	HSDL1			RNU7-35P	LOC100128253		FBXL17	LOC389765	NUP43			LOC100507127	HDAC5			RN5S211	NEK6		FKBP4	KIF2A	THBD
MIR4704	HSPA2			RNU7-45P	LOC100128816		FBXO21	LOC151009	OCLM			LOC100507246	HDAC9			RN5S248	NES		FLG	KIF2C	TMEM182
MIR4803	HTATIP2			RNU7-51P	LOC100128822		FBXO22	LOC202781	OCRL			LOC100507507	MIR206			RN5S25	NEXN		FLJ13197	KLF2	TMEM231
MIR487B	ID2			RNU7-57P	LOC100129195		FBXO25	LOC220729	ODF2L			LOC100509824	HECW2			RN5S300	NFIL3		FLJ14107	KLHL30	TMEM233
MIR532	IDE			RPS6KA3	LOC100131655		FBXO3	LOC284926	OGFR			LOC100652958	HENMT1			RN5S332	NFIX		FLJ16124	KLHL31	TMEM236
MIR543	IDH3A			RPS6KB1	LOC100132249 // LOC643395		FBXO5	LOC400043	OR10C1			LOC145694	MIR208B			RN5S338	NFX1		FLJ22447	KPRP	TMEM38B
MIR548AN	IER3IP1			RRP7B	LOC100132352		FBXO6	LOC338758	OR14J1			LOC154761	HEYL			RN5S365	NGFR		FLJ42627	KRT31	TMTC1
MIR548O2	IFI27			RSBN1L	LOC100132396		FBXO9	LOC344595	OR2A20P			LOC285359	MIR21			RN5S373	NID1		FLRT2	KRT80	TNFAIP3
MIR552	IFI44			SAP30L	LOC100134229		FBXW2	LOC386758	OR4F5			LOC285556	HIF1A-AS2			RN5S427	NLN		FLVCR2	L1CAM	TNIK
MIR579	IFI44L			SAT1	LOC100271722		FCGR1C	LOC389906	OR51A4			LOC440895	HIST1H1B			RN5S60	NOP14		FMNL1	LBH	TNIP1
MIR590	IFI6			SCARNA9	LOC100272217		FCGR2B	LOC400752	OSBPL1A			LOC441698	HIST1H2AH // HIST1H2AG // HIST1H2AM // HIST1H2AL // HIST1H2AK // HIST1H2AI			RNF115	NOP9		FNIP2	LDB3	TNNC1
MIR603	IFIH1			SEC31B	LOC100287628 // ATF7IP2		FDXR	LOC439990	OSTM1			LOC642838	HIST1H2AI			RNF144B	NPTX2		FOPNL	LDHA	TNS1
MIR642B	IFIT1			SECISBP2	LOC100287723		FGD6	LOC440894	PA2G4P4			LOC643955	HIST1H2BM			RNF216P1	NREP		FOSL2	LDLR	TOB2P1
MIR643	IFIT3			SEPSECS	LOC100288490		FGF2	LOC645206	PABPC1L			LOC645638	MIR3973			RNU7-27P	NT5E		FOXM1	LDLRAD3	TPM1
MIR708	IFITM1			SESN3	LOC100288911		FGL2	LOC646214	PABPC4L			LOC728463	HIST1H2BN			RNU7-47P	NTF3		FRAS1	LEUTX	TPM4
MIR924	IFITM2			SGSM2	LOC100292409		FHIT	LOC646903	PARD6B			LOC728643	HIST1H3A			RNU7-64P	NUCKS1		FRK	LIFR	TPRG1-AS1
MKNK2	IFITM3			SHPK	LOC100292680		FIG4	LOC647859	PAX3			LOC729970	HIST1H3I			RNY4P13	NUDT17		FRMD4B	LINC00159	TPSB2
MMAA	IFITM4P			SLC16A6	LOC100294145		FKBP1B	LOC728323	PBX1			LOC730755	HIST1H4L			RPL21P28	NUFIP2		FSD2	LINC00278	TREML5P
MMP19	IFT52			SLC16A9	LOC100294341		FLJ27352	LOC728613	PCDHB18			LONRF1	MIR501			RPL39L	OBSL1		FST	LINC00520	TRIB3
MOV10	IGDCC4			SLC24A1	LOC100505478		FLJ35390	LOC728752	PCBD1			LOXL4	HIST2H2AB			RRAS	ODC1		FSTL3	LIPG	TRIM54
MPPE1	IGF2BP2			SLC25A34	LOC100505661		FLJ38379	LOC729815	PCDHB9			LPCAT3	HIST2H3D			RRP12	ODZ3		FTSJ1	LMOD2	TSPAN9
MRPL34	IGFBP5			SLC25A42	LOC100505702		FLJ39653	LOC730101	PCGF2			LPCAT4	HIST2H3D // HIST2H3A // HIST2H3C			SAMD5	OGT		FXYD3	LMOD3	TUBA1B
MRPL36	IGFBP6			SLC38A3	LOC100505761		FLJ43663	LPCAT2	PDE6A			LPXN	HJURP			SCAMP2	OMA1		FZD3	LOC100127910	TUBA1C
MRPS17	IGFBP7			SLC38A6	LOC100505787		FLNB	LRBA	PDSS2			LRP8	MME			SCD	OR12D2		FZD6	LOC100128262	TUBA3E
MSH2	IGFBPL1			SLC38A7	LOC100506214		FLT3LG	LRIF1	PEX11A			LRRC1	MOB1B			SCN3A	OR2S2		GALNS	LOC100129034	TUBB6
MT1CP	IGHV4-34			SLC47A2	LOC100506267		FLVCR1	LRP11	PGAM4			LRRC16A	HMGN1			SCRG1	OR4C46		GALNT13	LOC100286922	TULP4
MT1E	IGK@			SLC7A4	LOC100506469		FMNL2	LRRC37A3	PGAP1			LRRFIP2	MOSPD1			SDAD1	OSGIN2		GAMT	LOC100499405	UBASH3B
MT1F	IGKC			SMAD5	LOC100506478		FMO4	LRRC37B	PGAP2			LRRN3	HMGN2P42			SDE2	OTUD4		GARS	LOC100499467	UBE2C
MT1M	IGKV2-24			SMC6	LOC100506599		FMO5	LRRC37BP1	PGAP3			LRRN4CL	MPI			SDPR	PABPC1		GBP2	LOC100505801	UBQLNL
MT1X	IGKV2D-24			SNORA11	LOC100506713		FMR1	LRRCC1	PGBD1			LSS	MSANTD4			SEL1L3	PAICS		GBP6	LOC100506023	USP13
MUC20	IL15			SNORA76	LOC100506757		FNDC4	LSMD1	PHACTR4			LTBP1	MSH5			SEMA3E	PALMD		GDF15	LOC100506114	UTS2R
MXRA5	IL15RA			SNORA79	LOC100506888		FOXN3	LSM11	PHF13			LUZP6	MTX3			SEMA6C	PAN2		GDF6	LOC100506573	VNN1
MYOZ2	IL17RA			SNORD114-14	LOC100506957		FRAT1	LY6E	PHKA2			MAD2L1	HSPB7			SEMA7A	PANX1		GDPD5	LOC100506582	VSTM2L
MZT2B	IL18			SNORD114-19	LOC100507127		FRMD5	LYRM7	PHLPP2			MAGT1	HTR2B			SERPINH1	PAR-SN		GEMIN5	LOC100506668	WDR1
N4BP2	IL31RA			SNORD114-2	LOC100507516		FRRS1	LYSMD2	PIGY			MAMDC2	HTR3E			SERPINI1	PAR1		GGA2	LOC100507053	WDR5
N4BP3	IL34			SNORD114-29	LOC100507530		FUCA1	MAB21L1	PIK3R2			MAMLD1	MYH6			SGK1	PAR5		GIPC2	LOC100507127	WIPI1
NAAA	IMPA1			SNORD114-3	LOC100507539		FYCO1	MADD	PLBD1			MAP1LC3A	HUNK			SH3BGRL2	PCDH7		GJA1	LOC100507246	WWTR1
NAP1L3	INADL			SNORD114-6	LOC100507624		GAB1	MAMSTR	PLD2			MAP2K3	MYH7B			SHF	PCDHB12		GJD4	LOC100507507	XPOT
NAP1L5	ING4			SNORD116-1	LOC100507632		GABARAPL1	MANSC1	PLEKHH2			MAP3K6	ICOSLG			SLC17A2	PCGF5		GLS	LOC100509824	ZBTB7C
NBPF1	INHBB			SNORD116-11	LOC100507699		GABBR1	MAOA	PMS2CL			MAPKAPK3	MYH8			SLC22A5	PCNA		GLUD2	LOC145694	ZNF280C
NBPF10	INPP4A			SNORD116-13	LOC100509671		GABRE	MAP2K4	PNISR			MAPRE3	IER3			SLC25A1	PCNX		GMPR	LOC154761
NBPF11	IPO13			SNORD116-16	LOC100653206		GAL3ST4	MAP3K12	PNPLA6			MBD3L2	MYLIP			SLC25A51	PDIA3		GNA13	LOC283624
NBPF12	IRAK1BP1			SNORD116-26	LOC100653329		GATAD1	MAP3K3	POLI			MCAM	IGFBP4			SLC35A2	PDIA4		GNAI2	LOC285556
NBPF14	IRF9			SNORD116-27	LOC100653350		GBAS	MAP3K5	POT1			MCF2	MYOM3			SLC35A4	PDLIM3		GOLGA6L2	LOC339192
NBPF16 // NBPF24 // NBPF11	ISG15			SNORD116-28	LOC113230		GBP3	MAP9	PPAP2B			MCM10	IGHV3-38			SLC35F1	PGAM2		GPC6	LOC440895
NBPF24	ITGBL1			SNORD116-30	LOC147727		GCFC1	MBLAC2	PPCS			MEF2A	MYOZ2			SLC38A5	PGK1		GPKOW	LOC541471 // LINC00152
NBPF9	ITPR3			SNORD61	LOC151009		GCFC2	MBTD1	PPIP5K2			MELK	IGK@			SLC39A9	PGP		GPNMB	LOC643955
NCOA1	JAK1			SNORD92	LOC202781		GCLC	MCCC2	PPOX			METTL7B	NAPG			SLC9A1	PHF10		GPR1	LOC653513
NEIL1	KANSL1			SNRPN	LOC220729		GCLM	MDM2	PRR4			MFSD2A	IGLV3-1			SLCO5A1	PHF2		GPR34	LOC728989
NEK4	KANSL1-AS1			SOX4	LOC253039		GDAP1	MED21	PPP1R3F			MFSD5	NARG2			SMAP2	PI4K2A		GPR56	LOC729739
NET1	KBTBD8			SP4	LOC338758		GDAP2	MEG3	PRAF2			MFSD6	IGSF22			SNHG15	PIAS2		GPRC5B	LOC729970
NEU4	KCND3			SPDYE2	LOC386758		GDE1	MEGF9	PRDX2			MGAT5	IGSF23			SNHG8	PIGZ		GPRC5D	LOC730227
NFIA	KCNH2			SPOPL	LOC389765		GDF11	MEST	PRKAR2B			MGC23284	IGSF8			SNORA24	PIK3CA		GPSM2	LOH12CR1
NFIB	KCNK6			SPRY1	LOC400043		GDPD1	MEX3A	PRKCD			MGLL	NDUFS4			SNORD114-30	PKD2		GPX7	LOXL4
NHLRC3	KCNMA1			ST3GAL5	LOC400684		GHR	MGC24103	PRKCE			MICA	IL21R			SNX11	PKHD1		GRAMD3	LPCAT4
NIPSNAP3B	KCTD2			STOX1	LOC401588		GJD2	MID1	PRKD2			MICAL1	NEB			SNX12	PKNOX2		GRASP	LPXN
NLRP1	KCTD7			STX3	LOC439990		GK5	MINK1	PRKD3			MICAL2	NEGR1			SNX7	PKP1		GREM1	LRP8
NMD3	KDELC1			SULF2	LOC440028		GKAP1	MIR1185-1	PROCR			MICB	IMPG2			SOCS7	PLAU		GRIK2	LRRC1
NOTCH1	KIAA0319			SUPT3H	LOC440894		GLIPR1L2	MIR1185-2	PROS1			MIER2	INA			SOD3	PLCL1		GRIP2	LRRC39
NOTCH2NL	KIAA0513			SVEP1	LOC643923 // ELMOD1		GLMN	MIR1206	PRPSAP1			MIR1185-1	INO80C			SORCS3	PLEKHA2		GRSF1	LRRC58
NQO1	KIAA0564			SYPL1	LOC645206		GLRB	MIR1972-1	PRR14			MIR1185-2	INPP5F			SQLE	PLEKHG7		GSG2	LRRN1
NR1D1	KIAA0930			SYTL3	LOC645553		GM2A	MIR1290	PRRT3			MIR1200	NID1			SRM	PLEKHO1		GSN	LRRN3
NRCAM	KIAA1143			TAS2R14	LOC646214		GNB4	MIR1299	PRSS27			MIR1224	NLN			SRPX2	PLN		GSTT2	LRRN4CL
NT5M	KIAA1217			TCEA3	LOC728323		GNB5	MIR154	PSIP1			MIR139	NOP14			SSX4	PLTP		GSTT2B	LTBP1
NUDT14	KIAA1328			TCEAL3-AS1	LOC728537		GNE	MIR4302	PSTK			MIR23A	ITGA11			SSX4B // SSX4	PM20D2		GSTTP1	LTF
NUDT21	KIAA1377			TCP11L2	LOC728613		GNG11	MIR2909	PSTPIP2			MIR3646	NPTX2			ST3GAL4	PODXL		GTPBP4	LUZP6
NUDT6	KIAA1671			TET2-AS1	LOC728752		GNPDA2	MIR31HG	PTPLAD2			MIR376A2	ITGA4			STARD4	POLN		GTSE1	LZTS1
OLFML2B	KIF16B			TFAP4	LOC729987		GNPTAB	MIR323A	PTPN18			MIR4655	NREP			STIP1	POLR2C		GYS1	M1
OR10G8	KIF21A			TFB2M	LOC730101		GOLGA8IP	MIR329-1	PTPN9			MIR4660	ITGA7			STK39	POSTN		H6PD	MAL
OTOF	KIF3C			THRA	LOC730183		GPAM	MIR3671	PUS10			MIR520D	ITGAX			SYDE1	POU2F1		HAPLN3	MAMDC2
OXCT1	KLC1			THRSP	LOC730755		GPD1L	MIR3685	PXMP4			MIR520F	ITGB1BP2			SYNC	PP12613		HAS1	MAMLD1
OXER1	KLF10			THYN1	LPCAT2		GPR108	MIR377	QDPR			MIR635	NUFIP2			TAF13	PPARGC1A		HAS2	MAP3K8
PABPC5	KLHDC5			TLCD1	LPXN		GPR124	MIR382	RAB3IP			MIR665	ITGB8			TAGLN	PPDPF		HAS2-AS1	MAPKAPK3
PAG1	KLHL36			TLR1	LRBA		GPR135	MIR421	RAB6B			MIR767	ODC1			TAGLN2	PPID		HBEGF	MAPRE1
PAIP1	KLHL4			TMEM150C	LRIF1		GPR137B	MIR4653	RALGPS1			MIR891A	OGT			TBC1D4	PPM1K		HCN2	MAPRE3
PAPPA	KRT34			TMEM198B	LRIG1		GPR137C	MIR4798	RASA2			MIRLET7A2	JPH1			TCF19	PPP1R12B		HDAC5	MCAM
PAR-SN // SNORD107 // SNURF // SNRPN	KRT7			TMEM245	LRIG3		GPR155	MIR487B	RBM43			MKI67	OMA1			TDRD1	PPP1R3C		HDAC9	MCF2
PAR5	LACC1			TMEM72-AS1	LRP11		GPR21	MIR543	RBM45			MLF1IP	JPH2			TESK1	PPTC7		HECW2	MCM10
PARK2	LACTB			TMOD2	LRRC37A3		GREB1L	MIR548AN	RCAN3			MME	JUNB			TGFB1I1	PRKAG3		HENMT1	MEF2A
PARP14	LAYN			TMSB4XP4	LRRC37B		GRIK1-AS2 // BACH1	MIR548X2	REPS2			MMP15	JUND			TGFB2	PRKRA		HFE2	MEF2C
PARP8	LBR			TMX3	LRRC37BP1		GRK4	MIR603	RFTN2			MMP2	OTUD4			TGFBRAP1	PRR13		HGS	MEF2D
PARP9	LCLAT1			TP53INP1	LRRC4		GSR	MIR643	RFXAP			MMS19	KANSL1L			TIMM8A	PSIMCT-1		HIPK3	MET
PCDHB12	LGALSL			TRAK2	LRRC8B		GSTA4	MIR708	RIC8B			MON1B	KATNB1			TIMP3	PSMA3		HIST1H1B	METTL1
PCDHB13	LGMN			TRIB1	LY6E		GSTM4	MKNK2	RILPL2			MORN4	PAICS			TJP2	PTAR1		HIST1H2AI	MFSD2A
PCDHB14	LHFPL2			TRIB2	LY96		GTDC2	MMD	RIPK1			MPV17L2	KBTBD5			TLN1	PTGS1		HIST1H2BM	MGAT5
PCDHB15	LHX4			TRMT5	LYRM7		GTF2H2	MOV10	RN5S115			MSL3P1	PALMD			TM4SF1	PTP4A3		HIST1H4L	MGLL
PCDHB8	LINC00243			TRO	LYSMD2		GTF2IP1	MPP5	RN5S126			MSMO1	PAN2			TMC7	PTPRD		HIST2H2AB	MICAL1
PCED1A	LINC00322			TRPC1	MAB21L1		GTF2IRD2	MPZ	RN5S141			MSN	PANX1			TMEM132A	PURB		HIST2H3D // HIST2H3A // HIST2H3C	MICAL2
PCGF6	LINC00338			TSPAN11	MADD		GTPBP8	MPZL3	RN5S153			MTHFD2	KCNJ2			TMEM14A	PYROXD1		HJURP	MID1IP1
PCMTD1	LINC00472			TSPYL2	MALT1		GUSB	MR1	RN5S187			MTM1	PAR-SN			TMEM158	RAD54L		HK2	MID1IP1-AS1
PCMTD2	LINC00478			TSSK3	MAMSTR		GUSBP1	MRFAP1L1	RN5S278			MTMR3	KCNT1			TMEM159	RAI1		HMBOX1	MIDN
PCYOX1	LINC00571			TTC26	MAN2B1		GUSBP11	MRPL34	RN5S30			MUC1	KIAA0101			TMEM164	RANBP10		HMBS	MIR1-1
PDE3A	LIPH			TTC30A	MAOA		GUSBP3	MRPS17	RN5S346			MVD	KIAA1024			TMEM169	RAP1B		HMGCR	MIR1185-1
PDE6D	LOC100128054			TTC30B	MAP2		GUSBP4	MSH2	RN5S356			MXRA7	PCK2			TMEM97	RAP2A		HMGCS1	MIR1185-2
PDK4	LOC100128252			TTC33	MAP3K3		GUSBP5	MSS51	RN5S395			MYBL2	KIAA1199			TNNT1	RARB		HMMR	MIR1200
PDZK1P1	LOC100128253			TUB	MAP3K5		GUSBP9	MT1A	RN5S482			MYBPC1	KIF11			TOM1L2	RASGEF1A		HN1	MIR1302-7
PFN2	LOC100128816			TUBD1	MAP9		H2AFJ	MT1CP	RN5S70			MYBPC2	PDIA4			TP53I11	RB1		HRASLS5	MIR133A1
PGM2	LOC100128822			TUBGCP3	MAPK8IP1		H2AFY2	MT1E	RNF125			MYD88	KIF14			TP53I3	RBBP5		HRC	MIR139
PGM2L1	LOC100129033			TXNDC16	MCTP1		H2BFXP	MT1F	RNF130			MYEF2	PDLIM3			TPD52L1	RCC2		HS2ST1	MIR1972-1
PHF15	LOC100129195			TXNRD1	ME1		H3F3B	MT1M	RNU1-21P			MYF6	PGAM2			TPD52L2	RFC3		HSP90B1	MIR208A
PHYH	LOC100129502			TYMS	MED21		HACE1	MT1X	RNU4-9P			MYH10	KIF18A			TPMT	RGS13		HSPA5	MIR208B
PIEZO2	LOC100130027			UMPS	MEGF9		HADHB	MT2A	RNU7-14P			MYH2	KIF20A			TPRG1	RGS2		HSPB3	MIR21
PIGB	LOC100130428			USP16	MGC11082		HAUS1	MTFR1	RNU7-25P			MYH7	PHF10			TRAM2	RHOB		HSPB6	MIR210HG
PIK3C2A	LOC100130705			USP32P1	MGC12982		HCG11	MX1	RNU7-29P			MYH9	KIF23			TRIP13	RLIM		HSPB7	MIR221
PIK3IP1	LOC100131655			USP49	MGLL		HCN3	MX2	RNU6-57			MYL2	PHF2			TRPC4AP	RMND5A		HSPB8	MIR376A2
PIK3R1	LOC100132249 // LOC643395			VANGL1	MGST1		HCP5	MYBL1	RNU7-72P			MYL3	PI4K2A			TSPAN2	RN5S155		HTR2B	MIR3973
PIPOX	LOC100132352			VWCE	MID1		HDAC1	MYBPHL	ROGDI			MYL9	KIF24			TSPAN7	RN5S336		HTR3E	MIR4253
PLCB1	LOC100132396			WDR19	MINK1		HDAC8	MYCBP2	RPA3			MYO16-AS1	PIAS2			TSPYL5	RN5S342		HTRA1	MIR4429
PLCXD1	LOC100132707			WDR63	MIR1185-2		HDHD2	MZT2B	RPE			MYO5A	KLF2			TSR2	RN5S348		HTRA3	MIR4660
PLD6	LOC100132891			WLS	MIR1205		HELLS	N4BP2L1	RPIA			MYOM1	KLHL30			TTC39B	RN5S380		HUNK	MIR4692
PLGLB1 // PLGLB2	LOC100134229			ZBTB44	MIR1234		HERC2P2	N4BP3	RPP21			MYOM2	PKP1			TTK	RN5S387		HYOU1	MIR548AL
PLSCR4	LOC100170939			ZC3H6	MIR1258		HERC2P4	NAA35	RPS15AP10			MYOT	KPRP			TTTY16	RN5S409		ICAM2	MIR548X2
PMAIP1	LOC100271722			ZCCHC14	MIR2909		HERC2P7	NAAA	RRAGB			NACC2	PLAU			TUFT1	RN5S415		ICAM3	MIR604
PMS2	LOC100272217			ZDHHC20	MIR3685		HERC5	NAGPA	RRM1			NAGA	KRT31			UBE2M	RN5S430		ICMT	MIR635
PNMA1	LOC100287628 // ATF7IP2			ZFP90	MIR377		HERC6	NAP1L3	RRN3P3			NAPG	PLEKHA2			UBE2MP1	RN5S496		ICOSLG	MIR938
PODN	LOC100287723			ZNF224	MIR3936		HERPUD2	NAP1L5	RTN1			NAV2-AS1	KRT82			UBR7	RN5S501		IDI1	MIRLET7A2
POLL	LOC100287934			ZNF226	MIR3974		HEXDC	NBEA	RTTN			NAV3	KRTAP5-8			UCP3	RN5S93		IER3	MKI67
POU5F1	LOC100288490			ZNF227	MIR4302		HIBCH	NBPF1	RYBP			NCAPG	LDB3			UNC45B	RNF34		IGF2R	MLIP
PPARA	LOC100288911			ZNF235	MIR4421		HINT2	NBPF11	RYK			NCAPH	PLTP			UPRT	RNU2-5P		IGFBPL1	MME
PPARGC1A	LOC100292409			ZNF260	MIR4504		HIP1	NBPF12	SALL2			NCKAP5L	PM20D2			URB1	RNU6-53		IGHV3-38	MMP14
PPIC	LOC100292680			ZNF268	MIR4518		HIST1H1T	NBPF3	SAP130			NCRNA00185	LDLRAD3			VAC14	ROS1		IGK@	MMP15
PPIL3	LOC100294145			ZNF383	MIR4746		HIST1H2BC // HIST1H2BI // HIST1H2BE // HIST1H2BF // HIST1H2BG	NCOA1	SASS6			NCS1	POLR2C			VAMP3	RPL22L1		IGKV2D-24	MMP2
PPIL6	LOC100294341			ZNF420	MIR4798		HIST1H2BD	NCOA2	SCARNA11			NDC80	LFNG			VARS	RPL3L		IGLJ2	MOB1B
PPM1D	LOC100505478			ZNF45	MIR4799		HIST1H2BG	NCOA3	SCGB2B2			NDP	POSTN			VAT1	RPN2		IGLV3-1	MOSPD1
PPT1	LOC100505661			ZNF468	MIR548H3		HIST1H2BH	NCOA7	SCML2			NECAP1	LGI1			VEGFA	RPS16		IGSF22	MPI
PRAMEF10	LOC100505702			ZNF470	MIR548T		HIST1H2BJ	NDRG3	SCP2			NEIL3	LIFR			VEGFC	RPS27A		IGSF23	MSANTD4
PRIM1	LOC100505761			ZNF483	MIR548X2		HIST1H2BL	NEIL1	SELENBP1			NFATC3	LIG3			VPS26A	RPS6KA5		IGSF8	MSMO1
PRKACG	LOC100505787			ZNF486	MIR598		HIST1H3H	NEO1	SENP7			NID2	LINC00159			WBSCR17	RPS6KB2		IKBIP	MSN
PRMT6	LOC100505812			ZNF543	MIRLET7C		HIST1H4D	NET1	SEPP1			NKAIN1	PPID			XKR8	RRAD		IL21R	MTHFD2
PROX1	LOC100506191			ZNF549	MLXIP		HIST2H2AA4 // HIST2H2AA3	NFKBIE	SERPING1			NKIRAS2	LINC00243			XPR1	RRP1B		IL32	MTM1
PROX1-IT1	LOC100506214			ZNF554	MMD		HIST2H2BC	NHLRC3	SESN1			NMNAT2	LINC00278			XRCC4	RTN4IP1		IL6ST	MURC
PRTFDC1	LOC100506267			ZNF559	MOCOS		HIST2H2BE	NIPA1	SFRP5			NMRK2	LINC00520			YIF1B	SAR1B		IMPG2	MVD
PRTG	LOC100506394			ZNF567	MOCS2		HIST2H2BF	NIPAL3	SHMT1			NOC3L	PPP1R12B			YWHAG	SCML1		INA	MYBL2
PSMB8	LOC100506469			ZNF577	MOK		HIST2H4B // HIST4H4 // HIST2H4A // HIST1H4L // HIST1H4E // HIST1H4B // HIST1H4H // HIST1H4C // HIST1H4J // HIST1H4K // HIST1H4F // HIST1H4D // HIST1H4A // HIST1H4I	NIPSNAP3A	SHROOM1			NPAS2	PPTC7			ZBED4	SCN4A		INHBA	MYBPC1
PSME1	LOC100506478			ZNF583	MORN4		HLA-E	NIPSNAP3B	SIRT3			NPNT	LOC100127910			ZCCHC5	SCN5A		INHBE	MYBPC2
PTBP2	LOC100506599			ZNF610	MOXD1		HLA-H	NLGN2	SKA1			NPPA	LOC100128262			ZDHHC16	SEC63		INO80C	MYBPH
PTCHD4	LOC100506713			ZNF614	MPP5		HLTF	NLK	SLC12A6			NPPA-AS1	LOC100129034			ZFPL1	SERPINE1		INPP4B	MYF6
PTEN	LOC100506757			ZNF618	MPZ		HMGN5	NLRP1	SLC22A17			NPY6R	PRKAG3			ZNF622	SESTD1		INPP5F	MYH2
PTPLAD1	LOC100506888			ZNF652	MPZL3		HMGXB4	NMI	SLC25A19			NR4A1	LOC100132832			ZNF823	SGCD		INSIG1	MYH3
PTPRU	LOC100506957			ZNF669	MR1		HNMT	NMRAL1	SLC25A30			NRAP	LOC100286922			ZWILCH	SGK196		IPO4	MYH6
PVALB	LOC100506966			ZNF704	MRFAP1L1		HNRNPA1L2	NOTCH2NL	SLC25A35			NRAS	LOC100287144				SH2B3		IQCB1	MYH7
PXK	LOC100507127			ZNF708	MSS51		HOXA11-AS	NQO1	SLC26A11			NRG1	LOC100293962				SH3PXD2B		IQCK	MYH7B
PYCARD	LOC100507516			ZNF711	MT1A		HOXA4	NT5M	SLC29A3			NSMCE1	LOC100499405				SHD		IQGAP3	MYH8
QSER1	LOC100507530			ZNF718	MT2A		HOXA5	NUDT21	SLC35A1			NT5DC2	PRR13				SLBP		IRAK1	MYH9
RAB11FIP1	LOC100507539			ZNF736	MTFR1		HOXA6	NUDT6	SLC35D2			NT5DC3	LOC100499467				SLC16A2		IRS1	MYL2
RAB27A	LOC100507624			ZNF763	MX1		HOXC-AS1	NXPE3	SLC37A1			NUDT11	PSIMCT-1				SLC1A3		ITGA11	MYL3
RAB2B	LOC100507632			ZNF780A	MX2		HOXC4	OAS1	SLC9B2			NUP133	PSMA3				SLC2A4		ITGA3	MYL9
RAB8B	LOC100507699			ZNF83	MYADM		HP1BP3	OAS2	SMARCD2			NUSAP1	PTAR1				SLC30A9		ITGA4	MYLIP
RAD51C	LOC100509671				MYBL1		HPRT1	OAS3	SMPD2			NUTF2	LOC100506114				SLC33A1		ITGA5	MYO5A
RALGAPA2	LOC100653206				MYBPHL		HPS3	OCIAD2	SMPDL3A			NXPE2	LOC100506573				SLC35C1		ITGA7	MYOG
RALGPS2	LOC100653329				MYCBP2		HRSP12	OR10G8	SNORA47			OIP5	PTPRD				SLC35F5		ITGAX	MYOM1
RARRES1	LOC100653350				MYD88		HSBP1L1	OSBPL11	SNORD113-1			OLFM2	LOC100506582				SLC38A1		ITGB1BP2	MYOM2
RARRES3	LOC113230				MYPOP		HSD17B11	OXCT1	SNORD113-7			OLFML2A	PURB				SLC44A3		ITGB3	MYOM3
RASA4B	LOC147727				N4BP2L1		HSD17B4	OXER1	SNORD114-1			OLFML3	LOC100506668				SLC6A13		ITGB6	MYOT
RASD1	LOC151009				NAA35		HSDL1	P2RX4	SNORD114-12			OPN3	PYROXD1				SLC6A6		ITGB8	MYOZ2
RBBP9	LOC202781				NABP2		HTATIP2	PABPC5	SNORD114-18			OR10G7	LOC100507246				SLC7A5P2		ITPR2	NACA
RBL1	LOC220729				NAGPA		HUS1	PAFAH1B3	SNORD114-24			OR2L8	RAP1B				SLCO3A1		ITPRIP	NAPG
RDH10	LOC253039				NAP1L2		HYI	PAIP1	SNORD114-27			OR4X1	LOC100507419				SNAPC1		JAG1	NAV2
RETSAT	LOC284926				NBEA		IDE	PAIP2B	SNORD84 // DDX39B			OR7A5	RAP2A				SNAPC3		JAG2	NAV2-AS1
RFK	LOC338758				NBPF3		IDH3A	PAPSS2	SNORD91A			OS9	LOC100509824				SNHG1		JAM3	NAV3
RFTN1	LOC386758				NBR2		IDNK	PAQR3	SNX4			OSTF1	RARB				SNORA13		JPH1	NCAPG
RFX7	LOC389765				NCOA2		IER3IP1	PARD6A	SOX8			OXSR1	LOC285556				SNORA27 // SNORD102 // RPL21		JPH2	NCAPH
RN5S113	LOC389906				NCOA3		IFI16	PARP12	SP140L			P2RX1	RB1				SNORA33		KANK1	NCKAP5L
RN5S123	LOC400043				NCOA7		IFI27	PARP14	SPATA21			P2RY2	RBBP5				SNORA64		KATNB1	NCRNA00185
RN5S168	LOC400684				NDRG3		IFI35	PARP15	SPICE1			PABPC4	LOC339192				SNORA75		KBTBD10	NCS1
RN5S260	LOC400752				NECAP1		IFI44	PARP4	SPIN4			PACSIN3	LOC388152				SNORA76		KBTBD5	NDC80
RN5S33	LOC401588				NENF		IFI44L	PARP9	SRSF11			PADI2	LOC389033				SNORD102		KCNA10	NDP
RN5S370	LOC439990				NEO1		IFI6	PCCB	ST6GALNAC2			PAMR1	RGS2				SNORD111		KCNB1	NEB
RN5S385	LOC440028				NFATC3		IFIH1	PCDHB14	STAP2			PAQR5	LOC440895				SNORD114-2		KCNC4	NEGR1
RN5S425	LOC440894				NFKBIE		IFIT1	PCDHB8	STEAP4			PBK	RHOB				SNORD115-1		KCNH1	NEK6
RN5S435	LOC643923 // ELMOD1				NIPA1		IFIT2	PCED1A	STK38L			PCDH18	LOC440993				SNORD115-11		KCNJ2	NES
RN5S501	LOC645206				NIPAL3		IFIT3	PCMTD1	SUPT16H			PCDH19	RLIM				SNORD115-12		KCNJ2-AS1	NEXN
RN5S51	LOC645553				NIPSNAP3A		IFIT5	PCMTD2	SUZ12			PCED1B	LOC541471 // LINC00152				SNORD115-17		KCNMA1	NFX1
RNASEH2B	LOC646214				NLGN2		IFITM1	PCNXL2	SVIP			PCK2	RMND5A				SNORD115-20		KCNN3	NGFR
RNF213	LOC646903				NLK		IFITM2	PCSK6	SYNJ1			PCNXL3	LOC645359				SNORD115-22		KCNQ4	NID1
RNF26	LOC647859				NLRP10		IFITM3	PDE5A	SYNRG			PCYT2	LOC653513				SNORD115-25		KCNQ5-IT1	NID2
RNU2-7P	LOC728323				NMB		IFITM4P	PDE6D	TADA1			PDCD1LG2	LOC728989				SNORD115-31		KCTD12	NLN
RNU6-81	LOC728537				NMI		IFT52	PDE8A	TAF1B			PDE2A	LOC729739				SNORD115-39		KCTD15	NMNAT2
RNU7-35P	LOC728613				NMRAL1		IGDCC4	PDIA3P	TAF2			PDE7A	LOC729970				SNORD115-44		KDELR3	NMRK2
RNU7-45P	LOC728752				NPY6R		IGF2BP2	PDK4	TAF8			PDHA1	LOC730227				SNORD16		KDM1B	NOP14
RNU7-51P	LOC729987				NSFP1		IGFBP6	PDP2	TANK			PDLIM1	LPCAT4				SNORD18C		KIAA0101	NPAS2
RNU7-57P	LOC730101				NUAK1		IGK@	PEX6	TAOK3			PDLIM5	LRP8				SNORD1B		KIAA0226L	NPNT
RNU7-6P	LOC730183				NXPE3		IKBKE	PGM2L1	TARBP1			PDLIM7	LRRC1				SNORD42A		KIAA0754	NPPA
RPS6KA3	LOC730755				OAS1		IKZF2	PHF11	TAS2R10			PDRG1	RN5S496				SNORD4A // RPL23A		KIAA1024	NPTX2
RPS6KB1	LPCAT2				OAS2		IKZF4	PHF15	TAS2R19			PDXP	LRRC66				SNORD58A		KIAA1161	NPY6R
RPSAP52	LPXN				OAS3		IL17RA	PHYH	TAS2R20			PDZRN3	LRRC73				SNORD63		KIAA1199	NR4A1
RRM2B	LRBA				OCIAD2		IL17RC	PIEZO2	TAS2R30			PEG10	LRRN1				SNORD75		KIAA1737	NRAP
RRP7B	LRIF1				ODZ4		IL20RA	PIGB	TATDN3			PER1	LRRN3				SNORD88B		KIF14	NREP
RSBN1L	LRIG1				OGFRL1		IMPA1	PIGM	TBC1D3			PEX26	RPL22L1				SNORD91B		KIF15	NRG1
SAMD9	LRIG3				OPN3		IMPA2	PION	TBC1D3B			PGM5	RPN2				SNRPN		KIF18A	NSMCE1
SAMD9L	LRP11				OR2J3		INADL	PIP4K2C	TBC1D3F			PGM5-AS1	LTBP1				SNX6		KIF20A	NT5DC3
SAMHD1	LRRC37A3				OR2M5		ING4	PIR-FIGF	TBC1D3G			PHGDH	RPS16				SPAG5		KIF23	NT5E
SAP30L	LRRC37B				OR7A5		INPP4A	PLA2G12A	TBC1D3H			PHKA1	LTF				SPOPL		KIF24	NTF3
SAT1	LRRC37BP1				OSBPL11		INPP5B	PLA2R1	TBC1D5			PHOSPHO1	LUZP6				SPPL2C		KIF2A	NUDT11
SCARNA9	LRRC4				OSBPL3		INPP5D	PLAC4	TBK1			PIK3C2B	RRP1B				SPRY2		KIF2C	NUFIP2
SCARNA9L	LRRC8B				OSR1		INVS	PLS1	TBPL1			PINK1	MAD2L1				SREBF2		KIF4A	NUSAP1
SCD5	LSM11				OXTR		IPO13	PLSCR1	TENC1			PITPNM3	RTN4IP1				SRL		KIRREL	NXPE2
SCPEP1	LY6E				P2RX4		IRAK1BP1	PLSCR4	TESK2			PKDCC	MAL				SRSF10		KISS1	ODC1
SEC31B	LY96				PAFAH1B3		IRAK3	PLCXD1	TEX10			PKP2	MAMDC2				STAM2		KLF2	ODZ3
SECISBP2	LYRM7				PAIP2B		IRF7	PODN	TFAM			PLA2G15	MAMLD1				STIM1		KLHL30	OLFM2
SENP1	LYSMD2				PAMR1		IRF9	POLL	TGDS			PLAC4	MAP3K8				STYX		KLHL31	OLFML2A
SEPSECS	MAB21L1				PAPSS2		ISG15	POLR3G	THNSL2			PLAGL1	SCN4A				SUGT1		KLHL4	OLFML3
SERPINB9	MADD				PAQR3		ISOC1	POU4F1	TIA1			PLCD1	MAPKAPK5				SULF1		KPNA4	OMA1
SESN3	MALT1				PARD6A		ITFG1	POU5F1	TIMELESS			PLCH1	SCN5A				SVIL		KPNA6	OSGIN2
SGSH	MAMSTR				PARM1		ITFG2	PPARA	TK2			PLEC	SEC63				SYT6		KPRP	OTUD4
SGSM2	MAN2B1				PARP12		JMY	PPIC	TLCD2			PLEKHA1	MCAM				TAB3		KRT31	P2RX1
SHPK	MANSC1				PARP15		KANSL1	PPIF	TLK1			PLIN3	SERPINE1				TAB3-AS2		KRT80	P2RY2
SKIL	MAOA				PARP4		KAT2A	PPIL3	TMBIM4			PLK1	MCM10				TACC1		KRTAP5-9	PABPC4
SLC12A7	MAP2				PARP6		KAT2B	PPIP5K1	TMCO4			PLK4	SGCG				TAF12		L1CAM	PACSIN3
SLC16A6	MAP2K4				PCCB		KBTBD3	PPM1D	TMCO6			PLP2	MDFIC				TAF5L		LAD1	PADI2
SLC16A9	MAP3K3				PCDH9		KBTBD6	PPP1R9A	TMEM117			PNPLA3	SGK196				TAF9B		LAMB3	PAICS
SLC24A1	MAP3K5				PCNXL2		KBTBD8	PPT1	TMEM140			PNPLA4	SH2B3				TBC1D15		LAPTM5	PALMD
SLC24A3	MAP9				PCSK1		KCNQ1OT1	PRAMEF10	TMEM170B			PNPO	SH3PXD2B				TBL1XR1		LBH	PAMR1
SLC25A12	MAPK8IP1				PCSK6		KCNT2	PRIM1	TMEM238			POM121L8P	SHD				TBP		LCE3D	PANX1
SLC25A27	MBLAC2				PCYT1A		KCTD18	PRKCI	TMEM242			POP1	MET				TBX1		LDB3	PAQR5
SLC25A34	MBTD1				PDCD1LG2		KCTD2	PRRG4	TMEM48			POU5F1B	SLBP				TBX15		LDHA	PBK
SLC25A42	MCCC2				PDE5A		KDELC1	PRTG	TMEM67			PPFIBP1	METTL4				TCAP		LDLR	PCDH18
SLC30A1	MCTP1				PDE8A		KDM4D	PSME1	TMEM68			PPIP5K1	MFAP2				TCEAL7		LDLRAD3	PCDH19
SLC36A4	MDM2				PDIA3P		KGFLP2	PTBP2	TMSB15B // TMSB15A			PPM1E	SLC30A9				TDG		LEUTX	PCGF5
SLC38A3	ME1				PDP2		KHDC1	PTCHD4	TOMM6 // PRICKLE4			PPME1	MFSD2A				TERC		LFNG	PCK2
SLC38A6	MED21				PEG10		KIAA0513	PTGR1	TPSAB1			PPP1R17	MGAT4A				TEX2		LIFR	PCNA
SLC38A7	MEGF9				PEX6		KIAA0528	PTEN	TPTE			PPP1R1A	SLC35C1				TGFB3		LIMCH1	PCYT2
SLC40A1	MEST				PGAM1		KIAA0564	PTX3	TPTE2P5			PPP1R27	SLC35F5				TGM2		LIMS1	PDCD1LG2
SLC46A3	MEX3A				PHACTR1		KIAA0895	PUS7L	TRAF3IP2-AS1			PPP1R3A	MGEA5				THBS2		LIMS3	PDE2A
SLC47A2	MGC11082				PHF11		KIAA1033	PYCARD	TRAM1L1			PPP2R3A	SLC38A1				THSD1		LINC00159	PDE7A
SLC7A4	MGC12982				PIGM		KIAA1107	PYGM	TRBV4-2			PPP3CC	SLC44A3				TIMM50		LINC00173	PDIA4
SLC7A8	MGLL				PION		KIAA1143	RAB27A	TRBV6-4			PRAMEF2	SLC6A6				TK1		LINC00278	PDLIM3
SMAD5	MGST1				PIP4K2C		KIAA1147	RAB3GAP1	TREML5P			PRC1	MIR107				TLE3		LINC00520	PDLIM7
SMC6	MID1				PIR-FIGF		KIAA1328	RAB8B	TRIM14			PRDM8	SLCO3A1				TMEM11		LIPG	PDXP
SNN	MINK1				PISD		KIAA1377	RAF1	TRIM25			PREPL	MIR1200				TMEM185A		LMCD1	PDZRN3
SNORA11	MIR1185-2				PITHD1		KIAA1407	RALGAPA2	TRIM48			PRICKLE2	MIR1208				TMEM38A		LMOD2	PEG10
SNORA76	MIR1205				PITPNM2		KIAA1598	RALGDS	TRIM51			PRKAA2	SMYD1				TMEM69		LMOD3	PGAM2
SNORA79	MIR1234				PLA2G12A		KIF16B	RALGPS2	TRIM56			PRKCA	MIR1302-7				TMOD1		LOC100127910	PGM5
SNORD113-3	MIR1258				PLA2R1		KIF21A	RARRES1	TRIM6-TRIM34			PRKCDBP	MIR130B				TMPO		LOC100128262	PGM5-AS1
SNORD113-9	MIR154				PLAC4		KIF3A	RARRES3	TRIM68			PRKCQ	SNAPC3				TNC		LOC100128338	PGP
SNORD114-11	MIR2909				PLBD2		KIFAP3	RASA4B	TRMT11			PRKD1	MIR133A1				TNFRSF21		LOC100128979	PHF10
SNORD114-14	MIR31HG				PLCB4		KIR3DL2	RAVER2	TTC14			PRKG1	MIR133B				TNNI2		LOC100129034	PHGDH
SNORD114-15	MIR323A				PLD5		KLC1	RBBP8	TTC21B			PRR11	MIR139				TNNT3		LOC100129515	PHOSPHO1
SNORD114-17	MIR3685				PLEKHM1		KLF10	RBBP9	TTC28			PRR16	SNORA27 // SNORD102 // RPL21				TOMM40		LOC100129518	PI4K2A
SNORD114-19	MIR377				PLS1		KLHL15	RBCK1	TTC32			PRUNE	MIR1972-1				TOR1AIP2		LOC100131174	PIK3C2B
SNORD114-2	MIR3936				PLSCR1		KLHL24	RBL1	TTC38			PSMD5	MIR208A				TP53INP1		LOC100131510	PKDCC
SNORD114-22	MIR3974				PNP		KLHL36	RCOR1	TTC8			PSPH	SNORA76				TPM2		LOC100286922	PKHD1
SNORD114-25	MIR4302				PNPLA3		KLHL5	RDH10	TXLNG			PTPLA	MIR210HG				TPM3		LOC100499405	PKP1
SNORD114-29	MIR4421				POLR3G		KLHL8	REEP2	TXNIP			PTPN13	MIR221				TPP1		LOC100499467	PKP2
SNORD114-3	MIR4504				POPDC3		KPNA5	REEP3	TYSND1			PTPN20A	MIR30E				TRBV5-4		LOC100505687	PLAU
SNORD114-6	MIR4518				POU4F1		KRAS	RETSAT	TYW3			PTPRB	SNORD115-1				TRDJ1		LOC100505718	PLCH1
SNORD114-9	MIR4653				PPIAL4G		KRT6B	RFFL	UBP1			PYCR1	MIR3115				TRDN		LOC100505801	PLEC
SNORD116-1	MIR4746				PPIF		KRT9	RFK	UBXN11			RAB3B	SNORD115-11				TRIM63		LOC100506023	PLEKHA2
SNORD116-11	MIR4798				PPIP5K1		L3MBTL3	RHOD	UBXN2A			RAB40B	MIR3116-1				TRIM72		LOC100506114	PLEKHG7
SNORD116-13	MIR4799				PPL		LACC1	RN5S511	USP17			RAB9B	SNORD115-12				TRO		LOC100506257	PLEKHO1
SNORD116-16	MIR487B				PPP1R9A		LACTB	RN5S113	USP17L5			RABGGTB	MIR3132				TRPV2		LOC100506573	PLIN3
SNORD116-26	MIR548H3				PPP2R2B		LACTB2	RN5S33	USP17L6P			RAPGEF1	SNORD115-17				TSR1		LOC100506582	PLK1
SNORD116-27	MIR548T				PREX1		LANCL1	RN5S344	USP30			RAPH1	MIR376A2				TTC30A		LOC100506668	PLK4
SNORD116-28	MIR548X2				PRKAG2		LBR	RN5S425	USP37			RASAL2	SNORD115-20				TTLL11		LOC100506670	PLN
SNORD116-30	MIR552				PRKCI		LGALS3BP	RN5S435	VANGL2			RASGRF1	MIR3911				TTN		LOC100506966	PLP2
SNORD61	MIR598				PRRG4		LGALSL	RNF135	VMAC			RASGRP3	SNORD115-22				TUBA1A		LOC100507053	PLTP
SNORD63	MIR642B				PSORS1C1		LGMN	RNF213	VMO1			RASL11B	MIR3926-2				TUBA8		LOC100507127	PM20D2
SNORD8	MIR708				PTGES		LHPP	RNF26	VPS39			RBM3	SNORD115-25				TUBGCP4		LOC100507140	PNPLA3
SNORD92	MIRLET7C				PTGR1		LINC00240	RNFT2	WASH5P			RCAN2	SNORD115-31				TUSC2		LOC100507209	PODXL
SNRPN	MLXIP				PTPLB		LINC00243	RNU1-13P	WDR11			RCC1	MIR4253				TWF1		LOC100507246	POLN
SNX16	MMD				PTPN14		LINC00264	RNU2-7P	WDR17			RDH5	SNORD115-39				TXLNB		LOC100507307	POLR2C
SOGA3	MOCOS				PTPRK		LINC00266-1	RNU6-51	WDR59			RGCC	MIR4279				UBE2D4		LOC100507507	POP1
SOX4	MOCS2				PTPRQ		LINC00472	RNU7-27P	WDR7			RGS16	MIR4289				UBE2N		LOC100509824	POSTN
SP110	MOK				PTX3		LINC00478	RNU7-35P	WWC3			RGS4	SNORD115-44				UBE2W		LOC100652886	POU5F1B
SP4	MORN4				PUS7L		LIPT2	RNU7-57P	YEATS2-AS1			RN5S134	MIR4429				UCP2		LOC145694	PPARGC1A
SPATA18	MOV10				PYGM		LMBRD1	RNU7-6P	YEATS4			RN5S156	MIR4660				USP14		LOC145820	PPDPF
SPATA6	MOXD1				QPRT		LOC100128054	RNY3P8	YY2			RN5S158	SNORD18C				USP2		LOC154761	PPID
SPDYE2	MPP5				RAB27B		LOC100128252	RNY4P18	ZBTB11			RN5S160	MIR4692				USP38		LOC158696	PPM1E
SPOPL	MPZ				RAB3B		LOC100128816	RNY4P19	ZBTB39			RN5S165	MIR548AL				USP40		LOC283624	PPM1K
SPRR2A	MPZL3				RAB3GAP1		LOC100128822	ROBO1	ZC2HC1A			RN5S176	MIR548X2				UTP11L		LOC285556	PPME1
SPRY1	MR1				RAB8A		LOC100129033	RPP40	ZC3H8			RN5S206	MIR573				UTP15		LOC339192	PPP1R12B
SSX2IP	MRFAP1L1				RAF1		LOC100129195	RPS6KA6	ZCCHC2			RN5S211	MIR604				VCAM1		LOC440742	PPP1R1A
ST3GAL5	MRPL34				RALGDS		LOC100129502	RRM2B	ZDHHC23			RN5S221	MIR635				VCAN		LOC440895	PPP1R27
STAMBPL1	MRPL36				RAPGEF2		LOC100129550	RSBN1L	ZFP2			RN5S248	MIR938				VGLL4		LOC541471 // LINC00152	PPP1R3A
STOX1	MRPS17				RASA4		LOC100129858	RWDD3	ZKSCAN4			RN5S25	MIRLET7A2				VLDLR		LOC541472	PPP1R3C
STX3	MSS51				RAVER2		LOC100130027	SAMD9	ZMYM6NB			RN5S300	MKI67				VMA21		LOC643955	PPP2R3A
SULF2	MT1A				RBBP8		LOC100130298	SAMD9L	ZNF10			RN5S332	MLIP				VPS37B		LOC644936	PPTC7
SUPT3H	MT1CP				RBCK1		LOC100130428	SAMHD1	ZNF101			RN5S338	SPAG5				VSTM4		LOC645359	PRC1
SUPT4H1	MT1E				RCOR1		LOC100130705	SAP30L	ZNF17			RN5S365	SPOPL				VTA1		LOC653513	PRDM8
SVEP1	MT1F				REEP2		LOC100130992	SBF2	ZNF187			RN5S373	MMP14				WARS		LOC728463	PREPL
SYPL1	MT1X				REEP3		LOC100131395	SCAMP5	ZNF215			RN5S381	SPRY2				WBP1L		LOC728989	PRICKLE2
SYT11	MT2A				RELL2		LOC100132352	SCARNA9	ZNF223			RN5S427	MMP15				WDR45L		LOC729739	PRKAA2
SYTL3	MTFR1				REXO1L1		LOC100132396	SCARNA9L	ZNF236			RN5S441	SREBF2				WNT5A		LOC729970	PRKAG3
TAP1	MX1				RFFL		LOC100132707	SCD5	ZNF253			RN5S60	MMP2				WSB2		LOC729987	PRKCA
TAS2R14	MX2				RHOD		LOC100132999	SCN2A	ZNF287			RN5S81	SRL				YES1		LOC730227	PRKCDBP
TCEA3	MYADM				RIMBP3B		LOC100133315	SCN8A	ZNF300P1			RNF115	MRC2				YRDC		LOH12CR1	PRKCQ
TCEAL3-AS1	MYBL1				RN5S176		LOC100134229	SCPEP1	ZNF311			RNF144B	STYX				ZAK		LOXL4	PRKG1
TCP11L2	MYBPHL				RN5S191		LOC100170939	SEC11C	ZNF323			RNF216P1	MTM1				ZBTB10		LPCAT4	PRR11
TEAD2	MYCBP2				RN5S255		LOC100216479	SECISBP2	ZNF346-IT1			RNU6-14	SULF1				ZDBF2		LPXN	PRR16
TET2-AS1	MYD88				RN5S344		LOC100271722	SEMA4F	ZNF415			RNU6-66	SVIL				ZDHHC12		LRP8	PSMA3
TFAP4	MYPOP				RN5S462		LOC100272216	SENP1	ZNF419			RNU7-27P	MURC				ZFAND3		LRRC1	PSPH
TFB2M	N4BP2L1				RN5S511		LOC100287205	SEPSECS	ZNF43			RNU7-47P	MXRA5				ZNF146		LRRC14B	PTGS1
TGFBR1	NAA35				RNF135		LOC100287628 // ATF7IP2	SERP2	ZNF445			RNU7-64P	TAB3				ZNF280B		LRRC17	PTP4A3
THRA	NAAA				RNF144B		LOC100287765	SERPINB9	ZNF484			RNY1P5	MYBPC1				ZNF330		LRRC39	PTPLA
THRSP	NABP2				RNFT2		LOC100287837	SESN3	ZNF502			RNY4P13	TAB3-AS2				ZNF397		LRRC58	PTPN13
THYN1	NAGPA				RNU1-13P		LOC100287934	SETBP1	ZNF510			RPL21P28	MYBPC2				ZNF438		LRRC66	PTPRB
TLCD1	NAP1L2				RNU6-14		LOC100288198	SFRP4	ZNF518A			RPL39L	TAF5L				ZNF451		LRRFIP1	PTPRD
TLR1	NAP1L5				RNU6-51		LOC100288490	SFXN1	ZNF525			RPRM	TAF9B				ZNF507		LRRN1	PURB
TLR3	NBEA				RNU6ATAC4P		LOC100288911	SGK3	ZNF528			RPS28	MYBPH				ZNF532		LRRN3	PYCR1
TMEM150C	NBPF1				RNU7-27P		LOC100293044	SGPL1	ZNF563			RRAS	MYF6				ZNF555		LRRN4CL	RAB40B
TMEM19	NBPF3				RNU7-33P		LOC100294145	SGSH	ZNF569			RRM2	MYH3				ZNF561		LTBP1	RAB9B
TMEM198B	NBR2				RNU7-70P		LOC100294341	SKIL	ZNF571			RRP12	TBX15				ZNF592		LTBP2	RABGGTB
TMEM245	NCOA1				RNY3P8		LOC100505648	SLC15A3	ZNF599			RUSC2	MYH7				ZNF608		LTF	RAP1B
TMEM25	NCOA2				RNY4P18		LOC100505696	SLC16A13	ZNF600			SAMD5	TCAP				ZNF610		LUM	RAP2A
TMEM65	NCOA3				RNY4P19		LOC100505703	SLC16A4	ZNF616			SAP30	TCEAL7				ZNF639		LUZP6	RAPH1
TMEM72-AS1	NCOA7				ROBO1		LOC100505761	SLC18B1	ZNF620			SBK1	MYL3				ZNF664		LZTS1	RARB
TMEM87B	NDRG3				RPL39L		LOC100505812	SLC25A12	ZNF677			SCAF1	TEX2				ZNF827		M1	RASAL2
TMOD2	NECAP1				RPP40		LOC100506032 // NBPF9 // NBPF7 // NBPF12	SLC25A17	ZNF678			SCAMP2	MYOG				ZNF93		MACROD1	RASGRF1
TMSB4XP4	NENF				RPS6KA6		LOC100506059	SLC25A23	ZNF681			SCD	TGM2				ZNRF3		MAK16	RASL11B
TMTC4	NEO1				RRAD		LOC100506100	SLC25A27	ZNF692			SCN3A	MYOM1				ZYX		MAL	RB1
TMX3	NET1				RWDD3		LOC100506191	SLC2A3	ZNF705E			SCRG1	THBS2						MAMDC2	RBBP5
TP53INP1	NFATC3				SAMD5		LOC100506207	SLC30A1	ZNF75D			SDAD1	THSD1						MAMLD1	RCAN2
TRAK2	NFKBIE				SBF2		LOC100506214	SLC30A7	ZNF781			SDE2	TIMM50						MANF	RCC2
TRAM1	NIPA1				SCAMP5		LOC100506394	SLC35A3	ZNF792			SDPR	MYOM2						MAP1A	RDH5
TRANK1	NIPAL3				SCN2A		LOC100506469	SLC35B4	ZNF84			SEL1L3	TK1						MAP1LC3C	RGCC
TRIAP1	NIPSNAP3A				SCN3A		LOC100506599	SLC35F2	ZSCAN23			SEMA3A	MYOT						MAP3K8	RGS13
TRIB1	NIPSNAP3B				SCN3B		LOC100506636	SLC36A4	ZYG11B			SEMA3C	TMEM185A						MAP4	RGS2
TRIB2	NLGN2				SCN8A		LOC100506687	SLC38A4	SPIN1			SEMA3E	TMEM38A						MAPKAPK3	RGS4
TRIM16	NLK				SDPR		LOC100506713	SLC39A11	TCTN2			SEMA6C	N6AMT1						MAPRE1	RHOB
TRIM22	NLRP10				SEC11C		LOC100506804	SLC40A1	TDRD3			SEMA7A	TMEM69						MAPRE3	RN5S206
TRIM9	NMB				SEMA3E		LOC100506901	SLC41A2	VPS4A			SERPINB12	NACA						MCAM	RN5S221
TRMT5	NMI				SEMA4F		LOC100507153	SLC46A3	ZNF721			SERPINB7	TNFAIP6						MCF2	RN5S336
TRO	NMRAL1				SENP2		LOC100507530	SLC47A1				SERPINH1	NAV2						MCM10	RN5S365
TRPC1	NPY6R				SERP2		LOC100507539	SLC7A11				SERPINI1	NAV2-AS1						MEF2A	RN5S381
TSPAN11	NQO1				SETBP1		LOC100507632	SLC7A8				SETDB2	NAV3						MEF2C	RN5S387
TSPYL2	NRCAM				SFMBT2		LOC100653213 // LOC100652950 // KLHDC4	SLC9A6				SGCG	NCAPG						MEF2D	RN5S427
TSSK3	NSFP1				SFN		LOC100653273 // LOC100652989	SMURF2				SGK1	TOR1AIP2						MELK	RN5S441
TTC26	NUAK1				SFRP4		LOC100653329	SMYD3				SGOL1	TP53INP1						MET	RN5S496
TTC30A	NUDT21				SFXN1		LOC151009	SMYD3-IT1				SGTB	NCAPH						METTL1	RN5S501
TTC30B	NXPE3				SGK3		LOC202181	SNORA11				SH3BGR	NCKAP5L						METTL21CP1	RN5S60
TTC33	OAS1				SGPL1		LOC202781	SNORD113-3				SH3BGRL2	TPM3						MFAP2	RNF115
TTC39C	OAS2				SH2D4A		LOC220729	SNORD113-9				SH3GL1	NCRNA00185						MFSD2A	RNF144B
TUB	OAS3				SH3BGRL2		LOC255512	SNORD114-11				SHCBP1	TPP1						MGAT4A	RNU2-5P
TUBD1	OCIAD2				SH3BP4		LOC284440	SNORD114-14				SHF	NDC80						MGAT5	RNU6-14
TUBE1	ODZ4				SH3D19		LOC284926	SNORD114-15				SKA1	NDP						MGC23284	RNY1P5
TUBGCP3	OGFRL1				SH3RF1		LOC285540	SNORD114-17				SKA3	NEIL3						MGLL	ROS1
TXNDC16	OPN3				SHANK2		LOC286367	SNORD114-19				SLC17A2	TRIM72						MICAL1	RPL3L
TXNRD1	OR2J3				SLC10A7		LOC338758	SNORD114-2				SLC1A4	NEK6						MICAL2	RPN2
TYMS	OR2M5				SLC15A3		LOC344595	SNORD114-21				SLC22A5	TRO						MID1IP1	RPRM
UBA7	OR7A5				SLC16A13		LOC386758	SNORD114-22				SLC24A2	NES						MID1IP1-AS1	RRAD
UBE2L6	OSBPL11				SLC16A4		LOC389765	SNORD114-25				SLC25A1	NEXN						MIDN	RRM2
UMPS	OSBPL3				SLC17A5		LOC389906	SNORD114-28				SLC25A15	NFIL3						MIR1-1	RRP12
UNC119	OSR1				SLC18B1		LOC400043	SNORD114-3				SLC25A4	TSR1						MIR1185-1	RRP1B
USP12	OXCT1				SLC1A1		LOC400752	SNORD114-6				SLC25A51	NFIX						MIR1185-2	RUSC2
USP16	OXTR				SLC22A23		LOC439990	SNORD114-9				SLC35A2	NFX1						MIR1200	SAP30
USP32P1	P2RX4				SLC22A5		LOC440288	SNORD63				SLC35A4	NGFR						MIR1229	SBK1
USP49	PAFAH1B3				SLC25A17		LOC440894	SNORD8				SLC35F1	TTN-AS1						MIR1269A	SCAF1
UST	PAIP1				SLC25A23		LOC440993	SNX16				SLC38A5	NID2						MIR128-2	SCD
VAMP1	PAIP2B				SLC2A10		LOC442075	SNX24				SLC39A9	NMNAT2						MIR1302-7	SCN3A
VAMP4	PAMR1				SLC2A12		LOC541473	SOX13				SLC4A3	TUSC2						MIR133A1	SCN4A
VANGL1	PAPSS2				SLC2A3		LOC554249	SP110				SLC6A15	NMRK2						MIR139	SCN5A
VHL	PAQR3				SLC30A7		LOC642236	SPAST				SLC6A9	TXLNB						MIR1972-1	SDAD1
VSIG10	PARD6A				SLC31A2		LOC643723	SPATA18				SLC9A1	NOP9						MIR206	SEL1L3
VWCE	PARM1				SLC35A3		LOC645206	SPATA6				SLCO4C1	NPY6R						MIR208A	SEMA3A
WDR19	PARP12				SLC35B4		LOC645212	SPDYE2				SLCO5A1	UBE2W						MIR208B	SEMA3C
WDR63	PARP14				SLC35F2		LOC646214	SPG20OS				SLN	NR4A1						MIR21	SEMA6C
WHAMMP1	PARP15				SLC38A4		LOC646719	SPIN3				SMAP2	UCP2						MIR210HG	SEMA7A
WLS	PARP4				SLC39A11		LOC646903	SPR				SMOC1	NRAP						MIR221	SERPINB12
WWC2	PARP6				SLC39A3		LOC647859	SPRED1				SMYD1	UNC5B						MIR24-2	SERPINB7
XRCC6BP1	PARP9				SLC39A6		LOC728093	SPRR2A				SNAR-B1	USP14						MIR3160-1	SERPINE1
YPEL3	PCCB				SLC39A8		LOC728323	SPTLC1				SNAR-C1	NT5DC3						MIR320C1	SERPINH1
ZBTB44	PCDH9				SLC41A2		LOC728613	SPTLC3				SNAR-D	USP38						MIR376A2	SETDB2
ZC3H6	PCNXL2				SLC47A1		LOC728752	SQRDL				SNAR-E	NT5E						MIR3973	SGCD
ZC3HAV1	PCSK1				SLC48A1		LOC729815	SRI				SNHG15	UTP11L						MIR4253	SGCG
ZCCHC14	PCSK6				SLC7A11		LOC730101	SRSF8				SNHG8	NTF3						MIR4429	SGOL1
ZDHHC15	PCYT1A				SLC9A2		LPAL2	STAMBPL1				SNORA24	UTP15						MIR4451	SGTB
ZDHHC20	PDCD1LG2				SLC9A3R1		LPCAT2	STAT1				SNORD114-30	NUCKS1						MIR4481	SH2B3
ZFP14	PDE5A				SLC9A3R2		LRBA	STAT2				SNORD115-42	VCAM1						MIR4540	SH3BGR
ZFP30	PDE6D				SLC9A4		LRCH2	STAT5A				SNORD18B	NUDT11						MIR4655	SH3BGRL2
ZFP90	PDE8A				SLC9A6		LRIF1	STK4				SNORD78	VCAN						MIR4659A	SH3GL1
ZMAT3	PDIA3P				SLC9A7P1		LRP11	STX18				SNORD84 // DDX39B	NUDT17						MIR4660	SH3PXD2B
ZNF100	PDK4				SMARCD1		LRRC37A	STX3				SNORD99	NUSAP1						MIR4692	SHCBP1
ZNF141	PDP2				SMCR7L		LRRC37A3	STX6				SNX11	VTA1						MIR4718	SHD
ZNF180	PEG10				SMOX		LRRC37B	STXBP1				SNX12	OBSL1						MIR4778	SHF
ZNF224	PEX6				SMS		LRRC37BP1	SUPT4H1				SNX17	WARS						MIR487B	SKA1
ZNF226	PFN2				SMURF2		LRRC49	SYPL1				SNX7	ODZ3						MIR532	SKA3
ZNF227	PGAM1				SMYD3		LRRC6	SYT11				SOCS7	WDR45L						MIR548AL	SLBP
ZNF235	PGM2L1				SMYD3-IT1		LRRCC1	TAP1				SOD3	WNT5A						MIR548X2	SLC16A2
ZNF25	PHACTR1				SNORD114-16		LRRK2	TAS2R14				SORBS1	OLFML3						MIR604	SLC17A2
ZNF260	PHF11				SNORD114-21		LSM11	TBC1D14				SORBS2	WSB2						MIR635	SLC1A3
ZNF264	PIEZO2				SNORD114-28		LSMD1	TBC1D8B				SORCS3	OR12D2						MIR892A	SLC1A4
ZNF267	PIGB				SNORD123		LTB4R	TBC1D9				SQLE	YES1						MIR924	SLC24A2
ZNF268	PIGM				SNX24		LY6E	TCF7L2				SREBF1	OR2S2						MIR938	SLC25A4
ZNF283	PION				SORCS2		LYPD6	TCFL5				SRF	YRDC						MIRLET7A2	SLC2A4
ZNF284	PIP4K2C				SOX13		LYPLA1	TCP11L2				SRM	OR4C46						MKI67	SLC35F5
ZNF300	PIR-FIGF				SOX15		LYRM5	TEAD2				SRPR	ZAK						MLIP	SLC38A1
ZNF37A	PISD				SOX9		LYRM7	TEC				SRPX2	OSGIN2						MME	SLC44A3
ZNF37BP	PITHD1				SPAST		LYSMD2	TFCP2L1				SSX4	ZBTB10						MMP14	SLC4A3
ZNF383	PITPNM2				SPATA13		MAB21L1	THAP10				SSX4B // SSX4	ZDBF2						MMP15	SLC6A13
ZNF420	PLA2G12A				SPG20OS		MADD	THEM4				ST3GAL4	P2RX1						MMP2	SLC6A15
ZNF429	PLA2R1				SPIN3		MAGEH1	THOC3				ST6GALNAC2	P2RY2						MOB1B	SLC6A6
ZNF430	PLAC4				SPOCK1		MAMSTR	THYN1				ST8SIA2	ZFAND3						MOSPD1	SLC6A9
ZNF45	PLBD2				SPR		MAN1C1	TKT				STARD4	PABPC1						MPI	SLCO3A1
ZNF468	PLCB4				SPRED1		MANEA	TLR1				STC1	PACSIN3						MPP4	SLCO4C1
ZNF470	PLD5				SPTLC1		MANEAL	TLR3				STIP1	ZNF280B						MRTO4	SLCO5A1
ZNF483	PLEKHM1				SPTLC3		MANSC1	TM7SF3				STK39	ZNF451						MSANTD4	SLN
ZNF486	PLS1				SQRDL		MAOA	TMED8				STMN2	PAQR5						MSI2	SMOC1
ZNF521	PLSCR1				SRGN		MAP2K4	TMEM160				SYDE1	ZNF507						MSMO1	SMYD1
ZNF527	PLSCR4				SRI		MAP2K6	TMEM19				SYNC	ZNF532						MSN	SNAR-B1
ZNF543	PNP				SRPK2		MAP3K12	TMEM206				SYPL2	ZNF592						MSRB1	SNAR-C1
ZNF549	PNPLA3				SRSF8		MAP3K13	TMEM217				TAF13	PAR1						MTHFD1L	SNAR-D
ZNF554	POLR3G				SRXN1		MAP3K3	TMEM25				TAGLN	PAR5						MTHFD2	SNAR-E
ZNF559	POPDC3				SSX4		MAP3K5	TMEM55A				TAGLN2	PBK						MTM1	SNHG15
ZNF566	POU4F1				SSX4B // SSX4		MAP4K3	TMEM62				TAL2	ZNF639						MTPAP	SNORA24
ZNF567	PPIAL4G				STARD3NL		MAP9	TMEM87B				TBC1D4	PCDH18						MTUS2	SNORA27 // SNORD102 // RPL21
ZNF568	PPIF				STAT1		MAPKBP1	TMOD2				TCF19	PCDH7						MURC	SNORA64
ZNF577	PPIP5K1				STAT2		MB21D1	TMOD3				TDRD1	ZNRF3						MVD	SNORA76
ZNF583	PPL				STAT5A		MBLAC2	TMTC4				TECRL	PCDHB12						MVP	SNORD115-1
ZNF585B	PPP1R9A				STEAP3		MBOAT1	TNFSF12-TNFSF13				TESK1	PCGF5						MYBL2	SNORD115-11
ZNF610	PPP2R2B				STK4		MBTD1	TNKS2				TFPI2	PCNA						MYBPC1	SNORD115-12
ZNF611	PPT1				STON2		MCCC2	TP53TG1				TGFB1I1	PCNX						MYBPC2	SNORD115-17
ZNF614	PRAMEF10				STS		MDM1	TRAM1				TGFB2	PDE2A						MYBPH	SNORD115-20
ZNF615	PREX1				STX12		MDM2	TRANK1				TGFBRAP1	PDE7A						MYC	SNORD115-22
ZNF618	PRIM1				STX18		ME2	TRIAP1				TIAM2	PDIA3						MYCL1	SNORD115-25
ZNF652	PRKAG2				STX6		MED12	TRIB2				TIMM8A	PDXP						MYF5	SNORD115-31
ZNF658	PRKCI				STXBP1		MED21	TRIM16				TIMP3	PDZRN3						MYF6	SNORD115-39
ZNF658B	PRRG4				STXBP6		MED23	TRIM16L				TJP2	PGK1						MYH2	SNORD115-42
ZNF667	PSORS1C1				STYK1		MEG3	TRIM2				TLN1	PGP						MYH3	SNORD115-44
ZNF669	PTBP2				SYNPO		MEG8	TRIM21				TM4SF1	PHOSPHO1						MYH6	SNORD18B
ZNF704	PTCHD4				TAGAP		MEGF9	TRIM22				TMC6	PIGZ						MYH7	SNORD1B
ZNF708	PTEN				TBC1D14		MEIS3P1 // MEIS3P1 // MEIS3P1	TRIM52				TMC7	PIK3CA						MYH7B	SNORD75
ZNF711	PTGES				TBC1D8B		MEST	TRIM9				TMEM132A	PKD2						MYH8	SNORD78
ZNF714	PTGR1				TBC1D9		METTL14	TRPC1				TMEM14A	PKDCC						MYH9	SNRPN
ZNF718	PTPLB				TBCCD1		MEX3A	TSPAN12				TMEM158	PKHD1						MYL1	SNX12
ZNF736	PTPN14				TCF7L2		MFSD1	TST				TMEM159	PKNOX2						MYL12A	SNX17
ZNF763	PTPRK				TCFL5		MFSD6	TTC26				TMEM164	PLCD1						MYL2	SOD3
ZNF780A	PTPRQ				TCN2		MGC21881	TTC30B				TMEM169	PLCL1						MYL3	SORBS1
ZNF783	PTPRU				TEC		MGC23270	TTC39C				TMEM173	PLEKHG7						MYL4	SORBS2
ZNF790-AS1	PTX3				TFCP2L1		MGC24103	TTLL5				TMEM194A	PLEKHO1						MYL6B	SPRY2
ZNF83	PUS7L				TFPI		MGC57346	TTPAL				TMEM97	PLK1						MYL9	SQLE
ZNF836	PYGM				TGFBR2		MID1	TUBD1				TMOD4	PLN						MYLIP	SREBF1
ZNF91	QPRT				THAP10		MID2	TUBE1				TNFAIP6	PODXL						MYLPF	SREBF2
ZSWIM4	RAB27B				THEM4		MIER3	TUBG2				TNFAIP8L3	POLN						MYO10	SRF
	RAB3B				THOC3		MIF4GD	TWSG1				TNNC2	POU2F1						MYO18A	SRL
	RAB3GAP1				TIGD7		MINK1	TXNDC16				TNNT1	PP12613						MYO1B	SRPR
	RAB8A				TKT		MIPOL1	TXNRD3				TOM1L2	PPARGC1A						MYO1D	SRPX2
	RAB8B				TM2D2		MIR1185-1	TYMS				TOP2A	PPDPF						MYO5A	SSX4
	RAF1				TM4SF20		MIR1185-2	UBA7				TOR4A	PPM1E						MYOG	ST8SIA2
	RALGAPA2				TM4SF4		MIR1206	UBE2L6				TP53I11	PPM1K						MYOM1	STARD4
	RALGDS				TM7SF3		MIR1254-1	UBE2V1				TP53I3	PPP1R1A						MYOM2	STC1
	RAPGEF2				TMED10		MIR1271	UBXN2B				TP53INP2	PPP1R3A						MYOM3	STMN2
	RARRES3				TMED8		MIR1290	UBXN8				TPD52L1	PPP1R3C						MYOT	STYX
	RASA4				TMEM116		MIR1299	ULK2				TPD52L2	PRC1						MYOZ2	SULF1
	RASA4B				TMEM160		MIR154	UMPS				TPMT	PRDM8						MYPN	SVIL
	RAVER2				TMEM171		MIR1587	UNC119				TPRG1	PRICKLE2						NAA50	SYPL2
	RBBP8				TMEM178B		MIR1972-1	USP18				TPX2	PRKAA2						NACA	SYT6
	RBBP9				TMEM198		MIR2909	USP54				TRAF5	PRKCA						NAPG	TAB3-AS2
	RBCK1				TMEM2		MIR299	UST				TRAF6	PRKCQ						NAV1	TACC1
	RBL1				TMEM206		MIR30C2	UVRAG				TRAM2	PRKG1						NAV2	TAF13
	RCOR1				TMEM217		MIR3143	VAMP1				TRIM38	PRKRA						NAV2-AS1	TAF9B
	RDH10				TMEM30A		MIR3161	VAMP7				TRIP13	PRR11						NAV3	TAGLN
	REEP2				TMEM55A		MIR31HG	VHL				TRPC4AP	PRR16						NCAM1	TAL2
	REEP3				TMEM62		MIR323A	VPS13A				TSPAN14	PTGS1						NCAPG	TBL1XR1
	RELL2				TMOD3		MIR329-1	VPS41				TSPAN2	PTP4A3						NCAPH	TBX15
	RETSAT				TMPRSS7		MIR329-2	VPS4B				TSPAN7	PTPLA						NCKAP5L	TCAP
	REXO1L1				TNFAIP8L1		MIR340	VSIG10				TSPY2	PTPN13						NCRNA00185	TCEAL7
	RFFL				TNFRSF14		MIR34A	WASF1				TSPYL5	RAB40B						NCS1	TEX2
	RFK				TNFRSF9		MIR3671	WDR19				TSR2	RAB9B						NDC80	TFPI2
	RHOD				TNFSF12-TNFSF13		MIR3685	WDR63				TTC39B	RAD54L						NDP	TGFB1I1
	RIMBP3B				TNFSF15		MIR376A2	WDR76				TTK	RAI1						NEB	TGFB2
	RN5S176				TNFSF18		MIR377	WHAMMP1				TTN-AS1	RANBP10						NEFM	TGFB3
	RN5S191				TNKS2		MIR382	WIPI2				TTTY16	RAPH1						NEGR1	TGFBRAP1
	RN5S255				TNRC6A		MIR3916	WLS				TUFT1	RASGEF1A						NEK2	TGM2
	RN5S344				TP53TG1		MIR421	WWC2				UAP1L1	RASGRF1						NEK6	THBS2
	RN5S425				TRIM16L		MIR4302	XAF1				UBE2M	RASL11B						NES	THSD1
	RN5S462				TRIM2		MIR4310	XPA				UBE2MP1	RCAN2						NEURL2	TIAM2
	RN5S51				TRIM21		MIR4653	XRCC6BP1				UBR7	RCC2						NEXN	TIMM50
	RN5S511				TRIM45		MIR4798	YIPF1				UCP3	RDH5						NEXN-AS1	TIMM8A
	RNF135				TRIM52		MIR485	YIPF6				UHRF1	RFC3						NFASC	TIMP3
	RNF144B				TRIM78P		MIR487B	YPEL3				ULBP1	RGCC						NFX1	TJP2
	RNF213				TSPAN12		MIR505	ZBTB1				UNC45B	RGS13						NGFR	TK1
	RNF26				TSPAN2		MIR539	ZC3HAV1				UNC5B	RGS16						NHS	TLE3
	RNFT2				TSPAN33		MIR543	ZC3HAV1L				UPRT	RGS4						NID1	TMEM11
	RNU1-13P				TST		MIR544B	ZC4H2				URB1	RN5S134						NID2	TMEM158
	RNU2-7P				TTLL5		MIR548AL	ZCCHC14				USP43	RN5S155						NKAIN4	TMEM164
	RNU6-14				TTLL7		MIR548AN	ZDHHC13				VAC14	RN5S156						NLN	TMEM173
	RNU6-51				TTPAL		MIR548X2	ZDHHC15				VAMP3	RN5S165						NMNAT2	TMEM194A
	RNU6ATAC4P				TUBB2A		MIR568	ZDHHC18				VARS	RN5S221						NMRK2	TMEM38A
	RNU7-27P				TUBG2		MIR570	ZFP14				VAT1	RN5S336						NOP14	TMOD1
	RNU7-33P				TWSG1		MIR571	ZFP30				VEGFA	RN5S342						NOTCH1	TMOD4
	RNU7-6P				TXN		MIR601	ZFP37				VEGFC	RN5S348						NOTCH3	TNC
	RNU7-70P				TXNRD3		MIR603	ZFP90				VGLL2	RN5S380						NPAS2	TNFAIP6
	RNY3P8				UBAP1		MIR610	ZMAT3				VPS26A	RN5S381						NPNT	TNFAIP8L3
	RNY4P18				UBE2E3		MIR643	ZMYM3				VTRNA2-1	RN5S387						NPPA	TNFRSF21
	RNY4P19				UBE2V1		MIR656	ZNF100				WBSCR17	RN5S409						NPTN	TNNC2
	ROBO1				UBN1		MIR708	ZNF117				WIPF3	RN5S415						NPTX2	TNNI2
	RPL39L				UBXN2B		MIR889	ZNF141				WWTR1-IT1	RN5S430						NPY6R	TNNT1
	RPP40				UBXN8		MKNK1	ZNF154				XBP1	RN5S441						NR4A1	TNNT3
	RPS6KA6				UCHL1		MKNK2	ZNF180				XIRP1	RN5S501						NR4A3	TOMM40
	RPSAP52				UHMK1		MMD	ZNF184				XIRP2	RN5S81						NRAP	TOP2A
	RRAD				ULK2		MMS22L	ZNF219				XKR8	RN5S93						NREP	TOR1AIP2
	RRM2B				UPF3B		MORC4	ZNF224				XPR1	RNF34						NRG1	TOR4A
	RWDD3				USP18		MOV10	ZNF226				XRCC4	RNU2-5P						NRXN2	TP53I11
	SAMD5				USP27X		MPHOSPH8	ZNF232				YARS	RNU6-14						NSMCE1	TP53INP2
	SAMD9				USP31		MPO	ZNF235				YIF1B	RNU6-53						NT5DC3	TPD52L1
	SAMD9L				USP54		MPP1	ZNF248				YIPF7	RNU6-66						NT5E	TPM2
	SAMHD1				UVRAG		MPP5	ZNF25				YWHAG	RNY1P5						NTF3	TPM3
	SBF2				VAMP7		MPV17L	ZNF260				ZBED4	ROS1						NTN4	TPP1
	SCAMP5				VCL		MPZ	ZNF264				ZC3H12C	RPL3L						NUDT11	TPRG1
	SCARNA9L				VEPH1		MPZL1	ZNF266				ZCCHC5	RPRM						NUDT14	TPX2
	SCD5				VGLL3		MPZL3	ZNF267				ZDHHC16	RPS27A						NUFIP2	TRAF5
	SCN2A				VNN1		MR1	ZNF268				ZFP106	RPS28						NUPR1	TRAF6
	SCN3A				VPS13A		MRFAP1L1	ZNF283				ZFP36L2	RPS6KA5						NUSAP1	TRDN
	SCN3B				VPS41		MRPL34	ZNF284				ZFPL1	RPS6KB2						NXF5	TRIM38
	SCN8A				VPS4B		MRPS17	ZNF30				ZNF280A	RRAD						NXPE2	TRIM63
	SCPEP1				WASF1		MSH2	ZNF300				ZNF474	RRM2						OBSCN	TRIM72
	SDPR				WDR76		MSRA	ZNF32				ZNF622	RUSC2						ODC1	TSPAN14
	SEC11C				WFS1		MSS51	ZNF320				ZNF823	SAP30						ODZ2	TSPAN2
	SEMA3E				WIPI2		MT1A	ZNF322				ZWILCH	SAR1B						ODZ3	TSPAN7
	SEMA4F				WSCD1		MT1CP	ZNF329					SBK1						OLFM2	TSR1
	SENP1				XAF1		MT1E	ZNF345					SCAF1						OLFML2A	TTLL11
	SENP2				XDH		MT1F	ZNF354A					SCML1						OLFML3	TTN
	SERP2				XKR6		MT1G	ZNF354C					SEMA3A						OMA1	TTN-AS1
	SERPINB9				XPA		MT1M	ZNF37A					SEMA3C						OR4S1	TTTY16
	SETBP1				YIPF1		MT1X	ZNF37BP					SERPINB12						OR52I1	TUBA1A
	SFMBT2				YIPF6		MT2A	ZNF418					SERPINB7						OR6B3	TUBA8
	SFN				YKT6		MTF1	ZNF429					SESTD1						OR7A2P	TUFT1
	SFRP4				ZBTB1		MTF2	ZNF430					SETDB2						OSBP2	TUSC2
	SFXN1				ZC3HAV1L		MTFMT	ZNF436					SGCD						OSGIN2	TXLNB
	SGK3				ZC4H2		MTFR1	ZNF45					SGOL1						OTUD1	UAP1L1
	SGPL1				ZDHHC13		MTMR11	ZNF461					SGTB						OTUD4	UBE2W
	SGSH				ZDHHC16		MX1	ZNF468					SH3BGR						P2RX1	UCP2
	SH2D4A				ZDHHC18		MX2	ZNF486					SH3GL1						P2RX6P	UHRF1
	SH3BGRL2				ZFP36L1		MXI1	ZNF493					SHCBP1						P2RY2	ULBP1
	SH3BP4				ZFP37		MYBL1	ZNF514					SKA1						P4HA2	UNC45B
	SH3D19				ZMYM3		MYBPHL	ZNF521					SKA3						P4HA3	UNC5B
	SH3RF1				ZNF117		MYCBP2	ZNF527					SLC16A2						PABPC4	URB1
	SHANK2				ZNF154		MYH10	ZNF554					SLC1A3						PACSIN1	USP14
	SKIL				ZNF184		MYLK4	ZNF559					SLC1A4						PACSIN3	USP2
	SLC10A7				ZNF219		MYO6	ZNF566					SLC24A2						PADI2	USP38
	SLC12A7				ZNF23		MZT2B	ZNF567					SLC25A15						PAG1	UTP11L
	SLC15A3				ZNF232		N4BP2L1	ZNF568					SLC25A4						PAICS	UTP15
	SLC16A13				ZNF248		N4BP3	ZNF570					SLC2A4						PALLD	VAMP3
	SLC16A4				ZNF266		NAA16	ZNF577					SLC33A1						PALM2-AKAP2	VARS
	SLC17A5				ZNF30		NAA35	ZNF578					SLC4A3						PALMD	VCAM1
	SLC18B1				ZNF32		NAAA	ZNF585A					SLC6A13						PAMR1	VCAN
	SLC1A1				ZNF320		NAGPA	ZNF585B					SLC6A15						PANX1	VEGFA
	SLC22A23				ZNF322		NAIP	ZNF594					SLC6A9						PAPPA2	VGLL2
	SLC22A5				ZNF326		NAP1L3	ZNF607					SLC7A5P2						PAQR5	VLDLR
	SLC24A3				ZNF329		NAP1L5	ZNF611					SLCO4C1						PBK	VMA21
	SLC25A12				ZNF345		NBEA	ZNF613					SLN						PCDH18	VPS37B
	SLC25A17				ZNF354A		NBPF1	ZNF615					SMOC1						PCDH19	VSTM4
	SLC25A23				ZNF354C		NBPF11	ZNF618					SNAPC1						PCDH7	VTA1
	SLC25A27				ZNF418		NBPF12	ZNF630					SNAR-B1						PCDH9	WARS
	SLC2A10				ZNF436		NBPF3	ZNF658					SNAR-C1						PCGF5	WBSCR17
	SLC2A12				ZNF461		NCOA1	ZNF658B					SNAR-D						PCK2	WIPF3
	SLC2A3				ZNF462		NCOA2	ZNF667					SNAR-E						PCNA	WNT5A
	SLC30A1				ZNF493		NCOA3	ZNF699					SNHG1						PCYT2	WSB2
	SLC30A7				ZNF514		NCOA7	ZNF705G					SNORA13						PDCD1LG2	WWTR1-IT1
	SLC31A2				ZNF518B		NDNL2	ZNF711					SNORA33						PDE2A	XBP1
	SLC35A3				ZNF560		NDRG3	ZNF714					SNORA64						PDE7A	XIRP1
	SLC35B4				ZNF570		NEIL1	ZNF718					SNORA75						PDIA4	XIRP2
	SLC35F2				ZNF578		NEO1	ZNF738					SNORD102						PDLIM3	XRCC4
	SLC36A4				ZNF582		NET1	ZNF774					SNORD111						PDLIM4	YARS
	SLC38A4				ZNF585A		NETO2	ZNF782					SNORD114-2						PDLIM7	YES1
	SLC39A11				ZNF594		NEU3	ZNF783					SNORD115-42						PDXP	YIPF7
	SLC39A3				ZNF607		NFATC2IP	ZNF786					SNORD16						PDZRN3	YRDC
	SLC39A6				ZNF613		NFKBIE	ZNF808					SNORD18B						PEG10	ZAK
	SLC39A8				ZNF630		NFS1	ZNF815P					SNORD1B						PGAM2	ZBTB10
	SLC40A1				ZNF642		NHLRC3	ZNF83					SNORD42A						PGBD5	ZC3H12C
	SLC41A2				ZNF675		NIPA1	ZNF836					SNORD4A // RPL23A						PGM5	ZCCHC5
	SLC46A3				ZNF699		NIPAL3	ZNF846					SNORD58A						PGM5-AS1	ZFAND3
	SLC47A1				ZNF705G		NIPSNAP3A	ZNF883					SNORD63						PGP	ZFP106
	SLC48A1				ZNF727		NIPSNAP3B	ZNF91					SNORD75						PHF10	ZFP36L2
	SLC7A11				ZNF738		NLGN2	ZNHIT6					SNORD78						PHGDH	ZNF280A
	SLC7A8				ZNF774		NLGN4Y	ZSWIM1					SNORD84 // DDX39B						PHOSPHO1	ZNF280B
	SLC9A2				ZNF782		NLK	ZSWIM4					SNORD88B						PI4K2A	ZNF330
	SLC9A3R1				ZNF786		NLRP1	ZSWIM6					SNORD91B						PIGP	ZNF438
	SLC9A3R2				ZNF793		NMI	ZXDA					SNORD99						PIK3C2B	ZNF451
	SLC9A4				ZNF799		NMRAL1	SLC39A3					SNRPN						PIPOX	ZNF474
	SLC9A6				ZNF808		NOTCH2NL	SLC48A1					SNX17						PKDCC	ZNF592
	SLC9A7P1				ZNF814		NPL	SOGA3					SNX6						PKHD1	ZNF622
	SMARCD1				ZNF815P		NPM3	UBE2E3					SORBS1						PKP1	ZNF639
	SMCR7L				ZNF845		NPR2	USP27X					SORBS2						PKP2	ZNRF3
	SMOX				ZNF846		NQO1	USP49					SPPL2C						PLAT	ZWILCH
	SMS				ZNF883		NT5M	ZNF420					SREBF1						PLAU	ZYX
	SMURF2				ZNHIT6		NUDT21	ZNF549					SRF						PLCE1	BCDIN3D-AS1
	SMYD3				ZSWIM1		NUDT6	ZNF582					SRPR						PLCH1	C22orf13
	SMYD3-IT1				ZSWIM6		NUDT7	ZNF675					SRSF10						PLEC	C3orf52
	SNN				ZXDA		NUDT9P1	ZNF799					ST6GALNAC2						PLEKHA2	CDC42EP1
	SNORD113-3						NUP43	ZNF845					ST8SIA2						PLEKHF1	CLMP
	SNORD113-9						NXPE3	CD83					STAM2						PLEKHG5	COL10A1
	SNORD114-11						OAS1	KIAA1328					STC1						PLEKHG7	FAM104A
	SNORD114-15						OAS2	KLHL15					STIM1						PLEKHO1	FBLN1
	SNORD114-16						OAS3	LOC100129195					STMN2						PLIN3	FLJ42627
	SNORD114-17						OCIAD2	LRRC37A					SUGT1						PLK1	GMPR
	SNORD114-21						OCLM	MYCBP2					SYPL2						PLK4	H6PD
	SNORD114-22						OCRL	RPS6KB1					SYT6						PLN	HAS1
	SNORD114-25						ODF2L	SAMD9L					TACC1						PLP2	INA
	SNORD114-28						OGFR	SFMBT2					TAF12						PLTP	LFNG
	SNORD114-9						OR10C1						TAL2						PLXDC1	LOC100506670
	SNORD123						OR10G8						TBC1D15						PM20D2	LOC645359
	SNORD63						OR14J1						TBL1XR1						PNPLA3	LOC728463
	SNORD8						OR2A20P						TBP						PODXL	MELK
	SNX16						OR4F5						TBX1						POLN	MFAP2
	SNX24						OR51A4						TDG						POLR2C	MGAT4A
	SOGA3						OSBPL11						TECRL						POLR3H	MGC23284
	SORCS2						OSBPL1A						TERC						POM121L1P	MIR206
	SOX13						OSTM1						TFPI2						POM121L9P	MIR4655
	SOX15						OXCT1						TGFB3						POP1	PCDH7
	SOX9						OXER1						TIAM2						POSTN	RGS16
	SP110						P2RX4						TLE3						POU3F1	RN5S134
	SPAST						PA2G4P4						TMC6						POU5F1B	RN5S155
	SPATA13						PABPC1L						TMEM11						PPARGC1A	RN5S338
	SPATA18						PABPC4L						TMEM173						PPDPF	RN5S373
	SPATA6						PABPC5						TMEM194A						PPID	RNY4P13
	SPG20OS						PAFAH1B3						TMOD1						PPM1E	SNHG1
	SPIN3						PAIP1						TMOD4						PPM1K	SNORA33
	SPOCK1						PAIP2B						TMPO						PPME1	SNX6
	SPR						PAPSS2						TNC						PPP1R12B	STAM2
	SPRED1						PAQR3						TNFAIP8L3						PPP1R1A	TM4SF1
	SPRR2A						PARD6A						TNFRSF21						PPP1R27	TMC6
	SPTLC1						PARD6B						TNNC2						PPP1R3A	UBE2D4
	SPTLC3						PARP12						TNNI2						PPP1R3C	UBE2MP1
	SQRDL						PARP14						TNNT3						PPP2R3A	UCP3
	SRGN						PARP15						TOMM40						PPP2R3B	YARS
	SRI						PARP4						TOP2A						PPTC7	ZNF610
	SRPK2						PARP9						TOR4A						PRAC
	SRSF8						PAX3						TP53INP2						PRC1
	SRXN1						PBX1						TPM2						PRDM8
	SSX2IP						PCBD1						TPX2						PREPL
	SSX4						PCCB						TRAF5						PRICKLE1
	SSX4B // SSX4						PCDHB14						TRAF6						PRICKLE2
	STAMBPL1						PCDHB18						TRBV5-4						PRKAA2
	STARD3NL						PCDHB8						TRDJ1						PRKAB2
	STAT1						PCDHB9						TRDN						PRKAG3
	STAT2						PCED1A						TRIM38						PRKCA
	STAT5A						PCGF2						TRIM63						PRKCDBP
	STEAP3						PCMTD1						TRPV2						PRKCQ
	STK4						PCMTD2						TSPAN14						PRKG1
	STON2						PCNXL2						TSPY2						PRR11
	STS						PCSK6						TTC30A						PRR16
	STX12						PDE5A						TTLL11						PRRX1
	STX18						PDE6A						TTN						PSMA3
	STX6						PDE6D						TUBA1A						PSORS1C1
	STXBP1						PDE8A						TUBA8						PSPH
	STXBP6						PDIA3P						TUBGCP4						PTGS1
	STYK1						PDK4						TWF1						PTK6
	SUPT4H1						PDP2						UAP1L1						PTP4A2
	SYNPO						PDSS2						UBE2D4						PTP4A3
	SYT11						PEX11A						UBE2N						PTPLA
	TAGAP						PEX6						UHRF1						PTPN13
	TAP1						PGAM4						ULBP1						PTPRB
	TBC1D14						PGAP1						USP2						PTPRD
	TBC1D8B						PGAP2						USP40						PTPRF
	TBC1D9						PGAP3						USP43						PURB
	TBCCD1						PGBD1						VGLL2						PVALB
	TCF7L2						PGM2L1						VGLL4						PVR
	TCFL5						PHACTR4						VLDLR						PVRL3
	TCN2						PHF11						VMA21						PYCR1
	TEAD2						PHF13						VPS37B						RAB40B
	TEC						PHF15						VSTM4						RAB9B
	TFCP2L1						PHKA2						VTRNA2-1						RABGGTB
	TFPI						PHLPP2						WBP1L						RAD51
	TGFBR1						PHYH						WIPF3						RAET1E
	TGFBR2						PIEZO2						WWTR1-IT1						RALA
	THAP10						PIGB						XBP1						RAMP1
	THEM4						PIGM						XIRP1						RANBP3L
	THOC3						PIGY						XIRP2						RAP1B
	TIGD7						PIK3R2						YARS						RAP2A
	TKT						PION						YIPF7						RAPH1
	TLR3						PIP4K2C						ZC3H12C						RARB
	TM2D2						PIR-FIGF						ZDHHC12						RASA4
	TM4SF20						PLA2G12A						ZFP106						RASAL2
	TM4SF4						PLA2R1						ZFP36L2						RASD2
	TM7SF3						PLAC4						ZNF146						RASGRF1
	TMED10						PLBD1						ZNF280A						RASL11B
	TMED8						PLCXD1						ZNF330						RB1
	TMEM116						PLD2						ZNF397						RBBP5
	TMEM160						PLEKHH2						ZNF438						RBFOX1
	TMEM171						PLS1						ZNF474						RBM24
	TMEM178B						PLSCR1						ZNF555						RCAN2
	TMEM19						PLSCR4						ZNF561						RCC2
	TMEM198						PMS2CL						ZNF608						RDH5
	TMEM2						PNISR						ZNF610						RECK
	TMEM206						PNPLA6						ZNF664						RGCC
	TMEM217						PODN						ZNF827						RGMB
	TMEM25						POLI						ZNF93						RGS13
	TMEM30A						POLL						ZYX						RGS16
	TMEM55A						POLR3G												RGS2
	TMEM62						POT1												RGS3
	TMEM65						POU4F1												RGS4
	TMEM87B						POU5F1												RHOB
	TMOD3						PPAP2B												RN5S124
	TMPRSS7						PPARA												RN5S131
	TMTC4						PPCS												RN5S134
	TNFAIP8L1						PPIC												RN5S155
	TNFRSF14						PPIF												RN5S191
	TNFRSF9						PPIL3												RN5S206
	TNFSF12-TNFSF13						PPIP5K1												RN5S207
	TNFSF15						PPIP5K2												RN5S221
	TNFSF18						PPM1D												RN5S279
	TNKS2						PPOX												RN5S322
	TNRC6A						PPP1R3F												RN5S336
	TP53TG1						PPP1R9A												RN5S338
	TRAM1						PPT1												RN5S365
	TRANK1						PRAF2												RN5S373
	TRIAP1						PRAMEF10												RN5S381
	TRIM16						PRDX2												RN5S387
	TRIM16L						PRIM1												RN5S427
	TRIM2						PRKAR2B												RN5S441
	TRIM21						PRKCD												RN5S496
	TRIM22						PRKCE												RN5S50
	TRIM45						PRKCI												RN5S501
	TRIM52						PRKD2												RN5S60
	TRIM78P						PRKD3												RN5S64
	TRIM9						PROCR												RNF115
	TSPAN12						PROS1												RNF122
	TSPAN2						PRPSAP1												RNF144B
	TSPAN33						PRR14												RNU2-5P
	TST						PRR4												RNU6-14
	TTC39C						PRRG4												RNU6-71
	TTLL5						PRRT3												RNY1P5
	TTLL7						PRSS27												RNY4P13
	TTPAL						PRTG												RNY5P3
	TUBB2A						PSIP1												ROS1
	TUBE1						PSME1												RPL10
	TUBG2						PSTK												RPL12
	TWSG1						PSTPIP2												RPL37
	TXN						PTBP2												RPL3L
	TXNRD3						PTCHD4												RPN2
	UBA7						PTEN												RPRM
	UBAP1						PTGR1												RPS12
	UBE2E3						PTPLAD2												RPS26
	UBE2L6						PTPN18												RRAD
	UBE2V1						PTPN9												RRAGD
	UBN1						PTX3												RRAS2
	UBXN2B						PUS10												RRM2
	UBXN8						PUS7L												RRP12
	UCHL1						PXMP4												RRP1B
	UHMK1						PYCARD												RSPO3
	ULK2						PYGM												RSPRY1
	UNC119						QDPR												RUNX1-IT1
	UPF3B						RAB27A												RUSC2
	USP12						RAB3GAP1												S100A16
	USP18						RAB3IP												S100A4
	USP27X						RAB6B												SAMD4A
	USP31						RAB8B												SAP30
	USP54						RAF1												SBDS
	UST						RALGAPA2												SBK1
	UVRAG						RALGDS												SCAF1
	VAMP1						RALGPS1												SCD
	VAMP4						RALGPS2												SCG2
	VAMP7						RARRES1												SCGB1D2
	VCL						RARRES3												SCN3A
	VEPH1						RASA2												SCN4A
	VGLL3						RASA4B												SCN5A
	VHL						RAVER2												SCXA
	VNN1						RBBP8												SCXA // SCXB
	VPS13A						RBBP9												SDAD1
	VPS41						RBCK1												SDC2
	VPS4B						RBL1												SEL1L3
	VSIG10						RBM43												SEMA3A
	WASF1						RBM45												SEMA3C
	WDR76						RCAN3												SEMA6A
	WFS1						RCOR1												SEMA6C
	WHAMMP1						RDH10												SEMA7A
	WIPI2						REEP2												SEPT5-GP1BB
	WSCD1						REEP3												SERINC5
	WWC2						REPS2												SERPINB12
	XAF1						RETSAT												SERPINB7
	XDH						RFFL												SERPINE1
	XKR6						RFK												SERPINH1
	XPA						RFTN2												SETDB2
	XRCC6BP1						RFXAP												SFXN3
	YIPF1						RHOD												SGCD
	YIPF6						RIC8B												SGCG
	YKT6						RILPL2												SGIP1
	YPEL3						RIPK1												SGOL1
	ZBTB1						RN5S113												SGTB
	ZC3HAV1						RN5S115												SH2B3
	ZC3HAV1L						RN5S126												SH3BGR
	ZC4H2						RN5S141												SH3BGRL2
	ZDHHC13						RN5S153												SH3GL1
	ZDHHC15						RN5S187												SH3PXD2B
	ZDHHC16						RN5S278												SHB
	ZDHHC18						RN5S30												SHCBP1
	ZFP14						RN5S33												SHD
	ZFP30						RN5S344												SHF
	ZFP36L1						RN5S346												SHISA2
	ZFP37						RN5S356												SHISA4
	ZMAT3						RN5S395												SIGLEC9
	ZMYM3						RN5S425												SIK1
	ZNF100						RN5S435												SIPA1L1
	ZNF117						RN5S482												SIRPA
	ZNF141						RN5S511												SKA1
	ZNF154						RN5S70												SKA3
	ZNF180						RNF125												SLBP
	ZNF184						RNF130												SLC16A2
	ZNF219						RNF135												SLC16A3
	ZNF23						RNF213												SLC17A2
	ZNF232						RNF26												SLC1A3
	ZNF248						RNFT2												SLC1A4
	ZNF25						RNU1-13P												SLC1A5
	ZNF264						RNU1-21P												SLC22A15
	ZNF266						RNU2-7P												SLC24A2
	ZNF267						RNU4-9P												SLC25A32
	ZNF283						RNU6-51												SLC25A4
	ZNF284						RNU6-57												SLC26A7
	ZNF30						RNU7-14P												SLC2A4
	ZNF300						RNU7-25P												SLC2A5
	ZNF32						RNU7-27P												SLC35F5
	ZNF320						RNU7-29P												SLC38A1
	ZNF322						RNU7-35P												SLC38A3
	ZNF326						RNU7-57P												SLC39A14
	ZNF329						RNU7-6P												SLC41A1
	ZNF345						RNU7-72P												SLC44A2
	ZNF354A						RNY3P8												SLC44A3
	ZNF354C						RNY4P18												SLC4A3
	ZNF37A						RNY4P19												SLC4A4
	ZNF37BP						ROBO1												SLC6A13
	ZNF418						ROGDI												SLC6A15
	ZNF429						RPA3												SLC6A6
	ZNF430						RPE												SLC6A9
	ZNF436						RPIA												SLC7A1
	ZNF461						RPP21												SLC8A1-AS1
	ZNF462						RPP40												SLC8A3
	ZNF493						RPS15AP10												SLCO3A1
	ZNF514						RPS6KA6												SLCO4C1
	ZNF518B						RPS6KB1												SLCO5A1
	ZNF521						RRAGB												SLIT2
	ZNF527						RRM1												SLITRK4
	ZNF560						RRM2B												SLN
	ZNF566						RRN3P3												SMAGP
	ZNF568						RRP7B												SMOC1
	ZNF570						RSBN1L												SMPX
	ZNF578						RTN1												SMTN
	ZNF582						RTTN												SMYD1
	ZNF585A						RWDD3												SNAR-B1
	ZNF585B						RYBP												SNAR-C1
	ZNF594						RYK												SNAR-D
	ZNF607						SALL2												SNAR-E
	ZNF611						SAMD9												SNHG1
	ZNF613						SAMD9L												SNHG15
	ZNF615						SAMHD1												SNORA12
	ZNF630						SAP130												SNORA24
	ZNF642						SAP30L												SNORA26
	ZNF658						SASS6												SNORA27 // SNORD102 // RPL21
	ZNF658B						SBF2												SNORA33
	ZNF667						SCAMP5												SNORA64
	ZNF675						SCARNA11												SNORA76
	ZNF699						SCARNA9												SNORA9
	ZNF705G						SCARNA9L												SNORD104
	ZNF714						SCD5												SNORD113-1
	ZNF727						SCGB2B2												SNORD114-17
	ZNF738						SCML2												SNORD114-19
	ZNF774						SCN2A												SNORD114-29
	ZNF782						SCN8A												SNORD115-1
	ZNF783						SCP2												SNORD115-11
	ZNF786						SCPEP1												SNORD115-12
	ZNF790-AS1						SEC11C												SNORD115-17
	ZNF793						SECISBP2												SNORD115-20
	ZNF799						SELENBP1												SNORD115-22
	ZNF808						SEMA4F												SNORD115-25
	ZNF814						SENP1												SNORD115-31
	ZNF815P						SENP7												SNORD115-32
	ZNF836						SEPP1												SNORD115-39
	ZNF845						SEPSECS												SNORD115-42
	ZNF846						SERP2												SNORD115-44
	ZNF883						SERPINB9												SNORD18B
	ZNF91						SERPING1												SNORD1B
	ZNHIT6						SESN1												SNORD75
	ZSWIM1						SESN3												SNORD78
	ZSWIM4						SETBP1												SNRPN
	ZSWIM6						SFMBT2												SNTB1
	ZXDA						SFRP4												SNX12
							SFRP5												SNX17
							SFXN1												SNX18
							SGK3												SNX6
							SGPL1												SOCS3
							SGSH												SOD3
							SHMT1												SOGA2
							SHROOM1												SORBS1
							SIRT3												SORBS2
							SKA1												SOX15
							SKIL												SPEG
							SLC12A6												SPOCD1
							SLC15A3												SPRY2
							SLC16A13												SPTB
							SLC16A4												SQLE
							SLC18B1												SREBF1
							SLC22A17												SREBF2
							SLC25A12												SRF
							SLC25A17												SRL
							SLC25A19												SRPK3
							SLC25A23												SRPR
							SLC25A27												SRPX
							SLC25A30												SRPX2
							SLC25A35												SSNA1
							SLC26A11												SSR3
							SLC29A3												SSX4
							SLC2A3												ST6GALNAC4
							SLC30A1												ST8SIA2
							SLC30A7												STAM2
							SLC35A1												STARD4
							SLC35A3												STC1
							SLC35B4												STMN2
							SLC35D2												STYX
							SLC35F2												SULF1
							SLC36A4												SVIL
							SLC37A1												SYNPO2
							SLC38A4												SYNPO2L
							SLC39A11												SYPL2
							SLC39A3												SYT6
							SLC40A1												SYTL2
							SLC41A2												TAB3-AS2
							SLC46A3												TACC1
							SLC47A1												TAF13
							SLC48A1												TAF1D
							SLC7A11												TAF9B
							SLC7A8												TAGLN
							SLC9A6												TAL2
							SLC9B2												TARS
							SMARCD2												TAS1R1
							SMPD2												TBL1XR1
							SMPDL3A												TBX15
							SMURF2												TCAP
							SMYD3												TCEAL7
							SMYD3-IT1												TET2-AS1
							SNORA11												TEX2
							SNORA47												TEX35
							SNORD113-1												TFPI2
							SNORD113-3												TGFB1I1
							SNORD113-7												TGFB2
							SNORD113-9												TGFB3
							SNORD114-1												TGFBRAP1
							SNORD114-11												TGM2
							SNORD114-12												THBD
							SNORD114-14												THBS2
							SNORD114-15												THSD1
							SNORD114-17												TIAM2
							SNORD114-18												TIMM50
							SNORD114-19												TIMM8A
							SNORD114-2												TIMP3
							SNORD114-21												TJP2
							SNORD114-22												TK1
							SNORD114-24												TLE3
							SNORD114-25												TM4SF1
							SNORD114-27												TMC6
							SNORD114-28												TMEM11
							SNORD114-3												TMEM158
							SNORD114-6												TMEM164
							SNORD114-9												TMEM173
							SNORD63												TMEM182
							SNORD8												TMEM194A
							SNORD84 // DDX39B												TMEM231
							SNORD91A												TMEM233
							SNX16												TMEM236
							SNX24												TMEM38A
							SNX4												TMEM38B
							SOGA3												TMOD1
							SOX13												TMOD4
							SOX8												TMTC1
							SP110												TNC
							SP140L												TNFAIP3
							SPAST												TNFAIP6
							SPATA18												TNFAIP8L3
							SPATA21												TNFRSF21
							SPATA6												TNIK
							SPDYE2												TNIP1
							SPG20OS												TNNC1
							SPICE1												TNNC2
							SPIN1												TNNI2
							SPIN3												TNNT1
							SPIN4												TNNT3
							SPR												TNS1
							SPRED1												TOB2P1
							SPRR2A												TOMM40
							SPTLC1												TOP2A
							SPTLC3												TOR1AIP2
							SQRDL												TOR4A
							SRI												TP53I11
							SRSF11												TP53INP2
							SRSF8												TPD52L1
							ST6GALNAC2												TPM1
							STAMBPL1												TPM2
							STAP2												TPM3
							STAT1												TPM4
							STAT2												TPP1
							STAT5A												TPRG1
							STEAP4												TPRG1-AS1
							STK38L												TPSB2
							STK4												TPX2
							STX18												TRAF5
							STX3												TRAF6
							STX6												TRDN
							STXBP1												TREML5P
							SUPT16H												TRIB3
							SUPT4H1												TRIM38
							SUZ12												TRIM54
							SVIP												TRIM63
							SYNJ1												TRIM72
							SYNRG												TSPAN14
							SYPL1												TSPAN2
							SYT11												TSPAN7
							TADA1												TSPAN9
							TAF1B												TSR1
							TAF2												TTLL11
							TAF8												TTN
							TANK												TTN-AS1
							TAOK3												TTTY16
							TAP1												TUBA1A
							TARBP1												TUBA1B
							TAS2R10												TUBA1C
							TAS2R14												TUBA3E
							TAS2R19												TUBA8
							TAS2R20												TUBB6
							TAS2R30												TUFT1
							TATDN3												TULP4
							TBC1D14												TUSC2
							TBC1D3												TXLNB
							TBC1D3B												UAP1L1
							TBC1D3F												UBASH3B
							TBC1D3G												UBE2C
							TBC1D3H												UBE2D4
							TBC1D5												UBE2MP1
							TBC1D8B												UBE2W
							TBC1D9												UBQLNL
							TBK1												UCP2
							TBPL1												UCP3
							TCF7L2												UHRF1
							TCFL5												ULBP1
							TCP11L2												UNC45B
							TCTN2												UNC5B
							TDRD3												URB1
							TEAD2												USP13
							TEC												USP14
							TENC1												USP2
							TESK2												USP38
							TEX10												UTP11L
							TFAM												UTP15
							TFCP2L1												UTS2R
							TGDS												VAMP3
							THAP10												VARS
							THEM4												VCAM1
							THNSL2												VCAN
							THOC3												VEGFA
							THYN1												VGLL2
							TIA1												VLDLR
							TIMELESS												VMA21
							TK2												VNN1
							TKT												VPS37B
							TLCD2												VSTM2L
							TLK1												VSTM4
							TLR1												VTA1
							TLR3												WARS
							TM7SF3												WBSCR17
							TMBIM4												WDR1
							TMCO4												WDR5
							TMCO6												WIPF3
							TMED8												WIPI1
							TMEM117												WNT5A
							TMEM140												WSB2
							TMEM160												WWTR1
							TMEM170B												WWTR1-IT1
							TMEM19												XBP1
							TMEM206												XIRP1
							TMEM217												XIRP2
							TMEM238												XPOT
							TMEM242												XRCC4
							TMEM25												YARS
							TMEM48												YES1
							TMEM55A												YIPF7
							TMEM62												YRDC
							TMEM67												ZAK
							TMEM68												ZBTB10
							TMEM87B												ZBTB7C
							TMOD2												ZC3H12C
							TMOD3												ZCCHC5
							TMSB15B // TMSB15A												ZFAND3
							TMTC4												ZFP106
							TNFSF12-TNFSF13												ZFP36L2
							TNKS2												ZNF280A
							TOMM6 // PRICKLE4												ZNF280B
							TP53TG1												ZNF280C
							TPSAB1												ZNF330
							TPTE												ZNF438
							TPTE2P5												ZNF451
							TRAF3IP2-AS1												ZNF474
							TRAM1												ZNF592
							TRAM1L1												ZNF610
							TRANK1												ZNF622
							TRBV4-2												ZNF639
							TRBV6-4												ZNRF3
							TREML5P												ZSCAN12P1
							TRIAP1												ZWILCH
							TRIB2												ZYX
							TRIM14
							TRIM16
							TRIM16L
							TRIM2
							TRIM21
							TRIM22
							TRIM25
							TRIM48
							TRIM51
							TRIM52
							TRIM56
							TRIM6-TRIM34
							TRIM68
							TRIM9
							TRMT11
							TRPC1
							TSPAN12
							TST
							TTC14
							TTC21B
							TTC26
							TTC28
							TTC30B
							TTC32
							TTC38
							TTC39C
							TTC8
							TTLL5
							TTPAL
							TUBD1
							TUBE1
							TUBG2
							TWSG1
							TXLNG
							TXNDC16
							TXNIP
							TXNRD3
							TYMS
							TYSND1
							TYW3
							UBA7
							UBE2E3
							UBE2L6
							UBE2V1
							UBP1
							UBXN11
							UBXN2A
							UBXN2B
							UBXN8
							ULK2
							UMPS
							UNC119
							USP17
							USP17L5
							USP17L6P
							USP18
							USP27X
							USP30
							USP37
							USP49
							USP54
							UST
							UVRAG
							VAMP1
							VAMP7
							VANGL2
							VHL
							VMAC
							VMO1
							VPS13A
							VPS39
							VPS41
							VPS4A
							VPS4B
							VSIG10
							WASF1
							WASH5P
							WDR11
							WDR17
							WDR19
							WDR59
							WDR63
							WDR7
							WDR76
							WHAMMP1
							WIPI2
							WLS
							WWC2
							WWC3
							XAF1
							XPA
							XRCC6BP1
							YEATS2-AS1
							YEATS4
							YIPF1
							YIPF6
							YPEL3
							YY2
							ZBTB1
							ZBTB11
							ZBTB39
							ZC2HC1A
							ZC3H8
							ZC3HAV1
							ZC3HAV1L
							ZC4H2
							ZCCHC14
							ZCCHC2
							ZDHHC13
							ZDHHC15
							ZDHHC18
							ZDHHC23
							ZFP14
							ZFP2
							ZFP30
							ZFP37
							ZFP90
							ZKSCAN4
							ZMAT3
							ZMYM3
							ZMYM6NB
							ZNF10
							ZNF100
							ZNF101
							ZNF117
							ZNF141
							ZNF154
							ZNF17
							ZNF180
							ZNF184
							ZNF187
							ZNF215
							ZNF219
							ZNF223
							ZNF224
							ZNF226
							ZNF232
							ZNF235
							ZNF236
							ZNF248
							ZNF25
							ZNF253
							ZNF260
							ZNF264
							ZNF266
							ZNF267
							ZNF268
							ZNF283
							ZNF284
							ZNF287
							ZNF30
							ZNF300
							ZNF300P1
							ZNF311
							ZNF32
							ZNF320
							ZNF322
							ZNF323
							ZNF329
							ZNF345
							ZNF346-IT1
							ZNF354A
							ZNF354C
							ZNF37A
							ZNF37BP
							ZNF415
							ZNF418
							ZNF419
							ZNF420
							ZNF429
							ZNF43
							ZNF430
							ZNF436
							ZNF445
							ZNF45
							ZNF461
							ZNF468
							ZNF484
							ZNF486
							ZNF493
							ZNF502
							ZNF510
							ZNF514
							ZNF518A
							ZNF521
							ZNF525
							ZNF527
							ZNF528
							ZNF549
							ZNF554
							ZNF559
							ZNF563
							ZNF566
							ZNF567
							ZNF568
							ZNF569
							ZNF570
							ZNF571
							ZNF577
							ZNF578
							ZNF582
							ZNF585A
							ZNF585B
							ZNF594
							ZNF599
							ZNF600
							ZNF607
							ZNF611
							ZNF613
							ZNF615
							ZNF616
							ZNF618
							ZNF620
							ZNF630
							ZNF658
							ZNF658B
							ZNF667
							ZNF675
							ZNF677
							ZNF678
							ZNF681
							ZNF692
							ZNF699
							ZNF705E
							ZNF705G
							ZNF711
							ZNF714
							ZNF718
							ZNF721
							ZNF738
							ZNF75D
							ZNF774
							ZNF781
							ZNF782
							ZNF783
							ZNF786
							ZNF792
							ZNF799
							ZNF808
							ZNF815P
							ZNF83
							ZNF836
							ZNF84
							ZNF845
							ZNF846
							ZNF883
							ZNF91
							ZNHIT6
							ZSCAN23
							ZSWIM1
							ZSWIM4
							ZSWIM6
							ZXDA
							ZYG11B

## Sheet: GO siCBP down all
GO-Term	GO-Term id	P-value	Adjusted p-value	# Genes (observed)	# Genes (expected)	# Genes (total)	List of observed genes	Gene ids
chromosome segregation	GO:0007059	7.36236e-14	n/a	50	15.1014	342	NCAPH, NUSAP1, CDCA2, CEP85, MAD2L1, ZWILCH, SKA1, KIF18A, CENPE, KNL1, NDC80, PLK1, CENPK, CDC6, HJURP, CENPF, OIP5, NUP133, KNSTRN, CDC20, CEP55, CDCA8, NCAPG, BUB1, DUSP1, CCNB1, MKI67, AURKB, KIF23, TTK, DLGAP5, BRIP1, MMS19, CENPU, CENPI, PRC1, KIF11, SKA3, KIF2C, TRIP13, RCC1, CCNE2, ESCO2, HECW2, HASPIN, SETDB2, KIF14, DMC1, SGO1, TOP2A	23397, 51203, 157313, 64793, 4085, 55055, 220134, 81930, 1062, 57082, 10403, 5347, 64105, 990, 55355, 1063, 11339, 55746, 90417, 991, 55165, 55143, 64151, 699, 1843, 891, 4288, 9212, 9493, 7272, 9787, 83990, 64210, 79682, 2491, 9055, 3832, 221150, 11004, 9319, 1104, 9134, 157570, 57520, 83903, 83852, 9928, 11144, 151648, 7153
muscle structure development	GO:0061061	1.41952e-12	n/a	69	27.465	622	MIR23A, CACNA1H, MYH10, MYF6, SGCG, MYOM1, ACTA1, COL6A3, CSRP3, HMGCR, FOXC2, PDLIM5, MTM1, PKP2, MYH9, ERBB4, LGALS1, HDAC5, KLHL40, TGFB2, SMYD1, MYBPC1, XBP1, CASQ1, NPNT, VEGFA, CDK1, FHL3, CENPF, SLC9A1, MYH7, SORBS2, UNC45B, ITGA7, OLFM2, VGLL2, JAG1, BTG2, AKAP13, HEY1, FAM129B, CCNB1, MYEF2, MYBPC2, MYL2, KIAA1161, HBEGF, SAP30, NPPA, NRG1, IGSF22, MYL3, MYOM2, ITGB1BP2, DNER, TAGLN, JPH…	407010, 8912, 4628, 4618, 6445, 8736, 58, 1293, 8048, 3156, 2303, 10611, 4534, 5318, 4627, 2066, 3956, 10014, 131377, 7042, 150572, 4604, 7494, 844, 255743, 7422, 983, 2275, 1063, 6548, 4625, 8470, 146862, 3679, 93145, 245806, 182, 7832, 11214, 23462, 64855, 891, 50804, 4606, 4633, 57462, 1839, 8819, 4878, 3084, 283284, 4634, 9172, 26548, 92737, 6876, 56704, 857, 129446, 4205, 30846, 27231, 7919,…
mitotic nuclear division	GO:0140014	1.73127e-11	n/a	39	11.4364	259	PDXP, MYBL2, TPX2, NCAPH, NUSAP1, CEP85, MAD2L1, KIF18A, CENPE, NDC80, PLK1, CDC6, ANLN, TOM1L2, CENPF, KNSTRN, CDC20, CEP55, CDCA8, NCAPG, BUB1, DUSP1, EGF, CCNB1, MKI67, AURKB, KIF23, TTK, DLGAP5, PRC1, KIF11, KIF2C, DAPK3, RCC1, HECW2, HASPIN, KIF14, CDC25C, RGCC	57026, 4605, 22974, 23397, 51203, 64793, 4085, 81930, 1062, 10403, 5347, 990, 54443, 146691, 1063, 90417, 991, 55165, 55143, 64151, 699, 1843, 1950, 891, 4288, 9212, 9493, 7272, 9787, 9055, 3832, 11004, 1613, 1104, 57520, 83903, 9928, 995, 28984
cholesterol biosynthetic process	GO:0006695	4.71438e-11	n/a	19	2.95845	67	ACACA, HMGCR, FASN, INSIG2, HMGCS1, LSS, INSIG1, PRKAA2, DHCR24, MSMO1, SREBF1, ACLY, SQLE, DHCR7, SCD, ELOVL6, ERLIN1, FDPS, MVD	31, 3156, 2194, 51141, 3157, 4047, 3638, 5563, 1718, 6307, 6720, 47, 6713, 1717, 6319, 79071, 10613, 2224, 4597
striated muscle cell development	GO:0055002	4.80964e-11	n/a	29	6.93249	157	MIR23A, MYH10, MYF6, MYOM1, ACTA1, CSRP3, PDLIM5, KLHL40, MYBPC1, CASQ1, VEGFA, CDK1, SORBS2, AKAP13, FAM129B, CCNB1, MYBPC2, MYL2, KIAA1161, NPPA, IGSF22, MYOM2, DNER, MEF2A, DDX39B, LDB3, SRF, HDAC9, TMOD4	407010, 4628, 4618, 8736, 58, 8048, 10611, 131377, 4604, 844, 7422, 983, 8470, 11214, 64855, 891, 4606, 4633, 57462, 4878, 283284, 9172, 92737, 4205, 7919, 11155, 6722, 9734, 29765
secondary alcohol biosynthetic process	GO:1902653	6.27526e-11	n/a	19	3.00261	68	ACACA, HMGCR, FASN, INSIG2, HMGCS1, LSS, INSIG1, PRKAA2, DHCR24, MSMO1, SREBF1, ACLY, SQLE, DHCR7, SCD, ELOVL6, ERLIN1, FDPS, MVD	31, 3156, 2194, 51141, 3157, 4047, 3638, 5563, 1718, 6307, 6720, 47, 6713, 1717, 6319, 79071, 10613, 2224, 4597
sister chromatid segregation	GO:0000819	8.63425e-11	n/a	35	9.97925	226	NCAPH, NUSAP1, MAD2L1, ZWILCH, SKA1, KIF18A, CENPE, KNL1, NDC80, PLK1, CENPK, CDC6, CENPF, NUP133, KNSTRN, CDC20, CEP55, CDCA8, NCAPG, BUB1, DUSP1, CCNB1, AURKB, KIF23, TTK, DLGAP5, CENPU, CENPI, PRC1, KIF2C, HECW2, HASPIN, KIF14, SGO1, TOP2A	23397, 51203, 4085, 55055, 220134, 81930, 1062, 57082, 10403, 5347, 64105, 990, 1063, 55746, 90417, 991, 55165, 55143, 64151, 699, 1843, 891, 9212, 9493, 7272, 9787, 79682, 2491, 9055, 11004, 57520, 83903, 9928, 151648, 7153
muscle cell development	GO:0055001	9.8632e-11	n/a	30	7.59483	172	MIR23A, MYH10, MYF6, SGCG, MYOM1, ACTA1, CSRP3, PDLIM5, KLHL40, MYBPC1, CASQ1, VEGFA, CDK1, SORBS2, AKAP13, FAM129B, CCNB1, MYBPC2, MYL2, KIAA1161, NPPA, IGSF22, MYOM2, DNER, MEF2A, DDX39B, LDB3, SRF, HDAC9, TMOD4	407010, 4628, 4618, 6445, 8736, 58, 8048, 10611, 131377, 4604, 844, 7422, 983, 8470, 11214, 64855, 891, 4606, 4633, 57462, 4878, 283284, 9172, 92737, 4205, 7919, 11155, 6722, 9734, 29765
single-organism cellular process	GO:0044763	1.59387e-10	n/a	565	484.789	10979	MIR23A, MAPRE3, GRIK2, AASS, CACNA1H, SEMA7A, GLUD1, CHAC1, MYH10, HAS2, EFR3B, CREBBP, PAQR5, BOP1, UPRT, MYF6, STC1, MGAT5, ACACA, NRAS, GPR1, DSTN, HACD1, SGCG, NUTF2, CD36, MYOM1, COL12A1, PYCR1, PPP1R1A, PCLAF, WIPF3, ATP7B, ACTA1, INPP5F, ADGRE2, CYP2J2, COL6A3, TJP2, PDXP, CSRP3, TDRD1, FRY, PPIP5K1, INPP5A, NOC3L, AGL, INHBA, HMGCR, IFNA1, CMAHP, RAPGEF1, KIF20A, MAPKAPK3, EFHD1, MYBL2, R…	407010, 22924, 2898, 10157, 8912, 8482, 2746, 79094, 4628, 3037, 22979, 1387, 54852, 23246, 139596, 4618, 6781, 4249, 31, 4893, 2825, 11034, 9200, 6445, 10204, 948, 8736, 1303, 5831, 5502, 9768, 644150, 540, 58, 22876, 30817, 1573, 1293, 9414, 57026, 8048, 56165, 10129, 9677, 3632, 64318, 178, 3624, 3156, 3439, 8418, 2889, 10112, 7867, 80303, 4605, 65059, 2194, 10570, 58476, 2303, 253017, 83729, …
mitotic cell cycle process	GO:1903047	1.59613e-10	n/a	78	36.517	827	MYH10, PDXP, INHBA, KIF20A, MYBL2, TPX2, NCAPH, NUSAP1, CDC45, GINS2, CEP85, MAD2L1, ZWILCH, GTSE1, ZFP36L2, KIF18A, CENPE, CDKN3, NDC80, PLK1, CDK4, CDC6, ANLN, CDK1, MUC1, TOM1L2, CENPF, CCNB2, FOXM1, ACTR1A, NUP133, PPME1, PLK4, KNSTRN, BTG2, CDC20, CEP55, MCM10, CDCA8, NCAPG, BUB1, DUSP1, E2F1, EGF, PRKCA, CCNB1, MKI67, AURKB, KIF23, TTK, DLGAP5, CCNA2, YWHAG, CCNA1, PSMD5, BLM, TPD52L1, PRC1…	4628, 57026, 3624, 10112, 4605, 22974, 23397, 51203, 8318, 51659, 64793, 4085, 55055, 51512, 678, 81930, 1062, 1033, 10403, 5347, 1019, 990, 54443, 983, 4582, 146691, 1063, 9133, 2305, 10121, 55746, 51400, 10733, 90417, 7832, 991, 55165, 55388, 55143, 64151, 699, 1843, 1869, 1950, 5578, 891, 4288, 9212, 9493, 7272, 9787, 890, 7532, 8900, 5711, 641, 7164, 9055, 3832, 9833, 11004, 6241, 90381, 1613…
sterol biosynthetic process	GO:0016126	1.86613e-10	n/a	19	3.17923	72	ACACA, HMGCR, FASN, INSIG2, HMGCS1, LSS, INSIG1, PRKAA2, DHCR24, MSMO1, SREBF1, ACLY, SQLE, DHCR7, SCD, ELOVL6, ERLIN1, FDPS, MVD	31, 3156, 2194, 51141, 3157, 4047, 3638, 5563, 1718, 6307, 6720, 47, 6713, 1717, 6319, 79071, 10613, 2224, 4597
striated muscle tissue development	GO:0014706	2.89767e-10	n/a	45	15.8962	360	MIR23A, MYH10, MYF6, SGCG, MYOM1, ACTA1, CSRP3, HMGCR, FOXC2, PDLIM5, MTM1, PKP2, ERBB4, KLHL40, TGFB2, SMYD1, CASQ1, VEGFA, CDK1, CENPF, SLC9A1, MYH7, SORBS2, VGLL2, BTG2, AKAP13, FAM129B, CCNB1, SEMA3C, MYL2, KIAA1161, SAP30, NPPA, NRG1, MYL3, MYOM2, DNER, CAV1, XIRP2, MEF2A, DDX39B, COL11A1, IGSF8, SRF, HDAC9	407010, 4628, 4618, 6445, 8736, 58, 8048, 3156, 2303, 10611, 4534, 5318, 2066, 131377, 7042, 150572, 844, 7422, 983, 1063, 6548, 4625, 8470, 245806, 7832, 11214, 64855, 891, 10512, 4633, 57462, 8819, 4878, 3084, 4634, 9172, 92737, 857, 129446, 4205, 7919, 1301, 93185, 6722, 9734
striated muscle cell differentiation	GO:0051146	3.69748e-10	n/a	38	12.0987	274	MIR23A, CACNA1H, MYH10, MYF6, MYOM1, ACTA1, CSRP3, PDLIM5, MYH9, HDAC5, KLHL40, SMYD1, MYBPC1, XBP1, CASQ1, VEGFA, CDK1, SLC9A1, SORBS2, AKAP13, FAM129B, CCNB1, MYEF2, MYBPC2, MYL2, KIAA1161, NPPA, NRG1, IGSF22, MYOM2, DNER, MEF2A, EHD2, DDX39B, LDB3, SRF, HDAC9, TMOD4	407010, 8912, 4628, 4618, 8736, 58, 8048, 10611, 4627, 10014, 131377, 150572, 4604, 7494, 844, 7422, 983, 6548, 8470, 11214, 64855, 891, 50804, 4606, 4633, 57462, 4878, 3084, 283284, 9172, 92737, 4205, 30846, 7919, 11155, 6722, 9734, 29765
nuclear division	GO:0000280	4.21742e-10	n/a	48	17.839	404	PDXP, MYBL2, TPX2, NCAPH, NUSAP1, CEP85, MAD2L1, KIF18A, CENPE, NDC80, PLK1, CDC6, ANLN, TOM1L2, CENPF, KNSTRN, CDC20, CEP55, CDCA8, NCAPG, BUB1, DUSP1, EGF, CCNB1, MKI67, AURKB, KIF23, TTK, BCL2L11, DLGAP5, BRIP1, CCNA1, PRC1, KIF11, KIF2C, TRIP13, DAPK3, RCC1, CCNE2, HECW2, HASPIN, KIF14, DMC1, CDC25C, SGO1, TOP2A, ASPM, RGCC	57026, 4605, 22974, 23397, 51203, 64793, 4085, 81930, 1062, 10403, 5347, 990, 54443, 146691, 1063, 90417, 991, 55165, 55143, 64151, 699, 1843, 1950, 891, 4288, 9212, 9493, 7272, 10018, 9787, 83990, 8900, 9055, 3832, 11004, 9319, 1613, 1104, 9134, 57520, 83903, 9928, 11144, 995, 151648, 7153, 259266, 28984
mitotic sister chromatid segregation	GO:0000070	6.90618e-10	n/a	26	6.31431	143	NCAPH, NUSAP1, MAD2L1, KIF18A, CENPE, NDC80, PLK1, CDC6, CENPF, KNSTRN, CDC20, CEP55, CDCA8, NCAPG, BUB1, DUSP1, CCNB1, AURKB, KIF23, TTK, DLGAP5, PRC1, KIF2C, HECW2, HASPIN, KIF14	23397, 51203, 4085, 81930, 1062, 10403, 5347, 990, 1063, 90417, 991, 55165, 55143, 64151, 699, 1843, 891, 9212, 9493, 7272, 9787, 9055, 11004, 57520, 83903, 9928
nuclear chromosome segregation	GO:0098813	8.97932e-10	n/a	39	13.026	295	NCAPH, NUSAP1, MAD2L1, ZWILCH, SKA1, KIF18A, CENPE, KNL1, NDC80, PLK1, CENPK, CDC6, CENPF, NUP133, KNSTRN, CDC20, CEP55, CDCA8, NCAPG, BUB1, DUSP1, CCNB1, AURKB, KIF23, TTK, DLGAP5, BRIP1, CENPU, CENPI, PRC1, KIF2C, TRIP13, CCNE2, HECW2, HASPIN, KIF14, DMC1, SGO1, TOP2A	23397, 51203, 4085, 55055, 220134, 81930, 1062, 57082, 10403, 5347, 64105, 990, 1063, 55746, 90417, 991, 55165, 55143, 64151, 699, 1843, 891, 9212, 9493, 7272, 9787, 83990, 79682, 2491, 9055, 11004, 9319, 9134, 57520, 83903, 9928, 11144, 151648, 7153
muscle organ development	GO:0007517	1.18972e-09	n/a	45	16.6027	376	CACNA1H, MYF6, SGCG, MYOM1, ACTA1, COL6A3, CSRP3, HMGCR, FOXC2, MTM1, PKP2, ERBB4, KLHL40, TGFB2, SMYD1, XBP1, CASQ1, CDK1, FHL3, CENPF, MYH7, UNC45B, ITGA7, VGLL2, BTG2, FAM129B, CCNB1, MYL2, KIAA1161, HBEGF, SAP30, NRG1, MYL3, MYOM2, ITGB1BP2, DNER, TAGLN, JPH1, CAV1, XIRP2, MEF2A, DDX39B, COL11A1, IGSF8, HDAC9	8912, 4618, 6445, 8736, 58, 1293, 8048, 3156, 2303, 4534, 5318, 2066, 131377, 7042, 150572, 7494, 844, 983, 2275, 1063, 4625, 146862, 3679, 245806, 7832, 64855, 891, 4633, 57462, 1839, 8819, 3084, 4634, 9172, 26548, 92737, 6876, 56704, 857, 129446, 4205, 7919, 1301, 93185, 9734
mitotic cell cycle	GO:0000278	1.18997e-09	n/a	86	43.8027	992	MYH10, PDXP, INHBA, KIF20A, MYBL2, STK39, TPX2, NCAPH, NUSAP1, CDC45, GINS2, CEP85, MAD2L1, ZWILCH, GTSE1, ZFP36L2, SKA1, OXSR1, KIF18A, CENPE, CDKN3, NDC80, MAP2K3, PLK1, CDK4, CDC6, ANLN, CDK1, MUC1, TOM1L2, CENPF, CCNB2, FOXM1, ACTR1A, NUP133, PPME1, PLK4, KNSTRN, BTG2, CDC20, CEP55, MCM10, CDCA8, NCAPG, BUB1, DUSP1, E2F1, EGF, PRKCA, CCNB1, PBK, MKI67, AURKB, KIF23, TTK, DLGAP5, CCNA2, YWHAG,…	4628, 57026, 3624, 10112, 4605, 27347, 22974, 23397, 51203, 8318, 51659, 64793, 4085, 55055, 51512, 678, 220134, 9943, 81930, 1062, 1033, 10403, 5606, 5347, 1019, 990, 54443, 983, 4582, 146691, 1063, 9133, 2305, 10121, 55746, 51400, 10733, 90417, 7832, 991, 55165, 55388, 55143, 64151, 699, 1843, 1869, 1950, 5578, 891, 55872, 4288, 9212, 9493, 7272, 9787, 890, 7532, 8900, 5711, 641, 7164, 9055, 38…
muscle tissue development	GO:0060537	1.29541e-09	n/a	45	16.6468	377	MIR23A, MYH10, MYF6, SGCG, MYOM1, ACTA1, CSRP3, HMGCR, FOXC2, PDLIM5, MTM1, PKP2, ERBB4, KLHL40, TGFB2, SMYD1, CASQ1, VEGFA, CDK1, CENPF, SLC9A1, MYH7, SORBS2, VGLL2, BTG2, AKAP13, FAM129B, CCNB1, SEMA3C, MYL2, KIAA1161, SAP30, NPPA, NRG1, MYL3, MYOM2, DNER, CAV1, XIRP2, MEF2A, DDX39B, COL11A1, IGSF8, SRF, HDAC9	407010, 4628, 4618, 6445, 8736, 58, 8048, 3156, 2303, 10611, 4534, 5318, 2066, 131377, 7042, 150572, 844, 7422, 983, 1063, 6548, 4625, 8470, 245806, 7832, 11214, 64855, 891, 10512, 4633, 57462, 8819, 4878, 3084, 4634, 9172, 92737, 857, 129446, 4205, 7919, 1301, 93185, 6722, 9734
muscle system process	GO:0003012	3.39446e-09	n/a	49	19.6053	444	MIR23A, CACNA1H, STC1, MYOM1, ACTA1, INPP5F, CSRP3, PDLIM5, PKP2, MYH2, TNNC2, MYBPC1, MYL9, CASQ1, MAP2K3, NPNT, SLC9A1, MYH7, SORBS2, CKMT2, AKAP13, CACNA2D1, P2RX1, PRKCA, MYBPC2, JUP, MYL2, PRKG1, CNN1, CACNG1, NPPA, HSPB6, IGSF22, MYL3, MYOM2, TNNT1, CAV1, TLN1, SLN, MEF2A, MYOT, DAPK3, SORBS1, DDX39B, F2R, SRF, GRK2, ACTA2, TMOD4	407010, 8912, 6781, 8736, 58, 22876, 8048, 10611, 5318, 4620, 7125, 4604, 10398, 844, 5606, 255743, 6548, 4625, 8470, 1160, 11214, 781, 5023, 5578, 4606, 3728, 4633, 5592, 1264, 786, 4878, 126393, 283284, 4634, 9172, 7138, 857, 7094, 6588, 4205, 9499, 1613, 10580, 7919, 2149, 6722, 156, 59, 29765
muscle cell differentiation	GO:0042692	3.58397e-09	n/a	46	17.7949	403	MIR23A, CACNA1H, MYH10, MYF6, SGCG, MYOM1, ACTA1, CSRP3, HMGCR, PDLIM5, MYH9, LGALS1, HDAC5, KLHL40, SMYD1, MYBPC1, XBP1, CASQ1, NPNT, VEGFA, CDK1, SLC9A1, SORBS2, OLFM2, JAG1, AKAP13, HEY1, FAM129B, CCNB1, MYEF2, MYBPC2, MYL2, KIAA1161, NPPA, NRG1, IGSF22, MYOM2, DNER, MEF2A, EHD2, NMRK2, DDX39B, LDB3, SRF, HDAC9, TMOD4	407010, 8912, 4628, 4618, 6445, 8736, 58, 8048, 3156, 10611, 4627, 3956, 10014, 131377, 150572, 4604, 7494, 844, 255743, 7422, 983, 6548, 8470, 93145, 182, 11214, 23462, 64855, 891, 50804, 4606, 4633, 57462, 4878, 3084, 283284, 9172, 92737, 4205, 30846, 27231, 7919, 11155, 6722, 9734, 29765
organelle fission	GO:0048285	4.91722e-09	n/a	49	19.826	449	PDXP, MYBL2, TPX2, NCAPH, NUSAP1, CEP85, MAD2L1, KIF18A, CENPE, NDC80, PLK1, CDC6, ANLN, TOM1L2, CENPF, KNSTRN, CDC20, CEP55, PINK1, CDCA8, NCAPG, BUB1, DUSP1, EGF, CCNB1, MKI67, AURKB, KIF23, TTK, BCL2L11, DLGAP5, BRIP1, CCNA1, PRC1, KIF11, KIF2C, TRIP13, DAPK3, RCC1, CCNE2, HECW2, HASPIN, KIF14, DMC1, CDC25C, SGO1, TOP2A, ASPM, RGCC	57026, 4605, 22974, 23397, 51203, 64793, 4085, 81930, 1062, 10403, 5347, 990, 54443, 146691, 1063, 90417, 991, 55165, 65018, 55143, 64151, 699, 1843, 1950, 891, 4288, 9212, 9493, 7272, 10018, 9787, 83990, 8900, 9055, 3832, 11004, 9319, 1613, 1104, 9134, 57520, 83903, 9928, 11144, 995, 151648, 7153, 259266, 28984
cell division	GO:0051301	5.99206e-09	n/a	57	25.0806	568	MAPRE3, MYH10, PDXP, KIF20A, TPX2, MYH9, NCAPH, NUSAP1, CDCA2, KATNB1, MAD2L1, TGFB2, ZWILCH, ZFP36L2, VEGFC, SKA1, CENPE, KNL1, NDC80, LBH, PLK1, CDK4, CDC6, VEGFA, ANLN, CDK1, CENPF, CCNB2, OIP5, KNSTRN, CDC20, CEP55, CDCA8, NCAPG, BUB1, CCNB1, AURKB, KIF23, BRIP1, CCNA2, CCNA1, BLM, PRC1, DIAPH2, KIF11, SKA3, KIF2C, DAPK3, RCC1, CCNE2, SETDB2, KIF14, CDC25C, SGO1, CDK2AP2, TOP2A, ASPM	22924, 4628, 57026, 10112, 22974, 4627, 23397, 51203, 157313, 10300, 4085, 7042, 55055, 678, 7424, 220134, 1062, 57082, 10403, 81606, 5347, 1019, 990, 7422, 54443, 983, 1063, 9133, 11339, 90417, 991, 55165, 55143, 64151, 699, 891, 9212, 9493, 83990, 890, 8900, 641, 9055, 1730, 3832, 221150, 11004, 1613, 1104, 9134, 83852, 9928, 995, 151648, 10263, 7153, 259266
regulation of cholesterol biosynthetic process	GO:0045540	1.70507e-08	n/a	13	1.85455	42	ACACA, HMGCR, FASN, HMGCS1, LSS, SREBF1, SQLE, DHCR7, SCD, ELOVL6, ERLIN1, FDPS, MVD	31, 3156, 2194, 3157, 4047, 6720, 6713, 1717, 6319, 79071, 10613, 2224, 4597
muscle contraction	GO:0006936	3.13933e-08	n/a	40	15.3663	348	CACNA1H, STC1, MYOM1, ACTA1, CSRP3, PKP2, MYH2, TNNC2, MYBPC1, MYL9, CASQ1, MAP2K3, NPNT, SLC9A1, MYH7, CKMT2, CACNA2D1, P2RX1, MYBPC2, JUP, MYL2, PRKG1, CNN1, CACNG1, NPPA, HSPB6, IGSF22, MYL3, MYOM2, TNNT1, CAV1, TLN1, MYOT, DAPK3, SORBS1, F2R, SRF, GRK2, ACTA2, TMOD4	8912, 6781, 8736, 58, 8048, 5318, 4620, 7125, 4604, 10398, 844, 5606, 255743, 6548, 4625, 1160, 781, 5023, 4606, 3728, 4633, 5592, 1264, 786, 4878, 126393, 283284, 4634, 9172, 7138, 857, 7094, 9499, 1613, 10580, 2149, 6722, 156, 59, 29765
cytoskeleton organization	GO:0007010	5.38078e-08	n/a	92	52.0599	1179	MYH10, DSTN, MYOM1, PCLAF, ACTA1, PDXP, CSRP3, FRY, KIF20A, MYBL2, MTM1, KRT31, TPX2, PKP2, MYH9, NUSAP1, CEP85, KATNB1, GAS2L3, MYBPC1, SDAD1, PDLIM7, SKA1, KIF18A, NDC80, CASQ1, FAM83H, PLK1, MICAL1, ANLN, CDK1, CAVIN3, EPB41L4A, CRMP1, FHL3, SLC9A1, SORBS2, BAIAP2, PLK4, KNSTRN, CDC20, AKAP13, JAM3, INA, NCKAP5L, MICAL2, CCNB1, AURKB, MYBPC2, CELSR1, JUP, KIF23, MYL2, TTK, PRKG1, CNN1, MSN, IG…	4628, 11034, 8736, 9768, 58, 57026, 8048, 10129, 10112, 4605, 4534, 3881, 22974, 5318, 4627, 51203, 64793, 10300, 283431, 4604, 55153, 9260, 220134, 81930, 10403, 844, 286077, 5347, 64780, 54443, 983, 112464, 64097, 1400, 2275, 6548, 8470, 10458, 10733, 90417, 991, 11214, 83700, 9118, 57701, 9645, 891, 9212, 4606, 9620, 3728, 9493, 4633, 7272, 5592, 1264, 4478, 283284, 9055, 1265, 1730, 3832, 166…
cellular component organization	GO:0016043	6.10974e-08	n/a	338	268.292	6076	AASS, SEMA7A, GLUD1, MYH10, HAS2, EFR3B, CREBBP, NAPG, BOP1, MYF6, STC1, ACACA, NRAS, DSTN, ELMOD1, SGCG, NUTF2, CD36, MYOM1, COL12A1, PCLAF, ACTA1, INPP5F, COL6A3, PDXP, CSRP3, FRY, INHBA, HMGCR, RAPGEF1, KIF20A, SNX11, EFHD1, MYBL2, RAPH1, DPYSL4, TP53INP2, FOXC2, DRP2, PDLIM5, MTM1, KRT31, TMEM97, TPX2, PKP2, MYH9, NECAP1, MSL3P1, ERBB4, MCF2, KCNA10, NCAPH, ACSL4, CLN6, MYH2, LGALS1, RAB40B, …	10157, 8482, 2746, 4628, 3037, 22979, 1387, 8774, 23246, 4618, 6781, 31, 4893, 11034, 55531, 6445, 10204, 948, 8736, 1303, 9768, 58, 22876, 1293, 57026, 8048, 10129, 3624, 3156, 2889, 10112, 29916, 80303, 4605, 65059, 10570, 58476, 2303, 1821, 10611, 4534, 3881, 27346, 22974, 5318, 4627, 25977, 151507, 2066, 4168, 3744, 23397, 2182, 54982, 4620, 3956, 10966, 535, 51203, 29934, 10014, 22795, 8318,…
regulation of mitotic nuclear division	GO:0007088	6.20076e-08	n/a	24	6.75587	153	PDXP, NUSAP1, CEP85, MAD2L1, CENPE, NDC80, PLK1, CDC6, ANLN, TOM1L2, CENPF, BUB1, DUSP1, EGF, CCNB1, MKI67, TTK, DLGAP5, KIF11, DAPK3, RCC1, HECW2, CDC25C, RGCC	57026, 51203, 64793, 4085, 1062, 10403, 5347, 990, 54443, 146691, 1063, 699, 1843, 1950, 891, 4288, 7272, 9787, 3832, 1613, 1104, 57520, 995, 28984
cell cycle checkpoint	GO:0000075	7.98997e-08	n/a	30	10.0234	227	CDC45, MAD2L1, ZWILCH, GTSE1, KNL1, NDC80, PLK1, CDC6, CDK1, MUC1, CENPF, BTG2, BUB1, DUSP1, E2F1, CCNB1, AURKB, TTK, BRIP1, BLM, DTL, TICRR, PLAGL1, CCNE2, DDX39B, HASPIN, CDC25C, CDKN2B, TOP2A, RGCC	8318, 4085, 55055, 51512, 57082, 10403, 5347, 990, 983, 4582, 1063, 7832, 699, 1843, 1869, 891, 9212, 7272, 83990, 641, 51514, 90381, 5325, 9134, 7919, 83903, 995, 1030, 7153, 28984
cell cycle process	GO:0022402	8.08575e-08	n/a	98	57.1379	1294	MYH10, PCLAF, PDXP, INHBA, KIF20A, MYBL2, TPX2, MYH9, NCAPH, NUSAP1, CDC45, GINS2, CEP85, MAD2L1, TGFB2, ZWILCH, GTSE1, ZFP36L2, SKA1, KIF18A, CENPE, KNL1, CDKN3, NDC80, PLK1, CDK4, CENPK, CDC6, ANLN, CDK1, MUC1, TOM1L2, PRKAA2, CENPF, CCNB2, FOXM1, ACTR1A, NUP133, PPME1, PLK4, KNSTRN, BTG2, CDC20, CEP55, MCM10, CDCA8, NCAPG, BUB1, DUSP1, E2F1, EGF, PRKCA, CCNB1, MKI67, AURKB, DHCR24, KIF23, TTK,…	4628, 9768, 57026, 3624, 10112, 4605, 22974, 4627, 23397, 51203, 8318, 51659, 64793, 4085, 7042, 55055, 51512, 678, 220134, 81930, 1062, 57082, 1033, 10403, 5347, 1019, 64105, 990, 54443, 983, 4582, 146691, 5563, 1063, 9133, 2305, 10121, 55746, 51400, 10733, 90417, 7832, 991, 55165, 55388, 55143, 64151, 699, 1843, 1869, 1950, 5578, 891, 4288, 9212, 1718, 9493, 7272, 10018, 9787, 83990, 890, 55771…
cholesterol metabolic process	GO:0008203	9.55985e-08	n/a	22	5.9169	134	ACACA, HMGCR, FASN, CLN6, INSIG2, SNX17, HMGCS1, LSS, INSIG1, PRKAA2, LDLR, DHCR24, MSMO1, SREBF1, ACLY, SQLE, DHCR7, SCD, ELOVL6, ERLIN1, FDPS, MVD	31, 3156, 2194, 54982, 51141, 9784, 3157, 4047, 3638, 5563, 3949, 1718, 6307, 6720, 47, 6713, 1717, 6319, 79071, 10613, 2224, 4597
myofibril assembly	GO:0030239	1.08726e-07	n/a	15	2.87014	65	MYH10, MYOM1, ACTA1, CSRP3, MYBPC1, CASQ1, AKAP13, MYBPC2, MYL2, IGSF22, MYOM2, MEF2A, LDB3, SRF, TMOD4	4628, 8736, 58, 8048, 4604, 844, 11214, 4606, 4633, 283284, 9172, 4205, 11155, 6722, 29765
actin filament-based process	GO:0030029	1.3481e-07	n/a	61	30.2027	684	MYH10, STC1, DSTN, MYOM1, ACTA1, PDXP, CSRP3, FRY, PKP2, MYH9, MYH2, TNNC2, GAS2L3, MYBPC1, SDAD1, PDLIM7, CASQ1, MICAL1, CAVIN3, EPB41L4A, FHL3, SLC9A1, MYH7, SORBS2, BAIAP2, AKAP13, JAM3, MICAL2, CACNA2D1, MYBPC2, CELSR1, JUP, KIF23, MYL2, PRKG1, CNN1, IGSF22, CNN2, MYL3, DIAPH2, MYOM2, PPM1E, TNNT1, CARMIL1, CAV1, XIRP2, ACTN4, TLN1, MEF2A, EHD2, XIRP1, DAPK3, SORBS1, LDB3, SRF, SEMA3E, AMOT, …	4628, 6781, 11034, 8736, 58, 57026, 8048, 10129, 5318, 4627, 4620, 7125, 283431, 4604, 55153, 9260, 844, 64780, 112464, 64097, 2275, 6548, 4625, 8470, 10458, 11214, 83700, 9645, 781, 4606, 9620, 3728, 9493, 4633, 5592, 1264, 283284, 1265, 4634, 1730, 9172, 22843, 7138, 55604, 857, 129446, 81, 7094, 4205, 30846, 165904, 1613, 10580, 11155, 6722, 9723, 154796, 4644, 28984, 1729, 29765
secondary alcohol metabolic process	GO:1902652	1.86218e-07	n/a	22	6.13768	139	ACACA, HMGCR, FASN, CLN6, INSIG2, SNX17, HMGCS1, LSS, INSIG1, PRKAA2, LDLR, DHCR24, MSMO1, SREBF1, ACLY, SQLE, DHCR7, SCD, ELOVL6, ERLIN1, FDPS, MVD	31, 3156, 2194, 54982, 51141, 9784, 3157, 4047, 3638, 5563, 3949, 1718, 6307, 6720, 47, 6713, 1717, 6319, 79071, 10613, 2224, 4597
actomyosin structure organization	GO:0031032	1.91613e-07	n/a	25	7.68314	174	MYH10, MYOM1, ACTA1, CSRP3, MYH9, MYBPC1, CASQ1, EPB41L4A, SLC9A1, AKAP13, MYBPC2, KIF23, MYL2, CNN1, IGSF22, CNN2, MYOM2, PPM1E, CARMIL1, MEF2A, SORBS1, LDB3, SRF, RGCC, TMOD4	4628, 8736, 58, 8048, 4627, 4604, 844, 64097, 6548, 11214, 4606, 9493, 4633, 1264, 283284, 1265, 9172, 22843, 55604, 4205, 10580, 11155, 6722, 28984, 29765
regulation of nuclear division	GO:0051783	2.67634e-07	n/a	25	7.81561	177	PDXP, NUSAP1, CEP85, MAD2L1, CENPE, NDC80, PLK1, CDC6, ANLN, TOM1L2, CENPF, CDC20, BUB1, DUSP1, EGF, CCNB1, MKI67, TTK, DLGAP5, KIF11, DAPK3, RCC1, HECW2, CDC25C, RGCC	57026, 51203, 64793, 4085, 1062, 10403, 5347, 990, 54443, 146691, 1063, 991, 699, 1843, 1950, 891, 4288, 7272, 9787, 3832, 1613, 1104, 57520, 995, 28984
mitotic cell cycle phase transition	GO:0044772	2.72914e-07	n/a	52	24.5507	556	INHBA, TPX2, CDC45, MAD2L1, GTSE1, ZFP36L2, CENPE, CDKN3, NDC80, PLK1, CDK4, CDC6, ANLN, CDK1, MUC1, CENPF, CCNB2, FOXM1, ACTR1A, PPME1, PLK4, BTG2, CDC20, MCM10, BUB1, DUSP1, E2F1, CCNB1, AURKB, TTK, DLGAP5, CCNA2, YWHAG, CCNA1, PSMD5, BLM, TPD52L1, MELK, RRM2, TICRR, ATAD5, PLAGL1, RCC1, CCNE2, HECW2, KIF14, CDC25C, EIF4EBP1, CDKN2B, CDK2AP2, RGCC, NACC2	3624, 22974, 8318, 4085, 51512, 678, 1062, 1033, 10403, 5347, 1019, 990, 54443, 983, 4582, 1063, 9133, 2305, 10121, 51400, 10733, 7832, 991, 55388, 699, 1843, 1869, 891, 9212, 7272, 9787, 890, 7532, 8900, 5711, 641, 7164, 9833, 6241, 90381, 79915, 5325, 1104, 9134, 57520, 9928, 995, 1978, 1030, 10263, 28984, 138151
regulation of cholesterol metabolic process	GO:0090181	2.81796e-07	n/a	13	2.29611	52	ACACA, HMGCR, FASN, HMGCS1, LSS, SREBF1, SQLE, DHCR7, SCD, ELOVL6, ERLIN1, FDPS, MVD	31, 3156, 2194, 3157, 4047, 6720, 6713, 1717, 6319, 79071, 10613, 2224, 4597
alcohol biosynthetic process	GO:0046165	3.25162e-07	n/a	20	5.34288	121	ACACA, PPIP5K1, HMGCR, FASN, INSIG2, HMGCS1, LSS, INSIG1, PRKAA2, DHCR24, MSMO1, SREBF1, ACLY, SQLE, DHCR7, SCD, ELOVL6, ERLIN1, FDPS, MVD	31, 9677, 3156, 2194, 51141, 3157, 4047, 3638, 5563, 1718, 6307, 6720, 47, 6713, 1717, 6319, 79071, 10613, 2224, 4597
spindle checkpoint	GO:0031577	3.45317e-07	n/a	11	1.63377	37	MAD2L1, KNL1, NDC80, PLK1, CENPF, BUB1, DUSP1, CCNB1, AURKB, TTK, HASPIN	4085, 57082, 10403, 5347, 1063, 699, 1843, 891, 9212, 7272, 83903
regulation of mitotic metaphase/anaphase transition	GO:0030071	3.77809e-07	n/a	12	1.98702	45	MAD2L1, CENPE, NDC80, PLK1, CDC6, CENPF, BUB1, DUSP1, CCNB1, TTK, DLGAP5, HECW2	4085, 1062, 10403, 5347, 990, 1063, 699, 1843, 891, 7272, 9787, 57520
regulation of steroid biosynthetic process	GO:0050810	4.08041e-07	n/a	16	3.57664	81	ACACA, HMGCR, FASN, INSIG2, HMGCS1, LSS, INSIG1, SREBF1, SQLE, DHCR7, STARD4, SCD, ELOVL6, ERLIN1, FDPS, MVD	31, 3156, 2194, 51141, 3157, 4047, 3638, 6720, 6713, 1717, 134429, 6319, 79071, 10613, 2224, 4597
regulation of metaphase/anaphase transition of cell cycle	GO:1902099	4.90774e-07	n/a	12	2.03118	46	MAD2L1, CENPE, NDC80, PLK1, CDC6, CENPF, BUB1, DUSP1, CCNB1, TTK, DLGAP5, HECW2	4085, 1062, 10403, 5347, 990, 1063, 699, 1843, 891, 7272, 9787, 57520
metaphase/anaphase transition of mitotic cell cycle	GO:0007091	6.32771e-07	n/a	12	2.07533	47	MAD2L1, CENPE, NDC80, PLK1, CDC6, CENPF, BUB1, DUSP1, CCNB1, TTK, DLGAP5, HECW2	4085, 1062, 10403, 5347, 990, 1063, 699, 1843, 891, 7272, 9787, 57520
sister chromatid cohesion	GO:0007062	6.36517e-07	n/a	20	5.56366	126	MAD2L1, ZWILCH, SKA1, KIF18A, CENPE, KNL1, NDC80, PLK1, CENPK, CENPF, NUP133, CDC20, CDCA8, BUB1, AURKB, CENPU, CENPI, KIF2C, HASPIN, SGO1	4085, 55055, 220134, 81930, 1062, 57082, 10403, 5347, 64105, 1063, 55746, 991, 55143, 699, 9212, 79682, 2491, 11004, 83903, 151648
metaphase/anaphase transition of cell cycle	GO:0044784	8.10073e-07	n/a	12	2.11949	48	MAD2L1, CENPE, NDC80, PLK1, CDC6, CENPF, BUB1, DUSP1, CCNB1, TTK, DLGAP5, HECW2	4085, 1062, 10403, 5347, 990, 1063, 699, 1843, 891, 7272, 9787, 57520
cellular component organization or biogenesis	GO:0071840	8.30384e-07	n/a	341	277.52	6285	AASS, SEMA7A, GLUD1, MYH10, HAS2, EFR3B, CREBBP, NAPG, BOP1, MYF6, STC1, ACACA, NRAS, DSTN, ELMOD1, SGCG, NUTF2, CD36, MYOM1, COL12A1, PCLAF, ACTA1, INPP5F, COL6A3, PDXP, CSRP3, FRY, INHBA, HMGCR, RAPGEF1, KIF20A, SNX11, EFHD1, MYBL2, RAPH1, DPYSL4, TP53INP2, FOXC2, DRP2, PDLIM5, MTM1, KRT31, TMEM97, TPX2, PKP2, MYH9, NECAP1, MSL3P1, ERBB4, MCF2, KCNA10, NCAPH, ACSL4, CLN6, MYH2, LGALS1, RAB40B, …	10157, 8482, 2746, 4628, 3037, 22979, 1387, 8774, 23246, 4618, 6781, 31, 4893, 11034, 55531, 6445, 10204, 948, 8736, 1303, 9768, 58, 22876, 1293, 57026, 8048, 10129, 3624, 3156, 2889, 10112, 29916, 80303, 4605, 65059, 10570, 58476, 2303, 1821, 10611, 4534, 3881, 27346, 22974, 5318, 4627, 25977, 151507, 2066, 4168, 3744, 23397, 2182, 54982, 4620, 3956, 10966, 535, 51203, 29934, 10014, 22795, 8318,…
regulation of mitotic cell cycle	GO:0007346	9.05153e-07	n/a	53	26.2287	594	PDXP, STK39, TPX2, NUSAP1, CDC45, CEP85, MAD2L1, ZWILCH, GTSE1, ZFP36L2, OXSR1, CENPE, NDC80, MAP2K3, PLK1, CDK4, CDC6, ANLN, CDK1, MUC1, TOM1L2, CENPF, BTG2, CDC20, BUB1, DUSP1, E2F1, EGF, PRKCA, CCNB1, MKI67, AURKB, TTK, DLGAP5, CCNA2, PSMD5, BLM, KIF11, TICRR, DAPK3, ATAD5, PLAGL1, RCC1, HECW2, KIF14, RPRM, CDC25C, EIF4EBP1, CDKN2B, CDK2AP2, TOP2A, RGCC, NACC2	57026, 27347, 22974, 51203, 8318, 64793, 4085, 55055, 51512, 678, 9943, 1062, 10403, 5606, 5347, 1019, 990, 54443, 983, 4582, 146691, 1063, 7832, 991, 699, 1843, 1869, 1950, 5578, 891, 4288, 9212, 7272, 9787, 890, 5711, 641, 3832, 90381, 1613, 79915, 5325, 1104, 57520, 9928, 56475, 995, 1978, 1030, 10263, 7153, 28984, 138151
sterol metabolic process	GO:0016125	9.06676e-07	n/a	22	6.71171	152	ACACA, HMGCR, FASN, CLN6, INSIG2, SNX17, HMGCS1, LSS, INSIG1, PRKAA2, LDLR, DHCR24, MSMO1, SREBF1, ACLY, SQLE, DHCR7, SCD, ELOVL6, ERLIN1, FDPS, MVD	31, 3156, 2194, 54982, 51141, 9784, 3157, 4047, 3638, 5563, 3949, 1718, 6307, 6720, 47, 6713, 1717, 6319, 79071, 10613, 2224, 4597
regulation of mitotic sister chromatid separation	GO:0010965	1.30135e-06	n/a	12	2.2078	50	MAD2L1, CENPE, NDC80, PLK1, CDC6, CENPF, BUB1, DUSP1, CCNB1, TTK, DLGAP5, HECW2	4085, 1062, 10403, 5347, 990, 1063, 699, 1843, 891, 7272, 9787, 57520
cell cycle phase transition	GO:0044770	1.42468e-06	n/a	52	25.9196	587	INHBA, TPX2, CDC45, MAD2L1, GTSE1, ZFP36L2, CENPE, CDKN3, NDC80, PLK1, CDK4, CDC6, ANLN, CDK1, MUC1, CENPF, CCNB2, FOXM1, ACTR1A, PPME1, PLK4, BTG2, CDC20, MCM10, BUB1, DUSP1, E2F1, CCNB1, AURKB, TTK, DLGAP5, CCNA2, YWHAG, CCNA1, PSMD5, BLM, TPD52L1, MELK, RRM2, TICRR, ATAD5, PLAGL1, RCC1, CCNE2, HECW2, KIF14, CDC25C, EIF4EBP1, CDKN2B, CDK2AP2, RGCC, NACC2	3624, 22974, 8318, 4085, 51512, 678, 1062, 1033, 10403, 5347, 1019, 990, 54443, 983, 4582, 1063, 9133, 2305, 10121, 51400, 10733, 7832, 991, 55388, 699, 1843, 1869, 891, 9212, 7272, 9787, 890, 7532, 8900, 5711, 641, 7164, 9833, 6241, 90381, 79915, 5325, 1104, 9134, 57520, 9928, 995, 1978, 1030, 10263, 28984, 138151
regulation of muscle contraction	GO:0006937	1.58274e-06	n/a	22	6.93249	157	STC1, PKP2, TNNC2, MYL9, CASQ1, NPNT, SLC9A1, MYH7, P2RX1, JUP, MYL2, PRKG1, CNN1, NPPA, HSPB6, MYL3, TNNT1, CAV1, DAPK3, F2R, SRF, GRK2	6781, 5318, 7125, 10398, 844, 255743, 6548, 4625, 5023, 3728, 4633, 5592, 1264, 4878, 126393, 4634, 7138, 857, 1613, 2149, 6722, 156
regulation of chromosome segregation	GO:0051983	1.79897e-06	n/a	16	3.97404	90	MAD2L1, CENPE, NDC80, PLK1, CDC6, CENPF, KNSTRN, BUB1, DUSP1, CCNB1, MKI67, AURKB, TTK, DLGAP5, KIF2C, HECW2	4085, 1062, 10403, 5347, 990, 1063, 90417, 699, 1843, 891, 4288, 9212, 7272, 9787, 11004, 57520
mitotic cell cycle checkpoint	GO:0007093	1.96346e-06	n/a	22	7.0208	159	MAD2L1, ZWILCH, GTSE1, NDC80, PLK1, CDK1, MUC1, CENPF, BTG2, BUB1, DUSP1, E2F1, CCNB1, AURKB, TTK, BLM, TICRR, PLAGL1, CDC25C, CDKN2B, TOP2A, RGCC	4085, 55055, 51512, 10403, 5347, 983, 4582, 1063, 7832, 699, 1843, 1869, 891, 9212, 7272, 641, 90381, 5325, 995, 1030, 7153, 28984
mitotic sister chromatid separation	GO:0051306	2.03961e-06	n/a	12	2.29611	52	MAD2L1, CENPE, NDC80, PLK1, CDC6, CENPF, BUB1, DUSP1, CCNB1, TTK, DLGAP5, HECW2	4085, 1062, 10403, 5347, 990, 1063, 699, 1843, 891, 7272, 9787, 57520
regulation of chromosome separation	GO:1905818	2.03961e-06	n/a	12	2.29611	52	MAD2L1, CENPE, NDC80, PLK1, CDC6, CENPF, BUB1, DUSP1, CCNB1, TTK, DLGAP5, HECW2	4085, 1062, 10403, 5347, 990, 1063, 699, 1843, 891, 7272, 9787, 57520
cell cycle	GO:0007049	2.12844e-06	n/a	120	79.3483	1797	MAPRE3, MYH10, BOP1, PCLAF, PDXP, TDRD1, INHBA, KIF20A, MYBL2, STK39, TPX2, MYH9, NCAPH, NUSAP1, CDCA2, CCNDBP1, CDC45, GINS2, CEP85, KATNB1, MAD2L1, TGFB2, ZWILCH, GTSE1, ZFP36L2, SKA1, OXSR1, KIF18A, CENPE, KNL1, CDKN3, NDC80, MAP2K3, PLK1, CDK4, CENPK, CDC6, ANLN, CDK1, MUC1, TOM1L2, PRKAA2, HJURP, CENPF, CCNB2, AVPI1, FOXM1, ACTR1A, OIP5, NUP133, PPME1, PLK4, KNSTRN, BTG2, CDC20, EXO1, CEP55,…	22924, 4628, 23246, 9768, 57026, 56165, 3624, 10112, 4605, 27347, 22974, 4627, 23397, 51203, 157313, 23582, 8318, 51659, 64793, 10300, 4085, 7042, 55055, 51512, 678, 220134, 9943, 81930, 1062, 57082, 1033, 10403, 5606, 5347, 1019, 64105, 990, 54443, 983, 4582, 146691, 5563, 55355, 1063, 9133, 60370, 2305, 10121, 11339, 55746, 51400, 10733, 90417, 7832, 991, 9156, 55165, 55388, 55143, 64151, 699, …
phosphorus metabolic process	GO:0006793	2.50824e-06	n/a	194	143.595	3252	MAPRE3, GRIK2, AASS, SEMA7A, EFR3B, UPRT, ACACA, NRAS, HACD1, CD36, PPP1R1A, UAP1L1, INPP5F, TJP2, PDXP, PPIP5K1, INPP5A, INHBA, HMGCR, IFNA1, RAPGEF1, MAPKAPK3, FASN, PTPN20, INHBE, STK39, MTM1, TPX2, ERBB4, ACSL4, GARS, ATP6V0A1, CDCA2, CEP85, INPP4B, LRP8, TGFB2, SRPX2, PTPRB, FAM20B, ZFP36L2, VEGFC, OXSR1, PLA2G15, CENPE, KNL1, CDKN3, SLC17A2, EPHA4, PHOSPHO1, LIPG, COX6A2, DUSP14, MAP2K3, AC…	22924, 2898, 10157, 8482, 22979, 139596, 31, 4893, 9200, 948, 5502, 91373, 22876, 9414, 57026, 9677, 3632, 3624, 3156, 3439, 2889, 7867, 2194, 26095, 83729, 27347, 4534, 22974, 2066, 2182, 2617, 535, 157313, 64793, 8821, 7804, 7042, 27286, 5787, 9917, 678, 7424, 9943, 23659, 1062, 57082, 1033, 10246, 2043, 162466, 9388, 1339, 11072, 5606, 55902, 255743, 5255, 3690, 5347, 64780, 1019, 990, 59338, …
spindle assembly checkpoint	GO:0071173	2.74642e-06	n/a	9	1.28052	29	MAD2L1, KNL1, NDC80, PLK1, CENPF, BUB1, DUSP1, CCNB1, TTK	4085, 57082, 10403, 5347, 1063, 699, 1843, 891, 7272
single-organism organelle organization	GO:1902589	3.29732e-06	n/a	111	72.5925	1644	MYH10, DSTN, MYOM1, ACTA1, PDXP, CSRP3, FRY, MTM1, PKP2, MYH9, NCAPH, NUSAP1, KATNB1, MAD2L1, ZWILCH, GAS2L3, MYBPC1, SDAD1, PDLIM7, SKA1, KIF18A, CENPE, KNL1, NDC80, CASQ1, FAM83H, PLK1, MICAL1, CENPK, CDC6, CDK1, PEX26, CAVIN3, PPP3CC, EPB41L4A, FHL3, CENPF, SLC9A1, CAMKK2, SORBS2, MAP1LC3A, BAIAP2, ACTR1A, NUP133, PLK4, VAT1, KNSTRN, CDC20, AKAP13, JAM3, INA, NCKAP5L, CEP55, PINK1, CDCA8, NCAP…	4628, 11034, 8736, 58, 57026, 8048, 10129, 4534, 5318, 4627, 23397, 51203, 10300, 4085, 55055, 283431, 4604, 55153, 9260, 220134, 81930, 1062, 57082, 10403, 844, 286077, 5347, 64780, 64105, 990, 983, 55670, 112464, 5533, 64097, 2275, 1063, 6548, 10645, 8470, 84557, 10458, 10121, 55746, 10733, 10493, 90417, 991, 11214, 83700, 9118, 57701, 55165, 65018, 55143, 64151, 699, 1843, 9645, 1869, 9882, 26…
regulation of muscle system process	GO:0090257	3.36105e-06	n/a	27	10.1117	229	STC1, PKP2, TNNC2, MYL9, CASQ1, NPNT, SLC9A1, MYH7, AKAP13, P2RX1, PRKCA, JUP, MYL2, PRKG1, CNN1, NPPA, HSPB6, MYL3, TNNT1, CAV1, SLN, MEF2A, DAPK3, DDX39B, F2R, SRF, GRK2	6781, 5318, 7125, 10398, 844, 255743, 6548, 4625, 11214, 5023, 5578, 3728, 4633, 5592, 1264, 4878, 126393, 4634, 7138, 857, 6588, 4205, 1613, 7919, 2149, 6722, 156
regulation of alcohol biosynthetic process	GO:1902930	3.57243e-06	n/a	13	2.82598	64	ACACA, HMGCR, FASN, HMGCS1, LSS, SREBF1, SQLE, DHCR7, SCD, ELOVL6, ERLIN1, FDPS, MVD	31, 3156, 2194, 3157, 4047, 6720, 6713, 1717, 6319, 79071, 10613, 2224, 4597
organelle organization	GO:0006996	4.07388e-06	n/a	213	161.743	3663	GLUD1, MYH10, CREBBP, BOP1, DSTN, ELMOD1, NUTF2, MYOM1, PCLAF, ACTA1, PDXP, CSRP3, FRY, KIF20A, SNX11, MYBL2, TP53INP2, MTM1, KRT31, TPX2, PKP2, MYH9, MSL3P1, ERBB4, NCAPH, CLN6, ATP6V0A1, NUSAP1, SNX12, HDAC5, CDC45, GINS2, CEP85, KATNB1, MAD2L1, ZWILCH, SMYD1, CTSC, GAS2L3, FAM20B, MYBPC1, SDAD1, PDLIM7, SKA1, KIF18A, CENPE, KNL1, HIST2H3C, NDC80, CASQ1, FAM83H, ACSS2, PLK1, MICAL1, CENPK, CDC6…	2746, 4628, 1387, 23246, 11034, 55531, 10204, 8736, 9768, 58, 57026, 8048, 10129, 10112, 29916, 4605, 58476, 4534, 3881, 22974, 5318, 4627, 151507, 2066, 23397, 54982, 535, 51203, 29934, 10014, 8318, 51659, 64793, 10300, 4085, 55055, 150572, 1075, 283431, 9917, 4604, 55153, 9260, 220134, 81930, 1062, 57082, 126961, 10403, 844, 286077, 55902, 5347, 64780, 64105, 990, 7422, 54443, 983, 9697, 4582, …
tissue development	GO:0009888	4.19084e-06	n/a	125	84.647	1917	MIR23A, MYH10, HAS2, MYF6, STC1, SGCG, MYOM1, COL12A1, ACTA1, TJP2, CSRP3, INHBA, HMGCR, RAPGEF1, FOXC2, PDLIM5, CRIP1, MTM1, KRT31, PKP2, ERBB4, KLHL40, TGFB2, CTNNBIP1, SMYD1, ITGB8, VEGFC, ITGA4, XBP1, EPHA4, PHOSPHO1, CASQ1, EMP1, LBH, FAM83H, NPNT, ITGB3, KRT80, CDK4, VEGFA, CDK1, CENPF, FRAS1, SLC9A1, MYH7, PKDCC, SORBS2, ITGA7, SEMA3A, VGLL2, JAG1, NUP133, PLK4, BTG2, AKAP13, FOLR1, TGFB1I…	407010, 4628, 3037, 4618, 6781, 6445, 8736, 1303, 58, 9414, 8048, 3624, 3156, 2889, 2303, 10611, 1396, 4534, 3881, 5318, 2066, 131377, 7042, 56998, 150572, 3696, 7424, 3676, 7494, 2043, 162466, 844, 2012, 81606, 286077, 255743, 3690, 144501, 1019, 7422, 983, 1063, 80144, 6548, 4625, 91461, 8470, 3679, 10371, 245806, 182, 55746, 10733, 7832, 11214, 2348, 7041, 23462, 5523, 135228, 8710, 166336, 18…
cardiac muscle tissue development	GO:0048738	4.208e-06	n/a	25	9.05198	205	MIR23A, MYH10, SGCG, CSRP3, FOXC2, PDLIM5, PKP2, ERBB4, TGFB2, VEGFA, CDK1, SLC9A1, MYH7, SORBS2, AKAP13, CCNB1, MYL2, NPPA, NRG1, MYL3, XIRP2, MEF2A, DDX39B, COL11A1, SRF	407010, 4628, 6445, 8048, 2303, 10611, 5318, 2066, 7042, 7422, 983, 6548, 4625, 8470, 11214, 891, 4633, 4878, 3084, 4634, 129446, 4205, 7919, 1301, 6722
regulation of mitotic cell cycle phase transition	GO:1901990	4.811e-06	n/a	35	15.3221	347	CDC45, MAD2L1, GTSE1, ZFP36L2, CENPE, NDC80, PLK1, CDK4, CDC6, ANLN, CDK1, MUC1, CENPF, BTG2, CDC20, BUB1, DUSP1, E2F1, CCNB1, AURKB, TTK, DLGAP5, CCNA2, PSMD5, BLM, TICRR, ATAD5, PLAGL1, HECW2, KIF14, CDC25C, CDKN2B, CDK2AP2, RGCC, NACC2	8318, 4085, 51512, 678, 1062, 10403, 5347, 1019, 990, 54443, 983, 4582, 1063, 7832, 991, 699, 1843, 1869, 891, 9212, 7272, 9787, 890, 5711, 641, 90381, 79915, 5325, 57520, 9928, 995, 1030, 10263, 28984, 138151
circulatory system development	GO:0072359	5.00489e-06	n/a	74	43.5378	986	MIR23A, MYH10, HAS2, SGCG, CSRP3, RAPGEF1, FOXC2, PDLIM5, CRIP1, PKP2, MYH9, ERBB4, HDAC5, SNX17, TGFB2, SRPX2, SMYD1, ITGB8, PTPRB, VEGFC, XBP1, ITGB3, VEGFA, CDK1, PRKD1, SLC9A1, MYH7, SORBS2, JAG1, GYS1, AKAP13, JAM3, FOLR1, HEY1, ADGRG1, SERPINB7, MICAL2, ITGA5, FAM129B, EGF, PRKCA, CCNB1, SEMA3C, UNC5B, CHI3L1, MYL2, MMP2, DHCR7, NPPA, NRG1, HSPB6, CTSH, CSPG4, MYL3, LTBP1, CAV1, XIRP2, MEF2…	407010, 4628, 3037, 6445, 8048, 2889, 2303, 10611, 1396, 5318, 4627, 2066, 10014, 9784, 7042, 27286, 150572, 3696, 5787, 7424, 7494, 3690, 7422, 983, 5587, 6548, 4625, 8470, 182, 2997, 11214, 83700, 2348, 23462, 9289, 8710, 9645, 3678, 64855, 1950, 5578, 891, 10512, 219699, 1116, 4633, 4313, 1717, 4878, 3084, 126393, 1512, 1464, 4634, 4052, 857, 129446, 4205, 4162, 6237, 165904, 7919, 1301, 83852…
cardiac cell development	GO:0055006	6.0105e-06	n/a	14	3.40001	77	MIR23A, MYH10, CSRP3, PDLIM5, VEGFA, CDK1, SORBS2, JAG1, CCNB1, MYL2, NPPA, MEF2A, DDX39B, SRF	407010, 4628, 8048, 10611, 7422, 983, 8470, 182, 891, 4633, 4878, 4205, 7919, 6722
alcohol metabolic process	GO:0006066	6.18823e-06	n/a	32	13.5559	307	ACACA, PPIP5K1, INPP5A, HMGCR, FASN, CLN6, INPP4B, INSIG2, SNX17, HMGCS1, ACSS2, LSS, PLCH1, INSIG1, NUDT11, PRKAA2, LDLR, DHCR24, MSMO1, SREBF1, ACLY, SQLE, DHCR7, PNPLA4, RDH5, SCD, ELOVL6, ERLIN1, FDPS, PLCD1, MVD, ALDH1B1	31, 9677, 3632, 3156, 2194, 54982, 8821, 51141, 9784, 3157, 55902, 4047, 23007, 3638, 55190, 5563, 3949, 1718, 6307, 6720, 47, 6713, 1717, 8228, 5959, 6319, 79071, 10613, 2224, 5333, 4597, 219
actin cytoskeleton organization	GO:0030036	6.22978e-06	n/a	50	25.8313	585	MYH10, DSTN, MYOM1, ACTA1, PDXP, CSRP3, FRY, MYH9, GAS2L3, MYBPC1, SDAD1, PDLIM7, CASQ1, MICAL1, CAVIN3, EPB41L4A, FHL3, SLC9A1, SORBS2, BAIAP2, AKAP13, JAM3, MICAL2, MYBPC2, CELSR1, KIF23, MYL2, PRKG1, CNN1, IGSF22, CNN2, DIAPH2, MYOM2, PPM1E, CARMIL1, XIRP2, ACTN4, TLN1, MEF2A, EHD2, XIRP1, DAPK3, SORBS1, LDB3, SRF, SEMA3E, AMOT, RGCC, DIAPH1, TMOD4	4628, 11034, 8736, 58, 57026, 8048, 10129, 4627, 283431, 4604, 55153, 9260, 844, 64780, 112464, 64097, 2275, 6548, 8470, 10458, 11214, 83700, 9645, 4606, 9620, 9493, 4633, 5592, 1264, 283284, 1265, 1730, 9172, 22843, 55604, 129446, 81, 7094, 4205, 30846, 165904, 1613, 10580, 11155, 6722, 9723, 154796, 28984, 1729, 29765
chromosome organization	GO:0051276	6.45676e-06	n/a	85	52.5015	1189	CREBBP, MSL3P1, NCAPH, NUSAP1, HDAC5, CDC45, GINS2, MAD2L1, ZWILCH, SMYD1, SKA1, KIF18A, CENPE, KNL1, HIST2H3C, NDC80, PLK1, CENPK, CDC6, VEGFA, CDK1, MUC1, PER1, PRKD1, PRKAA2, HJURP, CENPF, HIST1H2BM, OIP5, NUP133, KNSTRN, CDC20, EXO1, CEP55, PINK1, CDCA8, NCAPG, HIST2H2AB, HIST2H3D, BUB1, DUSP1, HIST1H2BB, HIST1H2AE, PRKCA, CCNB1, HIST1H2AI, EYA3, MKI67, HIST1H2BL, AURKB, KIF23, TTK, SREBF1, I…	1387, 151507, 23397, 51203, 10014, 8318, 51659, 4085, 55055, 150572, 220134, 81930, 1062, 57082, 126961, 10403, 5347, 64105, 990, 7422, 983, 4582, 5187, 5587, 5563, 55355, 1063, 8342, 11339, 55746, 90417, 991, 9156, 55165, 65018, 55143, 64151, 317772, 653604, 699, 1843, 3018, 3012, 5578, 891, 8329, 2140, 4288, 8340, 9212, 9493, 7272, 6720, 125476, 29128, 125997, 9787, 83990, 64591, 85453, 890, 88…
regulation of cell cycle	GO:0051726	6.55132e-06	n/a	79	47.7768	1082	MAPRE3, BOP1, PCLAF, PDXP, INHBA, MYBL2, STK39, TPX2, NUSAP1, CCNDBP1, CDC45, CEP85, MAD2L1, TGFB2, ZWILCH, GTSE1, ZFP36L2, OXSR1, CENPE, KNL1, CDKN3, NDC80, MAP2K3, PLK1, CDK4, CDC6, ANLN, CDK1, MUC1, TOM1L2, PRKAA2, CENPF, CCNB2, FOXM1, PLK4, KNSTRN, BTG2, CDC20, BUB1, DUSP1, E2F1, EGF, PRKCA, CCNB1, MKI67, AURKB, DHCR24, KIF23, TTK, BCL2L11, DLGAP5, BRIP1, CCNA2, PRR11, PSMD5, BLM, GDPD5, KIF1…	22924, 23246, 9768, 57026, 3624, 4605, 27347, 22974, 51203, 23582, 8318, 64793, 4085, 7042, 55055, 51512, 678, 9943, 1062, 57082, 1033, 10403, 5606, 5347, 1019, 990, 54443, 983, 4582, 146691, 5563, 1063, 9133, 2305, 10733, 90417, 7832, 991, 699, 1843, 1869, 1950, 5578, 891, 4288, 9212, 1718, 9493, 7272, 10018, 9787, 83990, 890, 55771, 5711, 641, 81544, 3832, 51514, 90381, 1613, 79915, 5325, 1104,…
regulation of mitotic sister chromatid segregation	GO:0033047	6.90806e-06	n/a	12	2.56105	58	MAD2L1, CENPE, NDC80, PLK1, CDC6, CENPF, BUB1, DUSP1, CCNB1, TTK, DLGAP5, HECW2	4085, 1062, 10403, 5347, 990, 1063, 699, 1843, 891, 7272, 9787, 57520
actin filament-based movement	GO:0030048	7.54023e-06	n/a	19	5.96106	135	MYH10, STC1, ACTA1, PKP2, MYH9, MYH2, TNNC2, MYBPC1, SLC9A1, MYH7, CACNA2D1, MYBPC2, JUP, MYL2, MYL3, TNNT1, CAV1, ACTN4, MYO5A	4628, 6781, 58, 5318, 4627, 4620, 7125, 4604, 6548, 4625, 781, 4606, 3728, 4633, 4634, 7138, 857, 81, 4644
single-organism process	GO:0044699	1.09544e-05	n/a	647	601.405	13620	MIR23A, MAPRE3, FLVCR2, GRIK2, AASS, CACNA1H, SEMA7A, GLUD1, CHAC1, MYH10, HAS2, PABPC4, EFR3B, CREBBP, PAQR5, BOP1, UPRT, MYF6, STC1, MGAT5, ACACA, NRAS, GPR1, DSTN, HACD1, SGCG, NUTF2, OR7A5, CD36, MYOM1, COL12A1, PYCR1, PPP1R1A, PCLAF, WIPF3, ATP7B, ACTA1, INPP5F, ADGRE2, CYP2J2, SOD3, COL6A3, TJP2, PDXP, CSRP3, TDRD1, FRY, SLC38A5, PPIP5K1, INPP5A, LOXL4, NOC3L, CNTN3, AGL, INHBA, HMGCR, IFNA…	407010, 22924, 55640, 2898, 10157, 8912, 8482, 2746, 79094, 4628, 3037, 8761, 22979, 1387, 54852, 23246, 139596, 4618, 6781, 4249, 31, 4893, 2825, 11034, 9200, 6445, 10204, 26659, 948, 8736, 1303, 5831, 5502, 9768, 644150, 540, 58, 22876, 30817, 1573, 6649, 1293, 9414, 57026, 8048, 56165, 10129, 92745, 9677, 3632, 84171, 64318, 5067, 178, 3624, 3156, 3439, 8418, 2889, 10112, 7867, 80303, 4605, 65…
cellular component assembly involved in morphogenesis	GO:0010927	1.10217e-05	n/a	16	4.54807	103	MYH10, MYOM1, ACTA1, CSRP3, MYBPC1, KNL1, CASQ1, AKAP13, MYBPC2, MYL2, IGSF22, MYOM2, MEF2A, LDB3, SRF, TMOD4	4628, 8736, 58, 8048, 4604, 57082, 844, 11214, 4606, 4633, 283284, 9172, 4205, 11155, 6722, 29765
protein depolymerization	GO:0051261	1.1326e-05	n/a	15	4.06235	92	DSTN, PDXP, KATNB1, KIF18A, MICAL1, NCKAP5L, MICAL2, SH3GL1, KIF2C, CARMIL1, SLN, STMN2, KIF14, KIF24, TMOD4	11034, 57026, 10300, 81930, 64780, 57701, 9645, 6455, 11004, 55604, 6588, 11075, 9928, 347240, 29765
cardiac muscle cell development	GO:0055013	1.18809e-05	n/a	13	3.13508	71	MIR23A, MYH10, CSRP3, PDLIM5, VEGFA, CDK1, SORBS2, CCNB1, MYL2, NPPA, MEF2A, DDX39B, SRF	407010, 4628, 8048, 10611, 7422, 983, 8470, 891, 4633, 4878, 4205, 7919, 6722
organic hydroxy compound biosynthetic process	GO:1901617	1.35406e-05	n/a	25	9.67016	219	CACNA1H, ACACA, PPIP5K1, HMGCR, FASN, INSIG2, TGFB2, HMGCS1, LSS, INSIG1, PRKAA2, DHCR24, MSMO1, SREBF1, ACLY, SQLE, DHCR7, STARD4, PNPO, SCD, ELOVL6, ERLIN1, FDPS, MVD, MYO5A	8912, 31, 9677, 3156, 2194, 51141, 7042, 3157, 4047, 3638, 5563, 1718, 6307, 6720, 47, 6713, 1717, 134429, 55163, 6319, 79071, 10613, 2224, 4597, 4644
regulation of lipid biosynthetic process	GO:0046890	1.38343e-05	n/a	21	7.3299	166	ACACA, HMGCR, FASN, INSIG2, HMGCS1, CDK4, LSS, INSIG1, PRKAA2, LDLR, SREBF1, SQLE, DHCR7, STARD4, FABP3, SCD, ELOVL6, ERLIN1, FDPS, SORBS1, MVD	31, 3156, 2194, 51141, 3157, 1019, 4047, 3638, 5563, 3949, 6720, 6713, 1717, 134429, 2170, 6319, 79071, 10613, 2224, 10580, 4597
regulation of steroid metabolic process	GO:0019218	1.41544e-05	n/a	16	4.63638	105	ACACA, HMGCR, FASN, INSIG2, HMGCS1, LSS, INSIG1, SREBF1, SQLE, DHCR7, STARD4, SCD, ELOVL6, ERLIN1, FDPS, MVD	31, 3156, 2194, 51141, 3157, 4047, 3638, 6720, 6713, 1717, 134429, 6319, 79071, 10613, 2224, 4597
cardiocyte differentiation	GO:0035051	1.74752e-05	n/a	19	6.31431	143	MIR23A, MYH10, CSRP3, PDLIM5, TGFB2, VEGFA, CDK1, SLC9A1, SORBS2, JAG1, AKAP13, FOLR1, CCNB1, MYL2, NPPA, NRG1, MEF2A, DDX39B, SRF	407010, 4628, 8048, 10611, 7042, 7422, 983, 6548, 8470, 182, 11214, 2348, 891, 4633, 4878, 3084, 4205, 7919, 6722
steroid biosynthetic process	GO:0006694	1.80099e-05	n/a	22	8.03639	182	CACNA1H, ACACA, HMGCR, FASN, INSIG2, HMGCS1, LSS, INSIG1, PRKAA2, DHCR24, HSD3B2, MSMO1, SREBF1, ACLY, SQLE, DHCR7, STARD4, SCD, ELOVL6, ERLIN1, FDPS, MVD	8912, 31, 3156, 2194, 51141, 3157, 4047, 3638, 5563, 1718, 3284, 6307, 6720, 47, 6713, 1717, 134429, 6319, 79071, 10613, 2224, 4597
regulation of system process	GO:0044057	1.8567e-05	n/a	45	23.2702	527	CACNA1H, STC1, CYP2J2, CSRP3, INHBA, STK39, PKP2, MGLL, SLC22A5, TNNC2, CACNG4, TGFB2, MYL9, ITPR2, CASQ1, NPNT, SLC9A1, MYH7, SEMA3A, HSPB7, AKAP13, SGK1, CACNA2D1, P2RX1, PRKCA, JUP, MYL2, SREBF1, PRKG1, CNN1, HBEGF, CACNG1, NPPA, NRG1, HSPB6, MYL3, TNNT1, CAV1, SLN, MEF2A, DAPK3, DDX39B, F2R, SRF, GRK2	8912, 6781, 1573, 8048, 3624, 27347, 5318, 11343, 6584, 7125, 27092, 7042, 10398, 3709, 844, 255743, 6548, 4625, 10371, 27129, 11214, 6446, 781, 5023, 5578, 3728, 4633, 6720, 5592, 1264, 1839, 786, 4878, 3084, 126393, 4634, 7138, 857, 6588, 4205, 1613, 7919, 2149, 6722, 156
chromosome separation	GO:0051304	1.89405e-05	n/a	13	3.26754	74	MAD2L1, CENPE, NDC80, PLK1, CDC6, CENPF, BUB1, DUSP1, CCNB1, TTK, DLGAP5, HECW2, TOP2A	4085, 1062, 10403, 5347, 990, 1063, 699, 1843, 891, 7272, 9787, 57520, 7153
mitotic spindle assembly checkpoint	GO:0007094	1.96989e-05	n/a	8	1.23637	28	MAD2L1, NDC80, PLK1, CENPF, BUB1, DUSP1, CCNB1, TTK	4085, 10403, 5347, 1063, 699, 1843, 891, 7272
striated muscle contraction	GO:0006941	2.18261e-05	n/a	21	7.55068	171	STC1, MYOM1, CSRP3, PKP2, TNNC2, MYBPC1, CASQ1, MAP2K3, SLC9A1, MYH7, CACNA2D1, MYBPC2, JUP, MYL2, NPPA, IGSF22, MYL3, MYOM2, TNNT1, CAV1, GRK2	6781, 8736, 8048, 5318, 7125, 4604, 844, 5606, 6548, 4625, 781, 4606, 3728, 4633, 4878, 283284, 4634, 9172, 7138, 857, 156
skeletal muscle tissue development	GO:0007519	2.18368e-05	n/a	20	6.97665	158	MYF6, MYOM1, ACTA1, CSRP3, HMGCR, MTM1, KLHL40, SMYD1, CASQ1, VGLL2, BTG2, FAM129B, KIAA1161, SAP30, MYL3, MYOM2, DNER, CAV1, IGSF8, HDAC9	4618, 8736, 58, 8048, 3156, 4534, 131377, 150572, 844, 245806, 7832, 64855, 57462, 8819, 4634, 9172, 92737, 857, 93185, 9734
regulation of cell cycle phase transition	GO:1901987	2.30232e-05	n/a	35	16.4702	373	CDC45, MAD2L1, GTSE1, ZFP36L2, CENPE, NDC80, PLK1, CDK4, CDC6, ANLN, CDK1, MUC1, CENPF, BTG2, CDC20, BUB1, DUSP1, E2F1, CCNB1, AURKB, TTK, DLGAP5, CCNA2, PSMD5, BLM, TICRR, ATAD5, PLAGL1, HECW2, KIF14, CDC25C, CDKN2B, CDK2AP2, RGCC, NACC2	8318, 4085, 51512, 678, 1062, 10403, 5347, 1019, 990, 54443, 983, 4582, 1063, 7832, 991, 699, 1843, 1869, 891, 9212, 7272, 9787, 890, 5711, 641, 90381, 79915, 5325, 57520, 9928, 995, 1030, 10263, 28984, 138151
negative regulation of mitotic nuclear division	GO:0045839	2.55074e-05	n/a	10	2.03118	46	MAD2L1, NDC80, PLK1, TOM1L2, CENPF, BUB1, DUSP1, CCNB1, TTK, RGCC	4085, 10403, 5347, 146691, 1063, 699, 1843, 891, 7272, 28984
myosin filament organization	GO:0031033	2.58187e-05	n/a	6	0.66234	15	MYOM1, MYBPC1, MYBPC2, IGSF22, MYOM2, DAPK3	8736, 4604, 4606, 283284, 9172, 1613
peptidyl-threonine phosphorylation	GO:0018107	2.88197e-05	n/a	16	4.90132	111	STK39, OXSR1, PLK1, CDK1, PRKD1, CAMKK2, EGF, PRKCA, CHI3L1, TTK, DCLK2, SBK1, DAPK3, CEMIP, HASPIN, GRK2	27347, 9943, 5347, 983, 5587, 10645, 1950, 5578, 1116, 7272, 166614, 388228, 1613, 57214, 83903, 156
attachment of spindle microtubules to kinetochore	GO:0008608	3.42957e-05	n/a	8	1.32468	30	CENPE, KNL1, NDC80, KNSTRN, CCNB1, AURKB, KIF2C, SGO1	1062, 57082, 10403, 90417, 891, 9212, 11004, 151648
fatty-acyl-CoA biosynthetic process	GO:0046949	3.42957e-05	n/a	8	1.32468	30	ACACA, HACD1, FASN, ACSL4, ACLY, SCD, ELOVL6, SLC25A1	31, 9200, 2194, 2182, 47, 6319, 79071, 6576
mitotic spindle checkpoint	GO:0071174	3.42957e-05	n/a	8	1.32468	30	MAD2L1, NDC80, PLK1, CENPF, BUB1, DUSP1, CCNB1, TTK	4085, 10403, 5347, 1063, 699, 1843, 891, 7272
dichotomous subdivision of an epithelial terminal unit	GO:0060600	3.46534e-05	n/a	5	0.44156	10	SEMA3A, AREG, SEMA3C, CELSR1, CTSH	10371, 374, 10512, 9620, 1512
system development	GO:0048731	3.74247e-05	n/a	249	200.468	4540	MIR23A, CACNA1H, SEMA7A, GLUD1, CHAC1, MYH10, HAS2, UPRT, MYF6, STC1, NRAS, SGCG, MYOM1, COL12A1, ATP7B, ACTA1, INPP5F, COL6A3, TJP2, CSRP3, FRY, CNTN3, INHBA, HMGCR, IFNA1, RAPGEF1, EFHD1, RAPH1, FASN, DPYSL4, FOXC2, TIMM8A, DRP2, PDLIM5, CRIP1, MTM1, NPAS2, KRT31, PKP2, MYH9, ERBB4, MCF2, ACSL4, LGALS1, HDAC5, KATNB1, FSTL3, KLHL40, LRP8, INSIG2, SNX17, TGFB2, SRPX2, CTNNBIP1, SMYD1, HMGCS1, IT…	407010, 8912, 8482, 2746, 79094, 4628, 3037, 139596, 4618, 6781, 4893, 6445, 8736, 1303, 540, 58, 22876, 1293, 9414, 8048, 10129, 5067, 3624, 3156, 3439, 2889, 80303, 65059, 2194, 10570, 2303, 1678, 1821, 10611, 1396, 4534, 4862, 3881, 5318, 4627, 2066, 4168, 2182, 3956, 10014, 10300, 10272, 131377, 7804, 51141, 9784, 7042, 27286, 56998, 150572, 3157, 3696, 5787, 8128, 8292, 678, 7424, 9260, 3676…
muscle filament sliding	GO:0030049	3.90881e-05	n/a	9	1.72208	39	ACTA1, MYH2, TNNC2, MYBPC1, MYH7, MYBPC2, MYL2, MYL3, TNNT1	58, 4620, 7125, 4604, 4625, 4606, 4633, 4634, 7138
actin-myosin filament sliding	GO:0033275	3.90881e-05	n/a	9	1.72208	39	ACTA1, MYH2, TNNC2, MYBPC1, MYH7, MYBPC2, MYL2, MYL3, TNNT1	58, 4620, 7125, 4604, 4625, 4606, 4633, 4634, 7138
supramolecular fiber organization	GO:0097435	3.93957e-05	n/a	46	24.7274	560	MYH10, DSTN, CD36, MYOM1, COL12A1, ACTA1, PDXP, CSRP3, FRY, FOXC2, MTM1, PKP2, KATNB1, TGFB2, MYBPC1, KIF18A, CASQ1, MICAL1, SLC9A1, SORBS2, BAIAP2, AKAP13, NCKAP5L, MICAL2, LDLR, MYBPC2, MYL2, SERPINH1, IGSF22, DIAPH2, MYOM2, KIF2C, PPM1E, CARMIL1, ACTN4, MEF2A, STMN2, SORBS1, COL11A1, KIF14, LDB3, SRF, RGCC, KIF24, DIAPH1, TMOD4	4628, 11034, 948, 8736, 1303, 58, 57026, 8048, 10129, 2303, 4534, 5318, 10300, 7042, 4604, 81930, 844, 64780, 6548, 8470, 10458, 11214, 57701, 9645, 3949, 4606, 4633, 871, 283284, 1730, 9172, 11004, 22843, 55604, 81, 4205, 11075, 10580, 1301, 9928, 11155, 6722, 28984, 347240, 1729, 29765
skeletal muscle organ development	GO:0060538	4.11102e-05	n/a	20	7.28574	165	MYF6, MYOM1, ACTA1, CSRP3, HMGCR, MTM1, KLHL40, SMYD1, CASQ1, VGLL2, BTG2, FAM129B, KIAA1161, SAP30, MYL3, MYOM2, DNER, CAV1, IGSF8, HDAC9	4618, 8736, 58, 8048, 3156, 4534, 131377, 150572, 844, 245806, 7832, 64855, 57462, 8819, 4634, 9172, 92737, 857, 93185, 9734
regulation of sister chromatid segregation	GO:0033045	4.37577e-05	n/a	12	3.04676	69	MAD2L1, CENPE, NDC80, PLK1, CDC6, CENPF, BUB1, DUSP1, CCNB1, TTK, DLGAP5, HECW2	4085, 1062, 10403, 5347, 990, 1063, 699, 1843, 891, 7272, 9787, 57520
negative regulation of mitotic metaphase/anaphase transition	GO:0045841	4.44474e-05	n/a	8	1.36884	31	MAD2L1, NDC80, PLK1, CENPF, BUB1, DUSP1, CCNB1, TTK	4085, 10403, 5347, 1063, 699, 1843, 891, 7272
peptidyl-threonine modification	GO:0018210	4.49136e-05	n/a	16	5.07794	115	STK39, OXSR1, PLK1, CDK1, PRKD1, CAMKK2, EGF, PRKCA, CHI3L1, TTK, DCLK2, SBK1, DAPK3, CEMIP, HASPIN, GRK2	27347, 9943, 5347, 983, 5587, 10645, 1950, 5578, 1116, 7272, 166614, 388228, 1613, 57214, 83903, 156
cardiac muscle cell differentiation	GO:0055007	4.49136e-05	n/a	16	5.07794	115	MIR23A, MYH10, CSRP3, PDLIM5, VEGFA, CDK1, SLC9A1, SORBS2, AKAP13, CCNB1, MYL2, NPPA, NRG1, MEF2A, DDX39B, SRF	407010, 4628, 8048, 10611, 7422, 983, 6548, 8470, 11214, 891, 4633, 4878, 3084, 4205, 7919, 6722
negative regulation of mitotic cell cycle phase transition	GO:1901991	4.54363e-05	n/a	24	9.75847	221	MAD2L1, GTSE1, ZFP36L2, NDC80, PLK1, CDK1, MUC1, CENPF, BTG2, BUB1, DUSP1, E2F1, CCNB1, AURKB, TTK, PSMD5, BLM, TICRR, PLAGL1, CDC25C, CDKN2B, CDK2AP2, RGCC, NACC2	4085, 51512, 678, 10403, 5347, 983, 4582, 1063, 7832, 699, 1843, 1869, 891, 9212, 7272, 5711, 641, 90381, 5325, 995, 1030, 10263, 28984, 138151
anatomical structure development	GO:0048856	4.65857e-05	n/a	297	246.479	5582	MIR23A, CACNA1H, SEMA7A, GLUD1, CHAC1, MYH10, HAS2, CREBBP, PAQR5, UPRT, MYF6, STC1, NRAS, HACD1, SGCG, CD36, MYOM1, COL12A1, WIPF3, ATP7B, ACTA1, INPP5F, COL6A3, TJP2, CSRP3, TDRD1, FRY, CNTN3, INHBA, HMGCR, IFNA1, RAPGEF1, EFHD1, RAPH1, FASN, DPYSL4, FOXC2, TIMM8A, INHBE, DRP2, PDLIM5, CRIP1, MTM1, NPAS2, KRT31, PKP2, MYH9, ERBB4, MCF2, ACSL4, LGALS1, HDAC5, KATNB1, FSTL3, KLHL40, ADAMTS9, LRP8…	407010, 8912, 8482, 2746, 79094, 4628, 3037, 1387, 54852, 139596, 4618, 6781, 4893, 9200, 6445, 948, 8736, 1303, 644150, 540, 58, 22876, 1293, 9414, 8048, 56165, 10129, 5067, 3624, 3156, 3439, 2889, 80303, 65059, 2194, 10570, 2303, 1678, 83729, 1821, 10611, 1396, 4534, 4862, 3881, 5318, 4627, 2066, 4168, 2182, 3956, 10014, 10300, 10272, 131377, 56999, 7804, 51141, 9784, 7042, 27286, 56998, 150572…
animal organ development	GO:0048513	4.8509e-05	n/a	188	144.964	3283	MIR23A, CACNA1H, SEMA7A, GLUD1, MYH10, HAS2, UPRT, MYF6, STC1, SGCG, MYOM1, ATP7B, ACTA1, COL6A3, TJP2, CSRP3, INHBA, HMGCR, IFNA1, FASN, FOXC2, PDLIM5, CRIP1, MTM1, KRT31, PKP2, MYH9, ERBB4, LGALS1, HDAC5, FSTL3, KLHL40, LRP8, INSIG2, SNX17, TGFB2, CTNNBIP1, SMYD1, HMGCS1, ITGB8, ZFP36L2, VEGFC, ITGA4, KIF18A, XBP1, EPHA4, PHOSPHO1, CASQ1, LBH, FAM83H, NPNT, KRT80, CDK4, PLEKHA1, VEGFA, ANLN, CD…	407010, 8912, 8482, 2746, 4628, 3037, 139596, 4618, 6781, 6445, 8736, 540, 58, 1293, 9414, 8048, 3624, 3156, 3439, 2194, 2303, 10611, 1396, 4534, 3881, 5318, 4627, 2066, 3956, 10014, 10272, 131377, 7804, 51141, 9784, 7042, 56998, 150572, 3157, 3696, 678, 7424, 3676, 81930, 7494, 2043, 162466, 844, 81606, 286077, 255743, 144501, 1019, 59338, 7422, 54443, 983, 3638, 5533, 2275, 1063, 284612, 80144,…
phosphate-containing compound metabolic process	GO:0006796	4.93168e-05	n/a	182	139.577	3161	MAPRE3, GRIK2, SEMA7A, EFR3B, UPRT, NRAS, CD36, PPP1R1A, INPP5F, TJP2, PDXP, PPIP5K1, INPP5A, INHBA, HMGCR, IFNA1, RAPGEF1, MAPKAPK3, PTPN20, INHBE, STK39, MTM1, TPX2, ERBB4, GARS, ATP6V0A1, CDCA2, CEP85, INPP4B, LRP8, TGFB2, SRPX2, PTPRB, FAM20B, ZFP36L2, VEGFC, OXSR1, PLA2G15, CENPE, KNL1, CDKN3, SLC17A2, EPHA4, PHOSPHO1, LIPG, COX6A2, DUSP14, MAP2K3, NPNT, PHKA1, ITGB3, PLK1, MICAL1, CDK4, CDC…	22924, 2898, 8482, 22979, 139596, 4893, 948, 5502, 22876, 9414, 57026, 9677, 3632, 3624, 3156, 3439, 2889, 7867, 26095, 83729, 27347, 4534, 22974, 2066, 2617, 535, 157313, 64793, 8821, 7804, 7042, 27286, 5787, 9917, 678, 7424, 9943, 23659, 1062, 57082, 1033, 10246, 2043, 162466, 9388, 1339, 11072, 5606, 255743, 5255, 3690, 5347, 64780, 1019, 990, 59338, 7422, 983, 64943, 90441, 23007, 5187, 11246…
DNA packaging	GO:0006323	5.28799e-05	n/a	23	9.2286	209	NCAPH, NUSAP1, KNL1, HIST2H3C, CENPK, CDK1, HJURP, HIST1H2BM, OIP5, NCAPG, HIST2H3D, HIST1H2BB, CCNB1, HIST1H2BL, TSPY2, TSPYL5, CENPU, CENPI, IPO4, HIST1H1B, HIST1H4L, HIST2H3A, TOP2A	23397, 51203, 57082, 126961, 64105, 983, 55355, 8342, 11339, 64151, 653604, 3018, 891, 8340, 64591, 85453, 79682, 2491, 79711, 3009, 8368, 333932, 7153
negative regulation of metaphase/anaphase transition of cell cycle	GO:1902100	5.69857e-05	n/a	8	1.41299	32	MAD2L1, NDC80, PLK1, CENPF, BUB1, DUSP1, CCNB1, TTK	4085, 10403, 5347, 1063, 699, 1843, 891, 7272
blood vessel endothelial cell migration	GO:0043534	5.83286e-05	n/a	13	3.62079	82	FOXC2, MYH9, HDAC5, SRPX2, VEGFC, VEGFA, PRKD1, PRKCA, SRF, HDAC9, AMOT, NR4A1, RGCC	2303, 4627, 10014, 27286, 7424, 7422, 5587, 5578, 6722, 9734, 154796, 3164, 28984
protein localization to kinetochore	GO:0034501	5.91658e-05	n/a	6	0.750652	17	KNL1, NDC80, CDK1, AURKB, TTK, HASPIN	57082, 10403, 983, 9212, 7272, 83903
circulatory system process	GO:0003013	6.28351e-05	n/a	43	23.0053	521	CACNA1H, STC1, SGCG, CYP2J2, CSRP3, HMGCR, FOXC2, STK39, PKP2, CACNG4, TGFB2, CTNNBIP1, VEGFC, ITPR2, CASQ1, MAP2K3, SLC9A1, MYH7, CYP4F2, SEMA3A, MME, HSPB7, NPY6R, AKAP13, SGK1, CACNA2D1, P2RX1, JUP, MYL2, SREBF1, PRKG1, CYSLTR1, HBEGF, CACNG1, NPPA, MYL3, CAV1, MEF2A, P2RY2, F2R, GRK2, ACTA2, PDE2A	8912, 6781, 6445, 1573, 8048, 3156, 2303, 27347, 5318, 27092, 7042, 56998, 7424, 3709, 844, 5606, 6548, 4625, 8529, 10371, 4311, 27129, 4888, 11214, 6446, 781, 5023, 3728, 4633, 6720, 5592, 10800, 1839, 786, 4878, 4634, 857, 4205, 5029, 2149, 156, 59, 5138
regulation of cell cycle process	GO:0010564	6.40956e-05	n/a	49	27.465	622	PDXP, TPX2, NUSAP1, CDC45, CEP85, MAD2L1, GTSE1, ZFP36L2, CENPE, NDC80, PLK1, CDK4, CDC6, ANLN, CDK1, MUC1, TOM1L2, CENPF, FOXM1, PLK4, KNSTRN, BTG2, CDC20, BUB1, DUSP1, E2F1, EGF, CCNB1, MKI67, AURKB, KIF23, TTK, DLGAP5, CCNA2, PSMD5, BLM, KIF11, TICRR, DAPK3, ATAD5, PLAGL1, RCC1, HECW2, KIF14, CDC25C, CDKN2B, CDK2AP2, RGCC, NACC2	57026, 22974, 51203, 8318, 64793, 4085, 51512, 678, 1062, 10403, 5347, 1019, 990, 54443, 983, 4582, 146691, 1063, 2305, 10733, 90417, 7832, 991, 699, 1843, 1869, 1950, 891, 4288, 9212, 9493, 7272, 9787, 890, 5711, 641, 3832, 90381, 1613, 79915, 5325, 1104, 57520, 9928, 995, 1030, 10263, 28984, 138151
acyl-CoA biosynthetic process	GO:0071616	6.54757e-05	n/a	10	2.25196	51	ACACA, HACD1, FASN, ACSL4, ACSS2, PDHA1, ACLY, SCD, ELOVL6, SLC25A1	31, 9200, 2194, 2182, 55902, 5160, 47, 6319, 79071, 6576
thioester biosynthetic process	GO:0035384	6.54757e-05	n/a	10	2.25196	51	ACACA, HACD1, FASN, ACSL4, ACSS2, PDHA1, ACLY, SCD, ELOVL6, SLC25A1	31, 9200, 2194, 2182, 55902, 5160, 47, 6319, 79071, 6576
single-multicellular organism process	GO:0044707	6.61048e-05	n/a	325	274.474	6216	MIR23A, CACNA1H, SEMA7A, GLUD1, CHAC1, MYH10, HAS2, PABPC4, CREBBP, PAQR5, UPRT, MYF6, STC1, ACACA, NRAS, HACD1, SGCG, NUTF2, CD36, MYOM1, COL12A1, WIPF3, ATP7B, ACTA1, INPP5F, COL6A3, TJP2, CSRP3, TDRD1, FRY, CNTN3, INHBA, HMGCR, IFNA1, RAPGEF1, EFHD1, RAPH1, FASN, DPYSL4, TP53INP2, FOXC2, TIMM8A, STK39, DRP2, PDLIM5, CRIP1, TMEM173, MTM1, NPAS2, KRT31, PKP2, MYH9, ERBB4, MCF2, ACSL4, SCN3A, SLC…	407010, 8912, 8482, 2746, 79094, 4628, 3037, 8761, 1387, 54852, 139596, 4618, 6781, 31, 4893, 9200, 6445, 10204, 948, 8736, 1303, 644150, 540, 58, 22876, 1293, 9414, 8048, 56165, 10129, 5067, 3624, 3156, 3439, 2889, 80303, 65059, 2194, 10570, 58476, 2303, 1678, 27347, 1821, 10611, 1396, 340061, 4534, 4862, 3881, 5318, 4627, 2066, 4168, 2182, 6328, 6584, 22875, 7125, 27092, 3956, 10014, 10300, 102…
anatomical structure formation involved in morphogenesis	GO:0048646	7.74081e-05	n/a	71	44.8183	1015	CACNA1H, MYH10, MYF6, CD36, MYOM1, COL12A1, ACTA1, CSRP3, INHBA, FOXC2, MYH9, HDAC5, TGFB2, SRPX2, PTPRB, MYBPC1, VEGFC, ITGA4, XBP1, KNL1, CASQ1, ITGB3, VEGFA, PRKD1, ITGA7, JAG1, AKAP13, JAM3, FOLR1, HEY1, ADGRG1, CD109, DUSP1, ITGA5, FAM129B, EGF, PRKCA, SEMA3C, UNC5B, MYBPC2, CHI3L1, CELSR1, MYL2, MMP2, BCL2L11, MMP15, TRAF6, CNNM4, SOCS7, HSPB6, IGSF22, ATP8B1, CTSH, CSPG4, MYOM2, CAV1, MEF2…	8912, 4628, 4618, 948, 8736, 1303, 58, 8048, 3624, 2303, 4627, 10014, 7042, 27286, 5787, 4604, 7424, 3676, 7494, 57082, 844, 3690, 7422, 5587, 3679, 182, 11214, 83700, 2348, 23462, 9289, 135228, 1843, 3678, 64855, 1950, 5578, 10512, 219699, 4606, 1116, 9620, 4633, 4313, 10018, 4324, 7189, 26504, 30837, 126393, 283284, 5205, 1512, 1464, 9172, 857, 4205, 1847, 4162, 30846, 6237, 1301, 5333, 11155, …
response to wounding	GO:0009611	8.0493e-05	n/a	51	29.2313	662	MYH10, PABPC4, MYF6, CD36, INPP5F, HMGCR, IFNA1, FOXC2, MYH9, ERBB4, MYH2, ENPP4, LGALS1, TGFB2, ZFP36L2, XBP1, HIST2H3C, MYL9, EPHA4, ITPR2, LBH, ITGB3, MICAL1, CDK1, AHNAK2, FBLN1, CYP4F2, JAM3, FOLR1, CD109, HIST2H3D, ITGA5, P2RX1, PRKCA, CCNB1, CELSR1, PRKG1, HBEGF, GJD4, PRKCQ, NRG1, CARMIL1, TFPI2, CAV1, TLN1, A2M, MCAM, EHD2, HIST2H3A, F2R, SRF	4628, 8761, 4618, 948, 22876, 3156, 3439, 2303, 4627, 2066, 4620, 22875, 3956, 7042, 678, 7494, 126961, 10398, 2043, 3709, 81606, 3690, 64780, 983, 113146, 2192, 8529, 83700, 2348, 135228, 653604, 3678, 5023, 5578, 891, 9620, 5592, 1839, 219770, 5588, 3084, 55604, 7980, 857, 7094, 2, 4162, 30846, 333932, 2149, 6722
organic hydroxy compound metabolic process	GO:1901615	8.35423e-05	n/a	40	21.1066	478	CACNA1H, ACACA, PDXP, PPIP5K1, INPP5A, HMGCR, FASN, CLN6, INPP4B, INSIG2, SNX17, TGFB2, HMGCS1, ACSS2, LSS, PLCH1, INSIG1, NUDT11, PRKAA2, CYP4F2, LDLR, DHCR24, MSMO1, SREBF1, ACLY, SQLE, DHCR7, STARD4, PNPLA4, ATP8B1, PNPO, RDH5, SCD, ELOVL6, ERLIN1, FDPS, PLCD1, MVD, MYO5A, ALDH1B1	8912, 31, 57026, 9677, 3632, 3156, 2194, 54982, 8821, 51141, 9784, 7042, 3157, 55902, 4047, 23007, 3638, 55190, 5563, 8529, 3949, 1718, 6307, 6720, 47, 6713, 1717, 134429, 8228, 5205, 55163, 5959, 6319, 79071, 10613, 2224, 5333, 4597, 4644, 219
positive regulation of protein depolymerization	GO:1901881	8.54389e-05	n/a	6	0.794808	18	DSTN, PDXP, KATNB1, CARMIL1, SLN, STMN2	11034, 57026, 10300, 55604, 6588, 11075
heart process	GO:0003015	9.08679e-05	n/a	27	12.1429	275	CACNA1H, STC1, SGCG, CYP2J2, CSRP3, PKP2, CACNG4, TGFB2, ITPR2, CASQ1, MAP2K3, SLC9A1, MYH7, SEMA3A, HSPB7, AKAP13, CACNA2D1, JUP, MYL2, SREBF1, HBEGF, CACNG1, NPPA, MYL3, CAV1, MEF2A, GRK2	8912, 6781, 6445, 1573, 8048, 5318, 27092, 7042, 3709, 844, 5606, 6548, 4625, 10371, 27129, 11214, 781, 3728, 4633, 6720, 1839, 786, 4878, 4634, 857, 4205, 156
negative regulation of mitotic sister chromatid separation	GO:2000816	9.09563e-05	n/a	8	1.5013	34	MAD2L1, NDC80, PLK1, CENPF, BUB1, DUSP1, CCNB1, TTK	4085, 10403, 5347, 1063, 699, 1843, 891, 7272
negative regulation of cell cycle phase transition	GO:1901988	9.18887e-05	n/a	24	10.2	231	MAD2L1, GTSE1, ZFP36L2, NDC80, PLK1, CDK1, MUC1, CENPF, BTG2, BUB1, DUSP1, E2F1, CCNB1, AURKB, TTK, PSMD5, BLM, TICRR, PLAGL1, CDC25C, CDKN2B, CDK2AP2, RGCC, NACC2	4085, 51512, 678, 10403, 5347, 983, 4582, 1063, 7832, 699, 1843, 1869, 891, 9212, 7272, 5711, 641, 90381, 5325, 995, 1030, 10263, 28984, 138151
multicellular organism development	GO:0007275	9.19777e-05	n/a	273	225.681	5111	MIR23A, CACNA1H, SEMA7A, GLUD1, CHAC1, MYH10, HAS2, CREBBP, PAQR5, UPRT, MYF6, STC1, NRAS, HACD1, SGCG, MYOM1, COL12A1, WIPF3, ATP7B, ACTA1, INPP5F, COL6A3, TJP2, CSRP3, TDRD1, FRY, CNTN3, INHBA, HMGCR, IFNA1, RAPGEF1, EFHD1, RAPH1, FASN, DPYSL4, FOXC2, TIMM8A, DRP2, PDLIM5, CRIP1, MTM1, NPAS2, KRT31, PKP2, MYH9, ERBB4, MCF2, ACSL4, LGALS1, HDAC5, KATNB1, FSTL3, KLHL40, ADAMTS9, LRP8, INSIG2, SNX…	407010, 8912, 8482, 2746, 79094, 4628, 3037, 1387, 54852, 139596, 4618, 6781, 4893, 9200, 6445, 8736, 1303, 644150, 540, 58, 22876, 1293, 9414, 8048, 56165, 10129, 5067, 3624, 3156, 3439, 2889, 80303, 65059, 2194, 10570, 2303, 1678, 1821, 10611, 1396, 4534, 4862, 3881, 5318, 4627, 2066, 4168, 2182, 3956, 10014, 10300, 10272, 131377, 56999, 7804, 51141, 9784, 7042, 27286, 56998, 150572, 3157, 3696…
sarcomere organization	GO:0045214	0.000107283	n/a	9	1.94286	44	MYOM1, MYBPC1, CASQ1, AKAP13, MYBPC2, IGSF22, MYOM2, LDB3, SRF	8736, 4604, 844, 11214, 4606, 283284, 9172, 11155, 6722
endoderm formation	GO:0001706	0.000108843	n/a	10	2.38442	54	COL12A1, INHBA, ITGA4, ITGA7, DUSP1, ITGA5, MMP2, MMP15, DUSP5, COL11A1	1303, 3624, 3676, 3679, 1843, 3678, 4313, 4324, 1847, 1301
negative regulation of chromosome separation	GO:1905819	0.000113382	n/a	8	1.54546	35	MAD2L1, NDC80, PLK1, CENPF, BUB1, DUSP1, CCNB1, TTK	4085, 10403, 5347, 1063, 699, 1843, 891, 7272
positive regulation of cell migration involved in sprouting angiogenesis	GO:0090050	0.000118584	n/a	4	0.309092	7	FOXC2, SRPX2, VEGFA, HDAC9	2303, 27286, 7422, 9734
wound healing	GO:0042060	0.000125226	n/a	44	24.4624	554	MYH10, PABPC4, MYF6, CD36, HMGCR, IFNA1, FOXC2, MYH9, ERBB4, MYH2, ENPP4, TGFB2, XBP1, HIST2H3C, MYL9, ITPR2, LBH, ITGB3, MICAL1, AHNAK2, FBLN1, CYP4F2, CD109, HIST2H3D, ITGA5, P2RX1, PRKCA, CCNB1, CELSR1, PRKG1, HBEGF, GJD4, PRKCQ, NRG1, CARMIL1, TFPI2, CAV1, TLN1, A2M, MCAM, EHD2, HIST2H3A, F2R, SRF	4628, 8761, 4618, 948, 3156, 3439, 2303, 4627, 2066, 4620, 22875, 7042, 7494, 126961, 10398, 3709, 81606, 3690, 64780, 113146, 2192, 8529, 135228, 653604, 3678, 5023, 5578, 891, 9620, 5592, 1839, 219770, 5588, 3084, 55604, 7980, 857, 7094, 2, 4162, 30846, 333932, 2149, 6722
regulation of kinase activity	GO:0043549	0.000128384	n/a	60	36.7819	833	MAPRE3, PPP1R1A, HMGCR, RAPGEF1, MAPKAPK3, STK39, TPX2, CEP85, LRP8, TGFB2, OXSR1, CENPE, CDKN3, EPHA4, DUSP14, MAP2K3, ITGB3, PLK1, CDK4, CDC6, VEGFA, CDK1, ZNF622, PRKD1, CAMKK2, VAC14, ARAF, RGS4, AVPI1, AKAP13, PINK1, DUSP1, DUSP8, EGF, CCNB1, GPRC5A, CHI3L1, TRAF6, CCNA2, YWHAG, SOCS7, NRG1, BLM, TPD52L1, CSPG4, PPM1E, CAV1, CD24, GPRC5B, DUSP5, CCNE2, CEMIP, KIF14, F2R, CDC25C, MAP3K6, CDKN…	22924, 5502, 3156, 2889, 7867, 27347, 22974, 64793, 7804, 7042, 9943, 1062, 1033, 2043, 11072, 5606, 3690, 5347, 1019, 990, 7422, 983, 90441, 5587, 10645, 55697, 369, 5999, 60370, 11214, 65018, 1843, 1850, 1950, 891, 9052, 1116, 7189, 890, 7532, 30837, 3084, 641, 7164, 1464, 22843, 857, 100133941, 51704, 1847, 9134, 57214, 9928, 2149, 995, 9064, 1030, 1917, 28984, 388121
negative regulation of mitotic sister chromatid segregation	GO:0033048	0.000140186	n/a	8	1.58962	36	MAD2L1, NDC80, PLK1, CENPF, BUB1, DUSP1, CCNB1, TTK	4085, 10403, 5347, 1063, 699, 1843, 891, 7272
striated muscle myosin thick filament assembly	GO:0071688	0.000158522	n/a	5	0.574028	13	MYOM1, MYBPC1, MYBPC2, IGSF22, MYOM2	8736, 4604, 4606, 283284, 9172
actin-mediated cell contraction	GO:0070252	0.000161759	n/a	15	5.07794	115	STC1, ACTA1, PKP2, MYH2, TNNC2, MYBPC1, SLC9A1, MYH7, CACNA2D1, MYBPC2, JUP, MYL2, MYL3, TNNT1, CAV1	6781, 58, 5318, 4620, 7125, 4604, 6548, 4625, 781, 4606, 3728, 4633, 4634, 7138, 857
protein localization to chromosome, centromeric region	GO:0071459	0.000165342	n/a	6	0.88312	20	KNL1, NDC80, CDK1, AURKB, TTK, HASPIN	57082, 10403, 983, 9212, 7272, 83903
regulation of heart contraction	GO:0008016	0.000165977	n/a	24	10.5974	240	CACNA1H, STC1, CYP2J2, CSRP3, PKP2, CACNG4, TGFB2, ITPR2, CASQ1, SLC9A1, MYH7, SEMA3A, HSPB7, CACNA2D1, JUP, MYL2, SREBF1, HBEGF, CACNG1, NPPA, MYL3, CAV1, MEF2A, GRK2	8912, 6781, 1573, 8048, 5318, 27092, 7042, 3709, 844, 6548, 4625, 10371, 27129, 781, 3728, 4633, 6720, 1839, 786, 4878, 4634, 857, 4205, 156
regulation of the force of heart contraction	GO:0002026	0.000167056	n/a	7	1.23637	28	CSRP3, SLC9A1, MYH7, MYL2, MYL3, CAV1, GRK2	8048, 6548, 4625, 4633, 4634, 857, 156
negative regulation of nuclear division	GO:0051784	0.000174291	n/a	10	2.51689	57	MAD2L1, NDC80, PLK1, TOM1L2, CENPF, BUB1, DUSP1, CCNB1, TTK, RGCC	4085, 10403, 5347, 146691, 1063, 699, 1843, 891, 7272, 28984
heart contraction	GO:0060047	0.00017689	n/a	26	11.9663	271	CACNA1H, STC1, SGCG, CYP2J2, CSRP3, PKP2, CACNG4, TGFB2, ITPR2, CASQ1, MAP2K3, SLC9A1, MYH7, SEMA3A, HSPB7, CACNA2D1, JUP, MYL2, SREBF1, HBEGF, CACNG1, NPPA, MYL3, CAV1, MEF2A, GRK2	8912, 6781, 6445, 1573, 8048, 5318, 27092, 7042, 3709, 844, 5606, 6548, 4625, 10371, 27129, 781, 3728, 4633, 6720, 1839, 786, 4878, 4634, 857, 4205, 156
single-organism developmental process	GO:0044767	0.000183594	n/a	308	261.359	5919	MIR23A, CACNA1H, SEMA7A, GLUD1, CHAC1, MYH10, HAS2, CREBBP, PAQR5, UPRT, MYF6, STC1, NRAS, HACD1, SGCG, CD36, MYOM1, COL12A1, WIPF3, ATP7B, ACTA1, INPP5F, COL6A3, TJP2, CSRP3, TDRD1, FRY, NOC3L, CNTN3, INHBA, HMGCR, IFNA1, RAPGEF1, EFHD1, MYBL2, RAPH1, FASN, DPYSL4, TP53INP2, FOXC2, TIMM8A, INHBE, DRP2, PDLIM5, CRIP1, MTM1, NPAS2, KRT31, PKP2, MYH9, ERBB4, MCF2, ACSL4, PEG10, LGALS1, HDAC5, KATNB…	407010, 8912, 8482, 2746, 79094, 4628, 3037, 1387, 54852, 139596, 4618, 6781, 4893, 9200, 6445, 948, 8736, 1303, 644150, 540, 58, 22876, 1293, 9414, 8048, 56165, 10129, 64318, 5067, 3624, 3156, 3439, 2889, 80303, 4605, 65059, 2194, 10570, 58476, 2303, 1678, 83729, 1821, 10611, 1396, 4534, 4862, 3881, 5318, 4627, 2066, 4168, 2182, 23089, 3956, 10014, 10300, 10272, 131377, 56999, 7804, 51141, 9784,…
developmental process	GO:0032502	0.000190003	n/a	312	265.333	6009	MIR23A, CACNA1H, SEMA7A, GLUD1, CHAC1, MYH10, HAS2, CREBBP, PAQR5, UPRT, MYF6, STC1, NRAS, HACD1, SGCG, CD36, MYOM1, COL12A1, WIPF3, ATP7B, ACTA1, INPP5F, COL6A3, TJP2, CSRP3, TDRD1, FRY, NOC3L, CNTN3, INHBA, HMGCR, IFNA1, RAPGEF1, EFHD1, MYBL2, RAPH1, FASN, DPYSL4, TP53INP2, FOXC2, TIMM8A, INHBE, DRP2, PDLIM5, CRIP1, MTM1, NPAS2, KRT31, PKP2, MYH9, ERBB4, MCF2, ACSL4, PEG10, LGALS1, HDAC5, KATNB…	407010, 8912, 8482, 2746, 79094, 4628, 3037, 1387, 54852, 139596, 4618, 6781, 4893, 9200, 6445, 948, 8736, 1303, 644150, 540, 58, 22876, 1293, 9414, 8048, 56165, 10129, 64318, 5067, 3624, 3156, 3439, 2889, 80303, 4605, 65059, 2194, 10570, 58476, 2303, 1678, 83729, 1821, 10611, 1396, 4534, 4862, 3881, 5318, 4627, 2066, 4168, 2182, 23089, 3956, 10014, 10300, 10272, 131377, 56999, 7804, 51141, 9784,…
cell development	GO:0048468	0.00019107	n/a	119	86.7665	1965	MIR23A, SEMA7A, MYH10, HAS2, PAQR5, MYF6, STC1, NRAS, SGCG, MYOM1, ACTA1, INPP5F, TJP2, CSRP3, TDRD1, FRY, INHBA, RAPGEF1, EFHD1, RAPH1, DPYSL4, FOXC2, INHBE, PDLIM5, MYH9, ERBB4, MCF2, ACSL4, LGALS1, KATNB1, KLHL40, LRP8, TGFB2, MYBPC1, VEGFC, PDLIM7, ITGA4, XBP1, KNL1, EPHA4, CASQ1, ITGB3, VEGFA, CDK1, CRMP1, PRKD1, FBLN1, DPYSL5, SORBS2, BAIAP2, MFSD2A, SEMA3A, JAG1, BTG2, CDC20, AKAP13, JAM3,…	407010, 8482, 4628, 3037, 54852, 4618, 6781, 4893, 6445, 8736, 58, 22876, 9414, 8048, 56165, 10129, 3624, 2889, 80303, 65059, 10570, 2303, 83729, 10611, 4627, 2066, 4168, 2182, 3956, 10300, 131377, 7804, 7042, 4604, 7424, 9260, 3676, 7494, 57082, 2043, 844, 3690, 7422, 983, 1400, 5587, 2192, 56896, 8470, 10458, 84879, 10371, 182, 7832, 991, 11214, 83700, 2348, 9289, 56978, 6446, 162427, 10979, 64…
blood circulation	GO:0008015	0.00020926	n/a	41	22.7845	516	CACNA1H, STC1, SGCG, CYP2J2, CSRP3, HMGCR, FOXC2, STK39, PKP2, CACNG4, TGFB2, CTNNBIP1, VEGFC, ITPR2, CASQ1, MAP2K3, SLC9A1, MYH7, CYP4F2, SEMA3A, MME, HSPB7, NPY6R, SGK1, CACNA2D1, P2RX1, JUP, MYL2, SREBF1, PRKG1, HBEGF, CACNG1, NPPA, MYL3, CAV1, MEF2A, P2RY2, F2R, GRK2, ACTA2, PDE2A	8912, 6781, 6445, 1573, 8048, 3156, 2303, 27347, 5318, 27092, 7042, 56998, 7424, 3709, 844, 5606, 6548, 4625, 8529, 10371, 4311, 27129, 4888, 6446, 781, 5023, 3728, 4633, 6720, 5592, 1839, 786, 4878, 4634, 857, 4205, 5029, 2149, 156, 59, 5138
negative regulation of sister chromatid segregation	GO:0033046	0.00020952	n/a	8	1.67793	38	MAD2L1, NDC80, PLK1, CENPF, BUB1, DUSP1, CCNB1, TTK	4085, 10403, 5347, 1063, 699, 1843, 891, 7272
fatty-acyl-CoA metabolic process	GO:0035337	0.00020952	n/a	8	1.67793	38	ACACA, HACD1, FASN, ACSL4, ACLY, SCD, ELOVL6, SLC25A1	31, 9200, 2194, 2182, 47, 6319, 79071, 6576
microtubule depolymerization	GO:0007019	0.000211884	n/a	7	1.28052	29	KATNB1, KIF18A, NCKAP5L, KIF2C, STMN2, KIF14, KIF24	10300, 81930, 57701, 11004, 11075, 9928, 347240
positive regulation of blood vessel endothelial cell migration	GO:0043536	0.000211884	n/a	7	1.28052	29	FOXC2, SRPX2, VEGFC, VEGFA, PRKD1, PRKCA, HDAC9	2303, 27286, 7424, 7422, 5587, 5578, 9734
dephosphorylation	GO:0016311	0.000225759	n/a	35	18.4572	418	INPP5F, PDXP, PPIP5K1, INPP5A, PTPN20, MTM1, CDCA2, INPP4B, TGFB2, PTPRB, KNL1, CDKN3, PHOSPHO1, DUSP14, NPNT, NT5DC2, PPP3CC, PINK1, PPP2R3A, DUSP1, DUSP8, EYA3, ALPL, DLGAP5, PPP1R17, CA3, PTPN13, PPM1E, DUSP5, NT5DC3, PPP1R27, CDC25C, PSPH, G6PC3, MTMR3	22876, 57026, 9677, 3632, 26095, 4534, 157313, 8821, 7042, 5787, 57082, 1033, 162466, 11072, 255743, 64943, 5533, 65018, 5523, 1843, 1850, 2140, 249, 9787, 10842, 761, 5783, 22843, 1847, 51559, 116729, 995, 5723, 92579, 8897
single-organism metabolic process	GO:0044710	0.000229506	n/a	234	191.681	4341	GRIK2, AASS, CACNA1H, SEMA7A, GLUD1, HAS2, EFR3B, CREBBP, UPRT, MGAT5, ACACA, NRAS, HACD1, CD36, COL12A1, PYCR1, PPP1R1A, INPP5F, CYP2J2, SOD3, COL6A3, TJP2, PDXP, PPIP5K1, INPP5A, LOXL4, AGL, INHBA, HMGCR, RAPGEF1, MAPKAPK3, FASN, TECRL, INHBE, STK39, MTM1, NPAS2, ERBB4, ACSL4, CLN6, MGLL, ENPP4, GARS, ATP6V0A1, SLC25A15, INPP4B, LRP8, INSIG2, SNX17, TGFB2, HMGCS1, ITGB8, ST8SIA2, COLQ, ZFP36L2,…	2898, 10157, 8912, 8482, 2746, 3037, 22979, 1387, 139596, 4249, 31, 4893, 9200, 948, 1303, 5831, 5502, 22876, 1573, 6649, 1293, 9414, 57026, 9677, 3632, 84171, 178, 3624, 3156, 2889, 7867, 2194, 253017, 83729, 27347, 4534, 4862, 2066, 2182, 54982, 11343, 22875, 2617, 535, 10166, 8821, 7804, 51141, 9784, 7042, 3157, 3696, 8128, 8292, 678, 7355, 9943, 84061, 7494, 23659, 5506, 2043, 162466, 9388, 1…
DNA conformation change	GO:0071103	0.000231477	n/a	27	12.8494	291	NCAPH, NUSAP1, CDC45, GINS2, KNL1, HIST2H3C, CENPK, CDK1, HJURP, HIST1H2BM, OIP5, NCAPG, HIST2H3D, HIST1H2BB, CCNB1, HIST1H2BL, BRIP1, TSPY2, TSPYL5, CENPU, CENPI, BLM, IPO4, HIST1H1B, HIST1H4L, HIST2H3A, TOP2A	23397, 51203, 8318, 51659, 57082, 126961, 64105, 983, 55355, 8342, 11339, 64151, 653604, 3018, 891, 8340, 83990, 64591, 85453, 79682, 2491, 641, 79711, 3009, 8368, 333932, 7153
lipid biosynthetic process	GO:0008610	0.000235021	n/a	50	29.7611	674	CACNA1H, ACACA, HACD1, INPP5F, HMGCR, FASN, TECRL, MTM1, MGLL, INPP4B, INSIG2, HMGCS1, ST8SIA2, XBP1, PHOSPHO1, ACSS2, CDK4, PLEKHA1, LSS, INSIG1, PIK3C2B, PRKD1, PRKAA2, PNPLA3, VAC14, MFSD2A, PITPNM3, LPCAT3, P2RX1, LDLR, DHCR24, HSD3B2, MSMO1, SREBF1, PCYT2, ACLY, LPCAT4, SQLE, DHCR7, STARD4, PTPN13, FABP3, SCD, ELOVL6, ERLIN1, FDPS, SORBS1, MVD, MYO5A, MTMR3	8912, 31, 9200, 22876, 3156, 2194, 253017, 4534, 11343, 8821, 51141, 3157, 8128, 7494, 162466, 55902, 1019, 59338, 4047, 3638, 5287, 5587, 5563, 80339, 55697, 84879, 83394, 10162, 5023, 3949, 1718, 3284, 6307, 6720, 5833, 47, 254531, 6713, 1717, 134429, 5783, 2170, 6319, 79071, 10613, 2224, 10580, 4597, 4644, 8897
myosin filament assembly	GO:0031034	0.000237639	n/a	5	0.618184	14	MYOM1, MYBPC1, MYBPC2, IGSF22, MYOM2	8736, 4604, 4606, 283284, 9172
integrin-mediated signaling pathway	GO:0007229	0.000242241	n/a	13	4.15066	94	SEMA7A, MYH9, ITGB8, ITGA4, ITGB3, PRKD1, FBLN1, ITGA7, ITGA5, FERMT2, LIMS2, TLN1, ITGAX	8482, 4627, 3696, 3676, 3690, 5587, 2192, 3679, 3678, 10979, 55679, 7094, 3687
negative regulation of cell cycle	GO:0045786	0.000242827	n/a	45	25.9637	588	INHBA, CDC45, MAD2L1, TGFB2, ZWILCH, GTSE1, ZFP36L2, KNL1, CDKN3, NDC80, PLK1, CDK4, CDC6, CDK1, MUC1, TOM1L2, PRKAA2, CENPF, FOXM1, BTG2, BUB1, DUSP1, E2F1, CCNB1, AURKB, DHCR24, TTK, BRIP1, PRR11, PSMD5, BLM, DTL, TICRR, PLAGL1, CCNE2, DDX39B, HASPIN, RPRM, CDC25C, CDKN2B, CDK2AP2, TOP2A, NR4A1, RGCC, NACC2	3624, 8318, 4085, 7042, 55055, 51512, 678, 57082, 1033, 10403, 5347, 1019, 990, 983, 4582, 146691, 5563, 1063, 2305, 7832, 699, 1843, 1869, 891, 9212, 1718, 7272, 83990, 55771, 5711, 641, 51514, 90381, 5325, 9134, 7919, 83903, 56475, 995, 1030, 10263, 7153, 3164, 28984, 138151
negative regulation of chromosome segregation	GO:0051985	0.000253495	n/a	8	1.72208	39	MAD2L1, NDC80, PLK1, CENPF, BUB1, DUSP1, CCNB1, TTK	4085, 10403, 5347, 1063, 699, 1843, 891, 7272
response to insulin	GO:0032868	0.000288901	n/a	24	10.9948	249	UPRT, FOXC2, ATP6V0A1, HDAC5, INSIG2, XBP1, CDK4, SLC9A1, BAIAP2, UCP3, TBC1D4, SREBF1, NPPA, PRKCQ, YWHAG, SOCS7, ZNF106, CPEB2, ATP6V0E1, FABP3, SORBS1, EIF4EBP1, HDAC9, MYO5A	139596, 2303, 535, 10014, 51141, 7494, 1019, 6548, 10458, 7352, 9882, 6720, 4878, 5588, 7532, 30837, 64397, 132864, 8992, 2170, 10580, 1978, 9734, 4644
nucleosome assembly	GO:0006334	0.000315914	n/a	17	6.57924	149	KNL1, HIST2H3C, CENPK, HJURP, HIST1H2BM, OIP5, HIST2H3D, HIST1H2BB, HIST1H2BL, TSPY2, TSPYL5, CENPU, CENPI, IPO4, HIST1H1B, HIST1H4L, HIST2H3A	57082, 126961, 64105, 55355, 8342, 11339, 653604, 3018, 8340, 64591, 85453, 79682, 2491, 79711, 3009, 8368, 333932
desmosome assembly	GO:0002159	0.000327986	n/a	3	0.176624	4	PKP2, PRKCA, JUP	5318, 5578, 3728
positive regulation of mitochondrial ATP synthesis coupled electron transport	GO:1905448	0.000327986	n/a	3	0.176624	4	CDK1, PINK1, CCNB1	983, 65018, 891
regulation of lipid metabolic process	GO:0019216	0.000328323	n/a	31	15.9403	361	CREBBP, ACACA, CD36, HMGCR, FASN, NPAS2, INSIG2, HMGCS1, CDK4, LSS, INSIG1, PRKD1, PRKAA2, VAC14, LDLR, PDHA1, SREBF1, SQLE, DHCR7, TIAM2, STARD4, CAV1, FABP3, SCD, ELOVL6, ERLIN1, FDPS, SORBS1, MVD, EEF1A2, TNFAIP8L3	1387, 31, 948, 3156, 2194, 4862, 51141, 3157, 1019, 4047, 3638, 5587, 5563, 55697, 3949, 5160, 6720, 6713, 1717, 26230, 134429, 857, 2170, 6319, 79071, 10613, 2224, 10580, 4597, 1917, 388121
cardiac ventricle morphogenesis	GO:0003208	0.000337608	n/a	11	3.22339	73	FOXC2, PKP2, TGFB2, MYH7, JAG1, HEY1, SEMA3C, MYL2, NRG1, MYL3, COL11A1	2303, 5318, 7042, 4625, 182, 23462, 10512, 4633, 3084, 4634, 1301
negative regulation of mitotic cell cycle	GO:0045930	0.000338642	n/a	27	13.1585	298	MAD2L1, ZWILCH, GTSE1, ZFP36L2, NDC80, PLK1, CDK1, MUC1, TOM1L2, CENPF, BTG2, BUB1, DUSP1, E2F1, CCNB1, AURKB, TTK, PSMD5, BLM, TICRR, PLAGL1, CDC25C, CDKN2B, CDK2AP2, TOP2A, RGCC, NACC2	4085, 55055, 51512, 678, 10403, 5347, 983, 4582, 146691, 1063, 7832, 699, 1843, 1869, 891, 9212, 7272, 5711, 641, 90381, 5325, 995, 1030, 10263, 7153, 28984, 138151
DNA integrity checkpoint	GO:0031570	0.00037116	n/a	18	7.28574	165	CDC45, GTSE1, PLK1, CDC6, CDK1, MUC1, BTG2, E2F1, CCNB1, BRIP1, BLM, DTL, TICRR, PLAGL1, DDX39B, CDC25C, TOP2A, RGCC	8318, 51512, 5347, 990, 983, 4582, 7832, 1869, 891, 83990, 641, 51514, 90381, 5325, 7919, 995, 7153, 28984
lipid metabolic process	GO:0006629	0.000371181	n/a	88	61.4651	1392	CACNA1H, EFR3B, CREBBP, ACACA, HACD1, CD36, INPP5F, CYP2J2, INPP5A, HMGCR, FASN, TECRL, MTM1, NPAS2, ERBB4, ACSL4, CLN6, MGLL, INPP4B, LRP8, INSIG2, SNX17, HMGCS1, ITGB8, ST8SIA2, XBP1, PLA2G15, PHOSPHO1, LIPG, ACSS2, CDK4, PLEKHA1, ACOT1, LSS, PLCH1, INSIG1, PIK3C2B, PRKD1, PRKAA2, HRASLS2, PNPLA3, VAC14, CYP4F2, MFSD2A, PITPNM3, LPCAT3, UCP3, P2RX1, LDLR, EGF, PDHA1, GPC6, DHCR24, HSD3B2, MSMO1…	8912, 22979, 1387, 31, 9200, 948, 22876, 1573, 3632, 3156, 2194, 253017, 4534, 4862, 2066, 2182, 54982, 11343, 8821, 7804, 51141, 9784, 3157, 3696, 8128, 7494, 23659, 162466, 9388, 55902, 1019, 59338, 641371, 4047, 23007, 3638, 5287, 5587, 5563, 54979, 80339, 55697, 8529, 84879, 83394, 10162, 7352, 5023, 3949, 1950, 5160, 10082, 1718, 3284, 6307, 6720, 5833, 24, 47, 254531, 6713, 1717, 1839, 2623…
vesicle-mediated transport	GO:0016192	0.000374527	n/a	116	85.6185	1939	CACNA1H, MYH10, NAPG, NRAS, CD36, WIPF3, INPP5F, ADGRE2, LOXL4, AGL, RAPGEF1, KIF20A, SNX11, MAPKAPK3, ADGRE5, TMEM173, MTM1, MON1B, MYH9, NECAP1, MYH2, ENPP4, RAB40B, ATP6V0A1, SNX12, ADAMTS9, LRP8, SNX17, TGFB2, PTPRB, CTSC, VEGFC, PDLIM7, ITGA4, HYOU1, KIF18A, MAGT1, CENPE, ITGB3, CD55, MICAL1, VEGFA, INSIG1, PRKD1, SLCO4C1, TNFAIP6, PKDCC, BAIAP2, MFSD2A, MME, ACTR1A, VAT1, ZFPL1, FRK, FOLR1,…	8912, 4628, 8774, 4893, 948, 644150, 22876, 30817, 84171, 178, 2889, 10112, 29916, 7867, 976, 340061, 4534, 22879, 4627, 25977, 4620, 22875, 10966, 535, 29934, 56999, 7804, 9784, 7042, 5787, 1075, 7424, 9260, 3676, 10525, 81930, 84061, 1062, 3690, 1604, 64780, 7422, 3638, 5587, 353189, 7130, 91461, 10458, 84879, 4311, 10121, 10493, 7542, 2444, 2348, 65018, 54863, 10175, 9559, 135228, 9882, 5023, …
multicellular organismal process	GO:0032501	0.000378253	n/a	367	321.411	7279	MIR23A, CACNA1H, SEMA7A, GLUD1, CHAC1, MYH10, HAS2, PABPC4, CREBBP, PAQR5, UPRT, MYF6, STC1, ACACA, NRAS, HACD1, SGCG, NUTF2, OR7A5, CD36, MYOM1, COL12A1, WIPF3, ATP7B, ACTA1, INPP5F, CYP2J2, COL6A3, TJP2, CSRP3, TDRD1, FRY, CNTN3, INHBA, HMGCR, IFNA1, RAPGEF1, EFHD1, RAPH1, FASN, DPYSL4, TP53INP2, FOXC2, TIMM8A, STK39, DRP2, PDLIM5, CRIP1, TMEM173, MTM1, NPAS2, KRT31, PKP2, MYH9, ERBB4, MCF2, AC…	407010, 8912, 8482, 2746, 79094, 4628, 3037, 8761, 1387, 54852, 139596, 4618, 6781, 31, 4893, 9200, 6445, 10204, 26659, 948, 8736, 1303, 644150, 540, 58, 22876, 1573, 1293, 9414, 8048, 56165, 10129, 5067, 3624, 3156, 3439, 2889, 80303, 65059, 2194, 10570, 58476, 2303, 1678, 27347, 1821, 10611, 1396, 340061, 4534, 4862, 3881, 5318, 4627, 2066, 4168, 2182, 54982, 11343, 4620, 6328, 6584, 22875, 712…
regulation of protein kinase activity	GO:0045859	0.000387519	n/a	55	34.3534	778	MAPRE3, PPP1R1A, HMGCR, RAPGEF1, MAPKAPK3, STK39, TPX2, CEP85, LRP8, TGFB2, OXSR1, CENPE, CDKN3, EPHA4, DUSP14, MAP2K3, ITGB3, PLK1, CDK4, CDC6, VEGFA, CDK1, CAMKK2, ARAF, RGS4, AVPI1, AKAP13, PINK1, DUSP1, DUSP8, EGF, CCNB1, GPRC5A, CHI3L1, TRAF6, CCNA2, YWHAG, SOCS7, NRG1, BLM, TPD52L1, CSPG4, PPM1E, CAV1, CD24, GPRC5B, DUSP5, CCNE2, CEMIP, KIF14, F2R, CDC25C, MAP3K6, CDKN2B, RGCC	22924, 5502, 3156, 2889, 7867, 27347, 22974, 64793, 7804, 7042, 9943, 1062, 1033, 2043, 11072, 5606, 3690, 5347, 1019, 990, 7422, 983, 10645, 369, 5999, 60370, 11214, 65018, 1843, 1850, 1950, 891, 9052, 1116, 7189, 890, 7532, 30837, 3084, 641, 7164, 1464, 22843, 857, 100133941, 51704, 1847, 9134, 57214, 9928, 2149, 995, 9064, 1030, 28984
acyl-CoA metabolic process	GO:0006637	0.000406448	n/a	13	4.37144	99	AASS, ACACA, HACD1, FASN, ACSL4, ACSS2, ACOT1, PDHA1, ACLY, SCD, ELOVL6, MVD, SLC25A1	10157, 31, 9200, 2194, 2182, 55902, 641371, 5160, 47, 6319, 79071, 4597, 6576
thioester metabolic process	GO:0035383	0.000406448	n/a	13	4.37144	99	AASS, ACACA, HACD1, FASN, ACSL4, ACSS2, ACOT1, PDHA1, ACLY, SCD, ELOVL6, MVD, SLC25A1	10157, 31, 9200, 2194, 2182, 55902, 641371, 5160, 47, 6319, 79071, 4597, 6576
positive regulation of protein complex disassembly	GO:0043243	0.0004071	n/a	7	1.41299	32	DSTN, PDXP, KATNB1, EIF5AL1, CARMIL1, SLN, STMN2	11034, 57026, 10300, 143244, 55604, 6588, 11075
tissue migration	GO:0090130	0.000410166	n/a	24	11.2598	255	HAS2, STC1, ACTA1, FOXC2, MYH9, HDAC5, TGFB2, SRPX2, VEGFC, ITGB3, VEGFA, ANLN, DPP4, PRKD1, SEMA3A, PRKCA, HBEGF, CTSH, SRF, HDAC9, ACTA2, AMOT, NR4A1, RGCC	3037, 6781, 58, 2303, 4627, 10014, 7042, 27286, 7424, 3690, 7422, 54443, 1803, 5587, 10371, 5578, 1839, 1512, 6722, 9734, 59, 154796, 3164, 28984
regulation of blood circulation	GO:1903522	0.000411258	n/a	26	12.6286	286	CACNA1H, STC1, CYP2J2, CSRP3, PKP2, CACNG4, TGFB2, ITPR2, CASQ1, SLC9A1, MYH7, SEMA3A, HSPB7, CACNA2D1, P2RX1, JUP, MYL2, SREBF1, HBEGF, CACNG1, NPPA, MYL3, CAV1, MEF2A, F2R, GRK2	8912, 6781, 1573, 8048, 5318, 27092, 7042, 3709, 844, 6548, 4625, 10371, 27129, 781, 5023, 3728, 4633, 6720, 1839, 786, 4878, 4634, 857, 4205, 2149, 156
myotube differentiation	GO:0014902	0.000413214	n/a	14	4.94547	112	CACNA1H, MYF6, ACTA1, MYH9, HDAC5, KLHL40, SMYD1, XBP1, FAM129B, MYEF2, KIAA1161, DNER, EHD2, HDAC9	8912, 4618, 58, 4627, 10014, 131377, 150572, 7494, 64855, 50804, 57462, 92737, 30846, 9734
anatomical structure morphogenesis	GO:0009653	0.000420325	n/a	143	109.816	2487	CACNA1H, SEMA7A, MYH10, HAS2, CREBBP, MYF6, STC1, NRAS, CD36, MYOM1, COL12A1, ACTA1, CSRP3, FRY, INHBA, RAPH1, DPYSL4, FOXC2, PDLIM5, CRIP1, MTM1, PKP2, MYH9, ERBB4, HDAC5, LRP8, INSIG2, TGFB2, SRPX2, CTNNBIP1, PTPRB, MYBPC1, VEGFC, PDLIM7, ITGA4, XBP1, KNL1, EPHA4, PHOSPHO1, CASQ1, NPNT, ITGB3, PLEKHA1, VEGFA, INSIG1, CRMP1, PRKD1, FBLN1, FRAS1, DPYSL5, MYH7, PKDCC, BAIAP2, ITGA7, SEMA3A, FOXM1,…	8912, 8482, 4628, 3037, 1387, 4618, 6781, 4893, 948, 8736, 1303, 58, 8048, 10129, 3624, 65059, 10570, 2303, 10611, 1396, 4534, 5318, 4627, 2066, 10014, 7804, 51141, 7042, 27286, 56998, 5787, 4604, 7424, 9260, 3676, 7494, 57082, 2043, 162466, 844, 255743, 3690, 59338, 7422, 3638, 1400, 5587, 2192, 80144, 56896, 4625, 91461, 10458, 3679, 10371, 2305, 182, 10493, 11214, 83700, 2348, 7041, 23462, 650…
cellular lipid metabolic process	GO:0044255	0.000453536	n/a	70	46.7612	1059	EFR3B, ACACA, HACD1, INPP5F, CYP2J2, INPP5A, HMGCR, FASN, TECRL, MTM1, ERBB4, ACSL4, CLN6, MGLL, INPP4B, LRP8, INSIG2, HMGCS1, ITGB8, ST8SIA2, XBP1, PLA2G15, PHOSPHO1, LIPG, ACSS2, PLEKHA1, ACOT1, INSIG1, PIK3C2B, PRKD1, PRKAA2, HRASLS2, PNPLA3, VAC14, CYP4F2, MFSD2A, PITPNM3, LPCAT3, UCP3, P2RX1, LDLR, EGF, PDHA1, GPC6, MSMO1, SREBF1, PCYT2, ABCA4, ACLY, LPCAT4, HBEGF, STARD4, PNPLA4, NAGA, NRG1…	22979, 31, 9200, 22876, 1573, 3632, 3156, 2194, 253017, 4534, 2066, 2182, 54982, 11343, 8821, 7804, 51141, 3157, 3696, 8128, 7494, 23659, 162466, 9388, 55902, 59338, 641371, 3638, 5287, 5587, 5563, 54979, 80339, 55697, 8529, 84879, 83394, 10162, 7352, 5023, 3949, 1950, 5160, 10082, 6307, 6720, 5833, 24, 47, 254531, 1839, 134429, 8228, 4668, 3084, 5783, 153642, 857, 5959, 2170, 6319, 79071, 10613,…
regulation of spindle checkpoint	GO:0090231	0.000481569	n/a	5	0.706496	16	MAD2L1, NDC80, DUSP1, CCNB1, HASPIN	4085, 10403, 1843, 891, 83903
fatty acid biosynthetic process	GO:0006633	0.000482994	n/a	15	5.60781	127	ACACA, HACD1, FASN, TECRL, MGLL, INSIG2, XBP1, ACSS2, INSIG1, PRKAA2, ACLY, SCD, ELOVL6, ERLIN1, MYO5A	31, 9200, 2194, 253017, 11343, 51141, 7494, 55902, 3638, 5563, 47, 6319, 79071, 10613, 4644
small molecule biosynthetic process	GO:0044283	0.000488006	n/a	42	24.5066	555	AASS, CACNA1H, GLUD1, HAS2, ACACA, HACD1, PYCR1, PPIP5K1, HMGCR, FASN, TECRL, MGLL, INSIG2, HMGCS1, XBP1, ACSS2, LSS, INSIG1, PRKAA2, PCK2, EGF, DHCR24, MSMO1, SREBF1, ACLY, SQLE, DHCR7, STARD4, CSPG4, PNPO, SCD, PHGDH, ELOVL6, ERLIN1, FDPS, CEMIP, MVD, PSPH, ENO2, MYO5A, SLC25A1, G6PC3	10157, 8912, 2746, 3037, 31, 9200, 5831, 9677, 3156, 2194, 253017, 11343, 51141, 3157, 7494, 55902, 4047, 3638, 5563, 5106, 1950, 1718, 6307, 6720, 47, 6713, 1717, 134429, 1464, 55163, 6319, 26227, 79071, 10613, 2224, 57214, 4597, 5723, 2026, 4644, 6576, 92579
blood vessel development	GO:0001568	0.000490898	n/a	46	27.5975	625	MYH10, HAS2, RAPGEF1, FOXC2, MYH9, HDAC5, SNX17, TGFB2, SRPX2, ITGB8, PTPRB, VEGFC, XBP1, ITGB3, VEGFA, PRKD1, JAG1, JAM3, FOLR1, HEY1, ADGRG1, SERPINB7, ITGA5, FAM129B, EGF, PRKCA, SEMA3C, UNC5B, CHI3L1, MMP2, DHCR7, HSPB6, CTSH, CSPG4, LTBP1, CAV1, MCAM, RRAS, PLCD1, SRF, SEMA3E, HDAC9, ACTA2, AMOT, NR4A1, RGCC	4628, 3037, 2889, 2303, 4627, 10014, 9784, 7042, 27286, 3696, 5787, 7424, 7494, 3690, 7422, 5587, 182, 83700, 2348, 23462, 9289, 8710, 3678, 64855, 1950, 5578, 10512, 219699, 1116, 4313, 1717, 126393, 1512, 1464, 4052, 857, 4162, 6237, 5333, 6722, 9723, 9734, 59, 154796, 3164, 28984
regulation of protein phosphorylation	GO:0001932	0.000496702	n/a	85	59.4781	1347	MAPRE3, GRIK2, SEMA7A, CD36, PPP1R1A, INPP5F, INHBA, HMGCR, IFNA1, RAPGEF1, MAPKAPK3, INHBE, STK39, TPX2, ERBB4, CEP85, LRP8, TGFB2, VEGFC, OXSR1, CENPE, CDKN3, EPHA4, DUSP14, MAP2K3, NPNT, ITGB3, PLK1, MICAL1, CDK4, CDC6, VEGFA, CDK1, ZNF622, PER1, CAVIN3, PRKD1, FBLN1, CAMKK2, ARAF, RGS4, AVPI1, FOXM1, AKAP13, PINK1, CD109, DUSP1, ITGA5, DUSP8, EGF, PRKCA, CCNB1, GDF6, GPRC5A, PBK, AREG, CHI3L1…	22924, 2898, 8482, 948, 5502, 22876, 3624, 3156, 3439, 2889, 7867, 83729, 27347, 22974, 2066, 64793, 7804, 7042, 7424, 9943, 1062, 1033, 2043, 11072, 5606, 255743, 3690, 5347, 64780, 1019, 990, 7422, 983, 90441, 5187, 112464, 5587, 2192, 10645, 369, 5999, 60370, 2305, 11214, 65018, 135228, 1843, 3678, 1850, 1950, 5578, 891, 392255, 9052, 55872, 374, 1116, 64170, 338761, 7272, 7189, 1839, 890, 753…
heart development	GO:0007507	0.000497195	n/a	40	23.0053	521	MIR23A, MYH10, HAS2, SGCG, CSRP3, FOXC2, PDLIM5, CRIP1, PKP2, ERBB4, SNX17, TGFB2, SMYD1, VEGFA, CDK1, SLC9A1, MYH7, SORBS2, JAG1, GYS1, AKAP13, FOLR1, HEY1, MICAL2, CCNB1, SEMA3C, MYL2, NPPA, NRG1, MYL3, LTBP1, XIRP2, MEF2A, XIRP1, DDX39B, COL11A1, SETDB2, SRF, HDAC9, GRK2	407010, 4628, 3037, 6445, 8048, 2303, 10611, 1396, 5318, 2066, 9784, 7042, 150572, 7422, 983, 6548, 4625, 8470, 182, 2997, 11214, 2348, 23462, 9645, 891, 10512, 4633, 4878, 3084, 4634, 4052, 129446, 4205, 165904, 7919, 1301, 83852, 6722, 9734, 156
steroid metabolic process	GO:0008202	0.000539408	n/a	27	13.5559	307	CACNA1H, ACACA, HMGCR, FASN, CLN6, INSIG2, SNX17, HMGCS1, PLEKHA1, LSS, INSIG1, PRKAA2, LDLR, DHCR24, HSD3B2, MSMO1, SREBF1, ACLY, SQLE, DHCR7, STARD4, ATP8B1, SCD, ELOVL6, ERLIN1, FDPS, MVD	8912, 31, 3156, 2194, 54982, 51141, 9784, 3157, 59338, 4047, 3638, 5563, 3949, 1718, 3284, 6307, 6720, 47, 6713, 1717, 134429, 5205, 6319, 79071, 10613, 2224, 4597
centromere complex assembly	GO:0034508	0.000542733	n/a	9	2.38442	54	CENPE, KNL1, CENPK, HJURP, CENPF, OIP5, CENPU, CENPI, HIST1H4L	1062, 57082, 64105, 55355, 1063, 11339, 79682, 2491, 8368
mitotic metaphase plate congression	GO:0007080	0.000600895	n/a	8	1.94286	44	KIF18A, CENPE, NDC80, CEP55, CDCA8, CCNB1, KIF2C, KIF14	81930, 1062, 10403, 55165, 55143, 891, 11004, 9928
acetyl-CoA metabolic process	GO:0006084	0.000602527	n/a	7	1.5013	34	AASS, ACACA, FASN, ACSS2, PDHA1, ACLY, MVD	10157, 31, 2194, 55902, 5160, 47, 4597
cell migration involved in sprouting angiogenesis	GO:0002042	0.000602527	n/a	7	1.5013	34	FOXC2, HDAC5, SRPX2, VEGFA, SRF, HDAC9, NR4A1	2303, 10014, 27286, 7422, 6722, 9734, 3164
regulation of protein serine/threonine kinase activity	GO:0071900	0.00060849	n/a	38	21.7247	492	MAPRE3, HMGCR, RAPGEF1, MAPKAPK3, CDKN3, EPHA4, DUSP14, MAP2K3, PLK1, CDC6, VEGFA, CDK1, ARAF, RGS4, AVPI1, AKAP13, DUSP1, DUSP8, EGF, CCNB1, CHI3L1, TRAF6, CCNA2, YWHAG, NRG1, BLM, TPD52L1, CSPG4, CAV1, CD24, DUSP5, CCNE2, CEMIP, F2R, CDC25C, MAP3K6, CDKN2B, RGCC	22924, 3156, 2889, 7867, 1033, 2043, 11072, 5606, 5347, 990, 7422, 983, 369, 5999, 60370, 11214, 1843, 1850, 1950, 891, 1116, 7189, 890, 7532, 3084, 641, 7164, 1464, 857, 100133941, 1847, 9134, 57214, 2149, 995, 9064, 1030, 28984
negative regulation of cell cycle process	GO:0010948	0.00062447	n/a	26	12.9819	294	MAD2L1, GTSE1, ZFP36L2, NDC80, PLK1, CDK4, CDK1, MUC1, TOM1L2, CENPF, BTG2, BUB1, DUSP1, E2F1, CCNB1, AURKB, TTK, PSMD5, BLM, TICRR, PLAGL1, CDC25C, CDKN2B, CDK2AP2, RGCC, NACC2	4085, 51512, 678, 10403, 5347, 1019, 983, 4582, 146691, 1063, 7832, 699, 1843, 1869, 891, 9212, 7272, 5711, 641, 90381, 5325, 995, 1030, 10263, 28984, 138151
microtubule cytoskeleton organization	GO:0000226	0.000635039	n/a	36	20.2676	459	PCLAF, KIF20A, MYBL2, TPX2, MYH9, NUSAP1, CEP85, KATNB1, GAS2L3, SKA1, KIF18A, NDC80, PLK1, CDK1, CRMP1, PLK4, KNSTRN, CDC20, NCKAP5L, CCNB1, AURKB, KIF23, TTK, PRC1, KIF11, DCLK2, MELK, SKA3, KIF2C, STMN2, RCC1, KIF14, SGO1, CDK2AP2, ASPM, KIF24	9768, 10112, 4605, 22974, 4627, 51203, 64793, 10300, 283431, 220134, 81930, 10403, 5347, 983, 1400, 10733, 90417, 991, 57701, 891, 9212, 9493, 7272, 9055, 3832, 166614, 9833, 221150, 11004, 11075, 1104, 9928, 151648, 10263, 259266, 347240
cardiac myofibril assembly	GO:0055003	0.000657513	n/a	5	0.750652	17	MYH10, CSRP3, MYL2, MEF2A, SRF	4628, 8048, 4633, 4205, 6722
positive regulation of sprouting angiogenesis	GO:1903672	0.000657513	n/a	5	0.750652	17	FOXC2, SRPX2, VEGFA, ITGA5, HDAC9	2303, 27286, 7422, 3678, 9734
regulation of transferase activity	GO:0051338	0.000668022	n/a	66	44.1118	999	MAPRE3, PPP1R1A, HMGCR, RAPGEF1, MAPKAPK3, STK39, TPX2, CEP85, MAD2L1, LRP8, TGFB2, OXSR1, FEM1A, CENPE, CDKN3, EPHA4, DUSP14, MAP2K3, ITGB3, PLK1, CDK4, CDC6, VEGFA, CDK1, ZNF622, PRKD1, CAMKK2, VAC14, ARAF, RGS4, AVPI1, CDC20, AKAP13, PINK1, DUSP1, DUSP8, EGF, CCNB1, GPRC5A, AURKB, CHI3L1, TRAF6, CCNA2, PRKCQ, YWHAG, SOCS7, NRG1, PSMD5, BLM, TPD52L1, CSPG4, PPM1E, CAV1, CD24, GPRC5B, DUSP5, CCN…	22924, 5502, 3156, 2889, 7867, 27347, 22974, 64793, 4085, 7804, 7042, 9943, 55527, 1062, 1033, 2043, 11072, 5606, 3690, 5347, 1019, 990, 7422, 983, 90441, 5587, 10645, 55697, 369, 5999, 60370, 991, 11214, 65018, 1843, 1850, 1950, 891, 9052, 9212, 1116, 7189, 890, 5588, 7532, 30837, 3084, 5711, 641, 7164, 1464, 22843, 857, 100133941, 51704, 1847, 9134, 57214, 9928, 2149, 995, 9064, 1030, 1917, 289…
cell cycle G1/S phase transition	GO:0044843	0.000685915	n/a	25	12.3637	280	INHBA, CDC45, GTSE1, CDKN3, CDK4, CDC6, CDK1, MUC1, BTG2, MCM10, E2F1, CCNB1, CCNA2, CCNA1, RRM2, PLAGL1, RCC1, CCNE2, KIF14, CDC25C, EIF4EBP1, CDKN2B, CDK2AP2, RGCC, NACC2	3624, 8318, 51512, 1033, 1019, 990, 983, 4582, 7832, 55388, 1869, 891, 890, 8900, 6241, 5325, 1104, 9134, 9928, 995, 1978, 1030, 10263, 28984, 138151
regulation of phosphorylation	GO:0042325	0.000692432	n/a	89	63.5405	1439	MAPRE3, GRIK2, SEMA7A, CD36, PPP1R1A, INPP5F, INHBA, HMGCR, IFNA1, RAPGEF1, MAPKAPK3, INHBE, STK39, TPX2, ERBB4, CEP85, LRP8, TGFB2, SRPX2, VEGFC, OXSR1, CENPE, CDKN3, EPHA4, DUSP14, MAP2K3, NPNT, ITGB3, PLK1, MICAL1, CDK4, CDC6, VEGFA, CDK1, ZNF622, PER1, CAVIN3, PRKD1, PRKAA2, FBLN1, CAMKK2, VAC14, ARAF, RGS4, AVPI1, FOXM1, AKAP13, PINK1, CD109, DUSP1, ITGA5, DUSP8, EGF, PRKCA, CCNB1, GDF6, GPR…	22924, 2898, 8482, 948, 5502, 22876, 3624, 3156, 3439, 2889, 7867, 83729, 27347, 22974, 2066, 64793, 7804, 7042, 27286, 7424, 9943, 1062, 1033, 2043, 11072, 5606, 255743, 3690, 5347, 64780, 1019, 990, 7422, 983, 90441, 5187, 112464, 5587, 5563, 2192, 10645, 55697, 369, 5999, 60370, 2305, 11214, 65018, 135228, 1843, 3678, 1850, 1950, 5578, 891, 392255, 9052, 55872, 374, 1116, 64170, 338761, 7272, …
vasculature development	GO:0001944	0.000693254	n/a	47	28.8339	653	MYH10, HAS2, RAPGEF1, FOXC2, MYH9, HDAC5, SNX17, TGFB2, SRPX2, ITGB8, PTPRB, VEGFC, XBP1, ITGB3, VEGFA, PRKD1, JAG1, JAM3, FOLR1, HEY1, ADGRG1, SERPINB7, ITGA5, FAM129B, EGF, PRKCA, SEMA3C, UNC5B, CHI3L1, MMP2, DHCR7, HSPB6, CTSH, CSPG4, LTBP1, CAV1, MCAM, RRAS, PLCD1, SRF, SEMA3E, HDAC9, ACTA2, AMOT, NR4A1, RGCC, NDP	4628, 3037, 2889, 2303, 4627, 10014, 9784, 7042, 27286, 3696, 5787, 7424, 7494, 3690, 7422, 5587, 182, 83700, 2348, 23462, 9289, 8710, 3678, 64855, 1950, 5578, 10512, 219699, 1116, 4313, 1717, 126393, 1512, 1464, 4052, 857, 4162, 6237, 5333, 6722, 9723, 9734, 59, 154796, 3164, 28984, 4693
endodermal cell differentiation	GO:0035987	0.000703245	n/a	8	1.98702	45	COL12A1, INHBA, ITGA4, ITGA7, ITGA5, MMP2, MMP15, COL11A1	1303, 3624, 3676, 3679, 3678, 4313, 4324, 1301
G1/S transition of mitotic cell cycle	GO:0000082	0.00071244	n/a	24	11.7013	265	INHBA, CDC45, GTSE1, CDKN3, CDK4, CDC6, CDK1, MUC1, BTG2, MCM10, E2F1, CCNB1, CCNA1, RRM2, PLAGL1, RCC1, CCNE2, KIF14, CDC25C, EIF4EBP1, CDKN2B, CDK2AP2, RGCC, NACC2	3624, 8318, 51512, 1033, 1019, 990, 983, 4582, 7832, 55388, 1869, 891, 8900, 6241, 5325, 1104, 9134, 9928, 995, 1978, 1030, 10263, 28984, 138151
cardiac muscle hypertrophy	GO:0003300	0.000713339	n/a	12	4.06235	92	MIR23A, INPP5F, CSRP3, PDLIM5, SLC9A1, MYH7, SORBS2, AKAP13, PRKCA, NPPA, MEF2A, DDX39B	407010, 22876, 8048, 10611, 6548, 4625, 8470, 11214, 5578, 4878, 4205, 7919
cellular response to alcohol	GO:0097306	0.000714726	n/a	9	2.47274	56	ACACA, INHBA, LRP8, HMGCS1, ITPR2, PRKAA2, KLF2, JUP, BLM	31, 3624, 7804, 3157, 3709, 5563, 10365, 3728, 641
muscle fiber development	GO:0048747	0.000714726	n/a	9	2.47274	56	MYF6, ACTA1, KLHL40, VEGFA, FAM129B, MYL2, KIAA1161, DNER, HDAC9	4618, 58, 131377, 7422, 64855, 4633, 57462, 92737, 9734
metaphase plate congression	GO:0051310	0.000714726	n/a	9	2.47274	56	KIF18A, CENPE, NDC80, CENPF, CEP55, CDCA8, CCNB1, KIF2C, KIF14	81930, 1062, 10403, 1063, 55165, 55143, 891, 11004, 9928
histone phosphorylation	GO:0016572	0.000724789	n/a	7	1.54546	35	CDK1, PRKAA2, PRKCA, CCNB1, AURKB, CCNA2, HASPIN	983, 5563, 5578, 891, 9212, 890, 83903
skeletal muscle fiber development	GO:0048741	0.000724789	n/a	7	1.54546	35	MYF6, ACTA1, KLHL40, FAM129B, KIAA1161, DNER, HDAC9	4618, 58, 131377, 64855, 57462, 92737, 9734
protein phosphorylation	GO:0006468	0.000758575	n/a	112	83.7198	1896	MAPRE3, GRIK2, SEMA7A, NRAS, CD36, PPP1R1A, INPP5F, INHBA, HMGCR, IFNA1, RAPGEF1, MAPKAPK3, INHBE, STK39, TPX2, ERBB4, CEP85, LRP8, TGFB2, ZFP36L2, VEGFC, OXSR1, CENPE, CDKN3, EPHA4, DUSP14, MAP2K3, NPNT, PHKA1, ITGB3, PLK1, MICAL1, CDK4, CDC6, VEGFA, CDK1, ZNF622, PER1, CAVIN3, PRKD1, PRKAA2, FBLN1, CAMKK2, TESK1, PKDCC, ARAF, RGS4, AVPI1, FOXM1, RASGRP3, PLK4, AKAP13, FRK, PINK1, CD109, SGK1, B…	22924, 2898, 8482, 4893, 948, 5502, 22876, 3624, 3156, 3439, 2889, 7867, 83729, 27347, 22974, 2066, 64793, 7804, 7042, 678, 7424, 9943, 1062, 1033, 2043, 11072, 5606, 255743, 5255, 3690, 5347, 64780, 1019, 990, 7422, 983, 90441, 5187, 112464, 5587, 5563, 2192, 10645, 7016, 91461, 369, 5999, 60370, 2305, 25780, 10733, 11214, 2444, 65018, 135228, 6446, 699, 1843, 3678, 1850, 1950, 5578, 891, 392255…
cell cycle G2/M phase transition	GO:0044839	0.000776933	n/a	23	11.0832	251	TPX2, GTSE1, PLK1, CDK4, CDK1, CENPF, CCNB2, FOXM1, ACTR1A, PPME1, PLK4, CCNB1, AURKB, CCNA2, YWHAG, PSMD5, BLM, TPD52L1, MELK, TICRR, KIF14, CDC25C, CDKN2B	22974, 51512, 5347, 1019, 983, 1063, 9133, 2305, 10121, 51400, 10733, 891, 9212, 890, 7532, 5711, 641, 7164, 9833, 90381, 9928, 995, 1030
inactivation of MAPK activity	GO:0000188	0.000783229	n/a	6	1.14806	26	DUSP14, RGS4, DUSP1, DUSP8, CAV1, DUSP5	11072, 5999, 1843, 1850, 857, 1847
extracellular matrix organization	GO:0030198	0.000791119	n/a	28	14.6156	331	HAS2, COL12A1, COL6A3, FOXC2, NID2, TGFB2, ITGB8, ITGA4, NPNT, ITGB3, DPP4, FBLN1, C6orf15, ITGA7, ACAN, JAM3, ITGA5, MMP2, MMP15, SERPINH1, OLFML2A, COL10A1, A2M, ADAMTSL4, COL11A1, ITGAX, ADAMTS4, RGCC	3037, 1303, 1293, 2303, 22795, 7042, 3696, 3676, 255743, 3690, 1803, 2192, 29113, 3679, 176, 83700, 3678, 4313, 4324, 871, 169611, 1300, 2, 54507, 1301, 3687, 9507, 28984
positive regulation of histone deacetylase activity	GO:1901727	0.000801929	n/a	3	0.22078	5	VEGFA, PRKD1, PINK1	7422, 5587, 65018
vitamin B6 metabolic process	GO:0042816	0.000801929	n/a	3	0.22078	5	PDXP, AOX1, PNPO	57026, 316, 55163
extracellular structure organization	GO:0043062	0.000828778	n/a	28	14.6598	332	HAS2, COL12A1, COL6A3, FOXC2, NID2, TGFB2, ITGB8, ITGA4, NPNT, ITGB3, DPP4, FBLN1, C6orf15, ITGA7, ACAN, JAM3, ITGA5, MMP2, MMP15, SERPINH1, OLFML2A, COL10A1, A2M, ADAMTSL4, COL11A1, ITGAX, ADAMTS4, RGCC	3037, 1303, 1293, 2303, 22795, 7042, 3696, 3676, 255743, 3690, 1803, 2192, 29113, 3679, 176, 83700, 3678, 4313, 4324, 871, 169611, 1300, 2, 54507, 1301, 3687, 9507, 28984
striated muscle hypertrophy	GO:0014897	0.000866497	n/a	12	4.15066	94	MIR23A, INPP5F, CSRP3, PDLIM5, SLC9A1, MYH7, SORBS2, AKAP13, PRKCA, NPPA, MEF2A, DDX39B	407010, 22876, 8048, 10611, 6548, 4625, 8470, 11214, 5578, 4878, 4205, 7919
cardiovascular system development	GO:0072358	0.000925552	n/a	47	29.2313	662	MYH10, HAS2, RAPGEF1, FOXC2, MYH9, HDAC5, SNX17, TGFB2, SRPX2, ITGB8, PTPRB, VEGFC, XBP1, ITGB3, VEGFA, PRKD1, JAG1, JAM3, FOLR1, HEY1, ADGRG1, SERPINB7, ITGA5, FAM129B, EGF, PRKCA, SEMA3C, UNC5B, CHI3L1, MMP2, DHCR7, HSPB6, CTSH, CSPG4, LTBP1, CAV1, MCAM, RRAS, PLCD1, SRF, SEMA3E, HDAC9, ACTA2, AMOT, NR4A1, RGCC, NDP	4628, 3037, 2889, 2303, 4627, 10014, 9784, 7042, 27286, 3696, 5787, 7424, 7494, 3690, 7422, 5587, 182, 83700, 2348, 23462, 9289, 8710, 3678, 64855, 1950, 5578, 10512, 219699, 1116, 4313, 1717, 126393, 1512, 1464, 4052, 857, 4162, 6237, 5333, 6722, 9723, 9734, 59, 154796, 3164, 28984, 4693
angiogenesis	GO:0001525	0.000941088	n/a	35	19.9585	452	FOXC2, MYH9, HDAC5, TGFB2, SRPX2, PTPRB, VEGFC, XBP1, ITGB3, VEGFA, PRKD1, JAG1, JAM3, HEY1, ADGRG1, ITGA5, FAM129B, EGF, PRKCA, UNC5B, CHI3L1, MMP2, HSPB6, CTSH, CSPG4, CAV1, MCAM, RRAS, PLCD1, SRF, SEMA3E, HDAC9, AMOT, NR4A1, RGCC	2303, 4627, 10014, 7042, 27286, 5787, 7424, 7494, 3690, 7422, 5587, 182, 83700, 23462, 9289, 3678, 64855, 1950, 5578, 219699, 1116, 4313, 126393, 1512, 1464, 857, 4162, 6237, 5333, 6722, 9723, 9734, 154796, 3164, 28984
ventricular cardiac muscle tissue morphogenesis	GO:0055010	0.000949223	n/a	8	2.07533	47	FOXC2, PKP2, TGFB2, MYH7, MYL2, NRG1, MYL3, COL11A1	2303, 5318, 7042, 4625, 4633, 3084, 4634, 1301
intracellular signal transduction	GO:0035556	0.000989488	n/a	149	117.499	2661	GRIK2, SEMA7A, CHAC1, BOP1, NRAS, CD36, MYOM1, PPP1R1A, INPP5F, TJP2, INPP5A, INHBA, HMGCR, IFNA1, RAPGEF1, MAPKAPK3, INHBE, STK39, CRIP1, MTM1, TPX2, ERBB4, MCF2, LGALS1, RAB40B, TGFB2, GTSE1, ZFP36L2, TRIM38, HYOU1, OXSR1, XBP1, EPHA4, ITPR2, CASQ1, DUSP14, MAP2K3, NPNT, PLEKHA1, VEGFA, CDK1, ZNF622, MUC1, PLCH1, PER1, ARL4A, CAVIN3, PIK3C2B, PRKD1, PRKAA2, TAF13, FBLN1, SLC9A1, CAMKK2, TESK1, …	2898, 8482, 79094, 23246, 4893, 948, 8736, 5502, 22876, 9414, 3632, 3624, 3156, 3439, 2889, 7867, 83729, 27347, 1396, 4534, 22974, 2066, 4168, 3956, 10966, 7042, 51512, 678, 10475, 10525, 9943, 7494, 2043, 3709, 844, 11072, 5606, 255743, 59338, 7422, 983, 90441, 4582, 23007, 5187, 10124, 112464, 5287, 5587, 5563, 6884, 2192, 6548, 10645, 7016, 369, 5999, 60370, 2305, 25780, 1122, 7832, 11214, 915…
muscle hypertrophy	GO:0014896	0.00104613	n/a	12	4.23898	96	MIR23A, INPP5F, CSRP3, PDLIM5, SLC9A1, MYH7, SORBS2, AKAP13, PRKCA, NPPA, MEF2A, DDX39B	407010, 22876, 8048, 10611, 6548, 4625, 8470, 11214, 5578, 4878, 4205, 7919
cellular response to insulin stimulus	GO:0032869	0.00104925	n/a	19	8.61042	195	FOXC2, ATP6V0A1, HDAC5, XBP1, CDK4, SLC9A1, BAIAP2, TBC1D4, SREBF1, PRKCQ, YWHAG, SOCS7, ZNF106, CPEB2, ATP6V0E1, SORBS1, EIF4EBP1, HDAC9, MYO5A	2303, 535, 10014, 7494, 1019, 6548, 10458, 9882, 6720, 5588, 7532, 30837, 64397, 132864, 8992, 10580, 1978, 9734, 4644
G2/M transition of mitotic cell cycle	GO:0000086	0.00111042	n/a	22	10.6858	242	TPX2, PLK1, CDK4, CDK1, CENPF, CCNB2, FOXM1, ACTR1A, PPME1, PLK4, CCNB1, AURKB, CCNA2, YWHAG, PSMD5, BLM, TPD52L1, MELK, TICRR, KIF14, CDC25C, CDKN2B	22974, 5347, 1019, 983, 1063, 9133, 2305, 10121, 51400, 10733, 891, 9212, 890, 7532, 5711, 641, 7164, 9833, 90381, 9928, 995, 1030
regulation of cyclin-dependent protein serine/threonine kinase activity	GO:0000079	0.00113637	n/a	11	3.7091	84	MAPRE3, CDKN3, PLK1, CDC6, CCNB1, CCNA2, BLM, CCNE2, CDC25C, CDKN2B, RGCC	22924, 1033, 5347, 990, 891, 890, 641, 9134, 995, 1030, 28984
regulation of blood vessel endothelial cell migration	GO:0043535	0.00119202	n/a	9	2.64936	60	FOXC2, HDAC5, SRPX2, VEGFC, VEGFA, PRKD1, PRKCA, HDAC9, RGCC	2303, 10014, 27286, 7424, 7422, 5587, 5578, 9734, 28984
myotube cell development	GO:0014904	0.00121243	n/a	7	1.67793	38	MYF6, ACTA1, KLHL40, FAM129B, KIAA1161, DNER, HDAC9	4618, 58, 131377, 64855, 57462, 92737, 9734
cytokinesis	GO:0000910	0.00124115	n/a	15	6.13768	139	MYH10, PDXP, KIF20A, MYH9, NUSAP1, PLK1, CDC6, ANLN, CEP55, AURKB, KIF23, PRC1, DIAPH2, DAPK3, KIF14	4628, 57026, 10112, 4627, 51203, 5347, 990, 54443, 55165, 9212, 9493, 9055, 1730, 1613, 9928
chromatin assembly	GO:0031497	0.00124869	n/a	17	7.41821	168	KNL1, HIST2H3C, CENPK, HJURP, HIST1H2BM, OIP5, HIST2H3D, HIST1H2BB, HIST1H2BL, TSPY2, TSPYL5, CENPU, CENPI, IPO4, HIST1H1B, HIST1H4L, HIST2H3A	57082, 126961, 64105, 55355, 8342, 11339, 653604, 3018, 8340, 64591, 85453, 79682, 2491, 79711, 3009, 8368, 333932
peptidyl-tyrosine dephosphorylation	GO:0035335	0.00137278	n/a	12	4.37144	99	PTPN20, MTM1, PTPRB, CDKN3, DUSP14, DUSP1, DUSP8, EYA3, PTPN13, DUSP5, CDC25C, MTMR3	26095, 4534, 5787, 1033, 11072, 1843, 1850, 2140, 5783, 1847, 995, 8897
epithelial cell migration	GO:0010631	0.00137285	n/a	22	10.8624	246	HAS2, STC1, FOXC2, MYH9, HDAC5, TGFB2, SRPX2, VEGFC, ITGB3, VEGFA, ANLN, DPP4, PRKD1, SEMA3A, PRKCA, HBEGF, CTSH, SRF, HDAC9, AMOT, NR4A1, RGCC	3037, 6781, 2303, 4627, 10014, 7042, 27286, 7424, 3690, 7422, 54443, 1803, 5587, 10371, 5578, 1839, 1512, 6722, 9734, 154796, 3164, 28984
response to peptide	GO:1901652	0.00137335	n/a	35	20.4001	462	UPRT, CD36, FOXC2, ATP6V0A1, HDAC5, INSIG2, XBP1, CDK4, CDC6, SLC9A1, BAIAP2, JAG1, BTG2, UCP3, TBC1D4, AREG, KLF2, CARD9, SREBF1, BRIP1, CCNA2, NPPA, PRKCQ, YWHAG, SOCS7, ZNF106, CPEB2, CAV1, ATP6V0E1, FABP3, SORBS1, EIF4EBP1, HDAC9, MYO5A, NR4A1	139596, 948, 2303, 535, 10014, 51141, 7494, 1019, 990, 6548, 10458, 182, 7832, 7352, 9882, 374, 10365, 64170, 6720, 83990, 890, 4878, 5588, 7532, 30837, 64397, 132864, 857, 8992, 2170, 10580, 1978, 9734, 4644, 3164
cellular response to organonitrogen compound	GO:0071417	0.00138233	n/a	39	23.491	532	STC1, CD36, PDXP, RAPGEF1, FOXC2, ATP6V0A1, HDAC5, XBP1, ITPR2, CDK4, CDC6, SLC9A1, BAIAP2, HCN2, FOLR1, TBC1D4, LDLR, KLF2, JUP, MMP2, SREBF1, BRIP1, CCNA2, PRKCQ, YWHAG, SOCS7, ZNF106, BLM, MYD88, CPEB2, CAV1, ATP6V0E1, SORBS1, EIF4EBP1, HDAC9, MYO5A, NR4A1, PDE2A, DIAPH1	6781, 948, 57026, 2889, 2303, 535, 10014, 7494, 3709, 1019, 990, 6548, 10458, 610, 2348, 9882, 3949, 10365, 3728, 4313, 6720, 83990, 890, 5588, 7532, 30837, 64397, 641, 4615, 132864, 857, 8992, 10580, 1978, 9734, 4644, 3164, 5138, 1729
regulation of macrophage cytokine production	GO:0010935	0.00140467	n/a	4	0.529872	12	SEMA7A, CD36, TGFB2, GPRC5B	8482, 948, 7042, 51704
cytoskeleton-dependent cytokinesis	GO:0061640	0.00144258	n/a	8	2.2078	50	MYH10, KIF20A, NUSAP1, PLK1, ANLN, CEP55, AURKB, KIF23	4628, 10112, 51203, 5347, 54443, 55165, 9212, 9493
platelet degranulation	GO:0002576	0.00145177	n/a	14	5.60781	127	CD36, TGFB2, VEGFC, ITGB3, VEGFA, TOR4A, CD109, P2RX1, EGF, TAGLN2, TIMP3, ACTN4, TLN1, A2M	948, 7042, 7424, 3690, 7422, 54863, 135228, 5023, 1950, 8407, 7078, 81, 7094, 2
regulation of cell migration involved in sprouting angiogenesis	GO:0090049	0.00147502	n/a	5	0.88312	20	FOXC2, HDAC5, SRPX2, VEGFA, HDAC9	2303, 10014, 27286, 7422, 9734
cardiac chamber development	GO:0003205	0.00148934	n/a	16	6.88834	156	MYH10, FOXC2, PKP2, SNX17, TGFB2, MYH7, JAG1, HEY1, SEMA3C, MYL2, NRG1, MYL3, LTBP1, XIRP2, COL11A1, SRF	4628, 2303, 5318, 9784, 7042, 4625, 182, 23462, 10512, 4633, 3084, 4634, 4052, 129446, 1301, 6722
DNA damage response, signal transduction by p53 class mediator resulting in cell cycle arrest	GO:0006977	0.00151247	n/a	9	2.73767	62	GTSE1, CDK1, MUC1, BTG2, E2F1, CCNB1, PLAGL1, CDC25C, RGCC	51512, 983, 4582, 7832, 1869, 891, 5325, 995, 28984
regulation of striated muscle contraction	GO:0006942	0.00152055	n/a	11	3.84157	87	STC1, PKP2, CASQ1, SLC9A1, MYH7, JUP, MYL2, NPPA, MYL3, CAV1, GRK2	6781, 5318, 844, 6548, 4625, 3728, 4633, 4878, 4634, 857, 156
regulation of cyclin-dependent protein kinase activity	GO:1904029	0.00152055	n/a	11	3.84157	87	MAPRE3, CDKN3, PLK1, CDC6, CCNB1, CCNA2, BLM, CCNE2, CDC25C, CDKN2B, RGCC	22924, 1033, 5347, 990, 891, 890, 641, 9134, 995, 1030, 28984
positive regulation of cellular respiration	GO:1901857	0.00155054	n/a	3	0.264936	6	CDK1, PINK1, CCNB1	983, 65018, 891
regulation of mitochondrial ATP synthesis coupled electron transport	GO:1905446	0.00155054	n/a	3	0.264936	6	CDK1, PINK1, CCNB1	983, 65018, 891
exocytosis	GO:0006887	0.00158818	n/a	57	38.1508	864	CACNA1H, MYH10, NRAS, CD36, ADGRE2, AGL, ADGRE5, TMEM173, ENPP4, RAB40B, ATP6V0A1, TGFB2, PTPRB, CTSC, VEGFC, MAGT1, ITGB3, CD55, MICAL1, VEGFA, SLCO4C1, TNFAIP6, MME, VAT1, FRK, TOR4A, CD109, P2RX1, EGF, NCS1, CHI3L1, JUP, OSTF1, ACLY, SERPINB12, GAB2, PADI2, CNN2, TAGLN2, CTSH, VAMP3, TIMP3, EXPH5, RAB9B, ACTN4, TLN1, A2M, IGF2R, EXOC6, ITGAX, TSPAN14, MYO5A, RAB3B, DIAPH1, TMC6, DNASE1L1, PREPL	8912, 4628, 4893, 948, 30817, 178, 976, 340061, 22875, 10966, 535, 7042, 5787, 1075, 7424, 84061, 3690, 1604, 64780, 7422, 353189, 7130, 4311, 10493, 2444, 54863, 135228, 5023, 1950, 23413, 1116, 3728, 26578, 47, 89777, 9846, 11240, 1265, 8407, 1512, 9341, 7078, 23086, 51209, 81, 7094, 2, 3482, 54536, 3687, 81619, 4644, 5865, 1729, 11322, 1774, 9581
epithelium migration	GO:0090132	0.001603	n/a	22	10.9948	249	HAS2, STC1, FOXC2, MYH9, HDAC5, TGFB2, SRPX2, VEGFC, ITGB3, VEGFA, ANLN, DPP4, PRKD1, SEMA3A, PRKCA, HBEGF, CTSH, SRF, HDAC9, AMOT, NR4A1, RGCC	3037, 6781, 2303, 4627, 10014, 7042, 27286, 7424, 3690, 7422, 54443, 1803, 5587, 10371, 5578, 1839, 1512, 6722, 9734, 154796, 3164, 28984
cell differentiation	GO:0030154	0.00161892	n/a	208	173.577	3931	MIR23A, CACNA1H, SEMA7A, CHAC1, MYH10, HAS2, PAQR5, MYF6, STC1, NRAS, SGCG, CD36, MYOM1, COL12A1, WIPF3, ACTA1, INPP5F, TJP2, CSRP3, TDRD1, FRY, NOC3L, INHBA, HMGCR, IFNA1, RAPGEF1, EFHD1, MYBL2, RAPH1, FASN, DPYSL4, TP53INP2, FOXC2, INHBE, PDLIM5, KRT31, PKP2, MYH9, ERBB4, MCF2, ACSL4, PEG10, LGALS1, HDAC5, KATNB1, FSTL3, KLHL40, ADAMTS9, LRP8, TGFB2, CTNNBIP1, SMYD1, MYBPC1, ZFP36L2, VEGFC, PDL…	407010, 8912, 8482, 79094, 4628, 3037, 54852, 4618, 6781, 4893, 6445, 948, 8736, 1303, 644150, 58, 22876, 9414, 8048, 56165, 10129, 64318, 3624, 3156, 3439, 2889, 80303, 4605, 65059, 2194, 10570, 58476, 2303, 83729, 10611, 3881, 5318, 4627, 2066, 4168, 2182, 23089, 3956, 10014, 10300, 10272, 131377, 56999, 7804, 7042, 56998, 150572, 4604, 678, 7424, 9260, 3676, 65122, 7494, 57082, 2043, 844, 8160…
ventricular cardiac muscle tissue development	GO:0003229	0.00164593	n/a	8	2.25196	51	FOXC2, PKP2, TGFB2, MYH7, MYL2, NRG1, MYL3, COL11A1	2303, 5318, 7042, 4625, 4633, 3084, 4634, 1301
mitotic cytokinesis	GO:0000281	0.00165906	n/a	7	1.76624	40	MYH10, KIF20A, NUSAP1, PLK1, ANLN, CEP55, KIF23	4628, 10112, 51203, 5347, 54443, 55165, 9493
signal transduction involved in mitotic G1 DNA damage checkpoint	GO:0072431	0.00169678	n/a	9	2.78183	63	GTSE1, CDK1, MUC1, BTG2, E2F1, CCNB1, PLAGL1, CDC25C, RGCC	51512, 983, 4582, 7832, 1869, 891, 5325, 995, 28984
intracellular signal transduction involved in G1 DNA damage checkpoint	GO:1902400	0.00169678	n/a	9	2.78183	63	GTSE1, CDK1, MUC1, BTG2, E2F1, CCNB1, PLAGL1, CDC25C, RGCC	51512, 983, 4582, 7832, 1869, 891, 5325, 995, 28984
cardiac muscle tissue morphogenesis	GO:0055008	0.00169678	n/a	9	2.78183	63	FOXC2, PKP2, TGFB2, MYH7, MYL2, NRG1, MYL3, XIRP2, COL11A1	2303, 5318, 7042, 4625, 4633, 3084, 4634, 129446, 1301
cell-substrate adhesion	GO:0031589	0.00169856	n/a	26	13.9091	315	HAS2, CD36, LGALS1, NID2, ITGB8, VEGFC, ITGA4, NPNT, ITGB3, VEGFA, FBLN1, SLC9A1, ITGA7, JAM3, ITGA5, FERMT2, BCL2L11, VAMP3, CARMIL1, ACTN4, DAPK3, SORBS1, KIF14, SRF, SEMA3E, L1CAM	3037, 948, 3956, 22795, 3696, 7424, 3676, 255743, 3690, 7422, 2192, 6548, 3679, 83700, 3678, 10979, 10018, 9341, 55604, 81, 1613, 10580, 9928, 6722, 9723, 3897
positive regulation of kinase activity	GO:0033674	0.00180886	n/a	39	23.8442	540	MAPRE3, RAPGEF1, MAPKAPK3, STK39, TPX2, LRP8, TGFB2, OXSR1, CENPE, EPHA4, MAP2K3, ITGB3, CDC6, VEGFA, CDK1, ZNF622, PRKD1, CAMKK2, ARAF, AVPI1, AKAP13, PINK1, EGF, CCNB1, CHI3L1, TRAF6, NRG1, TPD52L1, CSPG4, CD24, GPRC5B, DUSP5, CEMIP, KIF14, F2R, MAP3K6, EEF1A2, RGCC, TNFAIP8L3	22924, 2889, 7867, 27347, 22974, 7804, 7042, 9943, 1062, 2043, 5606, 3690, 990, 7422, 983, 90441, 5587, 10645, 369, 60370, 11214, 65018, 1950, 891, 1116, 7189, 3084, 7164, 1464, 100133941, 51704, 1847, 57214, 9928, 2149, 9064, 1917, 28984, 388121
establishment of chromosome localization	GO:0051303	0.0018147	n/a	10	3.35586	76	KIF18A, CENPE, NDC80, CENPF, CEP55, CDCA8, CCNB1, DLGAP5, KIF2C, KIF14	81930, 1062, 10403, 1063, 55165, 55143, 891, 9787, 11004, 9928
homotypic cell-cell adhesion	GO:0034109	0.0018147	n/a	10	3.35586	76	PKP2, MYH9, LGALS1, MYL9, ITGB3, PRKCA, JUP, PRKG1, PRKCQ, TLN1	5318, 4627, 3956, 10398, 3690, 5578, 3728, 5592, 5588, 7094
regulation of chromosome organization	GO:0033044	0.0018969	n/a	25	13.291	301	HDAC5, CDC45, MAD2L1, CENPE, NDC80, PLK1, CDC6, VEGFA, MUC1, PRKD1, CENPF, PINK1, BUB1, DUSP1, CCNB1, MKI67, AURKB, TTK, SREBF1, UHRF1, DLGAP5, PADI2, PRKCQ, HIST1H1B, HECW2	10014, 8318, 4085, 1062, 10403, 5347, 990, 7422, 4582, 5587, 1063, 65018, 699, 1843, 891, 4288, 9212, 7272, 6720, 29128, 9787, 11240, 5588, 3009, 57520
sulfur oxidation	GO:0019417	0.00194731	n/a	2	0.088312	2	MICAL1, MICAL2	64780, 9645
ventricular cardiac muscle cell development	GO:0055015	0.00195838	n/a	4	0.574028	13	MYH10, CDK1, CCNB1, MEF2A	4628, 983, 891, 4205
regulation of mitotic spindle checkpoint	GO:1903504	0.00195838	n/a	4	0.574028	13	MAD2L1, NDC80, DUSP1, CCNB1	4085, 10403, 1843, 891
regulation of mitotic cell cycle spindle assembly checkpoint	GO:0090266	0.00195838	n/a	4	0.574028	13	MAD2L1, NDC80, DUSP1, CCNB1	4085, 10403, 1843, 891
muscle tissue morphogenesis	GO:0060415	0.00200488	n/a	10	3.40001	77	MYF6, FOXC2, PKP2, TGFB2, MYH7, MYL2, NRG1, MYL3, XIRP2, COL11A1	4618, 2303, 5318, 7042, 4625, 4633, 3084, 4634, 129446, 1301
endoderm development	GO:0007492	0.00200488	n/a	10	3.40001	77	COL12A1, INHBA, ITGA4, ITGA7, DUSP1, ITGA5, MMP2, MMP15, DUSP5, COL11A1	1303, 3624, 3676, 3679, 1843, 3678, 4313, 4324, 1847, 1301
chromosome localization	GO:0050000	0.00200488	n/a	10	3.40001	77	KIF18A, CENPE, NDC80, CENPF, CEP55, CDCA8, CCNB1, DLGAP5, KIF2C, KIF14	81930, 1062, 10403, 1063, 55165, 55143, 891, 9787, 11004, 9928
nucleosome organization	GO:0034728	0.00206683	n/a	17	7.77146	176	KNL1, HIST2H3C, CENPK, HJURP, HIST1H2BM, OIP5, HIST2H3D, HIST1H2BB, HIST1H2BL, TSPY2, TSPYL5, CENPU, CENPI, IPO4, HIST1H1B, HIST1H4L, HIST2H3A	57082, 126961, 64105, 55355, 8342, 11339, 653604, 3018, 8340, 64591, 85453, 79682, 2491, 79711, 3009, 8368, 333932
signal transduction involved in mitotic DNA integrity checkpoint	GO:1902403	0.00211922	n/a	9	2.87014	65	GTSE1, CDK1, MUC1, BTG2, E2F1, CCNB1, PLAGL1, CDC25C, RGCC	51512, 983, 4582, 7832, 1869, 891, 5325, 995, 28984
signal transduction involved in mitotic DNA damage checkpoint	GO:1902402	0.00211922	n/a	9	2.87014	65	GTSE1, CDK1, MUC1, BTG2, E2F1, CCNB1, PLAGL1, CDC25C, RGCC	51512, 983, 4582, 7832, 1869, 891, 5325, 995, 28984
signal transduction involved in mitotic cell cycle checkpoint	GO:0072413	0.00211922	n/a	9	2.87014	65	GTSE1, CDK1, MUC1, BTG2, E2F1, CCNB1, PLAGL1, CDC25C, RGCC	51512, 983, 4582, 7832, 1869, 891, 5325, 995, 28984
DNA replication-independent nucleosome assembly	GO:0006336	0.00212032	n/a	8	2.34027	53	KNL1, CENPK, HJURP, OIP5, CENPU, CENPI, IPO4, HIST1H4L	57082, 64105, 55355, 11339, 79682, 2491, 79711, 8368
response to hypoxia	GO:0001666	0.00214235	n/a	27	14.8806	337	CREBBP, STC1, SOD3, PDLIM1, TGFB2, VEGFC, HYOU1, ITPR2, VEGFA, DPP4, SLC9A1, PINK1, UCP3, E2F1, CCNB1, MMP2, BRIP1, CCNA2, NPPA, PSMD5, CPEB2, CAV1, CD24, ACTN4, EIF4EBP1, SRF, RGCC	1387, 6781, 6649, 9124, 7042, 7424, 10525, 3709, 7422, 1803, 6548, 65018, 7352, 1869, 891, 4313, 83990, 890, 4878, 5711, 132864, 857, 100133941, 81, 1978, 6722, 28984
regulation of body fluid levels	GO:0050878	0.00216841	n/a	37	22.5196	510	HAS2, PABPC4, UPRT, CD36, ATP7B, IFNA1, STK39, MYH9, ERBB4, ENPP4, XBP1, HIST2H3C, MYL9, ITPR2, LBH, ITGB3, MICAL1, VEGFA, FBLN1, CYP4F2, HIST2H3D, P2RX1, PRKCA, PRKG1, PRKCQ, VAMP3, CARMIL1, TFPI2, CAV1, TLN1, A2M, EHD2, P2RY2, HIST2H3A, F2R, SRF, FLG	3037, 8761, 139596, 948, 540, 3439, 27347, 4627, 2066, 22875, 7494, 126961, 10398, 3709, 81606, 3690, 64780, 7422, 2192, 8529, 653604, 5023, 5578, 5592, 5588, 9341, 55604, 7980, 857, 7094, 2, 30846, 5029, 333932, 2149, 6722, 2312
CENP-A containing nucleosome assembly	GO:0034080	0.00222525	n/a	7	1.85455	42	KNL1, CENPK, HJURP, OIP5, CENPU, CENPI, HIST1H4L	57082, 64105, 55355, 11339, 79682, 2491, 8368
CENP-A containing chromatin organization	GO:0061641	0.00222525	n/a	7	1.85455	42	KNL1, CENPK, HJURP, OIP5, CENPU, CENPI, HIST1H4L	57082, 64105, 55355, 11339, 79682, 2491, 8368
response to peptide hormone	GO:0043434	0.00223117	n/a	31	17.9273	406	UPRT, FOXC2, ATP6V0A1, HDAC5, INSIG2, XBP1, CDK4, CDC6, SLC9A1, BAIAP2, BTG2, UCP3, TBC1D4, AREG, SREBF1, BRIP1, CCNA2, NPPA, PRKCQ, YWHAG, SOCS7, ZNF106, CPEB2, CAV1, ATP6V0E1, FABP3, SORBS1, EIF4EBP1, HDAC9, MYO5A, NR4A1	139596, 2303, 535, 10014, 51141, 7494, 1019, 990, 6548, 10458, 7832, 7352, 9882, 374, 6720, 83990, 890, 4878, 5588, 7532, 30837, 64397, 132864, 857, 8992, 2170, 10580, 1978, 9734, 4644, 3164
ameboidal-type cell migration	GO:0001667	0.00223376	n/a	27	14.9247	338	HAS2, STC1, FOXC2, MYH9, ERBB4, HDAC5, TGFB2, SRPX2, VEGFC, ITGA4, ITGB3, VEGFA, ANLN, DPP4, PRKD1, SEMA3A, FOLR1, PRKCA, SEMA3C, HBEGF, CTSH, SYDE1, SRF, HDAC9, AMOT, NR4A1, RGCC	3037, 6781, 2303, 4627, 2066, 10014, 7042, 27286, 7424, 3676, 3690, 7422, 54443, 1803, 5587, 10371, 2348, 5578, 10512, 1839, 1512, 85360, 6722, 9734, 154796, 3164, 28984
glycerolipid metabolic process	GO:0046486	0.00226266	n/a	33	19.4728	441	EFR3B, INPP5F, INPP5A, MTM1, ERBB4, ACSL4, MGLL, INPP4B, INSIG2, PLA2G15, PHOSPHO1, PLEKHA1, INSIG1, PIK3C2B, HRASLS2, PNPLA3, VAC14, MFSD2A, PITPNM3, LPCAT3, LDLR, EGF, SREBF1, PCYT2, LPCAT4, HBEGF, PNPLA4, NRG1, PTPN13, CAV1, FABP3, HRASLS5, MTMR3	22979, 22876, 3632, 4534, 2066, 2182, 11343, 8821, 51141, 23659, 162466, 59338, 3638, 5287, 54979, 80339, 55697, 84879, 83394, 10162, 3949, 1950, 6720, 5833, 254531, 1839, 8228, 3084, 5783, 857, 2170, 117245, 8897
regulation of organelle organization	GO:0033043	0.00228338	n/a	73	52.2807	1184	DSTN, ELMOD1, PDXP, MTM1, TPX2, NUSAP1, HDAC5, CDC45, CEP85, KATNB1, MAD2L1, FAM20B, MYBPC1, SKA1, KIF18A, CENPE, NDC80, PLK1, CDC6, VEGFA, ANLN, MUC1, INSIG1, TOM1L2, PPP3CC, PRKD1, CENPF, SLC9A1, CAMKK2, BAIAP2, PLK4, VAT1, CDC20, AKAP13, JAM3, PINK1, BUB1, DUSP1, E2F1, TBC1D4, EGF, CCNB1, MKI67, AURKB, CELSR1, TTK, SREBF1, BCL2L11, UHRF1, MSN, DLGAP5, PADI2, PRKCQ, YWHAG, NRG1, KIF11, SKA3, PP…	11034, 55531, 57026, 4534, 22974, 51203, 10014, 8318, 64793, 10300, 4085, 9917, 4604, 220134, 81930, 1062, 10403, 5347, 990, 7422, 54443, 4582, 3638, 146691, 5533, 5587, 1063, 6548, 10645, 10458, 10733, 10493, 991, 11214, 83700, 65018, 699, 1843, 1869, 9882, 1950, 891, 4288, 9212, 9620, 7272, 6720, 10018, 29128, 4478, 9787, 11240, 5588, 7532, 3084, 3832, 221150, 22843, 55604, 3009, 1613, 11075, 1…
chromatin assembly or disassembly	GO:0006333	0.00228825	n/a	18	8.52211	193	KNL1, HIST2H3C, CENPK, HJURP, HIST1H2BM, OIP5, HIST2H3D, HIST1H2BB, HIST1H2BL, TSPY2, TSPYL5, PADI2, CENPU, CENPI, IPO4, HIST1H1B, HIST1H4L, HIST2H3A	57082, 126961, 64105, 55355, 8342, 11339, 653604, 3018, 8340, 64591, 85453, 11240, 79682, 2491, 79711, 3009, 8368, 333932
cardiac ventricle development	GO:0003231	0.00229366	n/a	13	5.25456	119	FOXC2, PKP2, TGFB2, MYH7, JAG1, HEY1, SEMA3C, MYL2, NRG1, MYL3, LTBP1, XIRP2, COL11A1	2303, 5318, 7042, 4625, 182, 23462, 10512, 4633, 3084, 4634, 4052, 129446, 1301
regulated exocytosis	GO:0045055	0.00231547	n/a	50	33.0287	748	CACNA1H, NRAS, CD36, ADGRE2, AGL, ADGRE5, TMEM173, ENPP4, ATP6V0A1, TGFB2, PTPRB, CTSC, VEGFC, MAGT1, ITGB3, CD55, MICAL1, VEGFA, SLCO4C1, TNFAIP6, MME, VAT1, FRK, TOR4A, CD109, P2RX1, EGF, CHI3L1, JUP, OSTF1, ACLY, SERPINB12, GAB2, PADI2, CNN2, TAGLN2, CTSH, VAMP3, TIMP3, RAB9B, ACTN4, TLN1, A2M, IGF2R, ITGAX, TSPAN14, DIAPH1, TMC6, DNASE1L1, PREPL	8912, 4893, 948, 30817, 178, 976, 340061, 22875, 535, 7042, 5787, 1075, 7424, 84061, 3690, 1604, 64780, 7422, 353189, 7130, 4311, 10493, 2444, 54863, 135228, 5023, 1950, 1116, 3728, 26578, 47, 89777, 9846, 11240, 1265, 8407, 1512, 9341, 7078, 51209, 81, 7094, 2, 3482, 3687, 81619, 1729, 11322, 1774, 9581
single-organism biosynthetic process	GO:0044711	0.00232053	n/a	90	67.0288	1518	AASS, CACNA1H, GLUD1, HAS2, UPRT, ACACA, HACD1, PYCR1, INPP5F, PPIP5K1, AGL, HMGCR, FASN, TECRL, MTM1, ACSL4, MGLL, GARS, ATP6V0A1, SLC25A15, INPP4B, INSIG2, HMGCS1, ST8SIA2, XBP1, PHOSPHO1, ACSS2, CDK4, PLEKHA1, LSS, TRAM2, INSIG1, PIK3C2B, PRKD1, PRKAA2, PNPLA3, CHSY3, VAC14, MFSD2A, ACAN, PITPNM3, LPCAT3, NMNAT2, GYS1, PINK1, SERPINB7, PCK2, P2RX1, LDLR, EGF, PRKCA, ST3GAL4, PDHA1, DHCR24, HSD…	10157, 8912, 2746, 3037, 139596, 31, 9200, 5831, 22876, 9677, 178, 3156, 2194, 253017, 4534, 2182, 11343, 2617, 535, 10166, 8821, 51141, 3157, 8128, 7494, 162466, 55902, 1019, 59338, 4047, 9697, 3638, 5287, 5587, 5563, 80339, 337876, 55697, 84879, 176, 83394, 10162, 23057, 2997, 65018, 8710, 5106, 5023, 3949, 1950, 5578, 6484, 5160, 1718, 3284, 6307, 6720, 5833, 5239, 1633, 47, 254531, 6713, 1717…
angiogenesis involved in wound healing	GO:0060055	0.00233004	n/a	5	0.971432	22	FOXC2, XBP1, ITGB3, MCAM, SRF	2303, 7494, 3690, 4162, 6722
signal transduction by protein phosphorylation	GO:0023014	0.00234454	n/a	59	40.491	917	GRIK2, SEMA7A, NRAS, CD36, INHBA, HMGCR, RAPGEF1, MAPKAPK3, INHBE, STK39, ERBB4, TGFB2, ZFP36L2, OXSR1, EPHA4, DUSP14, MAP2K3, NPNT, VEGFA, CDK1, ZNF622, PER1, CAVIN3, FBLN1, CAMKK2, ARAF, RGS4, AVPI1, FOXM1, RASGRP3, AKAP13, PINK1, DUSP1, DUSP8, EGF, PRKCA, GDF6, PBK, CHI3L1, CARD9, C1QL4, TRAF6, HBEGF, RASAL2, NRG1, PSMD5, TPD52L1, CTSH, CSPG4, RASGRF1, TIMP3, CAV1, CD24, MEF2A, DUSP5, RRAS, F2…	2898, 8482, 4893, 948, 3624, 3156, 2889, 7867, 83729, 27347, 2066, 7042, 678, 9943, 2043, 11072, 5606, 255743, 7422, 983, 90441, 5187, 112464, 2192, 10645, 369, 5999, 60370, 2305, 25780, 11214, 65018, 1843, 1850, 1950, 5578, 392255, 55872, 1116, 64170, 338761, 7189, 1839, 9462, 3084, 5711, 7164, 1512, 1464, 5923, 7078, 857, 100133941, 4205, 1847, 6237, 2149, 9064, 388121
DNA replication-independent nucleosome organization	GO:0034724	0.00239464	n/a	8	2.38442	54	KNL1, CENPK, HJURP, OIP5, CENPU, CENPI, IPO4, HIST1H4L	57082, 64105, 55355, 11339, 79682, 2491, 79711, 8368
mitotic spindle organization	GO:0007052	0.0024705	n/a	12	4.68054	106	MYBL2, TPX2, NDC80, PLK1, CDC20, CCNB1, AURKB, KIF23, TTK, PRC1, KIF11, RCC1	4605, 22974, 10403, 5347, 991, 891, 9212, 9493, 7272, 9055, 3832, 1104
regulation of multicellular organismal process	GO:0051239	0.00249628	n/a	150	121.12	2743	CACNA1H, SEMA7A, HAS2, CREBBP, MYF6, STC1, NUTF2, CD36, INPP5F, CYP2J2, TJP2, CSRP3, INHBA, HMGCR, RAPGEF1, FOXC2, STK39, PDLIM5, TMEM173, MTM1, PKP2, ERBB4, MGLL, SLC22A5, ENPP4, TNNC2, CACNG4, LGALS1, HDAC5, KATNB1, FSTL3, LRP8, CD276, TGFB2, SRPX2, CTNNBIP1, COLQ, ZFP36L2, VEGFC, PDLIM7, TRIM38, XBP1, MYL9, EPHA4, PHOSPHO1, LIPG, ITPR2, CASQ1, MAP2K3, LBH, NPNT, ITGB3, EXOSC6, CDK4, VEGFA, CDK…	8912, 8482, 3037, 1387, 4618, 6781, 10204, 948, 22876, 1573, 9414, 8048, 3624, 3156, 2889, 2303, 27347, 10611, 340061, 4534, 5318, 2066, 11343, 6584, 22875, 7125, 27092, 3956, 10014, 10300, 10272, 7804, 80381, 7042, 27286, 56998, 8292, 678, 7424, 9260, 10475, 7494, 10398, 2043, 162466, 9388, 3709, 844, 5606, 81606, 255743, 3690, 118460, 1019, 7422, 983, 5187, 1400, 5587, 5563, 1063, 6548, 4625, 9…
cellular response to oxygen-containing compound	GO:1901701	0.00257625	n/a	63	44.0235	997	STC1, ACACA, CD36, PYCR1, SOD3, PDXP, INHBA, HMGCR, RAPGEF1, FOXC2, LGALS1, ATP6V0A1, HDAC5, LRP8, HMGCS1, ZFP36L2, KIF18A, XBP1, ITPR2, CD55, CDK4, CDC6, PLEKHA1, CDK1, PRKD1, PRKAA2, SLC9A1, CAMKK2, MAP1LC3A, BAIAP2, HCN2, FOLR1, PINK1, PCK2, E2F1, TBC1D4, LDLR, PRKCA, CCNB1, KLF2, JUP, MMP2, SREBF1, MSN, TRAF6, BRIP1, CCNA2, PRKCQ, YWHAG, SOCS7, ZNF106, BLM, CPEB2, CAV1, ATP6V0E1, SORBS1, EIF4…	6781, 31, 948, 5831, 6649, 57026, 3624, 3156, 2889, 2303, 3956, 535, 10014, 7804, 3157, 678, 81930, 7494, 3709, 1604, 1019, 990, 59338, 983, 5587, 5563, 6548, 10645, 84557, 10458, 610, 2348, 65018, 5106, 1869, 9882, 3949, 5578, 891, 10365, 3728, 4313, 6720, 4478, 7189, 83990, 890, 5588, 7532, 30837, 64397, 641, 132864, 857, 8992, 10580, 1978, 6722, 9734, 156, 4644, 3164, 5138
regulation of MAPK cascade	GO:0043408	0.00261433	n/a	47	30.7767	697	GRIK2, SEMA7A, CD36, INHBA, HMGCR, RAPGEF1, MAPKAPK3, INHBE, ERBB4, TGFB2, EPHA4, DUSP14, MAP2K3, NPNT, VEGFA, CDK1, ZNF622, PER1, CAVIN3, FBLN1, ARAF, RGS4, AVPI1, FOXM1, AKAP13, PINK1, DUSP1, DUSP8, EGF, PRKCA, GDF6, PBK, CHI3L1, CARD9, C1QL4, TRAF6, NRG1, TPD52L1, CSPG4, TIMP3, CAV1, CD24, DUSP5, RRAS, F2R, MAP3K6, TNFAIP8L3	2898, 8482, 948, 3624, 3156, 2889, 7867, 83729, 2066, 7042, 2043, 11072, 5606, 255743, 7422, 983, 90441, 5187, 112464, 2192, 369, 5999, 60370, 2305, 11214, 65018, 1843, 1850, 1950, 5578, 392255, 55872, 1116, 64170, 338761, 7189, 3084, 7164, 1464, 7078, 857, 100133941, 1847, 6237, 2149, 9064, 388121
signal transduction involved in DNA integrity checkpoint	GO:0072401	0.00262142	n/a	9	2.95845	67	GTSE1, CDK1, MUC1, BTG2, E2F1, CCNB1, PLAGL1, CDC25C, RGCC	51512, 983, 4582, 7832, 1869, 891, 5325, 995, 28984
signal transduction involved in DNA damage checkpoint	GO:0072422	0.00262142	n/a	9	2.95845	67	GTSE1, CDK1, MUC1, BTG2, E2F1, CCNB1, PLAGL1, CDC25C, RGCC	51512, 983, 4582, 7832, 1869, 891, 5325, 995, 28984
positive regulation of macrophage cytokine production	GO:0060907	0.00262292	n/a	3	0.309092	7	SEMA7A, CD36, GPRC5B	8482, 948, 51704
positive regulation of deacetylase activity	GO:0090045	0.00262292	n/a	3	0.309092	7	VEGFA, PRKD1, PINK1	7422, 5587, 65018
regulation of histone deacetylase activity	GO:1901725	0.00262292	n/a	3	0.309092	7	VEGFA, PRKD1, PINK1	7422, 5587, 65018
meiotic cell cycle	GO:0051321	0.00264247	n/a	21	10.7299	243	TDRD1, MYH9, NCAPH, KIF18A, PLK1, CDK1, CDC20, EXO1, BUB1, DUSP1, MKI67, TTK, BCL2L11, BRIP1, CCNA1, TRIP13, CCNE2, DMC1, SGO1, TOP2A, ASPM	56165, 4627, 23397, 81930, 5347, 983, 991, 9156, 699, 1843, 4288, 7272, 10018, 83990, 8900, 9319, 9134, 11144, 151648, 7153, 259266
macrophage cytokine production	GO:0010934	0.00264643	n/a	4	0.618184	14	SEMA7A, CD36, TGFB2, GPRC5B	8482, 948, 7042, 51704
movement of cell or subcellular component	GO:0006928	0.00266974	n/a	112	86.8548	1967	MYH10, HAS2, STC1, NRAS, ACTA1, INPP5F, ADGRE2, KIF20A, DPYSL4, FOXC2, ADGRE5, PKP2, MYH9, ERBB4, MYH2, TNNC2, HDAC5, TCAF1, TGFB2, SRPX2, GTSE1, MYBPC1, VEGFC, PDLIM7, ITGA4, KIF18A, XBP1, CENPE, EPHA4, FAM83H, TCAF2, ITGB3, VEGFA, ANLN, CDK1, DPP4, PIK3C2B, CRMP1, PRKD1, FBLN1, SLC9A1, DPYSL5, MYH7, TNFAIP6, SORBS2, SEMA3A, JAG1, FRK, JAM3, FOLR1, ADGRG1, SGK1, ITGA5, CACNA2D1, CFAP61, FAM129B,…	4628, 3037, 6781, 4893, 58, 22876, 30817, 10112, 10570, 2303, 976, 5318, 4627, 2066, 4620, 7125, 10014, 9747, 7042, 27286, 51512, 4604, 7424, 9260, 3676, 81930, 7494, 1062, 2043, 286077, 285966, 3690, 7422, 54443, 983, 1803, 5287, 1400, 5587, 2192, 6548, 56896, 4625, 7130, 8470, 10371, 182, 2444, 83700, 2348, 9289, 6446, 3678, 781, 26074, 64855, 1950, 5578, 10082, 25805, 10512, 219699, 4606, 9620…
cell adhesion mediated by integrin	GO:0033627	0.00269599	n/a	8	2.42858	55	FOXC2, TGFB2, LPXN, NPNT, ITGB3, MUC1, DPP4, ITGA5	2303, 7042, 9404, 255743, 3690, 4582, 1803, 3678
response to oxygen levels	GO:0070482	0.00274481	n/a	28	15.8962	360	CREBBP, STC1, SOD3, PDLIM1, TGFB2, VEGFC, HYOU1, ITPR2, CDK4, VEGFA, DPP4, SLC9A1, PINK1, UCP3, E2F1, CCNB1, MMP2, BRIP1, CCNA2, NPPA, PSMD5, CPEB2, CAV1, CD24, ACTN4, EIF4EBP1, SRF, RGCC	1387, 6781, 6649, 9124, 7042, 7424, 10525, 3709, 1019, 7422, 1803, 6548, 65018, 7352, 1869, 891, 4313, 83990, 890, 4878, 5711, 132864, 857, 100133941, 81, 1978, 6722, 28984
MAPK cascade	GO:0000165	0.00283785	n/a	57	39.1664	887	GRIK2, SEMA7A, NRAS, CD36, INHBA, HMGCR, RAPGEF1, MAPKAPK3, INHBE, ERBB4, TGFB2, ZFP36L2, EPHA4, DUSP14, MAP2K3, NPNT, VEGFA, CDK1, ZNF622, PER1, CAVIN3, FBLN1, CAMKK2, ARAF, RGS4, AVPI1, FOXM1, RASGRP3, AKAP13, PINK1, DUSP1, DUSP8, EGF, PRKCA, GDF6, PBK, CHI3L1, CARD9, C1QL4, TRAF6, HBEGF, RASAL2, NRG1, PSMD5, TPD52L1, CTSH, CSPG4, RASGRF1, TIMP3, CAV1, CD24, MEF2A, DUSP5, RRAS, F2R, MAP3K6, TNF…	2898, 8482, 4893, 948, 3624, 3156, 2889, 7867, 83729, 2066, 7042, 678, 2043, 11072, 5606, 255743, 7422, 983, 90441, 5187, 112464, 2192, 10645, 369, 5999, 60370, 2305, 25780, 11214, 65018, 1843, 1850, 1950, 5578, 392255, 55872, 1116, 64170, 338761, 7189, 1839, 9462, 3084, 5711, 7164, 1512, 1464, 5923, 7078, 857, 100133941, 4205, 1847, 6237, 2149, 9064, 388121
microtubule cytoskeleton organization involved in mitosis	GO:1902850	0.00285992	n/a	13	5.38703	122	MYBL2, TPX2, NUSAP1, NDC80, PLK1, CDC20, CCNB1, AURKB, KIF23, TTK, PRC1, KIF11, RCC1	4605, 22974, 51203, 10403, 5347, 991, 891, 9212, 9493, 7272, 9055, 3832, 1104
mitotic DNA integrity checkpoint	GO:0044774	0.00289105	n/a	12	4.76885	108	GTSE1, CDK1, MUC1, BTG2, E2F1, CCNB1, BLM, TICRR, PLAGL1, CDC25C, TOP2A, RGCC	51512, 983, 4582, 7832, 1869, 891, 641, 90381, 5325, 995, 7153, 28984
signal transduction involved in cell cycle checkpoint	GO:0072395	0.00290555	n/a	9	3.00261	68	GTSE1, CDK1, MUC1, BTG2, E2F1, CCNB1, PLAGL1, CDC25C, RGCC	51512, 983, 4582, 7832, 1869, 891, 5325, 995, 28984
protein-DNA complex assembly	GO:0065004	0.00291295	n/a	21	10.8182	245	CDC45, CENPE, KNL1, HIST2H3C, CENPK, HJURP, CENPF, HIST1H2BM, OIP5, HIST2H3D, HIST1H2BB, HIST1H2BL, TSPY2, TSPYL5, CENPU, CENPI, IPO4, HIST1H1B, HIST1H4L, HIST2H3A, DMC1	8318, 1062, 57082, 126961, 64105, 55355, 1063, 8342, 11339, 653604, 3018, 8340, 64591, 85453, 79682, 2491, 79711, 3009, 8368, 333932, 11144
response to fatty acid	GO:0070542	0.00293238	n/a	10	3.57664	81	ACACA, CD36, INSIG2, CDK4, PRKAA2, E2F1, LDLR, CCNB1, SREBF1, FABP3	31, 948, 51141, 1019, 5563, 1869, 3949, 891, 6720, 2170
positive regulation of cell cycle	GO:0045787	0.0029683	n/a	28	15.9845	362	MAPRE3, NUSAP1, CDC45, MAD2L1, TGFB2, GTSE1, NDC80, CDK4, CDC6, CDK1, MUC1, PLK4, BTG2, E2F1, EGF, PRKCA, CCNB1, AURKB, KIF23, BCL2L11, DLGAP5, GDPD5, PLAGL1, DDX39B, KIF14, CDC25C, EIF4EBP1, RGCC	22924, 51203, 8318, 4085, 7042, 51512, 10403, 1019, 990, 983, 4582, 10733, 7832, 1869, 1950, 5578, 891, 9212, 9493, 10018, 9787, 81544, 5325, 7919, 9928, 995, 1978, 28984
response to decreased oxygen levels	GO:0036293	0.00297197	n/a	27	15.2338	345	CREBBP, STC1, SOD3, PDLIM1, TGFB2, VEGFC, HYOU1, ITPR2, VEGFA, DPP4, SLC9A1, PINK1, UCP3, E2F1, CCNB1, MMP2, BRIP1, CCNA2, NPPA, PSMD5, CPEB2, CAV1, CD24, ACTN4, EIF4EBP1, SRF, RGCC	1387, 6781, 6649, 9124, 7042, 7424, 10525, 3709, 7422, 1803, 6548, 65018, 7352, 1869, 891, 4313, 83990, 890, 4878, 5711, 132864, 857, 100133941, 81, 1978, 6722, 28984
regulation of response to wounding	GO:1903034	0.00299246	n/a	16	7.37405	167	CD36, INPP5F, HMGCR, FOXC2, ENPP4, XBP1, EPHA4, LBH, CD109, PRKCA, PRKG1, HBEGF, GJD4, PRKCQ, CAV1, F2R	948, 22876, 3156, 2303, 22875, 7494, 2043, 81606, 135228, 5578, 5592, 1839, 219770, 5588, 857, 2149
regulation of cellular component organization	GO:0051128	0.00302548	n/a	129	102.53	2322	SEMA7A, MYH10, HAS2, MYF6, DSTN, ELMOD1, CD36, INPP5F, PDXP, INHBA, RAPGEF1, PDLIM5, MTM1, TMEM97, TPX2, PKP2, MYH9, LGALS1, NUSAP1, SNX12, HDAC5, CDC45, CEP85, KATNB1, MAD2L1, LRP8, SNX17, TGFB2, SRPX2, CTNNBIP1, FAM20B, MYBPC1, COLQ, SKA1, KIF18A, CENPE, EPHA4, NDC80, PLK1, CDC6, VEGFA, ANLN, MUC1, INSIG1, TOM1L2, DPP4, PPP3CC, CRMP1, PRKD1, EIF5AL1, HJURP, CENPF, DNAJB1, FBLN1, SLC9A1, CAMKK2,…	8482, 4628, 3037, 4618, 11034, 55531, 948, 22876, 57026, 3624, 2889, 10611, 4534, 27346, 22974, 5318, 4627, 3956, 51203, 29934, 10014, 8318, 64793, 10300, 4085, 7804, 9784, 7042, 27286, 56998, 9917, 4604, 8292, 220134, 81930, 1062, 2043, 10403, 5347, 990, 7422, 54443, 4582, 3638, 146691, 1803, 5533, 1400, 5587, 143244, 55355, 1063, 3337, 2192, 6548, 10645, 91461, 10458, 3679, 10371, 10733, 10493,…
protein deacetylation	GO:0006476	0.0030857	n/a	11	4.19482	95	FRY, MSL3P1, HDAC5, VEGFA, PER1, PRKD1, PINK1, SREBF1, SAP30, HDAC9, NACC2	10129, 151507, 10014, 7422, 5187, 5587, 65018, 6720, 8819, 9734, 138151
chromatin organization	GO:0006325	0.00310382	n/a	50	33.5144	759	CREBBP, MSL3P1, HDAC5, CDC45, SMYD1, KNL1, HIST2H3C, CENPK, VEGFA, CDK1, MUC1, PER1, PRKD1, PRKAA2, HJURP, HIST1H2BM, OIP5, NUP133, PINK1, HIST2H2AB, HIST2H3D, HIST1H2BB, HIST1H2AE, PRKCA, CCNB1, HIST1H2AI, EYA3, MKI67, HIST1H2BL, AURKB, SREBF1, INO80C, UHRF1, MBD3L2, TSPY2, TSPYL5, CCNA2, SAP30, PADI2, CENPU, CENPI, IPO4, HIST1H1B, HIST1H4L, DAPK3, HIST2H3A, HASPIN, SETDB2, HDAC9, NACC2	1387, 151507, 10014, 8318, 150572, 57082, 126961, 64105, 7422, 983, 4582, 5187, 5587, 5563, 55355, 8342, 11339, 55746, 65018, 317772, 653604, 3018, 3012, 5578, 891, 8329, 2140, 4288, 8340, 9212, 6720, 125476, 29128, 125997, 64591, 85453, 890, 8819, 11240, 79682, 2491, 79711, 3009, 8368, 1613, 333932, 83903, 83852, 9734, 138151
negative regulation of G1/S transition of mitotic cell cycle	GO:2000134	0.0031217	n/a	12	4.813	109	GTSE1, CDK1, MUC1, BTG2, E2F1, CCNB1, PLAGL1, CDC25C, CDKN2B, CDK2AP2, RGCC, NACC2	51512, 983, 4582, 7832, 1869, 891, 5325, 995, 1030, 10263, 28984, 138151
response to hormone	GO:0009725	0.00319186	n/a	55	37.7092	854	CACNA1H, PAQR5, UPRT, STC1, ACACA, ACTA1, AGL, INHBA, FOXC2, ATP6V0A1, HDAC5, INSIG2, TGFB2, HMGCS1, ZFP36L2, XBP1, LBH, CDK4, CDC6, PER1, PRKAA2, SLC9A1, BAIAP2, BTG2, AKAP13, TGFB1I1, HEY1, PCK2, DUSP1, UCP3, TBC1D4, AREG, DHCR24, ALPL, SREBF1, BRIP1, MMS19, CCNA2, NPPA, PADI2, PRKCQ, YWHAG, SOCS7, ZNF106, CTSH, CPEB2, CAV1, ATP6V0E1, FABP3, SORBS1, EIF4EBP1, SRF, HDAC9, MYO5A, NR4A1	8912, 54852, 139596, 6781, 31, 58, 178, 3624, 2303, 535, 10014, 51141, 7042, 3157, 678, 7494, 81606, 1019, 990, 5187, 5563, 6548, 10458, 7832, 11214, 7041, 23462, 5106, 1843, 7352, 9882, 374, 1718, 249, 6720, 83990, 64210, 890, 4878, 11240, 5588, 7532, 30837, 64397, 1512, 132864, 857, 8992, 2170, 10580, 1978, 6722, 9734, 4644, 3164
muscle organ morphogenesis	GO:0048644	0.00321077	n/a	10	3.62079	82	MYF6, FOXC2, PKP2, TGFB2, MYH7, MYL2, NRG1, MYL3, XIRP2, COL11A1	4618, 2303, 5318, 7042, 4625, 4633, 3084, 4634, 129446, 1301
formation of primary germ layer	GO:0001704	0.00329722	n/a	13	5.47534	124	COL12A1, INHBA, FOXC2, ITGA4, ITGB3, ITGA7, DUSP1, ITGA5, MMP2, MMP15, DUSP5, COL11A1, SRF	1303, 3624, 2303, 3676, 3690, 3679, 1843, 3678, 4313, 4324, 1847, 1301, 6722
regulation of cell cycle checkpoint	GO:1901976	0.00338787	n/a	6	1.5013	34	MAD2L1, NDC80, DUSP1, CCNB1, DDX39B, HASPIN	4085, 10403, 1843, 891, 7919, 83903
positive regulation of biological process	GO:0048518	0.00342848	n/a	278	243.167	5507	MAPRE3, GRIK2, CACNA1H, SEMA7A, GLUD1, HAS2, CREBBP, MYF6, STC1, ACACA, NRAS, DSTN, ELMOD1, NUTF2, CD36, MYOM1, WIPF3, ACTA1, INPP5F, ADGRE2, PDXP, CSRP3, INHBA, HMGCR, IFNA1, RAPGEF1, MAPKAPK3, MYBL2, FASN, TP53INP2, FOXC2, INHBE, STK39, TMEM173, MTM1, NPAS2, TPX2, PKP2, MYH9, ERBB4, MCF2, CLN6, MYH2, SLC22A5, ENPP4, LGALS1, NUSAP1, CDCA2, HDAC5, CDC45, KATNB1, MAD2L1, FSTL3, KLHL40, ADAMTS9, LR…	22924, 2898, 8912, 8482, 2746, 3037, 1387, 4618, 6781, 31, 4893, 11034, 55531, 10204, 948, 8736, 644150, 58, 22876, 30817, 57026, 8048, 3624, 3156, 3439, 2889, 7867, 4605, 2194, 58476, 2303, 83729, 27347, 340061, 4534, 4862, 22974, 5318, 4627, 2066, 4168, 54982, 4620, 6584, 22875, 3956, 51203, 157313, 10014, 8318, 10300, 4085, 10272, 131377, 56999, 7804, 9747, 51141, 80381, 7042, 27286, 9404, 569…
cellular response to peptide	GO:1901653	0.00348433	n/a	26	14.6598	332	CD36, FOXC2, ATP6V0A1, HDAC5, XBP1, CDK4, CDC6, SLC9A1, BAIAP2, TBC1D4, KLF2, SREBF1, BRIP1, CCNA2, PRKCQ, YWHAG, SOCS7, ZNF106, CPEB2, CAV1, ATP6V0E1, SORBS1, EIF4EBP1, HDAC9, MYO5A, NR4A1	948, 2303, 535, 10014, 7494, 1019, 990, 6548, 10458, 9882, 10365, 6720, 83990, 890, 5588, 7532, 30837, 64397, 132864, 857, 8992, 10580, 1978, 9734, 4644, 3164
cardiac muscle tissue growth	GO:0055017	0.00350978	n/a	10	3.66495	83	MIR23A, FOXC2, PDLIM5, ERBB4, TGFB2, CDK1, SORBS2, CCNB1, NPPA, DDX39B	407010, 2303, 10611, 2066, 7042, 983, 8470, 891, 4878, 7919
histone deacetylation	GO:0016575	0.00350978	n/a	10	3.66495	83	MSL3P1, HDAC5, VEGFA, PER1, PRKD1, PINK1, SREBF1, SAP30, HDAC9, NACC2	151507, 10014, 7422, 5187, 5587, 65018, 6720, 8819, 9734, 138151
endothelial cell migration	GO:0043542	0.00357101	n/a	16	7.50652	170	STC1, FOXC2, MYH9, HDAC5, SRPX2, VEGFC, ITGB3, VEGFA, DPP4, PRKD1, PRKCA, SRF, HDAC9, AMOT, NR4A1, RGCC	6781, 2303, 4627, 10014, 27286, 7424, 3690, 7422, 1803, 5587, 5578, 6722, 9734, 154796, 3164, 28984
blood coagulation	GO:0007596	0.00361855	n/a	27	15.4546	350	PABPC4, CD36, IFNA1, MYH9, ENPP4, HIST2H3C, MYL9, ITPR2, LBH, ITGB3, MICAL1, FBLN1, CYP4F2, HIST2H3D, P2RX1, PRKCA, PRKG1, PRKCQ, CARMIL1, TFPI2, CAV1, TLN1, A2M, EHD2, HIST2H3A, F2R, SRF	8761, 948, 3439, 4627, 22875, 126961, 10398, 3709, 81606, 3690, 64780, 2192, 8529, 653604, 5023, 5578, 5592, 5588, 55604, 7980, 857, 7094, 2, 30846, 333932, 2149, 6722
lipid homeostasis	GO:0055088	0.00362766	n/a	12	4.90132	111	ACACA, TMEM97, PKP2, XBP1, LIPG, PRKAA2, PNPLA3, LDLR, PNPLA4, CAV1, CD24, FABP3	31, 27346, 5318, 7494, 9388, 5563, 80339, 3949, 8228, 857, 100133941, 2170
response to endogenous stimulus	GO:0009719	0.00366218	n/a	86	64.6002	1463	CACNA1H, HAS2, PAQR5, UPRT, STC1, ACACA, CD36, ACTA1, PDXP, AGL, INHBA, RAPGEF1, FOXC2, ERBB4, PEG10, ATP6V0A1, HDAC5, FSTL3, INSIG2, TGFB2, HMGCS1, ZFP36L2, XBP1, ITPR2, LBH, NPNT, CDK4, CDC6, PER1, PRKAA2, RASL11B, SLC9A1, BAIAP2, BTG2, AKAP13, HCN2, FOLR1, TGFB1I1, HEY1, CD109, PCK2, DUSP1, FERMT2, UCP3, E2F1, TBC1D4, LDLR, GDF6, TGFBRAP1, AREG, BAMBI, KLF2, JUP, DHCR24, ALPL, MMP2, SREBF1, BR…	8912, 3037, 54852, 139596, 6781, 31, 948, 58, 57026, 178, 3624, 2889, 2303, 2066, 23089, 535, 10014, 10272, 51141, 7042, 3157, 678, 7494, 3709, 81606, 255743, 1019, 990, 5187, 5563, 65997, 6548, 10458, 7832, 11214, 610, 2348, 7041, 23462, 135228, 5106, 1843, 10979, 7352, 1869, 9882, 3949, 392255, 9392, 374, 25805, 10365, 3728, 1718, 249, 4313, 6720, 83990, 64210, 890, 4878, 11240, 5588, 79801, 75…
fatty acid metabolic process	GO:0006631	0.00376111	n/a	27	15.4988	351	ACACA, HACD1, CYP2J2, FASN, TECRL, ACSL4, MGLL, INSIG2, XBP1, PLA2G15, ACSS2, ACOT1, INSIG1, PRKAA2, PNPLA3, CYP4F2, UCP3, PDHA1, MSMO1, SREBF1, ACLY, CAV1, FABP3, SCD, ELOVL6, ERLIN1, MYO5A	31, 9200, 1573, 2194, 253017, 2182, 11343, 51141, 7494, 23659, 55902, 641371, 3638, 5563, 80339, 8529, 7352, 5160, 6307, 6720, 47, 857, 2170, 6319, 79071, 10613, 4644
chromatin remodeling at centromere	GO:0031055	0.00379089	n/a	7	2.03118	46	KNL1, CENPK, HJURP, OIP5, CENPU, CENPI, HIST1H4L	57082, 64105, 55355, 11339, 79682, 2491, 8368
cellular response to peptide hormone stimulus	GO:0071375	0.00390418	n/a	24	13.291	301	FOXC2, ATP6V0A1, HDAC5, XBP1, CDK4, CDC6, SLC9A1, BAIAP2, TBC1D4, SREBF1, BRIP1, CCNA2, PRKCQ, YWHAG, SOCS7, ZNF106, CPEB2, CAV1, ATP6V0E1, SORBS1, EIF4EBP1, HDAC9, MYO5A, NR4A1	2303, 535, 10014, 7494, 1019, 990, 6548, 10458, 9882, 6720, 83990, 890, 5588, 7532, 30837, 64397, 132864, 857, 8992, 10580, 1978, 9734, 4644, 3164
mitotic G1/S transition checkpoint	GO:0044819	0.00390769	n/a	9	3.13508	71	GTSE1, CDK1, MUC1, BTG2, E2F1, CCNB1, PLAGL1, CDC25C, RGCC	51512, 983, 4582, 7832, 1869, 891, 5325, 995, 28984
mitotic G1 DNA damage checkpoint	GO:0031571	0.00390769	n/a	9	3.13508	71	GTSE1, CDK1, MUC1, BTG2, E2F1, CCNB1, PLAGL1, CDC25C, RGCC	51512, 983, 4582, 7832, 1869, 891, 5325, 995, 28984
phosphorylation	GO:0016310	0.00392241	n/a	125	99.6601	2257	MAPRE3, GRIK2, SEMA7A, EFR3B, NRAS, CD36, PPP1R1A, INPP5F, PPIP5K1, INHBA, HMGCR, IFNA1, RAPGEF1, MAPKAPK3, INHBE, STK39, TPX2, ERBB4, CEP85, LRP8, TGFB2, SRPX2, FAM20B, ZFP36L2, VEGFC, OXSR1, CENPE, CDKN3, EPHA4, COX6A2, DUSP14, MAP2K3, NPNT, PHKA1, ITGB3, PLK1, MICAL1, CDK4, CDC6, VEGFA, CDK1, ZNF622, PER1, CAVIN3, PIK3C2B, PRKD1, PRKAA2, FBLN1, CAMKK2, TESK1, PKDCC, VAC14, ARAF, RGS4, AVPI1, F…	22924, 2898, 8482, 22979, 4893, 948, 5502, 22876, 9677, 3624, 3156, 3439, 2889, 7867, 83729, 27347, 22974, 2066, 64793, 7804, 7042, 27286, 9917, 678, 7424, 9943, 1062, 1033, 2043, 1339, 11072, 5606, 255743, 5255, 3690, 5347, 64780, 1019, 990, 7422, 983, 90441, 5187, 112464, 5287, 5587, 5563, 2192, 10645, 7016, 91461, 55697, 369, 5999, 60370, 2305, 1160, 25780, 10733, 11214, 2444, 65018, 135228, 6…
cell-matrix adhesion	GO:0007160	0.00393774	n/a	18	8.96367	203	CD36, NID2, ITGB8, VEGFC, ITGA4, NPNT, ITGB3, VEGFA, SLC9A1, ITGA7, JAM3, FERMT2, BCL2L11, DAPK3, SORBS1, SRF, SEMA3E, L1CAM	948, 22795, 3696, 7424, 3676, 255743, 3690, 7422, 6548, 3679, 83700, 10979, 10018, 1613, 10580, 6722, 9723, 3897
chromosome condensation	GO:0030261	0.00393863	n/a	6	1.54546	35	NCAPH, NUSAP1, CDK1, NCAPG, CCNB1, TOP2A	23397, 51203, 983, 64151, 891, 7153
peptidyl-serine phosphorylation	GO:0018105	0.00403042	n/a	23	12.5845	285	INPP5F, IFNA1, MAPKAPK3, STK39, PLK1, VEGFA, CDK1, PRKD1, PRKAA2, CAMKK2, ARAF, PINK1, SGK1, PRKCA, CCNB1, AURKB, TTK, PRKCQ, DCLK2, SBK1, CAV1, DAPK3, GRK2	22876, 3439, 7867, 27347, 5347, 7422, 983, 5587, 5563, 10645, 369, 65018, 6446, 5578, 891, 9212, 7272, 5588, 166614, 388228, 857, 1613, 156
STAT protein import into nucleus	GO:0007262	0.00406427	n/a	3	0.353248	8	ERBB4, EGF, F2R	2066, 1950, 2149
positive regulation of oxidative phosphorylation	GO:1903862	0.00406427	n/a	3	0.353248	8	CDK1, PINK1, CCNB1	983, 65018, 891
SREBP signaling pathway	GO:0032933	0.00406427	n/a	3	0.353248	8	INSIG2, INSIG1, ERLIN1	51141, 3638, 10613
cellular response to sterol depletion	GO:0071501	0.00406427	n/a	3	0.353248	8	INSIG2, INSIG1, ERLIN1	51141, 3638, 10613
activation of protein kinase activity	GO:0032147	0.00408602	n/a	25	14.0858	319	RAPGEF1, MAPKAPK3, STK39, TPX2, TGFB2, OXSR1, MAP2K3, ITGB3, VEGFA, CDK1, ARAF, AVPI1, AKAP13, PINK1, EGF, CHI3L1, TRAF6, NRG1, CSPG4, GPRC5B, DUSP5, KIF14, F2R, MAP3K6, RGCC	2889, 7867, 27347, 22974, 7042, 9943, 5606, 3690, 7422, 983, 369, 60370, 11214, 65018, 1950, 1116, 7189, 3084, 1464, 51704, 1847, 9928, 2149, 9064, 28984
regulation of wound healing	GO:0061041	0.00410575	n/a	14	6.27015	142	CD36, HMGCR, FOXC2, ENPP4, XBP1, LBH, CD109, PRKCA, PRKG1, HBEGF, GJD4, PRKCQ, CAV1, F2R	948, 3156, 2303, 22875, 7494, 81606, 135228, 5578, 5592, 1839, 219770, 5588, 857, 2149
positive regulation of transferase activity	GO:0051347	0.00415818	n/a	45	29.8936	677	MAPRE3, RAPGEF1, MAPKAPK3, STK39, TPX2, MAD2L1, LRP8, TGFB2, OXSR1, CENPE, EPHA4, MAP2K3, ITGB3, PLK1, CDC6, VEGFA, CDK1, ZNF622, PRKD1, CAMKK2, ARAF, AVPI1, CDC20, AKAP13, PINK1, EGF, CCNB1, AURKB, CHI3L1, TRAF6, PRKCQ, NRG1, PSMD5, TPD52L1, CSPG4, CD24, GPRC5B, DUSP5, CEMIP, KIF14, F2R, MAP3K6, EEF1A2, RGCC, TNFAIP8L3	22924, 2889, 7867, 27347, 22974, 4085, 7804, 7042, 9943, 1062, 2043, 5606, 3690, 5347, 990, 7422, 983, 90441, 5587, 10645, 369, 60370, 991, 11214, 65018, 1950, 891, 9212, 1116, 7189, 5588, 3084, 5711, 7164, 1464, 100133941, 51704, 1847, 57214, 9928, 2149, 9064, 1917, 28984, 388121
artery development	GO:0060840	0.0041739	n/a	10	3.75326	85	MYH10, FOXC2, SNX17, TGFB2, VEGFA, JAG1, FOLR1, HEY1, LTBP1, SRF	4628, 2303, 9784, 7042, 7422, 182, 2348, 23462, 4052, 6722
regulation of phosphorus metabolic process	GO:0051174	0.00420518	n/a	97	74.6678	1691	MAPRE3, GRIK2, SEMA7A, CD36, PPP1R1A, INPP5F, INHBA, HMGCR, IFNA1, RAPGEF1, MAPKAPK3, INHBE, STK39, TPX2, ERBB4, CDCA2, CEP85, LRP8, TGFB2, SRPX2, VEGFC, OXSR1, CENPE, KNL1, CDKN3, EPHA4, DUSP14, MAP2K3, NPNT, ITGB3, PLK1, MICAL1, CDK4, CDC6, VEGFA, CDK1, ZNF622, PER1, CAVIN3, PRKD1, PRKAA2, FBLN1, CAMKK2, VAC14, ARAF, RGS4, AVPI1, FOXM1, AKAP13, PINK1, CD109, DUSP1, ITGA5, DUSP8, LDLR, EGF, PRKC…	22924, 2898, 8482, 948, 5502, 22876, 3624, 3156, 3439, 2889, 7867, 83729, 27347, 22974, 2066, 157313, 64793, 7804, 7042, 27286, 7424, 9943, 1062, 57082, 1033, 2043, 11072, 5606, 255743, 3690, 5347, 64780, 1019, 990, 7422, 983, 90441, 5187, 112464, 5587, 5563, 2192, 10645, 55697, 369, 5999, 60370, 2305, 11214, 65018, 135228, 1843, 3678, 1850, 3949, 1950, 5578, 891, 392255, 5160, 9052, 55872, 374, …
protein localization to chromosome	GO:0034502	0.00429534	n/a	9	3.17923	72	KNL1, NDC80, PLK1, CDK1, AURKB, TTK, HIST1H1B, ESCO2, HASPIN	57082, 10403, 5347, 983, 9212, 7272, 3009, 157570, 83903
G1 DNA damage checkpoint	GO:0044783	0.00429534	n/a	9	3.17923	72	GTSE1, CDK1, MUC1, BTG2, E2F1, CCNB1, PLAGL1, CDC25C, RGCC	51512, 983, 4582, 7832, 1869, 891, 5325, 995, 28984
negative regulation of MAPK cascade	GO:0043409	0.00433403	n/a	15	6.97665	158	HMGCR, RAPGEF1, DUSP14, PER1, FBLN1, RGS4, FOXM1, PINK1, DUSP1, DUSP8, PBK, C1QL4, TIMP3, CAV1, DUSP5	3156, 2889, 11072, 5187, 2192, 5999, 2305, 65018, 1843, 1850, 55872, 338761, 7078, 857, 1847
enzyme linked receptor protein signaling pathway	GO:0007167	0.004342	n/a	62	44.2002	1001	NRAS, INHBA, RAPGEF1, MAPKAPK3, FOXC2, INHBE, RNF115, ERBB4, PEG10, ATP6V0A1, FSTL3, TGFB2, VEGFC, EPHA4, NPNT, ITGB3, CDK4, PLEKHA1, VEGFA, PRKD1, RASL11B, ANGPTL1, BAIAP2, FRK, FOLR1, TGFB1I1, CD109, ITGA5, FERMT2, CILP, FAM129B, EGF, PRKCA, GDF6, TGFBRAP1, GPRC5A, AREG, BAMBI, KIAA1161, TTK, MMP2, SREBF1, HBEGF, GAB2, NPPA, PRKCQ, SHCBP1, SOCS7, NRG1, ZNF106, FST, UBE2M, CSPG4, LTBP1, CAV1, AT…	4893, 3624, 2889, 7867, 2303, 83729, 27246, 2066, 23089, 535, 10272, 7042, 7424, 2043, 255743, 3690, 1019, 59338, 7422, 5587, 65997, 9068, 10458, 2444, 2348, 7041, 135228, 3678, 10979, 8483, 64855, 1950, 5578, 392255, 9392, 9052, 374, 25805, 57462, 7272, 4313, 6720, 1839, 9846, 4878, 5588, 79801, 30837, 3084, 64397, 10468, 9040, 1464, 4052, 857, 8992, 3482, 2060, 10580, 1978, 1030, 51232
hemostasis	GO:0007599	0.00437964	n/a	27	15.6754	355	PABPC4, CD36, IFNA1, MYH9, ENPP4, HIST2H3C, MYL9, ITPR2, LBH, ITGB3, MICAL1, FBLN1, CYP4F2, HIST2H3D, P2RX1, PRKCA, PRKG1, PRKCQ, CARMIL1, TFPI2, CAV1, TLN1, A2M, EHD2, HIST2H3A, F2R, SRF	8761, 948, 3439, 4627, 22875, 126961, 10398, 3709, 81606, 3690, 64780, 2192, 8529, 653604, 5023, 5578, 5592, 5588, 55604, 7980, 857, 7094, 2, 30846, 333932, 2149, 6722
regulation of cellular protein metabolic process	GO:0032268	0.00441782	n/a	143	116.484	2638	MIR23A, MAPRE3, GRIK2, SEMA7A, CHAC1, CD36, PPP1R1A, INPP5F, COL6A3, FRY, INHBA, HMGCR, IFNA1, RAPGEF1, MAPKAPK3, INHBE, STK39, MTM1, TPX2, MYH9, ERBB4, CLN6, CDCA2, SNX12, HDAC5, CEP85, MAD2L1, KLHL40, LRP8, TGFB2, CTSC, ZFP36L2, VEGFC, OXSR1, FEM1A, XBP1, CENPE, CDKN3, HIST2H3C, EPHA4, DUSP14, MAP2K3, NPNT, ITGB3, PLK1, CD55, MICAL1, CDK4, CDC6, VEGFA, CDK1, ZNF622, MUC1, PER1, CAVIN3, PRKD1, L…	407010, 22924, 2898, 8482, 79094, 948, 5502, 22876, 1293, 10129, 3624, 3156, 3439, 2889, 7867, 83729, 27347, 4534, 22974, 4627, 2066, 54982, 157313, 29934, 10014, 64793, 4085, 131377, 7804, 7042, 1075, 678, 7424, 9943, 55527, 7494, 1062, 1033, 126961, 2043, 11072, 5606, 255743, 3690, 5347, 1604, 64780, 1019, 990, 7422, 983, 90441, 4582, 5187, 112464, 5587, 91694, 143244, 2192, 5935, 10645, 406882…
tissue morphogenesis	GO:0048729	0.0044505	n/a	42	27.5533	624	MYF6, STC1, ACTA1, INHBA, FOXC2, PKP2, TGFB2, CTNNBIP1, VEGFC, EPHA4, NPNT, ITGB3, VEGFA, FRAS1, MYH7, SEMA3A, JAG1, FOLR1, TGFB1I1, HEY1, PRICKLE2, MICAL2, ITGA5, EGF, GPC6, AREG, SEMA3C, CELSR1, MYL2, MSN, TRAF6, HBEGF, NRG1, PSMD5, CTSH, MYL3, XIRP2, COL11A1, SETDB2, SRF, SEMA3E, ACTA2	4618, 6781, 58, 3624, 2303, 5318, 7042, 56998, 7424, 2043, 255743, 3690, 7422, 80144, 4625, 10371, 182, 2348, 7041, 23462, 166336, 9645, 3678, 1950, 10082, 374, 10512, 9620, 4633, 4478, 7189, 1839, 3084, 5711, 1512, 4634, 129446, 1301, 83852, 6722, 9723, 59
positive regulation of histone deacetylation	GO:0031065	0.00448348	n/a	4	0.706496	16	VEGFA, PRKD1, PINK1, SREBF1	7422, 5587, 65018, 6720
negative regulation of cell cycle G1/S phase transition	GO:1902807	0.00450847	n/a	12	5.03378	114	GTSE1, CDK1, MUC1, BTG2, E2F1, CCNB1, PLAGL1, CDC25C, CDKN2B, CDK2AP2, RGCC, NACC2	51512, 983, 4582, 7832, 1869, 891, 5325, 995, 1030, 10263, 28984, 138151
coagulation	GO:0050817	0.00454697	n/a	27	15.7195	356	PABPC4, CD36, IFNA1, MYH9, ENPP4, HIST2H3C, MYL9, ITPR2, LBH, ITGB3, MICAL1, FBLN1, CYP4F2, HIST2H3D, P2RX1, PRKCA, PRKG1, PRKCQ, CARMIL1, TFPI2, CAV1, TLN1, A2M, EHD2, HIST2H3A, F2R, SRF	8761, 948, 3439, 4627, 22875, 126961, 10398, 3709, 81606, 3690, 64780, 2192, 8529, 653604, 5023, 5578, 5592, 5588, 55604, 7980, 857, 7094, 2, 30846, 333932, 2149, 6722
negative chemotaxis	GO:0050919	0.00455291	n/a	6	1.58962	36	SEMA7A, ITGB3, SEMA3A, SEMA3C, NRG1, SEMA3E	8482, 3690, 10371, 10512, 3084, 9723
protein deacylation	GO:0035601	0.00459145	n/a	11	4.4156	100	FRY, MSL3P1, HDAC5, VEGFA, PER1, PRKD1, PINK1, SREBF1, SAP30, HDAC9, NACC2	10129, 151507, 10014, 7422, 5187, 5587, 65018, 6720, 8819, 9734, 138151
cardiac muscle contraction	GO:0060048	0.00463167	n/a	13	5.69612	129	STC1, CSRP3, PKP2, MAP2K3, SLC9A1, MYH7, CACNA2D1, JUP, MYL2, NPPA, MYL3, CAV1, GRK2	6781, 8048, 5318, 5606, 6548, 4625, 781, 3728, 4633, 4878, 4634, 857, 156
regulation of phosphate metabolic process	GO:0019220	0.00466571	n/a	96	74.0496	1677	MAPRE3, GRIK2, SEMA7A, CD36, PPP1R1A, INPP5F, INHBA, HMGCR, IFNA1, RAPGEF1, MAPKAPK3, INHBE, STK39, TPX2, ERBB4, CDCA2, CEP85, LRP8, TGFB2, SRPX2, VEGFC, OXSR1, CENPE, KNL1, CDKN3, EPHA4, DUSP14, MAP2K3, NPNT, ITGB3, PLK1, MICAL1, CDK4, CDC6, VEGFA, CDK1, ZNF622, PER1, CAVIN3, PRKD1, PRKAA2, FBLN1, CAMKK2, VAC14, ARAF, RGS4, AVPI1, FOXM1, AKAP13, PINK1, CD109, DUSP1, ITGA5, DUSP8, LDLR, EGF, PRKC…	22924, 2898, 8482, 948, 5502, 22876, 3624, 3156, 3439, 2889, 7867, 83729, 27347, 22974, 2066, 157313, 64793, 7804, 7042, 27286, 7424, 9943, 1062, 57082, 1033, 2043, 11072, 5606, 255743, 3690, 5347, 64780, 1019, 990, 7422, 983, 90441, 5187, 112464, 5587, 5563, 2192, 10645, 55697, 369, 5999, 60370, 2305, 11214, 65018, 135228, 1843, 3678, 1850, 3949, 1950, 5578, 891, 392255, 9052, 55872, 374, 1116, …
organic acid biosynthetic process	GO:0016053	0.00478876	n/a	25	14.2624	323	AASS, GLUD1, HAS2, ACACA, HACD1, PYCR1, FASN, TECRL, MGLL, INSIG2, XBP1, ACSS2, INSIG1, PRKAA2, EGF, ACLY, STARD4, CSPG4, SCD, PHGDH, ELOVL6, ERLIN1, CEMIP, PSPH, MYO5A	10157, 2746, 3037, 31, 9200, 5831, 2194, 253017, 11343, 51141, 7494, 55902, 3638, 5563, 1950, 47, 134429, 1464, 6319, 26227, 79071, 10613, 57214, 5723, 4644
carboxylic acid biosynthetic process	GO:0046394	0.00478876	n/a	25	14.2624	323	AASS, GLUD1, HAS2, ACACA, HACD1, PYCR1, FASN, TECRL, MGLL, INSIG2, XBP1, ACSS2, INSIG1, PRKAA2, EGF, ACLY, STARD4, CSPG4, SCD, PHGDH, ELOVL6, ERLIN1, CEMIP, PSPH, MYO5A	10157, 2746, 3037, 31, 9200, 5831, 2194, 253017, 11343, 51141, 7494, 55902, 3638, 5563, 1950, 47, 134429, 1464, 6319, 26227, 79071, 10613, 57214, 5723, 4644
macromolecule deacylation	GO:0098732	0.0049528	n/a	11	4.45976	101	FRY, MSL3P1, HDAC5, VEGFA, PER1, PRKD1, PINK1, SREBF1, SAP30, HDAC9, NACC2	10129, 151507, 10014, 7422, 5187, 5587, 65018, 6720, 8819, 9734, 138151
regulation of vascular endothelial growth factor receptor signaling pathway	GO:0030947	0.00502962	n/a	5	1.14806	26	VEGFC, ITGB3, VEGFA, ITGA5, FAM129B	7424, 3690, 7422, 3678, 64855
spindle organization	GO:0007051	0.00515943	n/a	15	7.10912	161	MYBL2, TPX2, MYH9, NDC80, PLK1, KNSTRN, CDC20, CCNB1, AURKB, KIF23, TTK, PRC1, KIF11, RCC1, ASPM	4605, 22974, 4627, 10403, 5347, 90417, 991, 891, 9212, 9493, 7272, 9055, 3832, 1104, 259266
positive regulation of striated muscle tissue development	GO:0045844	0.00516011	n/a	9	3.26754	74	MYF6, HMGCR, MTM1, ERBB4, CDK1, FAM129B, CCNB1, NRG1, DDX39B	4618, 3156, 4534, 2066, 983, 64855, 891, 3084, 7919
positive regulation of muscle organ development	GO:0048636	0.00516011	n/a	9	3.26754	74	MYF6, HMGCR, MTM1, ERBB4, CDK1, FAM129B, CCNB1, NRG1, DDX39B	4618, 3156, 4534, 2066, 983, 64855, 891, 3084, 7919
regulation of neural precursor cell proliferation	GO:2000177	0.00516011	n/a	9	3.26754	74	RAPGEF1, VEGFC, VEGFA, BTG2, ADGRG1, EGF, SHCBP1, LIMS2, ASPM	2889, 7424, 7422, 7832, 9289, 1950, 79801, 55679, 259266
positive regulation of epithelial cell migration	GO:0010634	0.00518517	n/a	12	5.1221	116	HAS2, FOXC2, TGFB2, SRPX2, VEGFC, ITGB3, VEGFA, PRKD1, PRKCA, HBEGF, CTSH, HDAC9	3037, 2303, 7042, 27286, 7424, 3690, 7422, 5587, 5578, 1839, 1512, 9734
positive regulation of developmental process	GO:0051094	0.00537245	n/a	73	54.1352	1226	SEMA7A, HAS2, MYF6, CD36, INHBA, HMGCR, RAPGEF1, FOXC2, MTM1, ERBB4, LGALS1, KATNB1, ADAMTS9, LRP8, TGFB2, SRPX2, CTNNBIP1, SMYD1, VEGFC, PDLIM7, XBP1, EPHA4, LBH, NPNT, EXOSC6, VEGFA, CDK1, PRKD1, PKDCC, BAIAP2, SEMA3A, OLFM2, JAG1, CDC20, TGFB1I1, PINK1, SERPINB7, RETREG3, ITGA5, FAM129B, EGF, PRKCA, CCNB1, GDF6, BAMBI, SERPINI1, CHI3L1, TRAF6, CMKLR1, NRG1, FST, HSPB6, GDPD5, CTSH, LRRN3, ADIR…	8482, 3037, 4618, 948, 3624, 3156, 2889, 2303, 4534, 2066, 3956, 10300, 56999, 7804, 7042, 27286, 56998, 150572, 7424, 9260, 7494, 2043, 81606, 255743, 118460, 7422, 983, 5587, 91461, 10458, 10371, 93145, 182, 991, 7041, 65018, 8710, 162427, 3678, 64855, 1950, 5578, 891, 392255, 25805, 5274, 1116, 7189, 1240, 3084, 10468, 126393, 81544, 1512, 54674, 10974, 55604, 100133941, 51704, 25819, 4205, 30…
blood vessel morphogenesis	GO:0048514	0.00538276	n/a	37	23.8001	539	HAS2, FOXC2, MYH9, HDAC5, TGFB2, SRPX2, PTPRB, VEGFC, XBP1, ITGB3, VEGFA, PRKD1, JAG1, JAM3, FOLR1, HEY1, ADGRG1, ITGA5, FAM129B, EGF, PRKCA, UNC5B, CHI3L1, MMP2, HSPB6, CTSH, CSPG4, CAV1, MCAM, RRAS, PLCD1, SRF, SEMA3E, HDAC9, AMOT, NR4A1, RGCC	3037, 2303, 4627, 10014, 7042, 27286, 5787, 7424, 7494, 3690, 7422, 5587, 182, 83700, 2348, 23462, 9289, 3678, 64855, 1950, 5578, 219699, 1116, 4313, 126393, 1512, 1464, 857, 4162, 6237, 5333, 6722, 9723, 9734, 154796, 3164, 28984
establishment of localization	GO:0051234	0.00543019	n/a	261	228.684	5179	FLVCR2, GRIK2, CACNA1H, GLUD1, MYH10, HAS2, EFR3B, NAPG, UPRT, STC1, ACACA, NRAS, ELMOD1, NUTF2, CD36, MYOM1, WIPF3, ATP7B, INPP5F, ADGRE2, TJP2, SLC38A5, LOXL4, AGL, INHBA, HMGCR, RAPGEF1, KIF20A, SNX11, MAPKAPK3, TIMM8A, LAPTM4B, ADGRE5, STK39, TMEM173, MTM1, MON1B, PKP2, MYH9, NECAP1, ERBB4, KCNA10, ACSL4, MYH2, SCN3A, SLC22A5, ENPP4, CACNG4, RAB40B, ATP6V0A1, NUSAP1, SNX12, SLC25A15, KATNB1, …	55640, 2898, 8912, 2746, 4628, 3037, 22979, 8774, 139596, 6781, 31, 4893, 55531, 10204, 948, 8736, 644150, 540, 22876, 30817, 9414, 92745, 84171, 178, 3624, 3156, 2889, 10112, 29916, 7867, 1678, 55353, 976, 27347, 340061, 4534, 22879, 5318, 4627, 25977, 2066, 3744, 2182, 4620, 6328, 6584, 22875, 27092, 10966, 535, 51203, 29934, 10166, 10300, 56999, 7804, 84975, 9747, 9784, 7042, 5787, 1075, 9917,…
response to oxygen-containing compound	GO:1901700	0.00543627	n/a	87	66.4548	1505	UPRT, STC1, ACACA, CD36, PYCR1, SOD3, PDXP, INHBA, HMGCR, RAPGEF1, MAPKAPK3, FOXC2, LGALS1, ATP6V0A1, HDAC5, LRP8, INSIG2, TGFB2, HMGCS1, ZFP36L2, KIF18A, XBP1, ITPR2, CD55, CDK4, CDC6, PLEKHA1, CDK1, PER1, PRKD1, PRKAA2, HNRNPA0, SLC9A1, CAMKK2, MAP1LC3A, BAIAP2, JAG1, BTG2, HCN2, FOLR1, PINK1, PCK2, DUSP1, UCP3, E2F1, TBC1D4, P2RX1, LDLR, PRKCA, CCNB1, AREG, KLF2, JUP, CARD9, ALPL, MMP2, SREBF1…	139596, 6781, 31, 948, 5831, 6649, 57026, 3624, 3156, 2889, 7867, 2303, 3956, 535, 10014, 7804, 51141, 7042, 3157, 678, 81930, 7494, 3709, 1604, 1019, 990, 59338, 983, 5187, 5587, 5563, 10949, 6548, 10645, 84557, 10458, 182, 7832, 610, 2348, 65018, 5106, 1843, 7352, 1869, 9882, 5023, 3949, 5578, 891, 374, 10365, 3728, 64170, 249, 4313, 6720, 4277, 4324, 4478, 7189, 83990, 890, 4878, 5588, 7532, 3…
negative regulation of rubidium ion transport	GO:2000681	0.00558461	n/a	2	0.132468	3	STK39, OXSR1	27347, 9943
pyridoxal phosphate metabolic process	GO:0042822	0.00558461	n/a	2	0.132468	3	PDXP, PNPO	57026, 55163
endocytosis involved in viral entry into host cell	GO:0075509	0.00558461	n/a	2	0.132468	3	CAV1, EPS15	857, 2060
positive regulation of microtubule depolymerization	GO:0031117	0.00558461	n/a	2	0.132468	3	KATNB1, STMN2	10300, 11075
slow-twitch skeletal muscle fiber contraction	GO:0031444	0.00558461	n/a	2	0.132468	3	MYH7, TNNT1	4625, 7138
apoptotic process involved in outflow tract morphogenesis	GO:0003275	0.00558461	n/a	2	0.132468	3	FOXC2, TGFB2	2303, 7042
mitotic chromosome movement towards spindle pole	GO:0007079	0.00558461	n/a	2	0.132468	3	CENPE, DLGAP5	1062, 9787
dichotomous subdivision of terminal units involved in lung branching	GO:0060448	0.00558461	n/a	2	0.132468	3	CELSR1, CTSH	9620, 1512
regulation of apoptotic process involved in outflow tract morphogenesis	GO:1902256	0.00558461	n/a	2	0.132468	3	FOXC2, TGFB2	2303, 7042
receptor-mediated endocytosis of virus by host cell	GO:0019065	0.00558461	n/a	2	0.132468	3	CAV1, EPS15	857, 2060
negative regulation of rubidium ion transmembrane transporter activity	GO:2000687	0.00558461	n/a	2	0.132468	3	STK39, OXSR1	27347, 9943
positive regulation of vascular wound healing	GO:0035470	0.00558461	n/a	2	0.132468	3	FOXC2, XBP1	2303, 7494
coenzyme metabolic process	GO:0006732	0.00558966	n/a	25	14.439	327	AASS, ACACA, HACD1, HMGCR, FASN, ACSL4, ACSS2, ACOT1, PRKAA2, CYP4F2, NMNAT2, FOLR1, PCK2, PDHA1, ALDH1L2, TP53I3, MTHFD2, ACLY, PNPO, SCD, NMRK2, ELOVL6, MVD, ENO2, SLC25A1	10157, 31, 9200, 3156, 2194, 2182, 55902, 641371, 5563, 8529, 23057, 2348, 5106, 5160, 160428, 9540, 10797, 47, 55163, 6319, 27231, 79071, 4597, 2026, 6576
cell junction assembly	GO:0034329	0.00561678	n/a	17	8.56626	194	RAPGEF1, PKP2, ITGB3, VEGFA, SLC9A1, ITGA5, FERMT2, PRKCA, JUP, PLEC, LIMS2, CAV1, ACTN4, TLN1, DAPK3, SORBS1, SRF	2889, 5318, 3690, 7422, 6548, 3678, 10979, 5578, 3728, 5339, 55679, 857, 81, 7094, 1613, 10580, 6722
regulation of cell cycle G2/M phase transition	GO:1902749	0.00562111	n/a	13	5.82859	132	GTSE1, PLK1, CDK4, CDK1, CENPF, CCNB1, AURKB, CCNA2, PSMD5, BLM, TICRR, KIF14, CDC25C	51512, 5347, 1019, 983, 1063, 891, 9212, 890, 5711, 641, 90381, 9928, 995
positive regulation of muscle tissue development	GO:1901863	0.00564015	n/a	9	3.3117	75	MYF6, HMGCR, MTM1, ERBB4, CDK1, FAM129B, CCNB1, NRG1, DDX39B	4618, 3156, 4534, 2066, 983, 64855, 891, 3084, 7919
phosphatidylethanolamine metabolic process	GO:0046337	0.00565979	n/a	4	0.750652	17	PLA2G15, PHOSPHO1, PCYT2, HRASLS5	23659, 162466, 5833, 117245
regulation of smooth muscle contraction	GO:0006940	0.00571565	n/a	8	2.73767	62	NPNT, P2RX1, PRKG1, CNN1, CAV1, DAPK3, F2R, SRF	255743, 5023, 5592, 1264, 857, 1613, 2149, 6722
cellular developmental process	GO:0048869	0.0057767	n/a	211	181.084	4101	MIR23A, CACNA1H, SEMA7A, CHAC1, MYH10, HAS2, PAQR5, MYF6, STC1, NRAS, SGCG, CD36, MYOM1, COL12A1, WIPF3, ACTA1, INPP5F, TJP2, CSRP3, TDRD1, FRY, NOC3L, INHBA, HMGCR, IFNA1, RAPGEF1, EFHD1, MYBL2, RAPH1, FASN, DPYSL4, TP53INP2, FOXC2, INHBE, PDLIM5, MTM1, KRT31, PKP2, MYH9, ERBB4, MCF2, ACSL4, PEG10, LGALS1, HDAC5, KATNB1, FSTL3, KLHL40, ADAMTS9, LRP8, TGFB2, CTNNBIP1, SMYD1, MYBPC1, ZFP36L2, VEGF…	407010, 8912, 8482, 79094, 4628, 3037, 54852, 4618, 6781, 4893, 6445, 948, 8736, 1303, 644150, 58, 22876, 9414, 8048, 56165, 10129, 64318, 3624, 3156, 3439, 2889, 80303, 4605, 65059, 2194, 10570, 58476, 2303, 83729, 10611, 4534, 3881, 5318, 4627, 2066, 4168, 2182, 23089, 3956, 10014, 10300, 10272, 131377, 56999, 7804, 7042, 56998, 150572, 4604, 678, 7424, 9260, 3676, 65122, 7494, 57082, 2043, 844…
regulation of G1/S transition of mitotic cell cycle	GO:2000045	0.00577721	n/a	15	7.19743	163	CDC45, GTSE1, CDC6, CDK1, MUC1, BTG2, E2F1, CCNB1, PLAGL1, KIF14, CDC25C, CDKN2B, CDK2AP2, RGCC, NACC2	8318, 51512, 990, 983, 4582, 7832, 1869, 891, 5325, 9928, 995, 1030, 10263, 28984, 138151
plasma membrane repair	GO:0001778	0.00589728	n/a	3	0.397404	9	MYH10, MYH2, AHNAK2	4628, 4620, 113146
negative regulation of neuron migration	GO:2001223	0.00589728	n/a	3	0.397404	9	ERBB4, ADGRG1, NRG1	2066, 9289, 3084
response to sterol depletion	GO:0006991	0.00589728	n/a	3	0.397404	9	INSIG2, INSIG1, ERLIN1	51141, 3638, 10613
chromatin silencing	GO:0006342	0.00594034	n/a	12	5.21041	118	MSL3P1, HDAC5, CDC45, HIST2H3C, HIST2H2AB, HIST2H3D, HIST1H2AE, HIST1H2AI, UHRF1, MBD3L2, HIST1H4L, HIST2H3A	151507, 10014, 8318, 126961, 317772, 653604, 3012, 8329, 29128, 125997, 8368, 333932
positive regulation of cellular protein metabolic process	GO:0032270	0.0060374	n/a	86	65.8366	1491	MAPRE3, SEMA7A, CD36, INHBA, HMGCR, IFNA1, RAPGEF1, MAPKAPK3, INHBE, STK39, TPX2, MYH9, ERBB4, CLN6, CDCA2, MAD2L1, KLHL40, LRP8, TGFB2, CTSC, VEGFC, OXSR1, XBP1, CENPE, EPHA4, MAP2K3, NPNT, ITGB3, PLK1, CDK4, CDC6, VEGFA, CDK1, ZNF622, MUC1, CAVIN3, PRKD1, LONRF1, EIF5AL1, FBLN1, RBM3, CAMKK2, ARAF, AVPI1, CDC20, AKAP13, PINK1, ITGA5, P2RX1, LDLR, EGF, PRKCA, CCNB1, GDF6, AREG, CHI3L1, CARD9, TT…	22924, 8482, 948, 3624, 3156, 3439, 2889, 7867, 83729, 27347, 22974, 4627, 2066, 54982, 157313, 4085, 131377, 7804, 7042, 1075, 7424, 9943, 7494, 1062, 2043, 5606, 255743, 3690, 5347, 1019, 990, 7422, 983, 90441, 4582, 112464, 5587, 91694, 143244, 2192, 5935, 10645, 369, 60370, 991, 11214, 65018, 3678, 5023, 3949, 1950, 5578, 891, 392255, 374, 1116, 64170, 7272, 6720, 10018, 51334, 29128, 29763, …
positive regulation of protein kinase activity	GO:0045860	0.00613166	n/a	35	22.3871	507	MAPRE3, RAPGEF1, MAPKAPK3, STK39, TPX2, LRP8, TGFB2, OXSR1, CENPE, EPHA4, MAP2K3, ITGB3, CDC6, VEGFA, CDK1, CAMKK2, ARAF, AVPI1, AKAP13, PINK1, EGF, CCNB1, CHI3L1, TRAF6, NRG1, TPD52L1, CSPG4, CD24, GPRC5B, DUSP5, CEMIP, KIF14, F2R, MAP3K6, RGCC	22924, 2889, 7867, 27347, 22974, 7804, 7042, 9943, 1062, 2043, 5606, 3690, 990, 7422, 983, 10645, 369, 60370, 11214, 65018, 1950, 891, 1116, 7189, 3084, 7164, 1464, 100133941, 51704, 1847, 57214, 9928, 2149, 9064, 28984
response to abiotic stimulus	GO:0009628	0.00624285	n/a	69	51.0002	1155	CREBBP, STC1, PCLAF, ACTA1, SOD3, CSRP3, HMGCR, PDLIM1, STK39, CRIP1, TGFB2, HMGCS1, VEGFC, HYOU1, OXSR1, MICA, ITPR2, CASQ1, CDK4, VEGFA, PER1, DPP4, DNAJB1, SLC9A1, CDH8, MME, NUP133, BTG2, TGFB1I1, PINK1, DUSP1, UCP3, E2F1, CCNB1, PBK, EYA3, MKI67, AURKB, CHI3L1, JUP, MMP2, OPN3, ABCA4, MICB, BRIP1, TSPYL5, CCNA2, NPPA, XRCC4, PSMD5, BLM, CNN2, MYD88, CPEB2, ADIRF, CAV1, CD24, ACTN4, DTL, TICR…	1387, 6781, 9768, 58, 6649, 8048, 3156, 9124, 27347, 1396, 7042, 3157, 7424, 10525, 9943, 100507436, 3709, 844, 1019, 7422, 5187, 1803, 3337, 6548, 1006, 4311, 55746, 7832, 7041, 65018, 1843, 7352, 1869, 891, 55872, 2140, 4288, 9212, 1116, 3728, 4313, 23596, 24, 4277, 83990, 85453, 890, 4878, 7518, 5711, 641, 1265, 4615, 132864, 10974, 857, 100133941, 81, 51514, 90381, 2766, 1301, 11144, 1978, 67…
heart growth	GO:0060419	0.00627112	n/a	10	3.97404	90	MIR23A, FOXC2, PDLIM5, ERBB4, TGFB2, CDK1, SORBS2, CCNB1, NPPA, DDX39B	407010, 2303, 10611, 2066, 7042, 983, 8470, 891, 4878, 7919
meiotic chromosome segregation	GO:0045132	0.00627112	n/a	10	3.97404	90	NCAPH, PLK1, BUB1, TTK, BRIP1, TRIP13, CCNE2, DMC1, SGO1, TOP2A	23397, 5347, 699, 7272, 83990, 9319, 9134, 11144, 151648, 7153
viral entry into host cell	GO:0046718	0.00634926	n/a	12	5.25456	119	LGALS1, TRIM38, ITGB3, CD55, CDK1, DPP4, ITGA5, LDLR, CAV1, EPS15, XPR1, GRK2	3956, 10475, 3690, 1604, 983, 1803, 3678, 3949, 857, 2060, 9213, 156
monocarboxylic acid biosynthetic process	GO:0072330	0.00653058	n/a	17	8.69873	197	ACACA, HACD1, FASN, TECRL, MGLL, INSIG2, XBP1, ACSS2, INSIG1, PRKAA2, ACLY, STARD4, CSPG4, SCD, ELOVL6, ERLIN1, MYO5A	31, 9200, 2194, 253017, 11343, 51141, 7494, 55902, 3638, 5563, 47, 134429, 1464, 6319, 79071, 10613, 4644
positive regulation of angiogenesis	GO:0045766	0.00677253	n/a	13	5.96106	135	FOXC2, SRPX2, VEGFC, XBP1, VEGFA, PRKD1, ITGA5, PRKCA, CHI3L1, HSPB6, CTSH, RRAS, HDAC9	2303, 27286, 7424, 7494, 7422, 5587, 3678, 5578, 1116, 126393, 1512, 6237, 9734
cardiac chamber morphogenesis	GO:0003206	0.0067801	n/a	12	5.29872	120	FOXC2, PKP2, TGFB2, MYH7, JAG1, HEY1, SEMA3C, MYL2, NRG1, MYL3, COL11A1, SRF	2303, 5318, 7042, 4625, 182, 23462, 10512, 4633, 3084, 4634, 1301, 6722
heterotypic cell-cell adhesion	GO:0034113	0.0067821	n/a	7	2.25196	51	PKP2, ITGA4, ITGB3, ITGA7, ITGA5, JUP, ITGAX	5318, 3676, 3690, 3679, 3678, 3728, 3687
positive regulation of protein phosphorylation	GO:0001934	0.00678281	n/a	57	40.8443	925	MAPRE3, SEMA7A, CD36, INHBA, HMGCR, IFNA1, RAPGEF1, MAPKAPK3, INHBE, STK39, TPX2, ERBB4, LRP8, TGFB2, VEGFC, OXSR1, CENPE, EPHA4, MAP2K3, NPNT, ITGB3, PLK1, CDC6, VEGFA, CDK1, ZNF622, CAVIN3, PRKD1, CAMKK2, ARAF, AVPI1, AKAP13, PINK1, ITGA5, EGF, PRKCA, CCNB1, GDF6, AREG, CHI3L1, CARD9, TTK, TRAF6, HBEGF, NRG1, TPD52L1, CSPG4, CAV1, CD24, GPRC5B, DUSP5, CEMIP, KIF14, F2R, MAP3K6, RGCC, TNFAIP8L3	22924, 8482, 948, 3624, 3156, 3439, 2889, 7867, 83729, 27347, 22974, 2066, 7804, 7042, 7424, 9943, 1062, 2043, 5606, 255743, 3690, 5347, 990, 7422, 983, 90441, 112464, 5587, 10645, 369, 60370, 11214, 65018, 3678, 1950, 5578, 891, 392255, 374, 1116, 64170, 7272, 7189, 1839, 3084, 7164, 1464, 857, 100133941, 51704, 1847, 57214, 9928, 2149, 9064, 28984, 388121
ERBB2 signaling pathway	GO:0038128	0.00682293	n/a	6	1.72208	39	NRAS, ERBB4, EGF, PRKCA, HBEGF, NRG1	4893, 2066, 1950, 5578, 1839, 3084
cellular response to nitrogen compound	GO:1901699	0.00696186	n/a	41	27.465	622	STC1, CD36, PDXP, RAPGEF1, FOXC2, TMEM173, ATP6V0A1, HDAC5, XBP1, ITPR2, CDK4, CDC6, SLC9A1, BAIAP2, HCN2, FOLR1, TBC1D4, LDLR, KLF2, JUP, MMP2, SREBF1, BRIP1, CCNA2, PRKCQ, YWHAG, SOCS7, ZNF106, BLM, MYD88, CPEB2, CAV1, ATP6V0E1, SORBS1, EIF4EBP1, HDAC9, GRK2, MYO5A, NR4A1, PDE2A, DIAPH1	6781, 948, 57026, 2889, 2303, 340061, 535, 10014, 7494, 3709, 1019, 990, 6548, 10458, 610, 2348, 9882, 3949, 10365, 3728, 4313, 6720, 83990, 890, 5588, 7532, 30837, 64397, 641, 4615, 132864, 857, 8992, 10580, 1978, 9734, 156, 4644, 3164, 5138, 1729
positive regulation of phosphorylation	GO:0042327	0.00696712	n/a	59	42.6105	965	MAPRE3, SEMA7A, CD36, INHBA, HMGCR, IFNA1, RAPGEF1, MAPKAPK3, INHBE, STK39, TPX2, ERBB4, LRP8, TGFB2, VEGFC, OXSR1, CENPE, EPHA4, MAP2K3, NPNT, ITGB3, PLK1, CDC6, VEGFA, CDK1, ZNF622, CAVIN3, PRKD1, PRKAA2, CAMKK2, ARAF, AVPI1, AKAP13, PINK1, ITGA5, EGF, PRKCA, CCNB1, GDF6, AREG, CHI3L1, CARD9, TTK, TRAF6, HBEGF, NRG1, TPD52L1, CSPG4, CAV1, CD24, GPRC5B, DUSP5, CEMIP, KIF14, F2R, MAP3K6, EEF1A2, …	22924, 8482, 948, 3624, 3156, 3439, 2889, 7867, 83729, 27347, 22974, 2066, 7804, 7042, 7424, 9943, 1062, 2043, 5606, 255743, 3690, 5347, 990, 7422, 983, 90441, 112464, 5587, 5563, 10645, 369, 60370, 11214, 65018, 3678, 1950, 5578, 891, 392255, 374, 1116, 64170, 7272, 7189, 1839, 3084, 7164, 1464, 857, 100133941, 51704, 1847, 57214, 9928, 2149, 9064, 1917, 28984, 388121
ventricular cardiac muscle cell differentiation	GO:0055012	0.00703104	n/a	4	0.794808	18	MYH10, CDK1, CCNB1, MEF2A	4628, 983, 891, 4205
regulation of protein modification process	GO:0031399	0.00721351	n/a	97	76.1249	1724	MAPRE3, GRIK2, SEMA7A, CD36, PPP1R1A, INPP5F, FRY, INHBA, HMGCR, IFNA1, RAPGEF1, MAPKAPK3, INHBE, STK39, TPX2, ERBB4, CDCA2, HDAC5, CEP85, MAD2L1, KLHL40, LRP8, TGFB2, VEGFC, OXSR1, FEM1A, CENPE, CDKN3, EPHA4, DUSP14, MAP2K3, NPNT, ITGB3, PLK1, MICAL1, CDK4, CDC6, VEGFA, CDK1, ZNF622, MUC1, PER1, CAVIN3, PRKD1, FBLN1, CAMKK2, ARAF, RGS4, AVPI1, FOXM1, CDC20, AKAP13, PINK1, CD109, DUSP1, ITGA5, DU…	22924, 2898, 8482, 948, 5502, 22876, 10129, 3624, 3156, 3439, 2889, 7867, 83729, 27347, 22974, 2066, 157313, 10014, 64793, 4085, 131377, 7804, 7042, 7424, 9943, 55527, 1062, 1033, 2043, 11072, 5606, 255743, 3690, 5347, 64780, 1019, 990, 7422, 983, 90441, 4582, 5187, 112464, 5587, 2192, 10645, 369, 5999, 60370, 2305, 991, 11214, 65018, 135228, 1843, 3678, 1850, 1950, 5578, 891, 392255, 9052, 55872…
positive regulation of intracellular transport	GO:0032388	0.00725943	n/a	25	14.7481	334	ELMOD1, NUTF2, TMEM173, ERBB4, TCAF1, FAM20B, GTSE1, MYBPC1, TCAF2, CDK1, PPP3CC, SLC9A1, PINK1, E2F1, EGF, BAMBI, JUP, BCL2L11, MSN, GAB2, YWHAG, NRG1, EHD2, CEMIP, ITGAX	55531, 10204, 340061, 2066, 9747, 9917, 51512, 4604, 285966, 983, 5533, 6548, 65018, 1869, 1950, 25805, 3728, 10018, 4478, 9846, 7532, 3084, 30846, 57214, 3687
regulation of cell motility	GO:2000145	0.00734842	n/a	49	34.2209	775	HAS2, STC1, INPP5F, FOXC2, PKP2, ERBB4, HDAC5, TCAF1, TGFB2, SRPX2, GTSE1, VEGFC, ITGA4, XBP1, FAM83H, TCAF2, ITGB3, VEGFA, PRKD1, FBLN1, TNFAIP6, SEMA3A, JAG1, JAM3, ADGRG1, SGK1, ITGA5, EGF, PRKCA, MSN, HBEGF, PADI2, CMKLR1, NRG1, CTSH, CARMIL1, ACTN4, MCAM, RRAS, DAPK3, CEMIP, KIF14, F2R, SYDE1, SRF, HDAC9, AMOT, RGCC, DIAPH1	3037, 6781, 22876, 2303, 5318, 2066, 10014, 9747, 7042, 27286, 51512, 7424, 3676, 7494, 286077, 285966, 3690, 7422, 5587, 2192, 7130, 10371, 182, 83700, 9289, 6446, 3678, 1950, 5578, 4478, 1839, 11240, 1240, 3084, 1512, 55604, 81, 4162, 6237, 1613, 57214, 9928, 2149, 85360, 6722, 9734, 154796, 28984, 1729
regulation of protein metabolic process	GO:0051246	0.0074079	n/a	153	127.478	2887	MIR23A, MAPRE3, GRIK2, SEMA7A, CHAC1, CD36, PPP1R1A, INPP5F, COL6A3, FRY, INHBA, HMGCR, IFNA1, RAPGEF1, MAPKAPK3, INHBE, STK39, MTM1, TPX2, MYH9, ERBB4, CLN6, CDCA2, SNX12, HDAC5, CEP85, MAD2L1, KLHL40, LRP8, CD276, TGFB2, CTSC, ZFP36L2, VEGFC, OXSR1, FEM1A, XBP1, CENPE, CDKN3, HIST2H3C, EPHA4, LIPG, DUSP14, MAP2K3, NPNT, ITGB3, PLK1, CD55, MICAL1, CDK4, CDC6, VEGFA, CDK1, ZNF622, MUC1, PER1, CAV…	407010, 22924, 2898, 8482, 79094, 948, 5502, 22876, 1293, 10129, 3624, 3156, 3439, 2889, 7867, 83729, 27347, 4534, 22974, 4627, 2066, 54982, 157313, 29934, 10014, 64793, 4085, 131377, 7804, 80381, 7042, 1075, 678, 7424, 9943, 55527, 7494, 1062, 1033, 126961, 2043, 9388, 11072, 5606, 255743, 3690, 5347, 1604, 64780, 1019, 990, 7422, 983, 90441, 4582, 5187, 112464, 5587, 91694, 143244, 2192, 5935, …
phospholipid metabolic process	GO:0006644	0.00743411	n/a	32	20.2676	459	EFR3B, INPP5F, INPP5A, MTM1, ERBB4, INPP4B, PLA2G15, PHOSPHO1, LIPG, PLEKHA1, PIK3C2B, PRKD1, HRASLS2, PNPLA3, VAC14, MFSD2A, PITPNM3, LPCAT3, LDLR, EGF, PCYT2, LPCAT4, HBEGF, NRG1, PTPN13, FABP3, FDPS, PLCD1, MVD, HRASLS5, TNFAIP8L3, MTMR3	22979, 22876, 3632, 4534, 2066, 8821, 23659, 162466, 9388, 59338, 5287, 5587, 54979, 80339, 55697, 84879, 83394, 10162, 3949, 1950, 5833, 254531, 1839, 3084, 5783, 2170, 2224, 5333, 4597, 117245, 388121, 8897
glycerophospholipid metabolic process	GO:0006650	0.00766743	n/a	26	15.5871	353	EFR3B, INPP5F, INPP5A, MTM1, ERBB4, INPP4B, PLA2G15, PHOSPHO1, PLEKHA1, PIK3C2B, HRASLS2, PNPLA3, VAC14, MFSD2A, PITPNM3, LPCAT3, LDLR, EGF, PCYT2, LPCAT4, HBEGF, NRG1, PTPN13, FABP3, HRASLS5, MTMR3	22979, 22876, 3632, 4534, 2066, 8821, 23659, 162466, 59338, 5287, 54979, 80339, 55697, 84879, 83394, 10162, 3949, 1950, 5833, 254531, 1839, 3084, 5783, 2170, 117245, 8897
cell cycle arrest	GO:0007050	0.00770678	n/a	20	11.039	250	INHBA, TGFB2, GTSE1, CDKN3, CDK4, CDK1, MUC1, PRKAA2, FOXM1, BTG2, DUSP1, E2F1, CCNB1, DHCR24, PRR11, PLAGL1, RPRM, CDC25C, CDKN2B, RGCC	3624, 7042, 51512, 1033, 1019, 983, 4582, 5563, 2305, 7832, 1843, 1869, 891, 1718, 55771, 5325, 56475, 995, 1030, 28984
cellular response to hormone stimulus	GO:0032870	0.007729	n/a	41	27.6417	626	CACNA1H, PAQR5, STC1, ACACA, INHBA, FOXC2, ATP6V0A1, HDAC5, HMGCS1, ZFP36L2, XBP1, LBH, CDK4, CDC6, PER1, PRKAA2, SLC9A1, BAIAP2, AKAP13, TGFB1I1, HEY1, DUSP1, UCP3, TBC1D4, SREBF1, BRIP1, CCNA2, PADI2, PRKCQ, YWHAG, SOCS7, ZNF106, CTSH, CPEB2, CAV1, ATP6V0E1, SORBS1, EIF4EBP1, HDAC9, MYO5A, NR4A1	8912, 54852, 6781, 31, 3624, 2303, 535, 10014, 3157, 678, 7494, 81606, 1019, 990, 5187, 5563, 6548, 10458, 11214, 7041, 23462, 1843, 7352, 9882, 6720, 83990, 890, 11240, 5588, 7532, 30837, 64397, 1512, 132864, 857, 8992, 10580, 1978, 9734, 4644, 3164
meiotic cell cycle process	GO:1903046	0.00800309	n/a	16	8.16886	185	MYH9, NCAPH, KIF18A, PLK1, CDC20, BUB1, TTK, BCL2L11, BRIP1, CCNA1, TRIP13, CCNE2, DMC1, SGO1, TOP2A, ASPM	4627, 23397, 81930, 5347, 991, 699, 7272, 10018, 83990, 8900, 9319, 9134, 11144, 151648, 7153, 259266
cell adhesion	GO:0007155	0.00800473	n/a	79	60.3612	1367	MYH10, HAS2, CD36, COL12A1, ADGRE2, COL6A3, CNTN3, RAPGEF1, FOXC2, PDLIM1, ADGRE5, PDLIM5, PKP2, MYH9, LGALS1, NID2, FSTL3, CD276, TGFB2, SRPX2, LPXN, ITGB8, MYBPC1, VEGFC, ITGA4, XBP1, MYL9, EPHA4, NPNT, ITGB3, CD55, VEGFA, MUC1, DPP4, FBLN1, SLC9A1, TNFAIP6, SORBS2, CDH8, BAIAP2, ITGA7, ACAN, JAM3, TGFB1I1, PCDH18, ADGRG1, ITGA5, FERMT2, PRKCA, SERPINI1, MYBPC2, CELSR1, JUP, PRKG1, BCL2L11, PGM…	4628, 3037, 948, 1303, 30817, 1293, 5067, 2889, 2303, 9124, 976, 10611, 5318, 4627, 3956, 22795, 10272, 80381, 7042, 27286, 9404, 3696, 4604, 7424, 3676, 7494, 10398, 2043, 255743, 3690, 1604, 7422, 4582, 1803, 2192, 6548, 7130, 8470, 1006, 10458, 3679, 176, 83700, 7041, 54510, 9289, 3678, 10979, 5578, 5274, 4606, 9620, 3728, 5592, 10018, 5239, 57526, 4478, 7189, 5588, 145864, 9341, 55604, 55679,…
peptidyl-serine modification	GO:0018209	0.00800667	n/a	23	13.3351	302	INPP5F, IFNA1, MAPKAPK3, STK39, PLK1, VEGFA, CDK1, PRKD1, PRKAA2, CAMKK2, ARAF, PINK1, SGK1, PRKCA, CCNB1, AURKB, TTK, PRKCQ, DCLK2, SBK1, CAV1, DAPK3, GRK2	22876, 3439, 7867, 27347, 5347, 7422, 983, 5587, 5563, 10645, 369, 65018, 6446, 5578, 891, 9212, 7272, 5588, 166614, 388228, 857, 1613, 156
regulation of cell migration	GO:0030334	0.00808607	n/a	46	31.8806	722	HAS2, STC1, FOXC2, PKP2, ERBB4, HDAC5, TCAF1, TGFB2, SRPX2, GTSE1, VEGFC, ITGA4, XBP1, FAM83H, TCAF2, ITGB3, VEGFA, PRKD1, TNFAIP6, SEMA3A, JAG1, JAM3, ADGRG1, SGK1, ITGA5, PRKCA, MSN, HBEGF, PADI2, CMKLR1, NRG1, CTSH, CARMIL1, ACTN4, MCAM, RRAS, DAPK3, CEMIP, KIF14, F2R, SYDE1, SRF, HDAC9, AMOT, RGCC, DIAPH1	3037, 6781, 2303, 5318, 2066, 10014, 9747, 7042, 27286, 51512, 7424, 3676, 7494, 286077, 285966, 3690, 7422, 5587, 7130, 10371, 182, 83700, 9289, 6446, 3678, 5578, 4478, 1839, 11240, 1240, 3084, 1512, 55604, 81, 4162, 6237, 1613, 57214, 9928, 2149, 85360, 6722, 9734, 154796, 28984, 1729
regulation of transcription involved in G1/S transition of mitotic cell cycle	GO:0000083	0.00814182	n/a	5	1.28052	29	CDC45, CDC6, E2F1, CCNA1, RRM2	8318, 990, 1869, 8900, 6241
attachment of mitotic spindle microtubules to kinetochore	GO:0051315	0.00814997	n/a	3	0.44156	10	CENPE, NDC80, KIF2C	1062, 10403, 11004
histone-serine phosphorylation	GO:0035404	0.00814997	n/a	3	0.44156	10	PRKAA2, CCNB1, AURKB	5563, 891, 9212
cholesterol import	GO:0070508	0.00814997	n/a	3	0.44156	10	CD36, LDLR, STARD4	948, 3949, 134429
desmosome organization	GO:0002934	0.00814997	n/a	3	0.44156	10	PKP2, PRKCA, JUP	5318, 5578, 3728
sterol import	GO:0035376	0.00814997	n/a	3	0.44156	10	CD36, LDLR, STARD4	948, 3949, 134429
response to stress	GO:0006950	0.00816438	n/a	196	168.234	3810	GRIK2, SEMA7A, CHAC1, MYH10, HAS2, PABPC4, CREBBP, MYF6, STC1, NRAS, CD36, PYCR1, PCLAF, INPP5F, ADGRE2, GBP6, SOD3, INHBA, HMGCR, IFNA1, RAPGEF1, MAPKAPK3, FOXC2, PDLIM1, ADGRE5, STK39, CRIP1, TMEM173, STIP1, NPAS2, MYH9, ERBB4, MGLL, MYH2, ENPP4, LGALS1, HDAC5, CDC45, GINS2, INSIG2, TGFB2, CTNNBIP1, GTSE1, ZFP36L2, ULBP1, VEGFC, TRIM38, HYOU1, OXSR1, FEM1A, MICA, XBP1, HIST2H3C, MYL9, EPHA4, IT…	2898, 8482, 79094, 4628, 3037, 8761, 1387, 4618, 6781, 4893, 948, 5831, 9768, 22876, 30817, 163351, 6649, 3624, 3156, 3439, 2889, 7867, 2303, 9124, 976, 27347, 1396, 340061, 10963, 4862, 4627, 2066, 11343, 4620, 22875, 3956, 10014, 8318, 51659, 51141, 7042, 56998, 51512, 678, 80329, 7424, 10475, 10525, 9943, 55527, 100507436, 7494, 126961, 10398, 2043, 3709, 9537, 844, 5606, 81606, 3690, 5347, 16…
aorta development	GO:0035904	0.00837118	n/a	7	2.34027	53	MYH10, SNX17, TGFB2, JAG1, HEY1, LTBP1, SRF	4628, 9784, 7042, 182, 23462, 4052, 6722
cellular response to fatty acid	GO:0071398	0.00837118	n/a	7	2.34027	53	ACACA, CDK4, PRKAA2, E2F1, LDLR, CCNB1, SREBF1	31, 1019, 5563, 1869, 3949, 891, 6720
positive regulation of cell cycle process	GO:0090068	0.00840737	n/a	21	11.878	269	NUSAP1, CDC45, MAD2L1, GTSE1, NDC80, CDK4, CDC6, CDK1, MUC1, PLK4, BTG2, E2F1, EGF, CCNB1, AURKB, KIF23, DLGAP5, PLAGL1, KIF14, CDC25C, RGCC	51203, 8318, 4085, 51512, 10403, 1019, 990, 983, 4582, 10733, 7832, 1869, 1950, 891, 9212, 9493, 9787, 5325, 9928, 995, 28984
mammary gland lobule development	GO:0061377	0.00859958	n/a	4	0.838964	19	ERBB4, VEGFA, EGF, AREG	2066, 7422, 1950, 374
mammary gland alveolus development	GO:0060749	0.00859958	n/a	4	0.838964	19	ERBB4, VEGFA, EGF, AREG	2066, 7422, 1950, 374
positive regulation of vasculature development	GO:1904018	0.00879971	n/a	14	6.84418	155	FOXC2, SRPX2, VEGFC, XBP1, VEGFA, PRKD1, SERPINB7, ITGA5, PRKCA, CHI3L1, HSPB6, CTSH, RRAS, HDAC9	2303, 27286, 7424, 7494, 7422, 5587, 8710, 3678, 5578, 1116, 126393, 1512, 6237, 9734
DNA damage checkpoint	GO:0000077	0.00879971	n/a	14	6.84418	155	GTSE1, PLK1, CDK1, MUC1, BTG2, E2F1, CCNB1, BRIP1, BLM, DTL, PLAGL1, DDX39B, CDC25C, RGCC	51512, 5347, 983, 4582, 7832, 1869, 891, 83990, 641, 51514, 5325, 7919, 995, 28984
biological adhesion	GO:0022610	0.00903103	n/a	79	60.6703	1374	MYH10, HAS2, CD36, COL12A1, ADGRE2, COL6A3, CNTN3, RAPGEF1, FOXC2, PDLIM1, ADGRE5, PDLIM5, PKP2, MYH9, LGALS1, NID2, FSTL3, CD276, TGFB2, SRPX2, LPXN, ITGB8, MYBPC1, VEGFC, ITGA4, XBP1, MYL9, EPHA4, NPNT, ITGB3, CD55, VEGFA, MUC1, DPP4, FBLN1, SLC9A1, TNFAIP6, SORBS2, CDH8, BAIAP2, ITGA7, ACAN, JAM3, TGFB1I1, PCDH18, ADGRG1, ITGA5, FERMT2, PRKCA, SERPINI1, MYBPC2, CELSR1, JUP, PRKG1, BCL2L11, PGM…	4628, 3037, 948, 1303, 30817, 1293, 5067, 2889, 2303, 9124, 976, 10611, 5318, 4627, 3956, 22795, 10272, 80381, 7042, 27286, 9404, 3696, 4604, 7424, 3676, 7494, 10398, 2043, 255743, 3690, 1604, 7422, 4582, 1803, 2192, 6548, 7130, 8470, 1006, 10458, 3679, 176, 83700, 7041, 54510, 9289, 3678, 10979, 5578, 5274, 4606, 9620, 3728, 5592, 10018, 5239, 57526, 4478, 7189, 5588, 145864, 9341, 55604, 55679,…
positive regulation of mitotic cell cycle	GO:0045931	0.0091022	n/a	13	6.18184	140	NUSAP1, CDC45, MAD2L1, NDC80, CDK4, CDC6, CDK1, EGF, PRKCA, CCNB1, DLGAP5, EIF4EBP1, RGCC	51203, 8318, 4085, 10403, 1019, 990, 983, 1950, 5578, 891, 9787, 1978, 28984
cell junction organization	GO:0034330	0.00910827	n/a	20	11.2156	254	RAPGEF1, PKP2, TGFB2, ITGB3, VEGFA, SLC9A1, CDH8, ITGA5, FERMT2, PRKCA, JUP, PLEC, LIMS2, CAV1, XIRP2, ACTN4, TLN1, DAPK3, SORBS1, SRF	2889, 5318, 7042, 3690, 7422, 6548, 1006, 3678, 10979, 5578, 3728, 5339, 55679, 857, 129446, 81, 7094, 1613, 10580, 6722
response to stimulus	GO:0050896	0.00918774	n/a	412	379.697	8599	GRIK2, CACNA1H, SEMA7A, CHAC1, MYH10, HAS2, PABPC4, CREBBP, PAQR5, BOP1, UPRT, MYF6, STC1, ACACA, NRAS, GPR1, OR7A5, CD36, MYOM1, PYCR1, PPP1R1A, PCLAF, WIPF3, ATP7B, ACTA1, INPP5F, ADGRE2, GBP6, CYP2J2, SOD3, TJP2, PDXP, CSRP3, INPP5A, AGL, INHBA, HMGCR, IFNA1, CMAHP, RAPGEF1, MAPKAPK3, RAPH1, FASN, DPYSL4, FOXC2, PDLIM1, INHBE, ADGRE5, STK39, CRIP1, TMEM173, STIP1, MTM1, NPAS2, RNF115, TPX2, MY…	2898, 8912, 8482, 79094, 4628, 3037, 8761, 1387, 54852, 23246, 139596, 4618, 6781, 31, 4893, 2825, 26659, 948, 8736, 5831, 5502, 9768, 644150, 540, 58, 22876, 30817, 163351, 1573, 6649, 9414, 57026, 8048, 3632, 178, 3624, 3156, 3439, 8418, 2889, 7867, 65059, 2194, 10570, 2303, 9124, 83729, 976, 27347, 1396, 340061, 10963, 4534, 4862, 27246, 22974, 4627, 2066, 4168, 2182, 23089, 11343, 4620, 6584,…
positive regulation of transport	GO:0051050	0.00930086	n/a	57	41.5066	940	CACNA1H, GLUD1, STC1, ELMOD1, NUTF2, CD36, MYOM1, INHBA, RAPGEF1, STK39, TMEM173, PKP2, ERBB4, TCAF1, TGFB2, FAM20B, GTSE1, MYBPC1, VEGFC, XBP1, LIPG, TCAF2, VEGFA, CDK1, PPP3CC, SLC9A1, CYP4F2, PINK1, SGK1, PCK2, E2F1, CACNA2D1, P2RX1, LDLR, EGF, NCS1, BAMBI, JUP, BCL2L11, MSN, GAB2, NPPA, YWHAG, NRG1, VAMP3, EXPH5, CAV1, ACTN4, EHD2, P2RY2, SORBS1, CEMIP, ITGAX, F2R, GRK2, RAB3B, RGCC	8912, 2746, 6781, 55531, 10204, 948, 8736, 3624, 2889, 27347, 340061, 5318, 2066, 9747, 7042, 9917, 51512, 4604, 7424, 7494, 9388, 285966, 7422, 983, 5533, 6548, 8529, 65018, 6446, 5106, 1869, 781, 5023, 3949, 1950, 23413, 25805, 3728, 10018, 4478, 9846, 4878, 7532, 3084, 9341, 23086, 857, 81, 30846, 5029, 10580, 57214, 3687, 2149, 156, 5865, 28984
very long-chain fatty acid metabolic process	GO:0000038	0.00942209	n/a	5	1.32468	30	HACD1, TECRL, ACOT1, CYP4F2, ELOVL6	9200, 253017, 641371, 8529, 79071
cofactor metabolic process	GO:0051186	0.0095496	n/a	28	17.4416	395	AASS, ACACA, HACD1, PDXP, HMGCR, FASN, ACSL4, ACSS2, ACOT1, PRKAA2, CYP4F2, NMNAT2, FOLR1, PCK2, PDHA1, ALDH1L2, TP53I3, AKR7A2, MTHFD2, ACLY, MMS19, PNPO, SCD, NMRK2, ELOVL6, MVD, ENO2, SLC25A1	10157, 31, 9200, 57026, 3156, 2194, 2182, 55902, 641371, 5563, 8529, 23057, 2348, 5106, 5160, 160428, 9540, 8574, 10797, 47, 64210, 55163, 6319, 27231, 79071, 4597, 2026, 6576
coenzyme biosynthetic process	GO:0009108	0.00963521	n/a	13	6.226	141	ACACA, HACD1, FASN, ACSL4, ACSS2, NMNAT2, PDHA1, ACLY, PNPO, SCD, NMRK2, ELOVL6, SLC25A1	31, 9200, 2194, 2182, 55902, 23057, 5160, 47, 55163, 6319, 27231, 79071, 6576
localization	GO:0051179	0.0096806	n/a	310	278.933	6317	FLVCR2, GRIK2, CACNA1H, GLUD1, MYH10, HAS2, EFR3B, NAPG, UPRT, STC1, ACACA, NRAS, ELMOD1, NUTF2, CD36, MYOM1, WIPF3, ATP7B, INPP5F, ADGRE2, TJP2, CSRP3, SLC38A5, LOXL4, AGL, INHBA, HMGCR, RAPGEF1, KIF20A, SNX11, MAPKAPK3, TP53INP2, FOXC2, TIMM8A, LAPTM4B, ADGRE5, STK39, TMEM173, MTM1, MON1B, PKP2, MYH9, NECAP1, ERBB4, KCNA10, ACSL4, MYH2, SCN3A, SLC22A5, ENPP4, CACNG4, RAB40B, ATP6V0A1, NUSAP1, S…	55640, 2898, 8912, 2746, 4628, 3037, 22979, 8774, 139596, 6781, 31, 4893, 55531, 10204, 948, 8736, 644150, 540, 22876, 30817, 9414, 8048, 92745, 84171, 178, 3624, 3156, 2889, 10112, 29916, 7867, 58476, 2303, 1678, 55353, 976, 27347, 340061, 4534, 22879, 5318, 4627, 25977, 2066, 3744, 2182, 4620, 6328, 6584, 22875, 27092, 10966, 535, 51203, 29934, 10014, 10166, 10300, 56999, 7804, 84975, 9747, 978…
regulation of epithelial cell migration	GO:0010632	0.0097326	n/a	16	8.34548	189	HAS2, STC1, FOXC2, HDAC5, TGFB2, SRPX2, VEGFC, ITGB3, VEGFA, PRKD1, SEMA3A, PRKCA, HBEGF, CTSH, HDAC9, RGCC	3037, 6781, 2303, 10014, 7042, 27286, 7424, 3690, 7422, 5587, 10371, 5578, 1839, 1512, 9734, 28984
positive regulation of cellular process	GO:0048522	0.00976077	n/a	244	214.863	4866	MAPRE3, GRIK2, CACNA1H, SEMA7A, GLUD1, HAS2, CREBBP, MYF6, ACACA, DSTN, ELMOD1, CD36, MYOM1, INPP5F, PDXP, CSRP3, INHBA, HMGCR, IFNA1, RAPGEF1, MAPKAPK3, MYBL2, FASN, TP53INP2, FOXC2, INHBE, STK39, TMEM173, NPAS2, TPX2, MYH9, ERBB4, MCF2, CLN6, LGALS1, NUSAP1, CDCA2, HDAC5, CDC45, KATNB1, MAD2L1, FSTL3, KLHL40, ADAMTS9, LRP8, INSIG2, CD276, TGFB2, SRPX2, CTNNBIP1, SMYD1, CTSC, FAM20B, GTSE1, MYBP…	22924, 2898, 8912, 8482, 2746, 3037, 1387, 4618, 31, 11034, 55531, 948, 8736, 22876, 57026, 8048, 3624, 3156, 3439, 2889, 7867, 4605, 2194, 58476, 2303, 83729, 27347, 340061, 4862, 22974, 4627, 2066, 4168, 54982, 3956, 51203, 157313, 10014, 8318, 10300, 4085, 10272, 131377, 56999, 7804, 51141, 80381, 7042, 27286, 56998, 150572, 1075, 9917, 51512, 4604, 678, 7424, 9260, 10475, 3676, 65122, 9943, 7…
lactation	GO:0007595	0.00981324	n/a	6	1.85455	42	UPRT, ATP7B, ERBB4, XBP1, VEGFA, CAV1	139596, 540, 2066, 7494, 7422, 857
DNA replication initiation	GO:0006270	0.00981324	n/a	6	1.85455	42	CDC45, GINS2, CDC6, MCM10, TICRR, CCNE2	8318, 51659, 990, 55388, 90381, 9134
regulation of cell cycle arrest	GO:0071156	0.00994402	n/a	11	4.90132	111	GTSE1, CDK4, CDK1, MUC1, FOXM1, BTG2, E2F1, CCNB1, PLAGL1, CDC25C, RGCC	51512, 1019, 983, 4582, 2305, 7832, 1869, 891, 5325, 995, 28984

## Sheet: GO sip300 down all
GO-Term	GO-Term id	P-value	Adjusted p-value	# Genes (observed)	# Genes (expected)	# Genes (total)	List of observed genes	Gene ids
muscle system process	GO:0003012	2.84296e-24	n/a	81	22.5641	444	MIR133A1, ACTA1, INPP5F, SCN5A, CSRP3, TRIM72, TNNC2, LMOD2, MYBPC1, IL6ST, MYH7, MYH8, TMOD1, P2RX1, PRKCA, PIK3CA, CHRNG, SULF1, PRKG1, PGAM2, TRDN, TWF1, TCAP, HSPB6, DMD, IGSF22, MYL3, MIR208B, MYH3, TNNI2, MIR21, MIR1-1, PPARGC1A, SLN, RGS2, HRC, DAPK3, SCN4A, SORBS1, SRF, GAMT, ACTA2, TPM2, HTR2B, CACNA1H, STC1, MYOM1, TRIM63, MYH6, MEF2C, OBSL1, PLN, ATP2A2, CTNNA3, MYOG, CAMK2B, NEB, LMOD…	406922, 58, 22876, 6331, 8048, 493829, 7125, 442721, 4604, 3572, 4625, 4626, 7111, 5023, 5578, 5290, 1146, 23213, 5592, 5224, 10345, 5756, 8557, 126393, 1756, 283284, 4634, 100126336, 4621, 7136, 406991, 406904, 10891, 6588, 5997, 3270, 1613, 6329, 10580, 6722, 2593, 59, 7169, 3357, 8912, 6781, 8736, 84676, 4624, 4208, 23363, 5350, 488, 29119, 4656, 816, 4703, 56203, 7273, 4608, 8470, 4660, 1160,…
muscle structure development	GO:0061061	5.24765e-23	n/a	96	31.61	622	MIR133A1, ACTA1, CAPN3, CSRP3, TRIM72, EP300, SGCD, MMP14, ITGA11, MEF2D, HDAC5, SMYD1, LMOD2, MYBPC1, LAMA2, CENPF, FHOD3, MYH7, VGLL2, H3F3A, TMOD1, NEXN, KCNH1, RARB, MIR221, TCAP, SAP30, DMD, IGSF22, MYL3, SVIL, ITGB1BP2, MYH3, JPH1, MIR21, MIR1-1, SRF, CAVIN4, HDAC9, USP2, CACNA1H, MYF6, MYOZ2, SGCG, MYOM1, MYH6, MEF2C, COL6A3, OBSL1, MTM1, ERBB4, ATP2A2, BASP1, PLEKHO1, KLHL40, KLHL31, MYOG…	406922, 58, 825, 8048, 493829, 2033, 6444, 4323, 22801, 4209, 10014, 150572, 442721, 4604, 3908, 1063, 80206, 4625, 245806, 3020, 7111, 91624, 3756, 5915, 407006, 8557, 8819, 1756, 283284, 4634, 6840, 26548, 4621, 56704, 406991, 406904, 6722, 347273, 9734, 9099, 8912, 4618, 51778, 6445, 8736, 4624, 4208, 1293, 23363, 4534, 2066, 488, 10409, 51177, 131377, 401265, 4656, 442890, 1073, 7494, 4703, 5…
muscle contraction	GO:0006936	6.96017e-21	n/a	66	17.6853	348	MIR133A1, ACTA1, SCN5A, CSRP3, TRIM72, TNNC2, LMOD2, MYBPC1, MYH7, MYH8, TMOD1, P2RX1, PIK3CA, CHRNG, SULF1, PRKG1, PGAM2, TRDN, TCAP, HSPB6, DMD, IGSF22, MYL3, MYH3, TNNI2, MIR21, MIR1-1, RGS2, HRC, DAPK3, SCN4A, SORBS1, SRF, GAMT, ACTA2, TPM2, HTR2B, CACNA1H, STC1, MYOM1, TRIM63, MYH6, OBSL1, PLN, ATP2A2, CTNNA3, NEB, LMOD3, TTN, MYBPH, PPP1R12B, CKMT2, TNNT3, MYBPC2, CACNG1, MYOM3, MYOM2, CACN…	406922, 58, 6331, 8048, 493829, 7125, 442721, 4604, 4625, 4626, 7111, 5023, 5290, 1146, 23213, 5592, 5224, 10345, 8557, 126393, 1756, 283284, 4634, 4621, 7136, 406991, 406904, 5997, 3270, 1613, 6329, 10580, 6722, 2593, 59, 7169, 3357, 8912, 6781, 8736, 84676, 4624, 23363, 5350, 488, 29119, 4703, 56203, 7273, 4608, 4660, 1160, 7140, 4606, 786, 127294, 9172, 779, 1909, 9499, 2149, 7170, 70, 88, 375…
striated muscle cell differentiation	GO:0051146	3.57828e-20	n/a	57	13.9247	274	MIR133A1, ACTA1, CAPN3, CSRP3, TRIM72, MMP14, HDAC5, SMYD1, LMOD2, MYBPC1, FHOD3, TMOD1, NEXN, KCNH1, RARB, TCAP, DMD, IGSF22, MYH3, MIR1-1, SRF, HDAC9, CACNA1H, MYF6, MYOZ2, MYOM1, MYH6, MEF2C, OBSL1, PLEKHO1, KLHL40, MYOG, MIR133B, CFL2, XBP1, LMOD3, CDK1, TTN, BMP2, MYBPH, RB1, SORBS2, TBX1, MYBPC2, BIN3, MYOM3, MIR206, MYOM2, MEF2A, MIR208A, DDX39B, NLN, LDB3, ACTC1, ACTN2, AKAP6, TMOD4	406922, 58, 825, 8048, 493829, 4323, 10014, 150572, 442721, 4604, 80206, 7111, 91624, 3756, 5915, 8557, 1756, 283284, 4621, 406904, 6722, 9734, 8912, 4618, 51778, 8736, 4624, 4208, 23363, 51177, 131377, 4656, 442890, 1073, 7494, 56203, 983, 7273, 650, 4608, 5925, 8470, 6899, 4606, 55909, 127294, 406989, 9172, 4205, 406990, 7919, 57486, 11155, 70, 88, 9472, 29765
myofibril assembly	GO:0030239	1.25754e-19	n/a	28	3.3033	65	ACTA1, CAPN3, CSRP3, LMOD2, MYBPC1, FHOD3, TMOD1, TCAP, IGSF22, MYH3, SRF, MYOZ2, MYOM1, MYH6, MEF2C, OBSL1, CFL2, LMOD3, TTN, MYBPH, MYBPC2, MYOM3, MYOM2, MEF2A, LDB3, ACTC1, ACTN2, TMOD4	58, 825, 8048, 442721, 4604, 80206, 7111, 8557, 283284, 4621, 6722, 51778, 8736, 4624, 4208, 23363, 1073, 56203, 7273, 4608, 4606, 127294, 9172, 4205, 11155, 70, 88, 29765
muscle organ development	GO:0007517	5.03182e-19	n/a	66	19.1083	376	ACTA1, CAPN3, CSRP3, TRIM72, EP300, SGCD, ITGA11, MEF2D, SMYD1, LAMA2, CENPF, MYH7, VGLL2, TCAP, SAP30, DMD, MYL3, SVIL, ITGB1BP2, MYH3, JPH1, MIR1-1, CAVIN4, HDAC9, USP2, CACNA1H, MYF6, SGCG, MYOM1, MYH6, MEF2C, COL6A3, MTM1, ERBB4, BASP1, KLHL40, KLHL31, MYOG, CFL2, XBP1, NEB, LMOD3, CDK1, FHL3, TTN, BMP2, RB1, HEYL, ITGA7, BTG2, TBX1, EGR1, BIN3, HBEGF, JPH2, MYOM2, GPCPD1, XIRP2, MEF2A, MIR20…	58, 825, 8048, 493829, 2033, 6444, 22801, 4209, 150572, 3908, 1063, 4625, 245806, 8557, 8819, 1756, 4634, 6840, 26548, 4621, 56704, 406904, 347273, 9734, 9099, 8912, 4618, 6445, 8736, 4624, 4208, 1293, 4534, 2066, 10409, 131377, 401265, 4656, 1073, 7494, 4703, 56203, 983, 2275, 7273, 650, 5925, 26508, 3679, 7832, 6899, 1958, 55909, 1839, 57158, 9172, 56261, 129446, 4205, 406990, 7919, 7474, 57486…
muscle cell development	GO:0055001	1.13896e-18	n/a	43	8.74103	172	ACTA1, CAPN3, CSRP3, SGCD, LMOD2, MYBPC1, FHOD3, TMOD1, NEXN, TCAP, DMD, IGSF22, MYH3, SRF, HDAC9, MYF6, MYOZ2, SGCG, MYOM1, MYH6, MEF2C, OBSL1, ATP2A2, KLHL40, MYOG, CFL2, LMOD3, CDK1, TTN, MYBPH, SORBS2, MYBPC2, BIN3, MYOM3, MYOM2, MEF2A, MIR208A, DDX39B, LDB3, ACTC1, ACTN2, AKAP6, TMOD4	58, 825, 8048, 6444, 442721, 4604, 80206, 7111, 91624, 8557, 1756, 283284, 4621, 6722, 9734, 4618, 51778, 6445, 8736, 4624, 4208, 23363, 488, 131377, 4656, 1073, 56203, 983, 7273, 4608, 8470, 4606, 55909, 127294, 9172, 4205, 406990, 7919, 11155, 70, 88, 9472, 29765
striated muscle cell development	GO:0055002	9.01838e-18	n/a	40	7.97873	157	ACTA1, CAPN3, CSRP3, LMOD2, MYBPC1, FHOD3, TMOD1, NEXN, TCAP, DMD, IGSF22, MYH3, SRF, HDAC9, MYF6, MYOZ2, MYOM1, MYH6, MEF2C, OBSL1, KLHL40, MYOG, CFL2, LMOD3, CDK1, TTN, MYBPH, SORBS2, MYBPC2, BIN3, MYOM3, MYOM2, MEF2A, MIR208A, DDX39B, LDB3, ACTC1, ACTN2, AKAP6, TMOD4	58, 825, 8048, 442721, 4604, 80206, 7111, 91624, 8557, 1756, 283284, 4621, 6722, 9734, 4618, 51778, 8736, 4624, 4208, 23363, 131377, 4656, 1073, 56203, 983, 7273, 4608, 8470, 4606, 55909, 127294, 9172, 4205, 406990, 7919, 11155, 70, 88, 9472, 29765
muscle cell differentiation	GO:0042692	7.94254e-17	n/a	65	20.4804	403	MIR133A1, ACTA1, CAPN3, CSRP3, TRIM72, SGCD, MMP14, HDAC5, SMYD1, LMOD2, MYBPC1, FHOD3, H3F3A, TMOD1, NEXN, KCNH1, RARB, MIR221, TCAP, DMD, IGSF22, MYH3, MIR21, MIR1-1, SRF, HDAC9, CACNA1H, MYF6, MYOZ2, SGCG, MYOM1, MYH6, MEF2C, OBSL1, ATP2A2, PLEKHO1, KLHL40, MYOG, MIR133B, CFL2, XBP1, LMOD3, CDK1, TTN, BMP2, MYBPH, RB1, SORBS2, EREG, TBX1, MYBPC2, BIN3, MYOM3, MIR206, MYOM2, MEF2A, NMRK2, MIR20…	406922, 58, 825, 8048, 493829, 6444, 4323, 10014, 150572, 442721, 4604, 80206, 3020, 7111, 91624, 3756, 5915, 407006, 8557, 1756, 283284, 4621, 406991, 406904, 6722, 9734, 8912, 4618, 51778, 6445, 8736, 4624, 4208, 23363, 488, 51177, 131377, 4656, 442890, 1073, 7494, 56203, 983, 7273, 650, 4608, 5925, 8470, 2069, 6899, 4606, 55909, 127294, 406989, 9172, 4205, 27231, 406990, 7919, 57486, 11155, 70…
muscle filament sliding	GO:0030049	2.94412e-16	n/a	20	1.98198	39	ACTA1, TNNC2, MYBPC1, MYH7, MYH8, TMOD1, TCAP, DMD, MYL3, MYH3, TNNI2, TPM2, MYH6, NEB, TTN, TNNT3, MYBPC2, TPM3, ACTC1, ACTN2	58, 7125, 4604, 4625, 4626, 7111, 8557, 1756, 4634, 4621, 7136, 7169, 4624, 4703, 7273, 7140, 4606, 7170, 70, 88
actin-myosin filament sliding	GO:0033275	2.94412e-16	n/a	20	1.98198	39	ACTA1, TNNC2, MYBPC1, MYH7, MYH8, TMOD1, TCAP, DMD, MYL3, MYH3, TNNI2, TPM2, MYH6, NEB, TTN, TNNT3, MYBPC2, TPM3, ACTC1, ACTN2	58, 7125, 4604, 4625, 4626, 7111, 8557, 1756, 4634, 4621, 7136, 7169, 4624, 4703, 7273, 7140, 4606, 7170, 70, 88
muscle tissue development	GO:0060537	2.40752e-15	n/a	60	19.1591	377	ACTA1, CAPN3, CSRP3, EP300, SGCD, MEF2D, SMYD1, CENPF, FHOD3, MYH7, VGLL2, NEXN, RARB, TCAP, SAP30, MYL3, SVIL, MIR1-1, PPARGC1A, SRF, HDAC9, MYF6, SGCG, MYOM1, MYH6, MEF2C, OBSL1, PLN, MTM1, ERBB4, KLHL40, KLHL31, MYOG, CFL2, LMOD3, CDK1, TTN, BMP2, RB1, SORBS2, HEYL, BTG2, PKD2, TBX1, SEMA3C, EGR1, BIN3, JPH2, MYOM2, GPCPD1, XIRP2, MEF2A, MIR208A, DDX39B, WNT5A, NLN, IGSF8, ACTC1, ACTN2, AKAP6	58, 825, 8048, 2033, 6444, 4209, 150572, 1063, 80206, 4625, 245806, 91624, 5915, 8557, 8819, 4634, 6840, 406904, 10891, 6722, 9734, 4618, 6445, 8736, 4624, 4208, 23363, 5350, 4534, 2066, 131377, 401265, 4656, 1073, 56203, 983, 7273, 650, 5925, 8470, 26508, 7832, 5311, 6899, 10512, 1958, 55909, 57158, 9172, 56261, 129446, 4205, 406990, 7919, 7474, 57486, 93185, 70, 88, 9472
actomyosin structure organization	GO:0031032	2.48558e-15	n/a	39	8.84267	174	ACTA1, CAPN3, CSRP3, MYLIP, LMOD2, MYBPC1, FHOD3, TMOD1, TCAP, IGSF22, CNN2, PPM1E, MYH3, MIR21, SORBS1, SRF, RGCC, ZYX, MYOZ2, MYOM1, MYH6, MEF2C, OBSL1, CFL2, LMOD3, TTN, MYBPH, SH3PXD2B, MYBPC2, KIF23, MYOM3, MYOM2, MEF2A, TGFB3, MET, LDB3, ACTC1, ACTN2, TMOD4	58, 825, 8048, 29116, 442721, 4604, 80206, 7111, 8557, 283284, 1265, 22843, 4621, 406991, 10580, 6722, 28984, 7791, 51778, 8736, 4624, 4208, 23363, 1073, 56203, 7273, 4608, 285590, 4606, 9493, 127294, 9172, 4205, 7043, 4233, 11155, 70, 88, 29765
striated muscle tissue development	GO:0014706	4.09313e-15	n/a	58	18.2952	360	ACTA1, CAPN3, CSRP3, EP300, SGCD, MEF2D, SMYD1, CENPF, FHOD3, MYH7, VGLL2, NEXN, RARB, TCAP, SAP30, MYL3, SVIL, MIR1-1, SRF, HDAC9, MYF6, SGCG, MYOM1, MYH6, MEF2C, OBSL1, PLN, MTM1, ERBB4, KLHL40, KLHL31, MYOG, CFL2, LMOD3, CDK1, TTN, BMP2, RB1, SORBS2, HEYL, BTG2, TBX1, SEMA3C, EGR1, BIN3, JPH2, MYOM2, GPCPD1, XIRP2, MEF2A, MIR208A, DDX39B, WNT5A, NLN, IGSF8, ACTC1, ACTN2, AKAP6	58, 825, 8048, 2033, 6444, 4209, 150572, 1063, 80206, 4625, 245806, 91624, 5915, 8557, 8819, 4634, 6840, 406904, 6722, 9734, 4618, 6445, 8736, 4624, 4208, 23363, 5350, 4534, 2066, 131377, 401265, 4656, 1073, 56203, 983, 7273, 650, 5925, 8470, 26508, 7832, 6899, 10512, 1958, 55909, 57158, 9172, 56261, 129446, 4205, 406990, 7919, 7474, 57486, 93185, 70, 88, 9472
sarcomere organization	GO:0045214	5.90377e-15	n/a	20	2.23608	44	CAPN3, LMOD2, MYBPC1, FHOD3, TCAP, IGSF22, MYH3, SRF, MYOM1, MYH6, MEF2C, OBSL1, CFL2, TTN, MYBPH, MYBPC2, MYOM3, MYOM2, LDB3, ACTN2	825, 442721, 4604, 80206, 8557, 283284, 4621, 6722, 8736, 4624, 4208, 23363, 1073, 7273, 4608, 4606, 127294, 9172, 11155, 88
cellular component assembly involved in morphogenesis	GO:0010927	1.7581e-14	n/a	29	5.23446	103	ACTA1, CAPN3, CSRP3, LMOD2, MYBPC1, FHOD3, TMOD1, TCAP, IGSF22, MYH3, SRF, MYOZ2, MYOM1, MYH6, MEF2C, OBSL1, CFL2, KNL1, LMOD3, TTN, MYBPH, MYBPC2, MYOM3, MYOM2, MEF2A, LDB3, ACTC1, ACTN2, TMOD4	58, 825, 8048, 442721, 4604, 80206, 7111, 8557, 283284, 4621, 6722, 51778, 8736, 4624, 4208, 23363, 1073, 57082, 56203, 7273, 4608, 4606, 127294, 9172, 4205, 11155, 70, 88, 29765
cytoskeleton organization	GO:0007010	1.21135e-12	n/a	117	59.9167	1179	RAP2A, MID1IP1, ACTA1, CAPN3, GPSM2, PDXP, CSRP3, MYLIP, TPX2, KIF2A, PDLIM3, KATNB1, LMOD2, MYBPC1, TACC1, PLK1, HOOK3, C2CD3, CHD3, FHOD3, INA, TMOD1, CAMSAP2, NEXN, SPAG5, PRKG1, TRDN, NTF3, TWF1, TCAP, DMD, NES, IGSF22, CNN2, PKHD1, KIF11, SVIL, PPM1E, MYH3, MIR21, RGS2, XIRP1, DAPK3, STMN2, SORBS1, KIF14, SRF, CIT, TPM2, RGCC, KIF24, ZYX, NEK6, MYOZ2, MYOM1, PCLAF, MYH6, MEF2C, OBSL1, KIF20A…	5911, 58526, 58, 825, 29899, 57026, 8048, 29116, 22974, 3796, 27295, 10300, 442721, 4604, 6867, 5347, 84376, 26005, 1107, 80206, 9118, 7111, 23271, 91624, 10615, 5592, 10345, 4908, 5756, 8557, 1756, 10763, 283284, 1265, 5314, 3832, 6840, 22843, 4621, 406991, 5997, 165904, 1613, 11075, 10580, 9928, 6722, 11113, 7169, 28984, 347240, 7791, 10783, 51778, 8736, 9768, 4624, 4208, 23363, 10112, 11135, 4…
actin-mediated cell contraction	GO:0070252	2.54915e-12	n/a	28	5.8443	115	MIR133A1, ACTA1, SCN5A, TNNC2, MYBPC1, MYH7, MYH8, TMOD1, TCAP, DMD, MYL3, MYH3, TNNI2, MIR1-1, TPM2, STC1, MYH6, PLN, ATP2A2, CTNNA3, NEB, TTN, TNNT3, MYBPC2, TPM3, ACTC1, ACTN2, KCNJ2	406922, 58, 6331, 7125, 4604, 4625, 4626, 7111, 8557, 1756, 4634, 4621, 7136, 406904, 7169, 6781, 4624, 5350, 488, 29119, 4703, 7273, 7140, 4606, 7170, 70, 88, 3759
striated muscle contraction	GO:0006941	5.76715e-12	n/a	34	8.69021	171	MIR133A1, SCN5A, CSRP3, TNNC2, MYBPC1, MYH7, MYH8, PIK3CA, PGAM2, TCAP, DMD, IGSF22, MYL3, MYH3, TNNI2, MIR1-1, RGS2, HRC, STC1, MYOM1, MYH6, OBSL1, PLN, ATP2A2, CTNNA3, LMOD3, TTN, MYBPH, TNNT3, MYBPC2, MYOM3, MYOM2, ACTC1, KCNJ2	406922, 6331, 8048, 7125, 4604, 4625, 4626, 5290, 5224, 8557, 1756, 283284, 4634, 4621, 7136, 406904, 5997, 3270, 6781, 8736, 4624, 23363, 5350, 488, 29119, 56203, 7273, 4608, 7140, 4606, 127294, 9172, 70, 3759
myosin filament organization	GO:0031033	6.21772e-12	n/a	11	0.762299	15	MYBPC1, TCAP, IGSF22, DAPK3, MYOM1, OBSL1, TTN, MYBPH, MYBPC2, MYOM3, MYOM2	4604, 8557, 283284, 1613, 8736, 23363, 7273, 4608, 4606, 127294, 9172
single-organism cellular process	GO:0044763	1.19881e-11	n/a	649	557.952	10979	ADAL, PSMA3, HIST1H3A, CMTM6, PAQR5, RAP2A, PPM1K, MIR133A1, MID1IP1, WIPF3, RPS27A, ACTA1, OGT, INPP5F, SCN5A, CAPN3, CHRD, GPSM2, PDXP, CSRP3, FLRT3, MYLIP, PABPC1, RAPH1, BCLAF1, TECRL, AGK, CRIP1, TMEM173, TRIM72, EP300, LFNG, SGCD, TPX2, ENOX2, NCAPH, MMP14, ITGA11, RASGEF1A, TNNC2, RAB40B, MEF2D, HDAC5, KIF2A, PDLIM3, AXL, KATNB1, HAS1, OSGIN2, GJD2, SMYD1, LMOD2, ITGB8, LRRN1, MGAT4A, MYBP…	161823, 5684, 8350, 54918, 54852, 5911, 152926, 406922, 58526, 644150, 6233, 58, 8473, 22876, 6331, 825, 8646, 29899, 57026, 8048, 23767, 29116, 26986, 65059, 9774, 253017, 55750, 1396, 340061, 493829, 2033, 3955, 6444, 22974, 10495, 23397, 4323, 22801, 221002, 7125, 10966, 4209, 10014, 3796, 27295, 558, 10300, 3036, 734, 57369, 150572, 442721, 3696, 57633, 11320, 4604, 5742, 8128, 8292, 678, 584…
striated muscle myosin thick filament assembly	GO:0071688	2.71956e-11	n/a	10	0.660659	13	MYBPC1, TCAP, IGSF22, MYOM1, OBSL1, TTN, MYBPH, MYBPC2, MYOM3, MYOM2	4604, 8557, 283284, 8736, 23363, 7273, 4608, 4606, 127294, 9172
cellular component organization	GO:0016043	2.95454e-11	n/a	401	308.782	6076	HIST1H3A, RPL23A, NAPG, IKZF5, RAP2A, HMBOX1, MID1IP1, RPS27A, ACTA1, OGT, INPP5F, CAPN3, GPSM2, PDXP, CSRP3, FLRT3, MYLIP, RAPH1, BCLAF1, TSR1, STAM2, TRIM72, EP300, SGCD, TPX2, NCAPH, MMP14, ITGA11, RAB40B, HDAC5, KIF2A, PDLIM3, AXL, KATNB1, HAS1, OSGIN2, RBBP5, SMYD1, LMOD2, ITGB8, LRRN1, MYBPC1, COLQ, NID1, TACC1, ITGA4, TRO, WDR45B, HIST2H3C, ACSS2, BGN, TGM2, RPL3L, TBC1D15, PLK1, HOOK3, CD…	8350, 6147, 8774, 64376, 5911, 79618, 58526, 6233, 58, 8473, 22876, 825, 29899, 57026, 8048, 23767, 29116, 65059, 9774, 55720, 10254, 493829, 2033, 6444, 22974, 23397, 4323, 22801, 10966, 10014, 3796, 27295, 558, 10300, 3036, 734, 5929, 150572, 442721, 3696, 57633, 4604, 8292, 4811, 6867, 3676, 7216, 56270, 126961, 55902, 633, 7052, 6123, 64786, 5347, 84376, 990, 55840, 3908, 26005, 26036, 1107, …
cell division	GO:0051301	3.68101e-11	n/a	68	28.8657	568	PDXP, TPX2, NCAPH, KIF2A, KATNB1, ZFP36L2, TACC1, PLK1, CDC6, CENPF, CCNB2, CDCA8, NCAPG, SPAG5, CCND2, FAM83D, CCNA2, CCNA1, CCNK, E2F7, KIF11, SVIL, ETV5, DAPK3, CCNE2, KIF14, CKS2, CENPV, CIT, TOP2A, HTR2B, NEK6, E2F8, KIF20A, RHOB, ACTR3, NUSAP1, CDCA2, MAD2L1, RCC2, SKA1, KNL1, NDC80, ANLN, CDK1, RB1, EREG, KNSTRN, TUBA1A, CDC20, CEP55, BUB1, AURKB, MAPRE1, KIF23, GNAI2, BIN3, BRIP1, PRC1, S…	57026, 22974, 23397, 3796, 10300, 678, 6867, 5347, 990, 1063, 9133, 55143, 64151, 10615, 894, 81610, 890, 8900, 8812, 144455, 3832, 6840, 2119, 1613, 9134, 9928, 1164, 201161, 11113, 7153, 3357, 10783, 79733, 10112, 388, 10096, 51203, 157313, 4085, 55920, 220134, 57082, 10403, 54443, 983, 5925, 2069, 90417, 7846, 991, 55165, 699, 9212, 22919, 9493, 2771, 55909, 83990, 9055, 221150, 11004, 2252, 3…
chromosome segregation	GO:0007059	4.67043e-11	n/a	49	17.3804	342	NCAPH, KIF2A, PLK1, CDC6, HJURP, CENPF, CDCA8, NCAPG, SPAG5, FAM83D, DLGAP5, CENPI, KIF11, CCNE2, ESCO2, HECW2, HASPIN, KIF14, DMC1, TOP2A, NEK6, MSH5, ACTR3, NUSAP1, CDCA2, MAD2L1, RCC2, SKA1, KIF18A, KNL1, NDC80, TTN, RB1, KNSTRN, CDC20, CEP55, BUB1, CENPP, MKI67, AURKB, MAPRE1, KIF23, BRIP1, PRC1, SKA3, KIF2C, SETDB2, SGO1, CENPW	23397, 3796, 5347, 990, 55355, 1063, 55143, 64151, 10615, 81610, 9787, 2491, 3832, 9134, 157570, 57520, 83903, 9928, 11144, 7153, 10783, 4439, 10096, 51203, 157313, 4085, 55920, 220134, 81930, 57082, 10403, 7273, 5925, 90417, 991, 55165, 699, 401541, 4288, 9212, 22919, 9493, 83990, 9055, 221150, 11004, 83852, 151648, 387103
myosin filament assembly	GO:0031034	9.08279e-11	n/a	10	0.711479	14	MYBPC1, TCAP, IGSF22, MYOM1, OBSL1, TTN, MYBPH, MYBPC2, MYOM3, MYOM2	4604, 8557, 283284, 8736, 23363, 7273, 4608, 4606, 127294, 9172
actin filament-based process	GO:0030029	9.22148e-11	n/a	76	34.7609	684	RAP2A, MIR133A1, ACTA1, SCN5A, CAPN3, PDXP, CSRP3, MYLIP, TNNC2, PDLIM3, LMOD2, MYBPC1, FHOD3, MYH7, MYH8, TMOD1, PRKG1, NTF3, TWF1, TCAP, DMD, IGSF22, CNN2, MYL3, PPM1E, MYH3, TNNI2, MIR21, MIR1-1, XIRP1, DAPK3, SORBS1, SRF, CIT, TPM2, RGCC, ZYX, STC1, MYOZ2, MYOM1, MYH6, MEF2C, OBSL1, PLN, CDC42EP1, ACTR3, ATP2A2, FMNL1, CTNNA3, CFL2, NEB, GMFB, LMOD3, FHL3, TTN, MYBPH, SORBS2, TNNT3, SH3PXD2B,…	5911, 406922, 58, 6331, 825, 57026, 8048, 29116, 7125, 27295, 442721, 4604, 80206, 4625, 4626, 7111, 5592, 4908, 5756, 8557, 1756, 283284, 1265, 4634, 22843, 4621, 7136, 406991, 406904, 165904, 1613, 10580, 6722, 11113, 7169, 28984, 7791, 6781, 51778, 8736, 4624, 4208, 23363, 5350, 11135, 10096, 488, 752, 29119, 1073, 4703, 2764, 56203, 2275, 7273, 4608, 8470, 7140, 285590, 359845, 4606, 9493, 55…
regulation of muscle system process	GO:0090257	9.88114e-11	n/a	38	11.6378	229	MIR133A1, SCN5A, TNNC2, IL6ST, MYH7, P2RX1, PRKCA, PRKG1, TWF1, HSPB6, DMD, MYL3, MIR208B, TNNI2, MIR21, MIR1-1, PPARGC1A, SLN, RGS2, HRC, DAPK3, SRF, STC1, TRIM63, PLN, ATP2A2, CTNNA3, MYOG, CAMK2B, MYBPH, PPP1R12B, TNNT3, MEF2A, MIR208A, DDX39B, F2R, AKAP6, KCNJ2	406922, 6331, 7125, 3572, 4625, 5023, 5578, 5592, 5756, 126393, 1756, 4634, 100126336, 7136, 406991, 406904, 10891, 6588, 5997, 3270, 1613, 6722, 6781, 84676, 5350, 488, 29119, 4656, 816, 4608, 4660, 7140, 4205, 406990, 7919, 2149, 9472, 3759
cellular component organization or biogenesis	GO:0071840	1.26438e-10	n/a	409	319.403	6285	HIST1H3A, RPL23A, NAPG, IKZF5, RAP2A, HMBOX1, MID1IP1, BMT2, RPS27A, ACTA1, OGT, INPP5F, CAPN3, GPSM2, PDXP, CSRP3, FLRT3, MYLIP, RAPH1, BCLAF1, TSR1, STAM2, TRIM72, EP300, SGCD, TPX2, NCAPH, MMP14, ITGA11, RAB40B, HDAC5, KIF2A, PDLIM3, AXL, KATNB1, HAS1, OSGIN2, RBBP5, SMYD1, LMOD2, ITGB8, LRRN1, MYBPC1, COLQ, NID1, TACC1, ITGA4, TRO, WDR45B, HIST2H3C, ACSS2, BGN, TGM2, RPL3L, TBC1D15, PLK1, HOO…	8350, 6147, 8774, 64376, 5911, 79618, 58526, 154743, 6233, 58, 8473, 22876, 825, 29899, 57026, 8048, 23767, 29116, 65059, 9774, 55720, 10254, 493829, 2033, 6444, 22974, 23397, 4323, 22801, 10966, 10014, 3796, 27295, 558, 10300, 3036, 734, 5929, 150572, 442721, 3696, 57633, 4604, 8292, 4811, 6867, 3676, 7216, 56270, 126961, 55902, 633, 7052, 6123, 64786, 5347, 84376, 990, 55840, 3908, 26005, 26036…
actin filament-based movement	GO:0030048	1.52188e-10	n/a	28	6.86069	135	MIR133A1, ACTA1, SCN5A, TNNC2, MYBPC1, MYH7, MYH8, TMOD1, TCAP, DMD, MYL3, MYH3, TNNI2, MIR1-1, TPM2, STC1, MYH6, PLN, ATP2A2, CTNNA3, NEB, TTN, TNNT3, MYBPC2, TPM3, ACTC1, ACTN2, KCNJ2	406922, 58, 6331, 7125, 4604, 4625, 4626, 7111, 8557, 1756, 4634, 4621, 7136, 406904, 7169, 6781, 4624, 5350, 488, 29119, 4703, 7273, 7140, 4606, 7170, 70, 88, 3759
skeletal muscle organ development	GO:0060538	2.23257e-10	n/a	31	8.38529	165	ACTA1, CAPN3, CSRP3, EP300, MEF2D, SMYD1, VGLL2, SAP30, MYL3, SVIL, HDAC9, MYF6, MYOM1, MEF2C, MTM1, BASP1, KLHL40, KLHL31, MYOG, CFL2, LMOD3, RB1, HEYL, BTG2, TBX1, EGR1, BIN3, MYOM2, GPCPD1, NLN, IGSF8	58, 825, 8048, 2033, 4209, 150572, 245806, 8819, 4634, 6840, 9734, 4618, 8736, 4208, 4534, 10409, 131377, 401265, 4656, 1073, 56203, 5925, 26508, 7832, 6899, 1958, 55909, 9172, 56261, 57486, 93185
skeletal muscle tissue development	GO:0007519	3.33334e-10	n/a	30	8.02955	158	ACTA1, CAPN3, CSRP3, EP300, MEF2D, SMYD1, VGLL2, SAP30, MYL3, SVIL, HDAC9, MYF6, MYOM1, MEF2C, MTM1, KLHL40, KLHL31, MYOG, CFL2, LMOD3, RB1, HEYL, BTG2, TBX1, EGR1, BIN3, MYOM2, GPCPD1, NLN, IGSF8	58, 825, 8048, 2033, 4209, 150572, 245806, 8819, 4634, 6840, 9734, 4618, 8736, 4208, 4534, 131377, 401265, 4656, 1073, 56203, 5925, 26508, 7832, 6899, 1958, 55909, 9172, 56261, 57486, 93185
supramolecular fiber organization	GO:0097435	3.75911e-10	n/a	65	28.4592	560	MID1IP1, ACTA1, CAPN3, PDXP, CSRP3, PDLIM3, KATNB1, LMOD2, MYBPC1, HOOK3, FHOD3, TMOD1, TRDN, TWF1, TCAP, IGSF22, PPM1E, MYH3, MIR21, RGS2, STMN2, SORBS1, KIF14, SRF, CIT, TPM2, RGCC, KIF24, ZYX, MYOZ2, MYOM1, MYH6, MEF2C, OBSL1, CDC42EP1, MTM1, ACTR3, CFL2, KIF18A, GMFB, LMOD3, TTN, MYBPH, SORBS2, NCKAP5L, SH3PXD2B, RFLNB, FKBP4, MYBPC2, MAPRE1, BIN3, PKP1, ATP7A, MYOM3, MYOM2, KIF2C, TUBGCP4, M…	58526, 58, 825, 57026, 8048, 27295, 10300, 442721, 4604, 84376, 80206, 7111, 10345, 5756, 8557, 283284, 22843, 4621, 406991, 5997, 11075, 10580, 9928, 6722, 11113, 7169, 28984, 347240, 7791, 51778, 8736, 4624, 4208, 23363, 11135, 4534, 10096, 1073, 81930, 2764, 56203, 7273, 4608, 8470, 57701, 285590, 359845, 2288, 4606, 22919, 55909, 5317, 538, 127294, 9172, 11004, 27229, 4205, 7043, 4233, 7170, …
chromosome organization	GO:0051276	4.40464e-10	n/a	110	60.4249	1189	HIST1H3A, HMBOX1, RPS27A, OGT, EP300, NCAPH, HDAC5, KIF2A, RBBP5, SMYD1, HIST2H3C, PLK1, CDC6, ZNF451, CHD3, HJURP, CENPF, CTR9, HIST1H2BM, EXO1, H3F3A, CDCA8, HMGN3, NCAPG, HIST2H2AB, TAF12, PRKCA, TAF5L, SPAG5, SREBF1, INO80C, HIST1H3I, DLGAP5, HIST1H2AH, CCNA2, SAP30, BAZ1A, UBE2N, CENPI, RPS6KA5, NUCKS1, ASF1B, HIST1H1B, PPARGC1A, TERC, HIST1H4L, DAPK3, HIST2H3A, CCNE2, HECW2, HASPIN, KIF14, …	8350, 79618, 6233, 8473, 2033, 23397, 10014, 3796, 5929, 150572, 126961, 5347, 990, 26036, 1107, 55355, 1063, 9646, 8342, 9156, 3020, 55143, 9324, 64151, 317772, 6883, 5578, 27097, 10615, 6720, 125476, 8354, 9787, 85235, 890, 8819, 11177, 7334, 2491, 9252, 64710, 55723, 3009, 10891, 7012, 8368, 1613, 333932, 9134, 57520, 83903, 9928, 11144, 201161, 81611, 9734, 7153, 79718, 8330, 10783, 8550, 443…
circulatory system development	GO:0072359	4.52734e-10	n/a	96	50.1085	986	MIR133A1, SCN5A, CSRP3, FLRT3, CRIP1, EP300, SGCD, MMP14, MEF2D, HDAC5, PDLIM3, SMYD1, ITGB8, C2CD3, FHOD3, MYH7, AIMP1, JUNB, FBN1, PRKCA, PIK3CA, NEXN, CHI3L1, SULF1, MMP2, RARB, MIR221, TCAP, HSPB6, E2F7, CTSH, MYL3, MIR21, MIR1-1, ELK3, XIRP1, PLCD1, SRF, HDAC9, ACTA2, RGCC, NDP, HTR2B, AHR, SGCG, MYH6, E2F8, MEF2C, OBSL1, RHOB, PLN, ERBB4, BASP1, FAP, GNA13, SNX17, PGK1, XBP1, PCNA, CDK1, TT…	406922, 6331, 8048, 23767, 1396, 2033, 6444, 4323, 4209, 10014, 27295, 150572, 3696, 26005, 80206, 4625, 9255, 3726, 2200, 5578, 5290, 91624, 1116, 23213, 4313, 5915, 407006, 8557, 126393, 144455, 1512, 4634, 406991, 406904, 2004, 165904, 5333, 6722, 9734, 59, 28984, 4693, 3357, 196, 6445, 4624, 79733, 4208, 23363, 388, 5350, 2066, 10409, 2191, 10672, 9784, 5230, 7494, 5111, 983, 7273, 650, 8470,…
cardiac muscle hypertrophy	GO:0003300	8.19271e-10	n/a	22	4.67544	92	MIR133A1, INPP5F, CSRP3, IL6ST, MYH7, PRKCA, TWF1, TCAP, MIR21, MIR1-1, RGS2, HTR2B, TRIM63, MYH6, MEF2C, ATP2A2, TTN, SORBS2, MEF2A, MIR208A, DDX39B, AKAP6	406922, 22876, 8048, 3572, 4625, 5578, 5756, 8557, 406991, 406904, 5997, 3357, 84676, 4624, 4208, 488, 7273, 8470, 4205, 406990, 7919, 9472
system development	GO:0048731	8.40974e-10	n/a	310	230.723	4540	PSMA3, RAP2A, MIR133A1, RPS27A, ACTA1, INPP5F, SCN5A, CAPN3, CHRD, RAI1, GPSM2, CSRP3, FLRT3, MYLIP, RAPH1, CRIP1, TRIM72, EP300, LFNG, SGCD, MMP14, ITGA11, MEF2D, HDAC5, KIF2A, PDLIM3, AXL, KATNB1, SMYD1, ITGB8, LRRN1, ST8SIA2, COLQ, ZFP36L2, NID1, TACC1, ITGA4, LDHA, PHOSPHO1, TBX15, IL6ST, TGM2, HOOK3, EAF2, LAMA2, ODC1, C2CD3, NAV2, RTN4IP1, CENPF, SYPL2, FHOD3, FPGS, FRAS1, CTR9, DPYSL5, MYH…	5684, 5911, 406922, 6233, 58, 22876, 6331, 825, 8646, 10743, 29899, 8048, 23767, 29116, 65059, 1396, 493829, 2033, 3955, 6444, 4323, 22801, 4209, 10014, 3796, 27295, 558, 10300, 150572, 3696, 57633, 8128, 8292, 678, 4811, 6867, 3676, 3939, 162466, 6913, 3572, 7052, 84376, 55840, 3908, 4953, 26005, 89797, 84816, 1063, 284612, 80206, 2356, 80144, 9646, 56896, 4625, 54897, 91461, 257194, 9255, 9133,…
striated muscle hypertrophy	GO:0014897	1.2717e-09	n/a	22	4.77708	94	MIR133A1, INPP5F, CSRP3, IL6ST, MYH7, PRKCA, TWF1, TCAP, MIR21, MIR1-1, RGS2, HTR2B, TRIM63, MYH6, MEF2C, ATP2A2, TTN, SORBS2, MEF2A, MIR208A, DDX39B, AKAP6	406922, 22876, 8048, 3572, 4625, 5578, 5756, 8557, 406991, 406904, 5997, 3357, 84676, 4624, 4208, 488, 7273, 8470, 4205, 406990, 7919, 9472
mitotic cell cycle	GO:0000278	1.33975e-09	n/a	95	50.4134	992	PSMA3, MIR133A1, RPS27A, GPSM2, PDXP, EP300, TPX2, NCAPH, KIF2A, ZFP36L2, FANCI, BTG3, PLK1, CDC6, CENPF, CCNB2, MCM10, CDCA8, NCAPG, PRKCA, SPAG5, CCND2, DLGAP5, MIR221, CCNA2, CCNA1, NES, E2F7, KIF11, MIR21, DAPK3, CCNE2, HECW2, HASPIN, KIF14, CKS2, RPRM, CIT, TOP2A, USP2, RGCC, SUGT1, NEK6, E2F8, OBSL1, INHBA, KIF20A, DUSP3, DACT1, FAP, NUSAP1, MAD2L1, RCC2, MIR133B, GTSE1, SKA1, KIF18A, NDC80…	5684, 406922, 6233, 29899, 57026, 2033, 22974, 23397, 3796, 678, 55215, 10950, 5347, 990, 1063, 9133, 55388, 55143, 64151, 5578, 10615, 894, 9787, 407006, 890, 8900, 10763, 144455, 3832, 406991, 1613, 9134, 57520, 83903, 9928, 1164, 56475, 11113, 7153, 9099, 28984, 10910, 10783, 79733, 23363, 3624, 10112, 1845, 51339, 2191, 51203, 4085, 55920, 442890, 51512, 220134, 81930, 10403, 5111, 54443, 983…
muscle adaptation	GO:0043500	1.55048e-09	n/a	24	5.69184	112	MIR133A1, ACTA1, INPP5F, SCN5A, IL6ST, MYH7, PRKCA, TWF1, TCAP, MIR208B, MIR21, MIR1-1, PPARGC1A, RGS2, TRIM63, MYH6, MEF2C, ATP2A2, MYOG, CAMK2B, MEF2A, MIR208A, DDX39B, AKAP6	406922, 58, 22876, 6331, 3572, 4625, 5578, 5756, 8557, 100126336, 406991, 406904, 10891, 5997, 84676, 4624, 4208, 488, 4656, 816, 4205, 406990, 7919, 9472
muscle hypertrophy	GO:0014896	1.94879e-09	n/a	22	4.87872	96	MIR133A1, INPP5F, CSRP3, IL6ST, MYH7, PRKCA, TWF1, TCAP, MIR21, MIR1-1, RGS2, HTR2B, TRIM63, MYH6, MEF2C, ATP2A2, TTN, SORBS2, MEF2A, MIR208A, DDX39B, AKAP6	406922, 22876, 8048, 3572, 4625, 5578, 5756, 8557, 406991, 406904, 5997, 3357, 84676, 4624, 4208, 488, 7273, 8470, 4205, 406990, 7919, 9472
organelle organization	GO:0006996	2.78698e-09	n/a	258	186.154	3663	HIST1H3A, RPL23A, RAP2A, HMBOX1, MID1IP1, RPS27A, ACTA1, OGT, CAPN3, GPSM2, PDXP, CSRP3, MYLIP, TSR1, STAM2, EP300, TPX2, NCAPH, HDAC5, KIF2A, PDLIM3, KATNB1, RBBP5, SMYD1, LMOD2, MYBPC1, TACC1, WDR45B, HIST2H3C, ACSS2, RPL3L, TBC1D15, PLK1, HOOK3, CDC6, C2CD3, ZNF451, CHD3, HJURP, CENPF, FHOD3, CTR9, HIST1H2BM, CCNB2, INA, EXO1, H3F3A, CDCA8, HMGN3, NCAPG, HIST2H2AB, TMOD1, TAF12, CFAP61, PRKCA,…	8350, 6147, 5911, 79618, 58526, 6233, 58, 8473, 825, 29899, 57026, 8048, 29116, 55720, 10254, 2033, 22974, 23397, 10014, 3796, 27295, 10300, 5929, 150572, 442721, 4604, 6867, 56270, 126961, 55902, 6123, 64786, 5347, 84376, 990, 26005, 26036, 1107, 55355, 1063, 80206, 9646, 8342, 9133, 9118, 9156, 3020, 55143, 9324, 64151, 317772, 7111, 6883, 26074, 5578, 27097, 23271, 91624, 10615, 6720, 5592, 12…
sister chromatid segregation	GO:0000819	3.60735e-09	n/a	35	11.4853	226	NCAPH, KIF2A, PLK1, CDC6, CENPF, CDCA8, NCAPG, SPAG5, DLGAP5, CENPI, HECW2, HASPIN, KIF14, TOP2A, NEK6, NUSAP1, MAD2L1, RCC2, SKA1, KIF18A, KNL1, NDC80, TTN, RB1, KNSTRN, CDC20, CEP55, BUB1, CENPP, AURKB, MAPRE1, KIF23, PRC1, KIF2C, SGO1	23397, 3796, 5347, 990, 1063, 55143, 64151, 10615, 9787, 2491, 57520, 83903, 9928, 7153, 10783, 51203, 4085, 55920, 220134, 81930, 57082, 10403, 7273, 5925, 90417, 991, 55165, 699, 401541, 9212, 22919, 9493, 9055, 11004, 151648
negative regulation of biological process	GO:0048519	4.32397e-09	n/a	331	253.439	4987	PSMA3, HIST1H3A, RPL23A, IKZF5, RAP2A, HMBOX1, MIR133A1, MID1IP1, RPS27A, OGT, TCEAL7, INPP5F, CAPN3, CHRD, RGS13, RAI1, FLRT3, MYLIP, PABPC1, BCLAF1, STAM2, TRIM72, EP300, LFNG, MMP14, HDAC5, NFIX, AXL, KATNB1, HAS1, OSGIN2, SMYD1, LMOD2, ITGB8, ZFP36L2, TRIM38, HENMT1, FEM1A, TRO, HIST2H3C, FANCI, JUND, TBX15, BTG3, IL6ST, BGN, PLK1, HOOK3, CDC6, EAF2, ZNF451, CENPF, FHOD3, CTR9, PKDCC, AIMP1, …	5684, 8350, 6147, 64376, 5911, 79618, 406922, 58526, 6233, 8473, 56849, 22876, 825, 8646, 6003, 10743, 23767, 29116, 26986, 9774, 10254, 493829, 2033, 3955, 4323, 10014, 4784, 558, 10300, 3036, 734, 150572, 442721, 3696, 678, 10475, 113802, 55527, 7216, 126961, 55215, 3727, 6913, 10950, 3572, 633, 5347, 84376, 990, 55840, 26036, 1063, 80206, 9646, 91461, 9255, 10371, 5654, 8870, 3020, 257397, 317…
anatomical structure formation involved in morphogenesis	GO:0048646	4.34216e-09	n/a	95	51.5823	1015	ACTA1, CAPN3, CHRD, CSRP3, EP300, LFNG, MMP14, HDAC5, LMOD2, MYBPC1, ITGA4, TGM2, FHOD3, CTR9, AIMP1, HTRA1, FZD6, JUNB, TMOD1, PRKCA, STIM1, PIK3CA, CHI3L1, SULF1, KCNH1, MMP2, MMP15, TRAF6, MIR221, TCAP, HSPB6, IGSF22, E2F7, CTSH, MYH3, MIR21, MIR1-1, FAM20C, ELK3, PLCD1, SRF, HDAC9, RGCC, CACNA1H, MYF6, MYOZ2, MYOM1, MYH6, E2F8, MEF2C, OBSL1, INHBA, RHOB, FAP, PLEKHO1, GNA13, MYOG, CFL2, PGK1,…	58, 825, 8646, 8048, 2033, 3955, 4323, 10014, 442721, 4604, 3676, 7052, 80206, 9646, 9255, 5654, 8323, 3726, 7111, 5578, 6786, 5290, 1116, 23213, 3756, 4313, 4324, 7189, 407006, 8557, 126393, 283284, 144455, 1512, 4621, 406991, 406904, 56975, 2004, 5333, 6722, 9734, 28984, 8912, 4618, 51778, 8736, 4624, 79733, 4208, 23363, 3624, 388, 2191, 51177, 10672, 4656, 1073, 5230, 7494, 57082, 56203, 7273,…
nuclear chromosome segregation	GO:0098813	4.52179e-09	n/a	41	14.9919	295	NCAPH, KIF2A, PLK1, CDC6, CENPF, CDCA8, NCAPG, SPAG5, FAM83D, DLGAP5, CENPI, CCNE2, HECW2, HASPIN, KIF14, DMC1, TOP2A, NEK6, MSH5, ACTR3, NUSAP1, MAD2L1, RCC2, SKA1, KIF18A, KNL1, NDC80, TTN, RB1, KNSTRN, CDC20, CEP55, BUB1, CENPP, AURKB, MAPRE1, KIF23, BRIP1, PRC1, KIF2C, SGO1	23397, 3796, 5347, 990, 1063, 55143, 64151, 10615, 81610, 9787, 2491, 9134, 57520, 83903, 9928, 11144, 7153, 10783, 4439, 10096, 51203, 4085, 55920, 220134, 81930, 57082, 10403, 7273, 5925, 90417, 991, 55165, 699, 401541, 9212, 22919, 9493, 83990, 9055, 11004, 151648
tissue development	GO:0009888	5.87429e-09	n/a	153	97.4219	1917	PSMA3, RAP2A, RPS27A, ACTA1, CAPN3, CHRD, GPSM2, CSRP3, FLRT3, CRIP1, EP300, LFNG, SGCD, MMP14, MEF2D, SMYD1, ITGB8, ITGA4, PHOSPHO1, TGM2, C2CD3, CENPF, FHOD3, FRAS1, CTR9, MYH7, BNC1, PKDCC, SEMA3A, VGLL2, FZD6, JUNB, TMOD1, STIM1, PIK3CA, CRLF1, NEXN, CHI3L1, SULF1, MMP2, RARB, RAP1B, MMP15, FAM83D, TRAF6, MIR221, GJD4, TCAP, SAP30, E2F7, CTSH, MYL3, SVIL, MIR21, MIR1-1, CD24, PPARGC1A, ETV5, …	5684, 5911, 6233, 58, 825, 8646, 29899, 8048, 23767, 1396, 2033, 3955, 6444, 4323, 4209, 150572, 3696, 3676, 162466, 7052, 26005, 1063, 80206, 80144, 9646, 4625, 646, 91461, 10371, 245806, 8323, 3726, 7111, 6786, 5290, 9244, 91624, 1116, 23213, 4313, 5915, 5908, 4324, 81610, 7189, 407006, 219770, 8557, 8819, 144455, 1512, 4634, 6840, 406991, 406904, 100133941, 10891, 2119, 22856, 56975, 10631, 67…
anatomical structure development	GO:0048856	7.52815e-09	n/a	362	283.677	5582	PSMA3, PAQR5, RAP2A, MIR133A1, WIPF3, RPS27A, ACTA1, INPP5F, SCN5A, CAPN3, CHRD, RAI1, GPSM2, CSRP3, FLRT3, MYLIP, RAPH1, CRIP1, TRIM72, EP300, LFNG, SGCD, MMP14, ITGA11, MEF2D, HDAC5, KIF2A, PDLIM3, AXL, KATNB1, SMYD1, LMOD2, ITGB8, LRRN1, MYBPC1, ST8SIA2, COLQ, ZFP36L2, NID1, TACC1, ITGA4, LDHA, TRO, PHOSPHO1, JUND, TBX15, IL6ST, TGM2, HOOK3, EAF2, LAMA2, ODC1, C2CD3, NAV2, RTN4IP1, CENPF, SYPL…	5684, 54852, 5911, 406922, 644150, 6233, 58, 22876, 6331, 825, 8646, 10743, 29899, 8048, 23767, 29116, 65059, 1396, 493829, 2033, 3955, 6444, 4323, 22801, 4209, 10014, 3796, 27295, 558, 10300, 150572, 442721, 3696, 57633, 4604, 8128, 8292, 678, 4811, 6867, 3676, 3939, 7216, 162466, 3727, 6913, 3572, 7052, 84376, 55840, 3908, 4953, 26005, 89797, 84816, 1063, 284612, 80206, 2356, 80144, 9646, 56896…
animal organ development	GO:0048513	7.80694e-09	n/a	234	166.842	3283	PSMA3, MIR133A1, RPS27A, ACTA1, SCN5A, CAPN3, CHRD, GPSM2, CSRP3, FLRT3, CRIP1, TRIM72, EP300, LFNG, SGCD, MMP14, ITGA11, MEF2D, HDAC5, PDLIM3, AXL, SMYD1, ITGB8, ZFP36L2, NID1, TACC1, ITGA4, LDHA, PHOSPHO1, TBX15, TGM2, HOOK3, EAF2, LAMA2, ODC1, C2CD3, CENPF, SYPL2, FHOD3, FPGS, FRAS1, CTR9, MYH7, PKDCC, CCNB2, SEMA3A, HTRA1, VGLL2, INA, H3F3A, SEC63, FZD6, JUNB, TMOD1, FBN1, PRKCA, STIM1, PIK3C…	5684, 406922, 6233, 58, 6331, 825, 8646, 29899, 8048, 23767, 1396, 493829, 2033, 3955, 6444, 4323, 22801, 4209, 10014, 27295, 558, 150572, 3696, 678, 4811, 6867, 3676, 3939, 162466, 6913, 7052, 84376, 55840, 3908, 4953, 26005, 1063, 284612, 80206, 2356, 80144, 9646, 4625, 91461, 9133, 10371, 5654, 245806, 9118, 3020, 11231, 8323, 3726, 7111, 2200, 5578, 6786, 5290, 9244, 91624, 2006, 1116, 23213,…
cell cycle	GO:0007049	7.91992e-09	n/a	145	91.3235	1797	PSMA3, MIR133A1, RPS27A, CAPN3, GPSM2, PDXP, EP300, LFNG, TPX2, NCAPH, KIF2A, KATNB1, OSGIN2, ZFP36L2, TACC1, FANCI, JUND, BTG3, PLK1, CDC6, C2CD3, CHD3, HJURP, CENPF, CCNB2, EXO1, MCM10, CDCA8, NCAPG, JUNB, PRKCA, SPAG5, CCND2, FAM83D, DLGAP5, MIR221, CCNA2, PRR11, CDK12, CCNA1, CENPI, NES, CCNK, E2F7, PKHD1, KIF11, SVIL, CCNC, MIR21, RGS2, DTL, DAPK3, CCNE2, ESCO2, HECW2, HASPIN, KIF14, CKS2, D…	5684, 406922, 6233, 825, 29899, 57026, 2033, 3955, 22974, 23397, 3796, 10300, 734, 678, 6867, 55215, 3727, 10950, 5347, 990, 26005, 1107, 55355, 1063, 9133, 9156, 55388, 55143, 64151, 3726, 5578, 10615, 894, 81610, 9787, 407006, 890, 55771, 51755, 8900, 2491, 10763, 8812, 144455, 5314, 3832, 6840, 892, 406991, 5997, 51514, 1613, 9134, 157570, 57520, 83903, 9928, 1164, 11144, 56475, 201161, 11113,…
mitotic cell cycle process	GO:1903047	8.9086e-09	n/a	81	42.0281	827	PSMA3, MIR133A1, RPS27A, GPSM2, PDXP, EP300, TPX2, NCAPH, KIF2A, ZFP36L2, FANCI, PLK1, CDC6, CENPF, CCNB2, MCM10, CDCA8, NCAPG, PRKCA, SPAG5, CCND2, DLGAP5, MIR221, CCNA2, CCNA1, NES, E2F7, KIF11, MIR21, DAPK3, CCNE2, HECW2, HASPIN, KIF14, CKS2, CIT, TOP2A, RGCC, NEK6, E2F8, OBSL1, INHBA, KIF20A, DACT1, NUSAP1, MAD2L1, RCC2, MIR133B, GTSE1, KIF18A, NDC80, PCNA, ANLN, CDK1, TTN, CRLF3, RB1, EREG, …	5684, 406922, 6233, 29899, 57026, 2033, 22974, 23397, 3796, 678, 55215, 5347, 990, 1063, 9133, 55388, 55143, 64151, 5578, 10615, 894, 9787, 407006, 890, 8900, 10763, 144455, 3832, 406991, 1613, 9134, 57520, 83903, 9928, 1164, 11113, 7153, 28984, 10783, 79733, 23363, 3624, 10112, 51339, 51203, 4085, 55920, 442890, 51512, 81930, 10403, 5111, 54443, 983, 7273, 51379, 5925, 2069, 4660, 2305, 90417, 7…
mitotic nuclear division	GO:0140014	1.22093e-08	n/a	37	13.1624	259	PDXP, TPX2, NCAPH, KIF2A, PLK1, CDC6, CENPF, CDCA8, NCAPG, SPAG5, DLGAP5, KIF11, DAPK3, HECW2, HASPIN, KIF14, RGCC, NEK6, OBSL1, NUSAP1, MAD2L1, KIF18A, NDC80, ANLN, TTN, RB1, EREG, KNSTRN, CDC20, CEP55, BUB1, MKI67, AURKB, KIF23, PRC1, KIF2C, TUBGCP4	57026, 22974, 23397, 3796, 5347, 990, 1063, 55143, 64151, 10615, 9787, 3832, 1613, 57520, 83903, 9928, 28984, 10783, 23363, 51203, 4085, 81930, 10403, 54443, 7273, 5925, 2069, 90417, 991, 55165, 699, 4288, 9212, 9493, 9055, 11004, 27229
mitotic sister chromatid segregation	GO:0000070	1.29306e-08	n/a	26	7.26725	143	NCAPH, PLK1, CDC6, CENPF, CDCA8, NCAPG, SPAG5, DLGAP5, HECW2, HASPIN, KIF14, NEK6, NUSAP1, MAD2L1, KIF18A, NDC80, TTN, RB1, KNSTRN, CDC20, CEP55, BUB1, AURKB, KIF23, PRC1, KIF2C	23397, 5347, 990, 1063, 55143, 64151, 10615, 9787, 57520, 83903, 9928, 10783, 51203, 4085, 81930, 10403, 7273, 5925, 90417, 991, 55165, 699, 9212, 9493, 9055, 11004
heart process	GO:0003015	1.94834e-08	n/a	38	13.9755	275	MIR133A1, SCN5A, CSRP3, SGCD, MYH7, SEMA3A, HSPB7, CACNB1, STIM1, PIK3CA, SREBF1, TRDN, TCAP, DMD, MYL3, TNNI2, MIR1-1, RGS2, HRC, CACNA1H, STC1, SGCG, MYH6, CYP2J2, PLN, ATP2A2, MIR30E, CTNNA3, TTN, ABCC9, HBEGF, CACNG6, CACNG1, CACNA1S, MEF2A, MIR208A, ACTC1, KCNJ2	406922, 6331, 8048, 6444, 4625, 10371, 27129, 782, 6786, 5290, 6720, 10345, 8557, 1756, 4634, 7136, 406904, 5997, 3270, 8912, 6781, 6445, 4624, 1573, 5350, 488, 407034, 29119, 7273, 10060, 1839, 59285, 786, 779, 4205, 406990, 70, 3759
developmental process	GO:0032502	2.41595e-08	n/a	382	305.377	6009	PSMA3, PAQR5, RAP2A, MIR133A1, WIPF3, RPS27A, ACTA1, INPP5F, SCN5A, CAPN3, CHRD, RAI1, GPSM2, CSRP3, FLRT3, MYLIP, RAPH1, CRIP1, TRIM72, EP300, LFNG, SGCD, MMP14, ITGA11, MEF2D, HDAC5, KIF2A, PDLIM3, AXL, KATNB1, SMYD1, LMOD2, ITGB8, LRRN1, MYBPC1, ST8SIA2, COLQ, ZFP36L2, NID1, TACC1, ITGA4, LDHA, TRO, PHOSPHO1, JUND, TBX15, IL6ST, TGM2, HOOK3, EAF2, LAMA2, ODC1, C2CD3, NAV2, RTN4IP1, CENPF, SYPL…	5684, 54852, 5911, 406922, 644150, 6233, 58, 22876, 6331, 825, 8646, 10743, 29899, 8048, 23767, 29116, 65059, 1396, 493829, 2033, 3955, 6444, 4323, 22801, 4209, 10014, 3796, 27295, 558, 10300, 150572, 442721, 3696, 57633, 4604, 8128, 8292, 678, 4811, 6867, 3676, 3939, 7216, 162466, 3727, 6913, 3572, 7052, 84376, 55840, 3908, 4953, 26005, 89797, 84816, 1063, 284612, 80206, 2356, 80144, 9646, 56896…
cell cycle process	GO:0022402	2.55363e-08	n/a	111	65.761	1294	PSMA3, MIR133A1, RPS27A, CAPN3, GPSM2, PDXP, EP300, TPX2, NCAPH, KIF2A, ZFP36L2, FANCI, PLK1, CDC6, C2CD3, CHD3, CENPF, CCNB2, MCM10, CDCA8, NCAPG, PRKCA, SPAG5, CCND2, FAM83D, DLGAP5, MIR221, CCNA2, PRR11, CCNA1, CENPI, NES, CCNK, E2F7, PKHD1, KIF11, SVIL, MIR21, DAPK3, CCNE2, HECW2, HASPIN, KIF14, CKS2, DMC1, RPRM, CENPV, CIT, TOP2A, RGCC, NEK6, MSH5, PCLAF, E2F8, OBSL1, INHBA, KIF20A, RHOB, AC…	5684, 406922, 6233, 825, 29899, 57026, 2033, 22974, 23397, 3796, 678, 55215, 5347, 990, 26005, 1107, 1063, 9133, 55388, 55143, 64151, 5578, 10615, 894, 81610, 9787, 407006, 890, 55771, 8900, 2491, 10763, 8812, 144455, 5314, 3832, 6840, 406991, 1613, 9134, 57520, 83903, 9928, 1164, 11144, 56475, 201161, 11113, 7153, 28984, 10783, 4439, 9768, 79733, 23363, 3624, 10112, 388, 10096, 51339, 2191, 5120…
negative regulation of cellular process	GO:0048523	3.3491e-08	n/a	301	230.164	4529	PSMA3, HIST1H3A, IKZF5, RAP2A, HMBOX1, MIR133A1, MID1IP1, RPS27A, OGT, TCEAL7, INPP5F, CAPN3, CHRD, RGS13, FLRT3, PABPC1, BCLAF1, STAM2, TRIM72, EP300, LFNG, MMP14, HDAC5, NFIX, AXL, KATNB1, HAS1, OSGIN2, SMYD1, LMOD2, ZFP36L2, TRO, HIST2H3C, FANCI, JUND, TBX15, BTG3, IL6ST, BGN, PLK1, HOOK3, CDC6, EAF2, ZNF451, CENPF, FHOD3, CTR9, PKDCC, AIMP1, SEMA3A, HTRA1, IER3, H3F3A, TAB3, HIST2H2AB, FZD6, …	5684, 8350, 64376, 5911, 79618, 406922, 58526, 6233, 8473, 56849, 22876, 825, 8646, 6003, 23767, 26986, 9774, 10254, 493829, 2033, 3955, 4323, 10014, 4784, 558, 10300, 3036, 734, 150572, 442721, 678, 7216, 126961, 55215, 3727, 6913, 10950, 3572, 633, 5347, 84376, 990, 55840, 26036, 1063, 80206, 9646, 91461, 9255, 10371, 5654, 8870, 3020, 257397, 317772, 8323, 3726, 7111, 2200, 10114, 5578, 5290, …
nuclear division	GO:0000280	3.84071e-08	n/a	48	20.5313	404	PDXP, TPX2, NCAPH, KIF2A, PLK1, CDC6, CENPF, CDCA8, NCAPG, SPAG5, DLGAP5, CCNA1, KIF11, DAPK3, CCNE2, HECW2, HASPIN, KIF14, CKS2, DMC1, TOP2A, RGCC, NEK6, MSH5, OBSL1, ACTR3, NUSAP1, MAD2L1, KIF18A, NDC80, ANLN, TTN, RB1, EREG, KNSTRN, CDC20, CEP55, BUB1, MKI67, AURKB, KIF23, BRIP1, PRC1, KIF2C, TUBGCP4, WNT5A, SGO1, ASPM	57026, 22974, 23397, 3796, 5347, 990, 1063, 55143, 64151, 10615, 9787, 8900, 3832, 1613, 9134, 57520, 83903, 9928, 1164, 11144, 7153, 28984, 10783, 4439, 23363, 10096, 51203, 4085, 81930, 10403, 54443, 7273, 5925, 2069, 90417, 991, 55165, 699, 4288, 9212, 9493, 83990, 9055, 11004, 27229, 7474, 151648, 259266
single-organism developmental process	GO:0044767	3.89391e-08	n/a	376	300.803	5919	PSMA3, PAQR5, RAP2A, MIR133A1, WIPF3, RPS27A, ACTA1, INPP5F, SCN5A, CAPN3, CHRD, RAI1, GPSM2, CSRP3, FLRT3, MYLIP, RAPH1, CRIP1, TRIM72, EP300, LFNG, SGCD, MMP14, ITGA11, MEF2D, HDAC5, KIF2A, PDLIM3, AXL, KATNB1, SMYD1, LMOD2, ITGB8, LRRN1, MYBPC1, ST8SIA2, COLQ, ZFP36L2, NID1, TACC1, ITGA4, LDHA, TRO, PHOSPHO1, JUND, TBX15, IL6ST, TGM2, HOOK3, EAF2, LAMA2, ODC1, C2CD3, NAV2, RTN4IP1, CENPF, SYPL…	5684, 54852, 5911, 406922, 644150, 6233, 58, 22876, 6331, 825, 8646, 10743, 29899, 8048, 23767, 29116, 65059, 1396, 493829, 2033, 3955, 6444, 4323, 22801, 4209, 10014, 3796, 27295, 558, 10300, 150572, 442721, 3696, 57633, 4604, 8128, 8292, 678, 4811, 6867, 3676, 3939, 7216, 162466, 3727, 6913, 3572, 7052, 84376, 55840, 3908, 4953, 26005, 89797, 84816, 1063, 284612, 80206, 2356, 80144, 9646, 56896…
myotube differentiation	GO:0014902	3.983e-08	n/a	22	5.69184	112	MIR133A1, ACTA1, TRIM72, MMP14, HDAC5, SMYD1, KCNH1, MIR1-1, HDAC9, CACNA1H, MYF6, MEF2C, PLEKHO1, KLHL40, MYOG, MIR133B, XBP1, LMOD3, TBX1, BIN3, MIR206, NLN	406922, 58, 493829, 4323, 10014, 150572, 3756, 406904, 9734, 8912, 4618, 4208, 51177, 131377, 4656, 442890, 7494, 56203, 6899, 55909, 406989, 57486
heart contraction	GO:0060047	4.11994e-08	n/a	37	13.7722	271	MIR133A1, SCN5A, CSRP3, SGCD, MYH7, SEMA3A, HSPB7, CACNB1, STIM1, PIK3CA, SREBF1, TRDN, TCAP, DMD, MYL3, TNNI2, MIR1-1, RGS2, HRC, CACNA1H, STC1, SGCG, MYH6, CYP2J2, PLN, ATP2A2, CTNNA3, TTN, ABCC9, HBEGF, CACNG6, CACNG1, CACNA1S, MEF2A, MIR208A, ACTC1, KCNJ2	406922, 6331, 8048, 6444, 4625, 10371, 27129, 782, 6786, 5290, 6720, 10345, 8557, 1756, 4634, 7136, 406904, 5997, 3270, 8912, 6781, 6445, 4624, 1573, 5350, 488, 29119, 7273, 10060, 1839, 59285, 786, 779, 4205, 406990, 70, 3759
anatomical structure morphogenesis	GO:0009653	6.56884e-08	n/a	183	126.389	2487	PSMA3, RAP2A, RPS27A, ACTA1, SCN5A, CAPN3, CHRD, CSRP3, FLRT3, RAPH1, CRIP1, EP300, LFNG, MMP14, MEF2D, HDAC5, AXL, LMOD2, LRRN1, MYBPC1, ITGA4, PHOSPHO1, TBX15, TGM2, LAMA2, C2CD3, FHOD3, FRAS1, CTR9, DPYSL5, MYH7, PKDCC, AIMP1, SEMA3A, HTRA1, IER3, FZD6, JUNB, TMOD1, FBN1, PRKCA, STIM1, PIK3CA, ELN, CHI3L1, SULF1, KCNH1, MMP2, MFAP2, LGI1, RARB, VLDLR, MMP15, TRAF6, NTF3, MIR221, TCAP, HSPB6, N…	5684, 5911, 6233, 58, 6331, 825, 8646, 8048, 23767, 65059, 1396, 2033, 3955, 4323, 4209, 10014, 558, 442721, 57633, 4604, 3676, 162466, 6913, 7052, 3908, 26005, 80206, 80144, 9646, 56896, 4625, 91461, 9255, 10371, 5654, 8870, 8323, 3726, 7111, 2200, 5578, 6786, 5290, 2006, 1116, 23213, 3756, 4313, 4237, 9211, 5915, 7436, 4324, 7189, 4908, 407006, 8557, 126393, 10763, 9252, 6322, 283284, 144455, 1…
actin cytoskeleton organization	GO:0030036	7.46706e-08	n/a	61	29.7297	585	RAP2A, ACTA1, CAPN3, PDXP, CSRP3, MYLIP, PDLIM3, LMOD2, MYBPC1, FHOD3, TMOD1, PRKG1, NTF3, TWF1, TCAP, IGSF22, CNN2, PPM1E, MYH3, MIR21, XIRP1, DAPK3, SORBS1, SRF, CIT, TPM2, RGCC, ZYX, MYOZ2, MYOM1, MYH6, MEF2C, OBSL1, CDC42EP1, ACTR3, FMNL1, CFL2, NEB, GMFB, LMOD3, FHL3, TTN, MYBPH, SORBS2, SH3PXD2B, RFLNB, MYBPC2, KIF23, BIN3, MYOM3, MYOM2, XIRP2, FGF7, MEF2A, TGFB3, MET, TPM3, LDB3, ACTC1, AC…	5911, 58, 825, 57026, 8048, 29116, 27295, 442721, 4604, 80206, 7111, 5592, 4908, 5756, 8557, 283284, 1265, 22843, 4621, 406991, 165904, 1613, 10580, 6722, 11113, 7169, 28984, 7791, 51778, 8736, 4624, 4208, 23363, 11135, 10096, 752, 1073, 4703, 2764, 56203, 2275, 7273, 4608, 8470, 285590, 359845, 4606, 9493, 55909, 127294, 9172, 129446, 2252, 4205, 7043, 4233, 7170, 11155, 70, 88, 29765
regulation of muscle adaptation	GO:0043502	8.30951e-08	n/a	19	4.52298	89	MIR133A1, SCN5A, IL6ST, MYH7, PRKCA, TWF1, MIR208B, MIR21, MIR1-1, PPARGC1A, RGS2, TRIM63, ATP2A2, MYOG, CAMK2B, MEF2A, MIR208A, DDX39B, AKAP6	406922, 6331, 3572, 4625, 5578, 5756, 100126336, 406991, 406904, 10891, 5997, 84676, 488, 4656, 816, 4205, 406990, 7919, 9472
heart development	GO:0007507	9.41468e-08	n/a	56	26.4772	521	MIR133A1, SCN5A, CSRP3, FLRT3, CRIP1, EP300, SGCD, MEF2D, PDLIM3, SMYD1, C2CD3, FHOD3, MYH7, FBN1, NEXN, RARB, TCAP, MYL3, MIR21, MIR1-1, XIRP1, SRF, HDAC9, HTR2B, SGCG, MYH6, MEF2C, OBSL1, PLN, ERBB4, BASP1, SNX17, PCNA, CDK1, TTN, BMP2, SORBS2, HEYL, GYS1, SH3PXD2B, PKD2, TBX1, SEMA3C, JPH2, LTBP1, XIRP2, EDNRA, MEF2A, TGFB3, MIR208A, DDX39B, WNT5A, SETDB2, ACTC1, ACTN2, AKAP6	406922, 6331, 8048, 23767, 1396, 2033, 6444, 4209, 27295, 150572, 26005, 80206, 4625, 2200, 91624, 5915, 8557, 4634, 406991, 406904, 165904, 6722, 9734, 3357, 6445, 4624, 4208, 23363, 5350, 2066, 10409, 9784, 5111, 983, 7273, 650, 8470, 26508, 2997, 285590, 5311, 6899, 10512, 57158, 4052, 129446, 1909, 4205, 7043, 406990, 7919, 7474, 83852, 70, 88, 9472
circulatory system process	GO:0003013	9.41468e-08	n/a	56	26.4772	521	MIR133A1, SCN5A, CSRP3, SGCD, PTGS1, NAV2, MYH7, SEMA3A, HSPB7, CACNB1, P2RX1, STIM1, PIK3CA, ELN, SREBF1, PRKG1, TRDN, TCAP, DMD, MYL3, YES1, PTP4A3, TNNI2, MIR21, MIR1-1, RGS2, HRC, POSTN, ACTA2, PDE2A, HTR2B, CACNA1H, STC1, SGCG, MYH6, CYP2J2, PLN, ATP2A2, MIR30E, CTNNA3, TTN, ABCC9, MME, NPY6R, CYSLTR1, HBEGF, CACNG6, CACNG1, CACNA1S, EDNRA, MEF2A, P2RY2, MIR208A, F2R, ACTC1, KCNJ2	406922, 6331, 8048, 6444, 5742, 89797, 4625, 10371, 27129, 782, 5023, 6786, 5290, 2006, 6720, 5592, 10345, 8557, 1756, 4634, 7525, 11156, 7136, 406991, 406904, 5997, 3270, 10631, 59, 5138, 3357, 8912, 6781, 6445, 4624, 1573, 5350, 488, 407034, 29119, 7273, 10060, 4311, 4888, 10800, 1839, 59285, 786, 779, 1909, 4205, 5029, 406990, 2149, 70, 3759
multicellular organism development	GO:0007275	1.05839e-07	n/a	330	259.741	5111	PSMA3, PAQR5, RAP2A, MIR133A1, WIPF3, RPS27A, ACTA1, INPP5F, SCN5A, CAPN3, CHRD, RAI1, GPSM2, CSRP3, FLRT3, MYLIP, RAPH1, CRIP1, TRIM72, EP300, LFNG, SGCD, MMP14, ITGA11, MEF2D, HDAC5, KIF2A, PDLIM3, AXL, KATNB1, SMYD1, ITGB8, LRRN1, ST8SIA2, COLQ, ZFP36L2, NID1, TACC1, ITGA4, LDHA, TRO, PHOSPHO1, TBX15, IL6ST, TGM2, HOOK3, EAF2, LAMA2, ODC1, C2CD3, NAV2, RTN4IP1, CENPF, SYPL2, FHOD3, FPGS, FRAS1…	5684, 54852, 5911, 406922, 644150, 6233, 58, 22876, 6331, 825, 8646, 10743, 29899, 8048, 23767, 29116, 65059, 1396, 493829, 2033, 3955, 6444, 4323, 22801, 4209, 10014, 3796, 27295, 558, 10300, 150572, 3696, 57633, 8128, 8292, 678, 4811, 6867, 3676, 3939, 7216, 162466, 6913, 3572, 7052, 84376, 55840, 3908, 4953, 26005, 89797, 84816, 1063, 284612, 80206, 2356, 80144, 9646, 56896, 4625, 54897, 91461…
regulation of system process	GO:0044057	1.38342e-07	n/a	56	26.7821	527	MIR133A1, SCN5A, CSRP3, TNNC2, IL6ST, MYH7, SEMA3A, HSPB7, CACNB1, P2RX1, PRKCA, STIM1, SREBF1, PRKG1, TRDN, TWF1, HSPB6, DMD, MYL3, MIR208B, TNNI2, MIR21, MIR1-1, PPARGC1A, SLN, RGS2, HRC, DAPK3, SRF, CACNA1H, STC1, TRIM63, MYH6, CYP2J2, INHBA, PLN, ATP2A2, MIR30E, CTNNA3, MYOG, CAMK2B, MYBPH, ABCC9, PPP1R12B, TNNT3, TNFRSF21, HBEGF, CACNG6, CACNG1, CACNA1S, MEF2A, MIR208A, DDX39B, F2R, AKAP6, K…	406922, 6331, 8048, 7125, 3572, 4625, 10371, 27129, 782, 5023, 5578, 6786, 6720, 5592, 10345, 5756, 126393, 1756, 4634, 100126336, 7136, 406991, 406904, 10891, 6588, 5997, 3270, 1613, 6722, 8912, 6781, 84676, 4624, 1573, 3624, 5350, 488, 407034, 29119, 4656, 816, 4608, 10060, 4660, 7140, 27242, 1839, 59285, 786, 779, 4205, 406990, 7919, 2149, 9472, 3759
protein depolymerization	GO:0051261	1.45223e-07	n/a	19	4.67544	92	MID1IP1, PDXP, KATNB1, LMOD2, TMOD1, TWF1, NES, SLN, STMN2, KIF14, KIF24, CFL2, KIF18A, LMOD3, NCKAP5L, SH3GL1, KIF2C, ACTN2, TMOD4	58526, 57026, 10300, 442721, 7111, 5756, 10763, 6588, 11075, 9928, 347240, 1073, 81930, 56203, 57701, 6455, 11004, 88, 29765
single-multicellular organism process	GO:0044707	1.64926e-07	n/a	388	315.897	6216	PSMA3, HIST1H3A, PAQR5, RAP2A, MIR133A1, WIPF3, RPS27A, ACTA1, OGT, INPP5F, SCN5A, CAPN3, CHRD, RAI1, GPSM2, CSRP3, FLRT3, MYLIP, RAPH1, CRIP1, TMEM173, TRIM72, EP300, LFNG, SGCD, MMP14, ITGA11, TNNC2, MEF2D, HDAC5, KIF2A, PDLIM3, AXL, KATNB1, SMYD1, ITGB8, LRRN1, ST8SIA2, COLQ, ZFP36L2, NID1, TRIM38, TACC1, ITGA4, LDHA, TRO, HIST2H3C, PHOSPHO1, JUND, TBX15, IL6ST, BGN, TGM2, HOOK3, EAF2, LAMA2, …	5684, 8350, 54852, 5911, 406922, 644150, 6233, 58, 8473, 22876, 6331, 825, 8646, 10743, 29899, 8048, 23767, 29116, 65059, 1396, 340061, 493829, 2033, 3955, 6444, 4323, 22801, 7125, 4209, 10014, 3796, 27295, 558, 10300, 150572, 3696, 57633, 8128, 8292, 678, 4811, 10475, 6867, 3676, 3939, 7216, 126961, 162466, 3727, 6913, 3572, 633, 7052, 84376, 55840, 3908, 4953, 26005, 89797, 84816, 1063, 284612,…
single-organism organelle organization	GO:1902589	1.74333e-07	n/a	130	83.548	1644	RAP2A, MID1IP1, ACTA1, CAPN3, PDXP, CSRP3, MYLIP, NCAPH, KIF2A, PDLIM3, KATNB1, LMOD2, MYBPC1, WDR45B, TBC1D15, PLK1, HOOK3, CDC6, C2CD3, CENPF, FHOD3, INA, CDCA8, NCAPG, TMOD1, CFAP61, SPAG5, SREBF1, PRKG1, DLGAP5, TRDN, NTF3, TWF1, TCAP, CENPI, NES, IGSF22, CNN2, PKHD1, PPM1E, MYH3, MIR21, PPARGC1A, RGS2, XIRP1, IQCB1, DAPK3, STMN2, SORBS1, HECW2, HASPIN, KIF14, SRF, CIT, TOP2A, TPM2, RGCC, KIF…	5911, 58526, 58, 825, 57026, 8048, 29116, 23397, 3796, 27295, 10300, 442721, 4604, 56270, 64786, 5347, 84376, 990, 26005, 1063, 80206, 9118, 55143, 64151, 7111, 26074, 10615, 6720, 5592, 9787, 10345, 4908, 5756, 8557, 2491, 10763, 283284, 1265, 5314, 22843, 4621, 406991, 10891, 5997, 165904, 9657, 1613, 11075, 10580, 57520, 83903, 9928, 6722, 11113, 7153, 7169, 28984, 347240, 7791, 10783, 6721, 5…
regulation of cell cycle	GO:0051726	1.88738e-07	n/a	94	54.9872	1082	PSMA3, MIR133A1, RPS27A, GPSM2, PDXP, EP300, LFNG, TPX2, ZFP36L2, FANCI, JUND, BTG3, PLK1, CDC6, CENPF, CCNB2, JUNB, PRKCA, SPAG5, CCND2, FAM83D, DLGAP5, MIR221, CCNA2, PRR11, CDK12, CCNK, E2F7, PKHD1, KIF11, SVIL, CCNC, MIR21, DTL, DAPK3, CCNE2, HECW2, HASPIN, KIF14, CKS2, RPRM, CENPV, CIT, TOP2A, USP2, RGCC, NEK6, PCLAF, E2F8, OBSL1, INHBA, RHOB, DUSP3, DACT1, FAP, NUSAP1, MAD2L1, MYOG, RCC2, M…	5684, 406922, 6233, 29899, 57026, 2033, 3955, 22974, 678, 55215, 3727, 10950, 5347, 990, 1063, 9133, 3726, 5578, 10615, 894, 81610, 9787, 407006, 890, 55771, 51755, 8812, 144455, 5314, 3832, 6840, 892, 406991, 51514, 1613, 9134, 57520, 83903, 9928, 1164, 56475, 201161, 11113, 7153, 9099, 28984, 10783, 9768, 79733, 23363, 3624, 388, 1845, 51339, 2191, 51203, 4085, 4656, 55920, 442890, 51512, 57082…
cardiac cell development	GO:0055006	2.37524e-07	n/a	17	3.91314	77	CSRP3, FHOD3, NEXN, TCAP, MIR21, SRF, MYH6, OBSL1, CDK1, TTN, SORBS2, MEF2A, MIR208A, DDX39B, ACTC1, ACTN2, AKAP6	8048, 80206, 91624, 8557, 406991, 6722, 4624, 23363, 983, 7273, 8470, 4205, 406990, 7919, 70, 88, 9472
regulation of myotube differentiation	GO:0010830	3.41348e-07	n/a	15	3.15084	62	MIR133A1, TRIM72, MMP14, HDAC5, SMYD1, MIR1-1, HDAC9, MYF6, MYOG, MIR133B, XBP1, LMOD3, TBX1, MIR206, NLN	406922, 493829, 4323, 10014, 150572, 406904, 9734, 4618, 4656, 442890, 7494, 56203, 6899, 406989, 57486
regulation of muscle contraction	GO:0006937	3.5661e-07	n/a	25	7.97873	157	MIR133A1, SCN5A, TNNC2, MYH7, P2RX1, PRKG1, HSPB6, DMD, MYL3, TNNI2, MIR21, MIR1-1, RGS2, HRC, DAPK3, SRF, STC1, PLN, ATP2A2, CTNNA3, MYBPH, PPP1R12B, TNNT3, F2R, KCNJ2	406922, 6331, 7125, 4625, 5023, 5592, 126393, 1756, 4634, 7136, 406991, 406904, 5997, 3270, 1613, 6722, 6781, 5350, 488, 29119, 4608, 4660, 7140, 2149, 3759
blood circulation	GO:0008015	3.78839e-07	n/a	54	26.2231	516	MIR133A1, SCN5A, CSRP3, SGCD, PTGS1, NAV2, MYH7, SEMA3A, HSPB7, CACNB1, P2RX1, STIM1, PIK3CA, ELN, SREBF1, PRKG1, TRDN, TCAP, DMD, MYL3, YES1, PTP4A3, TNNI2, MIR21, MIR1-1, RGS2, HRC, POSTN, ACTA2, PDE2A, HTR2B, CACNA1H, STC1, SGCG, MYH6, CYP2J2, PLN, ATP2A2, CTNNA3, TTN, ABCC9, MME, NPY6R, HBEGF, CACNG6, CACNG1, CACNA1S, EDNRA, MEF2A, P2RY2, MIR208A, F2R, ACTC1, KCNJ2	406922, 6331, 8048, 6444, 5742, 89797, 4625, 10371, 27129, 782, 5023, 6786, 5290, 2006, 6720, 5592, 10345, 8557, 1756, 4634, 7525, 11156, 7136, 406991, 406904, 5997, 3270, 10631, 59, 5138, 3357, 8912, 6781, 6445, 4624, 1573, 5350, 488, 29119, 7273, 10060, 4311, 4888, 1839, 59285, 786, 779, 1909, 4205, 5029, 406990, 2149, 70, 3759
positive regulation of biological process	GO:0048518	3.79551e-07	n/a	348	279.866	5507	PSMA3, HIST1H3A, RAP2A, HMBOX1, MIR133A1, MID1IP1, WIPF3, RPS27A, ACTA1, OGT, INPP5F, SCN5A, CAPN3, CHRD, RAI1, GPSM2, PDXP, CSRP3, FLRT3, MYLIP, PABPC1, BCLAF1, TMEM173, EP300, LFNG, TPX2, MMP14, RASGEF1A, MEF2D, HDAC5, NFIX, AXL, KATNB1, SMYD1, LMOD2, ITGB8, LRRN1, MYBPC1, ZFP36L2, NID1, TRIM38, ITGA4, LDHA, HIST2H3C, FANCI, JUND, IL6ST, TGM2, PLK1, CDC6, EAF2, LAMA2, ODC1, CTR9, SHD, ICE2, CAS…	5684, 8350, 5911, 79618, 406922, 58526, 644150, 6233, 58, 8473, 22876, 6331, 825, 8646, 10743, 29899, 57026, 8048, 23767, 29116, 26986, 9774, 340061, 2033, 3955, 22974, 4323, 221002, 4209, 10014, 4784, 558, 10300, 150572, 442721, 3696, 57633, 4604, 678, 4811, 10475, 3676, 3939, 126961, 55215, 3727, 3572, 7052, 5347, 990, 55840, 3908, 4953, 9646, 56961, 79664, 54897, 646, 91461, 257194, 10371, 565…
organelle fission	GO:0048285	3.84357e-07	n/a	49	22.8182	449	PDXP, TPX2, NCAPH, KIF2A, PLK1, CDC6, CENPF, CDCA8, NCAPG, SPAG5, DLGAP5, CCNA1, KIF11, PPARGC1A, DAPK3, CCNE2, HECW2, HASPIN, KIF14, CKS2, DMC1, TOP2A, RGCC, NEK6, MSH5, OBSL1, ACTR3, NUSAP1, MAD2L1, KIF18A, NDC80, ANLN, TTN, RB1, EREG, KNSTRN, CDC20, CEP55, BUB1, MKI67, AURKB, KIF23, BRIP1, PRC1, KIF2C, TUBGCP4, WNT5A, SGO1, ASPM	57026, 22974, 23397, 3796, 5347, 990, 1063, 55143, 64151, 10615, 9787, 8900, 3832, 10891, 1613, 9134, 57520, 83903, 9928, 1164, 11144, 7153, 28984, 10783, 4439, 23363, 10096, 51203, 4085, 81930, 10403, 54443, 7273, 5925, 2069, 90417, 991, 55165, 699, 4288, 9212, 9493, 83990, 9055, 11004, 27229, 7474, 151648, 259266
cardiac muscle cell development	GO:0055013	3.97601e-07	n/a	16	3.60822	71	CSRP3, FHOD3, NEXN, TCAP, SRF, MYH6, OBSL1, CDK1, TTN, SORBS2, MEF2A, MIR208A, DDX39B, ACTC1, ACTN2, AKAP6	8048, 80206, 91624, 8557, 6722, 4624, 23363, 983, 7273, 8470, 4205, 406990, 7919, 70, 88, 9472
positive regulation of cell cycle	GO:0045787	5.21116e-07	n/a	42	18.3968	362	RPS27A, GPSM2, EP300, LFNG, CDC6, PRKCA, SPAG5, CCND2, FAM83D, DLGAP5, MIR221, CCNK, E2F7, SVIL, CCNC, KIF14, CKS2, CENPV, CIT, USP2, RGCC, E2F8, DUSP3, FAP, NUSAP1, MAD2L1, MYOG, RCC2, GTSE1, NDC80, PCNA, CDK1, CRLF3, RB1, EREG, BTG2, PKD2, AURKB, KIF23, MIR208A, DDX39B, WNT5A	6233, 29899, 2033, 3955, 990, 5578, 10615, 894, 81610, 9787, 407006, 8812, 144455, 6840, 892, 9928, 1164, 201161, 11113, 9099, 28984, 79733, 1845, 2191, 51203, 4085, 4656, 55920, 51512, 10403, 5111, 983, 51379, 5925, 2069, 7832, 5311, 9212, 9493, 406990, 7919, 7474
cardiac muscle tissue development	GO:0048738	5.63744e-07	n/a	29	10.4181	205	CSRP3, SGCD, FHOD3, MYH7, NEXN, RARB, TCAP, MYL3, MIR1-1, SRF, SGCG, MYH6, MEF2C, OBSL1, PLN, ERBB4, CDK1, TTN, BMP2, SORBS2, JPH2, XIRP2, MEF2A, MIR208A, DDX39B, WNT5A, ACTC1, ACTN2, AKAP6	8048, 6444, 80206, 4625, 91624, 5915, 8557, 4634, 406904, 6722, 6445, 4624, 4208, 23363, 5350, 2066, 983, 7273, 650, 8470, 57158, 129446, 4205, 406990, 7919, 7474, 70, 88, 9472
regulation of cell cycle process	GO:0010564	6.32682e-07	n/a	61	31.61	622	PSMA3, MIR133A1, RPS27A, GPSM2, PDXP, EP300, TPX2, ZFP36L2, FANCI, PLK1, CDC6, CENPF, SPAG5, CCND2, FAM83D, DLGAP5, MIR221, CCNA2, CCNK, E2F7, PKHD1, KIF11, SVIL, MIR21, DAPK3, HECW2, KIF14, CENPV, CIT, RGCC, NEK6, E2F8, OBSL1, DACT1, FAP, NUSAP1, MAD2L1, MYOG, RCC2, MIR133B, GTSE1, NDC80, PCNA, ANLN, CDK1, CRLF3, RB1, EREG, FOXM1, KNSTRN, BTG2, CDC20, BUB1, GPNMB, PKD2, MKI67, AURKB, KIF23, TICR…	5684, 406922, 6233, 29899, 57026, 2033, 22974, 678, 55215, 5347, 990, 1063, 10615, 894, 81610, 9787, 407006, 890, 8812, 144455, 5314, 3832, 6840, 406991, 1613, 57520, 9928, 201161, 11113, 28984, 10783, 79733, 23363, 51339, 2191, 51203, 4085, 4656, 55920, 442890, 51512, 10403, 5111, 54443, 983, 51379, 5925, 2069, 2305, 90417, 7832, 991, 699, 10457, 5311, 4288, 9212, 9493, 90381, 406990, 7474
cardiac myofibril assembly	GO:0055003	6.95262e-07	n/a	8	0.863939	17	CSRP3, FHOD3, TCAP, SRF, OBSL1, TTN, MEF2A, ACTC1	8048, 80206, 8557, 6722, 23363, 7273, 4205, 70
regulation of striated muscle cell differentiation	GO:0051153	8.19958e-07	n/a	20	5.69184	112	MIR133A1, TRIM72, MMP14, HDAC5, SMYD1, MIR1-1, HDAC9, MYF6, MEF2C, MYOG, MIR133B, XBP1, LMOD3, BMP2, TBX1, MIR206, MIR208A, DDX39B, NLN, AKAP6	406922, 493829, 4323, 10014, 150572, 406904, 9734, 4618, 4208, 4656, 442890, 7494, 56203, 650, 6899, 406989, 406990, 7919, 57486, 9472
positive regulation of cell cycle process	GO:0090068	9.10277e-07	n/a	34	13.6706	269	RPS27A, GPSM2, EP300, CDC6, SPAG5, CCND2, FAM83D, DLGAP5, MIR221, E2F7, SVIL, KIF14, CENPV, CIT, RGCC, E2F8, FAP, NUSAP1, MAD2L1, MYOG, RCC2, GTSE1, NDC80, PCNA, CDK1, CRLF3, RB1, EREG, BTG2, PKD2, AURKB, KIF23, MIR208A, WNT5A	6233, 29899, 2033, 990, 10615, 894, 81610, 9787, 407006, 144455, 6840, 9928, 201161, 11113, 28984, 79733, 2191, 51203, 4085, 4656, 55920, 51512, 10403, 5111, 983, 51379, 5925, 2069, 7832, 5311, 9212, 9493, 406990, 7474
actin filament organization	GO:0007015	1.14532e-06	n/a	40	17.6345	347	ACTA1, PDXP, PDLIM3, LMOD2, MYBPC1, FHOD3, TMOD1, TWF1, TCAP, IGSF22, PPM1E, MIR21, SORBS1, SRF, CIT, TPM2, RGCC, ZYX, MYOM1, OBSL1, CDC42EP1, ACTR3, CFL2, GMFB, LMOD3, TTN, MYBPH, SORBS2, SH3PXD2B, RFLNB, MYBPC2, BIN3, MYOM3, MYOM2, TGFB3, MET, TPM3, ACTC1, ACTN2, TMOD4	58, 57026, 27295, 442721, 4604, 80206, 7111, 5756, 8557, 283284, 22843, 406991, 10580, 6722, 11113, 7169, 28984, 7791, 8736, 23363, 11135, 10096, 1073, 2764, 56203, 7273, 4608, 8470, 285590, 359845, 4606, 55909, 127294, 9172, 7043, 4233, 7170, 70, 88, 29765
cardiac muscle cell differentiation	GO:0055007	1.26603e-06	n/a	20	5.8443	115	CSRP3, FHOD3, NEXN, RARB, TCAP, MIR1-1, SRF, MYH6, MEF2C, OBSL1, CDK1, TTN, BMP2, SORBS2, MEF2A, MIR208A, DDX39B, ACTC1, ACTN2, AKAP6	8048, 80206, 91624, 5915, 8557, 406904, 6722, 4624, 4208, 23363, 983, 7273, 650, 8470, 4205, 406990, 7919, 70, 88, 9472
regulation of mitotic cell cycle	GO:0007346	1.38103e-06	n/a	58	30.1871	594	PSMA3, MIR133A1, RPS27A, GPSM2, PDXP, EP300, TPX2, ZFP36L2, FANCI, BTG3, PLK1, CDC6, CENPF, PRKCA, CCND2, DLGAP5, MIR221, CCNA2, E2F7, KIF11, MIR21, DAPK3, HECW2, KIF14, CKS2, RPRM, TOP2A, USP2, RGCC, NEK6, E2F8, OBSL1, DUSP3, DACT1, FAP, NUSAP1, MAD2L1, RCC2, MIR133B, GTSE1, NDC80, PCNA, ANLN, CDK1, RB1, EREG, CYLD, BTG2, CDC20, MAP3K8, BUB1, GPNMB, PKD2, MKI67, AURKB, FZD3, TICRR, MIR208A	5684, 406922, 6233, 29899, 57026, 2033, 22974, 678, 55215, 10950, 5347, 990, 1063, 5578, 894, 9787, 407006, 890, 144455, 3832, 406991, 1613, 57520, 9928, 1164, 56475, 7153, 9099, 28984, 10783, 79733, 23363, 1845, 51339, 2191, 51203, 4085, 55920, 442890, 51512, 10403, 5111, 54443, 983, 5925, 2069, 1540, 7832, 991, 1326, 699, 10457, 5311, 4288, 9212, 7976, 90381, 406990
striated muscle adaptation	GO:0014888	1.74748e-06	n/a	13	2.69346	53	ACTA1, INPP5F, MYH7, TCAP, MIR208B, PPARGC1A, TRIM63, MYH6, MEF2C, ATP2A2, MYOG, CAMK2B, MIR208A	58, 22876, 4625, 8557, 100126336, 10891, 84676, 4624, 4208, 488, 4656, 816, 406990
regulation of muscle cell differentiation	GO:0051147	1.89456e-06	n/a	27	9.85907	194	MIR133A1, CAPN3, TRIM72, MMP14, HDAC5, SMYD1, MIR221, MIR21, MIR1-1, SRF, HDAC9, MYF6, MEF2C, MYOG, MIR133B, XBP1, LMOD3, BMP2, EREG, TBX1, MIR206, MEF2A, NMRK2, MIR208A, DDX39B, NLN, AKAP6	406922, 825, 493829, 4323, 10014, 150572, 407006, 406991, 406904, 6722, 9734, 4618, 4208, 4656, 442890, 7494, 56203, 650, 2069, 6899, 406989, 4205, 27231, 406990, 7919, 57486, 9472
skeletal muscle thin filament assembly	GO:0030240	1.91024e-06	n/a	5	0.30492	6	ACTA1, TCAP, LMOD3, TTN, ACTC1	58, 8557, 56203, 7273, 70
positive regulation of cellular process	GO:0048522	2.70772e-06	n/a	308	247.29	4866	PSMA3, RAP2A, HMBOX1, MIR133A1, MID1IP1, RPS27A, OGT, INPP5F, SCN5A, CAPN3, CHRD, RAI1, GPSM2, PDXP, CSRP3, FLRT3, PABPC1, BCLAF1, TMEM173, EP300, LFNG, TPX2, MMP14, RASGEF1A, MEF2D, HDAC5, NFIX, AXL, KATNB1, SMYD1, LMOD2, LRRN1, MYBPC1, ZFP36L2, TRIM38, ITGA4, LDHA, FANCI, JUND, IL6ST, TGM2, PLK1, CDC6, EAF2, LAMA2, ODC1, CTR9, SHD, ICE2, CASZ1, BNC1, PKDCC, NEGR1, SEMA3A, HTRA1, VGLL2, ADCY2, H…	5684, 5911, 79618, 406922, 58526, 6233, 8473, 22876, 6331, 825, 8646, 10743, 29899, 57026, 8048, 23767, 26986, 9774, 340061, 2033, 3955, 22974, 4323, 221002, 4209, 10014, 4784, 558, 10300, 150572, 442721, 57633, 4604, 678, 10475, 3676, 3939, 55215, 3727, 3572, 7052, 5347, 990, 55840, 3908, 4953, 9646, 56961, 79664, 54897, 646, 91461, 257194, 10371, 5654, 245806, 108, 3020, 10463, 257397, 9324, 37…
cell development	GO:0048468	2.92338e-06	n/a	144	99.8612	1965	PAQR5, RAP2A, ACTA1, INPP5F, CAPN3, CSRP3, FLRT3, RAPH1, EP300, SGCD, AXL, KATNB1, LMOD2, LRRN1, MYBPC1, ITGA4, JUND, IL6ST, HOOK3, LAMA2, RTN4IP1, FHOD3, DPYSL5, CASZ1, NEGR1, SEMA3A, H3F3A, PRDM8, TMOD1, FBN1, PRKCA, PIK3CA, CAMSAP2, NEXN, SULF1, PRKG1, LGI1, RARB, VLDLR, RAP1B, TRAF6, NTF3, MIR221, TCAP, DMD, RPS6KA5, IGSF22, LRRN3, MYH3, MIR21, GPRC5B, DCLK1, ETV5, CHSY1, FAM20C, STMN2, POSTN…	54852, 5911, 58, 22876, 825, 8048, 23767, 65059, 2033, 6444, 558, 10300, 442721, 57633, 4604, 3676, 3727, 3572, 84376, 3908, 84816, 80206, 56896, 54897, 257194, 10371, 3020, 56978, 7111, 2200, 5578, 5290, 23271, 91624, 23213, 5592, 9211, 5915, 7436, 5908, 7189, 4908, 407006, 8557, 1756, 9252, 283284, 54674, 4621, 406991, 51704, 9201, 2119, 22856, 56975, 11075, 10631, 9928, 11144, 282969, 6722, 97…
cardiocyte differentiation	GO:0035051	3.19474e-06	n/a	22	7.26725	143	MIR133A1, CSRP3, FHOD3, NEXN, RARB, TCAP, MIR21, MIR1-1, SRF, MYH6, MEF2C, OBSL1, CDK1, TTN, BMP2, SORBS2, MEF2A, MIR208A, DDX39B, ACTC1, ACTN2, AKAP6	406922, 8048, 80206, 91624, 5915, 8557, 406991, 406904, 6722, 4624, 4208, 23363, 983, 7273, 650, 8470, 4205, 406990, 7919, 70, 88, 9472
skeletal muscle cell differentiation	GO:0035914	3.73415e-06	n/a	14	3.3033	65	CAPN3, MEF2D, SMYD1, SAP30, MYF6, MEF2C, KLHL40, MYOG, RB1, HEYL, BTG2, TBX1, EGR1, NLN	825, 4209, 150572, 8819, 4618, 4208, 131377, 4656, 5925, 26508, 7832, 6899, 1958, 57486
mitotic cell cycle phase transition	GO:0044772	3.75591e-06	n/a	54	28.2559	556	PSMA3, MIR133A1, RPS27A, EP300, TPX2, ZFP36L2, FANCI, PLK1, CDC6, CENPF, CCNB2, MCM10, CCND2, DLGAP5, MIR221, CCNA2, CCNA1, NES, E2F7, MIR21, CCNE2, HECW2, KIF14, CKS2, CIT, RGCC, NEK6, E2F8, INHBA, DACT1, MAD2L1, RCC2, MIR133B, GTSE1, NDC80, PCNA, ANLN, CDK1, CRLF3, RB1, PPP1R12B, FOXM1, TUBA1A, BTG2, CDC20, BUB1, GPNMB, PKD2, AURKB, LZTS1, MAPRE1, RRM2, TICRR, MIR208A	5684, 406922, 6233, 2033, 22974, 678, 55215, 5347, 990, 1063, 9133, 55388, 894, 9787, 407006, 890, 8900, 10763, 144455, 406991, 9134, 57520, 9928, 1164, 11113, 28984, 10783, 79733, 3624, 51339, 4085, 55920, 442890, 51512, 10403, 5111, 54443, 983, 51379, 5925, 4660, 2305, 7846, 7832, 991, 699, 10457, 5311, 9212, 11178, 22919, 6241, 90381, 406990
microtubule cytoskeleton organization	GO:0000226	3.93603e-06	n/a	47	23.3264	459	MID1IP1, GPSM2, TPX2, KIF2A, KATNB1, TACC1, PLK1, HOOK3, C2CD3, CHD3, CAMSAP2, SPAG5, TRDN, PKHD1, KIF11, RGS2, STMN2, KIF14, KIF24, NEK6, PCLAF, OBSL1, KIF20A, NUSAP1, SKA1, KIF18A, NDC80, CDK1, CYLD, KNSTRN, CDC20, NCKAP5L, PKD2, FKBP4, AURKB, MAPRE1, KIF23, CAPN6, PRC1, SPRY2, SKA3, KIF2C, FOPNL, TUBGCP4, MET, SGO1, ASPM	58526, 29899, 22974, 3796, 10300, 6867, 5347, 84376, 26005, 1107, 23271, 10615, 10345, 5314, 3832, 5997, 11075, 9928, 347240, 10783, 9768, 23363, 10112, 51203, 220134, 81930, 10403, 983, 1540, 90417, 991, 57701, 5311, 2288, 9212, 22919, 9493, 827, 9055, 10253, 221150, 11004, 123811, 27229, 4233, 151648, 259266
cell cycle phase transition	GO:0044770	4.27703e-06	n/a	56	29.8313	587	PSMA3, MIR133A1, RPS27A, EP300, TPX2, ZFP36L2, FANCI, PLK1, CDC6, CENPF, CCNB2, MCM10, CCND2, FAM83D, DLGAP5, MIR221, CCNA2, CCNA1, NES, E2F7, MIR21, CCNE2, HECW2, KIF14, CKS2, CIT, RGCC, NEK6, E2F8, INHBA, DACT1, MAD2L1, RCC2, MIR133B, GTSE1, NDC80, PCNA, ANLN, CDK1, CRLF3, RB1, PPP1R12B, FOXM1, TUBA1A, BTG2, CDC20, BUB1, GPNMB, PKD2, AURKB, LZTS1, MAPRE1, SLBP, RRM2, TICRR, MIR208A	5684, 406922, 6233, 2033, 22974, 678, 55215, 5347, 990, 1063, 9133, 55388, 894, 81610, 9787, 407006, 890, 8900, 10763, 144455, 406991, 9134, 57520, 9928, 1164, 11113, 28984, 10783, 79733, 3624, 51339, 4085, 55920, 442890, 51512, 10403, 5111, 54443, 983, 51379, 5925, 4660, 2305, 7846, 7832, 991, 699, 10457, 5311, 9212, 11178, 22919, 7884, 6241, 90381, 406990
cellular process	GO:0009987	4.33807e-06	n/a	831	795.79	15659	ZBTB10, ADAL, PSMA3, HIST1H3A, CMTM6, RPL23A, NAPG, IKZF5, PAQR5, RAP2A, ANKRD9, PPM1K, HMBOX1, MIR133A1, MID1IP1, BMT2, WIPF3, RPS27A, ACTA1, OGT, TCEAL7, INPP5F, UAP1L1, ZNF532, SCN5A, CAPN3, CHRD, RGS13, RAI1, GPSM2, PDXP, CSRP3, FLRT3, USP38, MYLIP, PABPC1, RAPH1, BCLAF1, TECRL, TSR1, AGK, STAM2, CRIP1, TMEM173, TRIM72, EP300, GPKOW, LFNG, SGCD, TPX2, ENOX2, NCAPH, MMP14, ITGA11, RASGEF1A, TN…	65986, 161823, 5684, 8350, 54918, 6147, 8774, 64376, 54852, 5911, 122416, 152926, 79618, 406922, 58526, 154743, 644150, 6233, 58, 8473, 56849, 22876, 91373, 55205, 6331, 825, 8646, 6003, 10743, 29899, 57026, 8048, 23767, 84640, 29116, 26986, 65059, 9774, 253017, 55720, 55750, 10254, 1396, 340061, 493829, 2033, 27238, 3955, 6444, 22974, 10495, 23397, 4323, 22801, 221002, 7125, 10966, 4209, 10014, …
cell cycle checkpoint	GO:0000075	4.59957e-06	n/a	29	11.5361	227	RPS27A, EP300, FANCI, PLK1, CDC6, CENPF, E2F7, MIR21, DTL, CCNE2, HASPIN, TOP2A, RGCC, NEK6, E2F8, MAD2L1, GTSE1, KNL1, NDC80, PCNA, CDK1, RB1, BTG2, BUB1, AURKB, BRIP1, TICRR, DDX39B, MAP3K20	6233, 2033, 55215, 5347, 990, 1063, 144455, 406991, 51514, 9134, 83903, 7153, 28984, 10783, 79733, 4085, 51512, 57082, 10403, 5111, 983, 5925, 7832, 699, 9212, 83990, 90381, 7919, 51776
sarcoplasmic reticulum calcium ion transport	GO:0070296	4.69161e-06	n/a	10	1.72788	34	MIR133A1, TRDN, DMD, MIR1-1, SLN, HRC, PLN, ATP2A2, CACNG1, AKAP6	406922, 10345, 1756, 406904, 6588, 3270, 5350, 488, 786, 9472
movement of cell or subcellular component	GO:0006928	4.91021e-06	n/a	143	99.9629	1967	RAP2A, MIR133A1, ACTA1, INPP5F, SCN5A, CHRD, FLRT3, MYLIP, MMP14, ITGA11, RASGEF1A, TNNC2, HDAC5, KIF2A, AXL, HAS1, MYBPC1, ITGA4, LAMA2, DPYSL5, MYH7, MYH8, AIMP1, SEMA3A, TMOD1, CFAP61, PRKCA, PIK3CA, NEXN, SULF1, PRKG1, LGI1, VLDLR, FAM83D, DLGAP5, NTF3, MIR221, TCAP, CMKLR1, DMD, RPS6KA5, CTSH, POMK, MYL3, PKHD1, YES1, KIF11, PTP4A3, MYH3, TNNI2, MIR21, MIR1-1, CD24, DCLK1, VCAM1, PPARGC1A, D…	5911, 406922, 58, 22876, 6331, 8646, 23767, 29116, 4323, 22801, 221002, 7125, 10014, 3796, 558, 3036, 4604, 3676, 3908, 56896, 4625, 4626, 9255, 10371, 7111, 26074, 5578, 5290, 91624, 23213, 5592, 9211, 7436, 81610, 9787, 4908, 407006, 8557, 1240, 1756, 9252, 1512, 84197, 4634, 5314, 7525, 3832, 11156, 4621, 7136, 406991, 406904, 100133941, 9201, 7412, 10891, 1613, 10631, 2207, 57214, 9928, 3687,…
regulation of heart contraction	GO:0008016	4.94441e-06	n/a	30	12.1968	240	MIR133A1, SCN5A, CSRP3, MYH7, SEMA3A, HSPB7, CACNB1, STIM1, SREBF1, TRDN, DMD, MYL3, MIR1-1, RGS2, HRC, CACNA1H, STC1, MYH6, CYP2J2, PLN, ATP2A2, CTNNA3, ABCC9, HBEGF, CACNG6, CACNG1, CACNA1S, MEF2A, MIR208A, KCNJ2	406922, 6331, 8048, 4625, 10371, 27129, 782, 6786, 6720, 10345, 1756, 4634, 406904, 5997, 3270, 8912, 6781, 4624, 1573, 5350, 488, 29119, 10060, 1839, 59285, 786, 779, 4205, 406990, 3759
sister chromatid cohesion	GO:0007062	5.45221e-06	n/a	20	6.40331	126	KIF2A, PLK1, CENPF, CDCA8, CENPI, HASPIN, MAD2L1, RCC2, SKA1, KIF18A, KNL1, NDC80, RB1, CDC20, BUB1, CENPP, AURKB, MAPRE1, KIF2C, SGO1	3796, 5347, 1063, 55143, 2491, 83903, 4085, 55920, 220134, 81930, 57082, 10403, 5925, 991, 699, 401541, 9212, 22919, 11004, 151648
organelle assembly	GO:0070925	6.47774e-06	n/a	69	39.9953	787	RPL23A, ACTA1, CAPN3, GPSM2, CSRP3, TSR1, STAM2, TPX2, KIF2A, LMOD2, MYBPC1, WDR45B, RPL3L, TBC1D15, PLK1, C2CD3, CENPF, FHOD3, TMOD1, SPAG5, TCAP, IGSF22, PKHD1, KIF11, MYH3, VTA1, IQCB1, SRF, KIF24, VPS37B, NEK6, MYOZ2, MYOM1, MYH6, MEF2C, OBSL1, TP53INP2, MTM1, ACTR3, CFL2, DYNLL2, KNL1, LMOD3, ANLN, CDK1, TTN, MYBPH, CYLD, TUBA1A, CDC20, RPS28, SH3PXD2B, AURKB, MYBPC2, MAPRE1, TP53INP1, KIF23…	6147, 58, 825, 29899, 8048, 55720, 10254, 22974, 3796, 442721, 4604, 56270, 6123, 64786, 5347, 26005, 1063, 80206, 7111, 10615, 8557, 283284, 5314, 3832, 4621, 51534, 9657, 6722, 347240, 79720, 10783, 51778, 8736, 4624, 4208, 23363, 58476, 4534, 10096, 1073, 140735, 57082, 56203, 54443, 983, 7273, 4608, 1540, 7846, 991, 6234, 285590, 9212, 4606, 22919, 94241, 9493, 92104, 127294, 9172, 123811, 27…
positive regulation of striated muscle cell differentiation	GO:0051155	6.54592e-06	n/a	14	3.45576	68	MIR133A1, MMP14, SMYD1, MIR1-1, MYF6, MEF2C, MYOG, MIR133B, LMOD3, TBX1, MIR206, MIR208A, DDX39B, AKAP6	406922, 4323, 150572, 406904, 4618, 4208, 4656, 442890, 56203, 6899, 406989, 406990, 7919, 9472
chromatin organization	GO:0006325	7.06876e-06	n/a	67	38.5723	759	HIST1H3A, OGT, EP300, HDAC5, RBBP5, SMYD1, HIST2H3C, ZNF451, CHD3, HJURP, CTR9, HIST1H2BM, H3F3A, HMGN3, HIST2H2AB, TAF12, PRKCA, TAF5L, SREBF1, INO80C, HIST1H3I, HIST1H2AH, CCNA2, SAP30, BAZ1A, UBE2N, CENPI, RPS6KA5, NUCKS1, ASF1B, HIST1H1B, PPARGC1A, HIST1H4L, DAPK3, HIST2H3A, HASPIN, CENPV, ANP32E, HDAC9, TBL1XR1, HIST1H2AK, PHF2, TDG, KNL1, CDK1, PRKAA2, RB1, H1F0, KDM1B, HIST2H3D, HIST1H2AL,…	8350, 8473, 2033, 10014, 5929, 150572, 126961, 26036, 1107, 55355, 9646, 8342, 3020, 9324, 317772, 6883, 5578, 27097, 6720, 125476, 8354, 85235, 890, 8819, 11177, 7334, 2491, 9252, 64710, 55723, 3009, 10891, 8368, 1613, 333932, 83903, 201161, 81611, 9734, 79718, 8330, 5253, 6996, 57082, 983, 5563, 5925, 3005, 221656, 653604, 8332, 8341, 401541, 8329, 2140, 4288, 9212, 29128, 8336, 64591, 8969, 80…
cytokinesis	GO:0000910	7.11676e-06	n/a	21	7.06397	139	PDXP, PLK1, CDC6, E2F7, SVIL, DAPK3, KIF14, CENPV, CIT, NEK6, E2F8, KIF20A, RHOB, ACTR3, NUSAP1, ANLN, CEP55, AURKB, KIF23, BIN3, PRC1	57026, 5347, 990, 144455, 6840, 1613, 9928, 201161, 11113, 10783, 79733, 10112, 388, 10096, 51203, 54443, 55165, 9212, 9493, 55909, 9055
regulation of mitotic cell cycle phase transition	GO:1901990	7.1572e-06	n/a	38	17.6345	347	PSMA3, MIR133A1, RPS27A, EP300, ZFP36L2, FANCI, PLK1, CDC6, CENPF, CCND2, DLGAP5, MIR221, CCNA2, E2F7, MIR21, HECW2, KIF14, RGCC, NEK6, E2F8, DACT1, MAD2L1, RCC2, MIR133B, GTSE1, NDC80, PCNA, ANLN, CDK1, RB1, BTG2, CDC20, BUB1, GPNMB, PKD2, AURKB, TICRR, MIR208A	5684, 406922, 6233, 2033, 678, 55215, 5347, 990, 1063, 894, 9787, 407006, 890, 144455, 406991, 57520, 9928, 28984, 10783, 79733, 51339, 4085, 55920, 442890, 51512, 10403, 5111, 54443, 983, 5925, 7832, 991, 699, 10457, 5311, 9212, 90381, 406990
cardiac muscle contraction	GO:0060048	7.85876e-06	n/a	20	6.55577	129	MIR133A1, SCN5A, CSRP3, MYH7, PIK3CA, TCAP, DMD, MYL3, TNNI2, MIR1-1, RGS2, HRC, STC1, MYH6, PLN, ATP2A2, CTNNA3, TTN, ACTC1, KCNJ2	406922, 6331, 8048, 4625, 5290, 8557, 1756, 4634, 7136, 406904, 5997, 3270, 6781, 4624, 5350, 488, 29119, 7273, 70, 3759
regulation of blood circulation	GO:1903522	9.58349e-06	n/a	33	14.5345	286	MIR133A1, SCN5A, CSRP3, MYH7, SEMA3A, HSPB7, CACNB1, P2RX1, STIM1, SREBF1, TRDN, DMD, MYL3, MIR21, MIR1-1, RGS2, HRC, CACNA1H, STC1, MYH6, CYP2J2, PLN, ATP2A2, CTNNA3, ABCC9, HBEGF, CACNG6, CACNG1, CACNA1S, MEF2A, MIR208A, F2R, KCNJ2	406922, 6331, 8048, 4625, 10371, 27129, 782, 5023, 6786, 6720, 10345, 1756, 4634, 406991, 406904, 5997, 3270, 8912, 6781, 4624, 1573, 5350, 488, 29119, 10060, 1839, 59285, 786, 779, 4205, 406990, 2149, 3759
regulation of ryanodine-sensitive calcium-release channel activity	GO:0060314	1.06684e-05	n/a	8	1.16886	23	TRDN, DMD, JPH1, HRC, PLN, PKD2, JPH2, AKAP6	10345, 1756, 56704, 3270, 5350, 5311, 57158, 9472
regulation of chromosome segregation	GO:0051983	1.07741e-05	n/a	16	4.5738	90	PLK1, CDC6, CENPF, SPAG5, DLGAP5, HECW2, NEK6, MAD2L1, RCC2, NDC80, RB1, KNSTRN, BUB1, MKI67, AURKB, KIF2C	5347, 990, 1063, 10615, 9787, 57520, 10783, 4085, 55920, 10403, 5925, 90417, 699, 4288, 9212, 11004
positive regulation of myotube differentiation	GO:0010831	1.08454e-05	n/a	10	1.88034	37	MIR133A1, MMP14, SMYD1, MIR1-1, MYF6, MYOG, MIR133B, LMOD3, TBX1, MIR206	406922, 4323, 150572, 406904, 4618, 4656, 442890, 56203, 6899, 406989
multicellular organismal process	GO:0032501	1.16675e-05	n/a	431	369.918	7279	PSMA3, HIST1H3A, PAQR5, RAP2A, MIR133A1, WIPF3, RPS27A, ACTA1, OGT, INPP5F, SCN5A, CAPN3, CHRD, RAI1, GPSM2, CSRP3, FLRT3, MYLIP, RAPH1, CRIP1, TMEM173, TRIM72, EP300, LFNG, SGCD, MMP14, ITGA11, TNNC2, MEF2D, HDAC5, KIF2A, PDLIM3, AXL, KATNB1, HAS1, OR4C46, GJD2, SMYD1, LMOD2, ITGB8, LRRN1, MYBPC1, PTGS1, ST8SIA2, COLQ, ZFP36L2, NID1, TRIM38, TACC1, ITGA4, LDHA, OR12D2, TRO, HIST2H3C, PHOSPHO1, J…	5684, 8350, 54852, 5911, 406922, 644150, 6233, 58, 8473, 22876, 6331, 825, 8646, 10743, 29899, 8048, 23767, 29116, 65059, 1396, 340061, 493829, 2033, 3955, 6444, 4323, 22801, 7125, 4209, 10014, 3796, 27295, 558, 10300, 3036, 119749, 57369, 150572, 442721, 3696, 57633, 4604, 5742, 8128, 8292, 678, 4811, 10475, 6867, 3676, 3939, 26529, 7216, 126961, 162466, 3727, 6913, 3572, 633, 7052, 5347, 84376,…
attachment of spindle microtubules to kinetochore	GO:0008608	1.18054e-05	n/a	9	1.5246	30	SPAG5, RCC2, KNL1, NDC80, RB1, KNSTRN, AURKB, KIF2C, SGO1	10615, 55920, 57082, 10403, 5925, 90417, 9212, 11004, 151648
regulation of cell cycle phase transition	GO:1901987	1.60862e-05	n/a	39	18.9558	373	PSMA3, MIR133A1, RPS27A, EP300, ZFP36L2, FANCI, PLK1, CDC6, CENPF, CCND2, FAM83D, DLGAP5, MIR221, CCNA2, E2F7, MIR21, HECW2, KIF14, RGCC, NEK6, E2F8, DACT1, MAD2L1, RCC2, MIR133B, GTSE1, NDC80, PCNA, ANLN, CDK1, RB1, BTG2, CDC20, BUB1, GPNMB, PKD2, AURKB, TICRR, MIR208A	5684, 406922, 6233, 2033, 678, 55215, 5347, 990, 1063, 894, 81610, 9787, 407006, 890, 144455, 406991, 57520, 9928, 28984, 10783, 79733, 51339, 4085, 55920, 442890, 51512, 10403, 5111, 54443, 983, 5925, 7832, 991, 699, 10457, 5311, 9212, 90381, 406990
skeletal myofibril assembly	GO:0014866	1.64999e-05	n/a	5	0.40656	8	ACTA1, TCAP, LMOD3, TTN, ACTC1	58, 8557, 56203, 7273, 70
positive regulation of protein depolymerization	GO:1901881	1.66023e-05	n/a	7	0.914759	18	PDXP, KATNB1, NES, SLN, STMN2, CFL2, ACTN2	57026, 10300, 10763, 6588, 11075, 1073, 88
muscle fiber development	GO:0048747	1.93857e-05	n/a	12	2.84592	56	ACTA1, NEXN, TCAP, DMD, HDAC9, MYF6, MYH6, KLHL40, MYOG, LMOD3, TTN, BIN3	58, 91624, 8557, 1756, 9734, 4618, 4624, 131377, 4656, 56203, 7273, 55909
skeletal muscle adaptation	GO:0043501	2.14862e-05	n/a	8	1.2705	25	ACTA1, MYH7, MIR208B, PPARGC1A, TRIM63, ATP2A2, MYOG, CAMK2B	58, 4625, 100126336, 10891, 84676, 488, 4656, 816
DNA packaging	GO:0006323	2.26393e-05	n/a	26	10.6214	209	HIST1H3A, NCAPH, HIST2H3C, HJURP, HIST1H2BM, H3F3A, NCAPG, HIST1H3I, CENPI, ASF1B, HIST1H1B, HIST1H4L, HIST2H3A, CENPV, ANP32E, TOP2A, NUSAP1, KNL1, CDK1, TTN, H1F0, HIST2H3D, HIST1H2BN, CENPP, TSPY2, CENPW	8350, 23397, 126961, 55355, 8342, 3020, 64151, 8354, 2491, 55723, 3009, 8368, 333932, 201161, 81611, 7153, 51203, 57082, 983, 7273, 3005, 653604, 8341, 401541, 64591, 387103
microtubule polymerization or depolymerization	GO:0031109	2.55541e-05	n/a	15	4.37052	86	MID1IP1, KATNB1, RGS2, STMN2, KIF14, KIF24, SKA1, KIF18A, NCKAP5L, FKBP4, MAPRE1, SKA3, KIF2C, TUBGCP4, MET	58526, 10300, 5997, 11075, 9928, 347240, 220134, 81930, 57701, 2288, 22919, 221150, 11004, 27229, 4233
regulation of multicellular organismal process	GO:0051239	2.65689e-05	n/a	184	139.399	2743	PSMA3, RAP2A, MIR133A1, RPS27A, INPP5F, SCN5A, CAPN3, CHRD, RAI1, CSRP3, FLRT3, MYLIP, TMEM173, EP300, LFNG, MMP14, TNNC2, HDAC5, AXL, KATNB1, LRRN1, COLQ, ZFP36L2, TRIM38, PHOSPHO1, JUND, IL6ST, HOOK3, EAF2, LAMA2, RTN4IP1, CENPF, CTR9, MYH7, CASZ1, PKDCC, NEGR1, SEMA3A, HSPB7, FZD6, CACNB1, FBN1, P2RX1, PRKCA, STIM1, PIK3CA, CHI3L1, SULF1, SREBF1, PRKG1, RARB, VLDLR, PIAS2, TRAF6, TRDN, NTF3, M…	5684, 5911, 406922, 6233, 22876, 6331, 825, 8646, 10743, 8048, 23767, 29116, 340061, 2033, 3955, 4323, 7125, 10014, 558, 10300, 57633, 8292, 678, 10475, 162466, 3727, 3572, 84376, 55840, 3908, 84816, 1063, 9646, 4625, 54897, 91461, 257194, 10371, 27129, 8323, 782, 2200, 5023, 5578, 6786, 5290, 1116, 23213, 6720, 5592, 5915, 7436, 9063, 7189, 10345, 4908, 407006, 5756, 4179, 219770, 1240, 126393, …
negative regulation of transcription, DNA-templated	GO:0045892	2.75054e-05	n/a	89	57.7823	1137	HIST1H3A, IKZF5, HMBOX1, RPS27A, TCEAL7, CAPN3, BCLAF1, EP300, HDAC5, NFIX, SMYD1, HIST2H3C, JUND, TBX15, PLK1, ZNF451, CENPF, CTR9, H3F3A, HIST2H2AB, JUNB, SREBF1, RARB, VLDLR, HIST1H3I, TRAF6, HIST1H2AH, PPID, SAP30, DEPDC1, RPS6KA5, E2F7, HIST1H1B, ELK3, HIST1H4L, NFIL3, HIST2H3A, POU2F1, ZNF93, SRF, HDAC9, USP2, TBL1XR1, PDE2A, HIST1H2AK, AHR, SNX6, SREBF2, FNIP2, MYF6, PHF2, E2F8, MEF2C, TDG…	8350, 64376, 79618, 6233, 56849, 825, 9774, 2033, 10014, 4784, 150572, 126961, 3727, 6913, 5347, 26036, 1063, 9646, 3020, 317772, 3726, 6720, 5915, 7436, 8354, 7189, 85235, 5481, 8819, 55635, 9252, 144455, 3009, 2004, 8368, 4783, 333932, 5451, 81931, 6722, 9734, 9099, 79718, 5138, 8330, 196, 58533, 6721, 57600, 4618, 5253, 79733, 4208, 6996, 51339, 10409, 7804, 8553, 51193, 650, 5925, 29969, 2650…
chromatin silencing	GO:0006342	2.76556e-05	n/a	18	5.99675	118	HIST1H3A, HDAC5, HIST2H3C, H3F3A, HIST2H2AB, HIST1H3I, HIST1H2AH, HIST1H4L, HIST2H3A, HIST1H2AK, PHF2, HIST2H3D, HIST1H2AL, HIST1H2AI, UHRF1, HIST1H2AM, HIST1H2AG, ATAD2	8350, 10014, 126961, 3020, 317772, 8354, 85235, 8368, 333932, 8330, 5253, 653604, 8332, 8329, 29128, 8336, 8969, 29028
regulation of striated muscle contraction	GO:0006942	2.94486e-05	n/a	15	4.42134	87	MIR133A1, SCN5A, MYH7, DMD, MYL3, MIR1-1, RGS2, HRC, STC1, PLN, ATP2A2, CTNNA3, MYBPH, TNNT3, KCNJ2	406922, 6331, 4625, 1756, 4634, 406904, 5997, 3270, 6781, 5350, 488, 29119, 4608, 7140, 3759
positive regulation of gene expression	GO:0010628	2.95454e-05	n/a	127	89.6972	1765	HIST1H3A, HMBOX1, MIR133A1, RPS27A, ACTA1, OGT, CAPN3, RAI1, CSRP3, PABPC1, BCLAF1, TMEM173, EP300, MEF2D, HDAC5, NFIX, ITGB8, HIST2H3C, JUND, EAF2, CTR9, ICE2, CASZ1, VGLL2, H3F3A, SLC30A9, HMGN3, JUNB, BRF1, SREBF1, PRR16, RARB, PIAS2, HIST1H3I, TRAF6, CD46, CCNA2, CDK12, RPS6KA5, CCNK, E2F7, CTSH, YES1, CCNC, NUCKS1, TNNI2, MIR21, PPARGC1A, ETV5, CAND2, ELK3, HIST1H4L, NFIL3, ATP1B4, HIST2H3A,…	8350, 79618, 406922, 6233, 58, 8473, 825, 10743, 8048, 26986, 9774, 340061, 2033, 4209, 10014, 4784, 3696, 126961, 3727, 55840, 9646, 79664, 54897, 245806, 3020, 10463, 9324, 3726, 2972, 6720, 51334, 5915, 9063, 8354, 7189, 4179, 890, 51755, 9252, 8812, 144455, 1512, 7525, 892, 64710, 7136, 406991, 10891, 2119, 23066, 2004, 8368, 4783, 23439, 333932, 1164, 5451, 6722, 347273, 7153, 59, 6199, 7971…
regulation of ATPase activity	GO:0043462	3.21447e-05	n/a	13	3.45576	68	NCAPH, VMA21, MYL3, SLN, TPM2, MYH6, PLN, DYNLL2, DNAJC10, TNNT3, LTF, UHRF1, TOR1AIP2	23397, 203547, 4634, 6588, 7169, 4624, 5350, 140735, 54431, 7140, 4057, 29128, 163590
cellular developmental process	GO:0048869	3.30436e-05	n/a	259	208.413	4101	PAQR5, RAP2A, MIR133A1, WIPF3, ACTA1, INPP5F, CAPN3, CHRD, GPSM2, CSRP3, FLRT3, RAPH1, TRIM72, EP300, LFNG, SGCD, MMP14, ITGA11, MEF2D, HDAC5, KIF2A, AXL, KATNB1, SMYD1, LMOD2, LRRN1, MYBPC1, ZFP36L2, ITGA4, JUND, IL6ST, HOOK3, LAMA2, RTN4IP1, CENPF, FHOD3, CTR9, DPYSL5, CASZ1, BNC1, PKDCC, NEGR1, SEMA3A, HTRA1, INA, H3F3A, BTBD6, PRDM8, JUNB, TMOD1, FBN1, PRKCA, PIK3CA, CAMSAP2, NEXN, MRC2, SULF…	54852, 5911, 406922, 644150, 58, 22876, 825, 8646, 29899, 8048, 23767, 65059, 493829, 2033, 3955, 6444, 4323, 22801, 4209, 10014, 3796, 558, 10300, 150572, 442721, 57633, 4604, 678, 3676, 3727, 3572, 84376, 3908, 84816, 1063, 80206, 9646, 56896, 54897, 646, 91461, 257194, 10371, 5654, 9118, 3020, 90135, 56978, 3726, 7111, 2200, 5578, 5290, 23271, 91624, 9902, 23213, 3756, 4313, 6720, 5592, 9211, …
negative regulation of nucleobase-containing compound metabolic process	GO:0045934	3.46447e-05	n/a	104	70.5381	1388	HIST1H3A, IKZF5, HMBOX1, MIR133A1, RPS27A, TCEAL7, CAPN3, PABPC1, BCLAF1, EP300, HDAC5, NFIX, SMYD1, HIST2H3C, JUND, TBX15, PLK1, CDC6, ZNF451, CENPF, CTR9, H3F3A, HIST2H2AB, JUNB, PRKCA, SRSF10, SREBF1, RARB, VLDLR, HIST1H3I, TRAF6, HIST1H2AH, MIR221, PPID, SAP30, DEPDC1, RPS6KA5, E2F7, HIST1H1B, PPARGC1A, ELK3, HIST1H4L, NFIL3, HIST2H3A, POU2F1, ZNF93, SRF, HDAC9, USP2, TBL1XR1, PDE2A, HIST1H2A…	8350, 64376, 79618, 406922, 6233, 56849, 825, 26986, 9774, 2033, 10014, 4784, 150572, 126961, 3727, 6913, 5347, 990, 26036, 1063, 9646, 3020, 317772, 3726, 5578, 10772, 6720, 5915, 7436, 8354, 7189, 85235, 407006, 5481, 8819, 55635, 9252, 144455, 3009, 10891, 2004, 8368, 4783, 333932, 5451, 81931, 6722, 9734, 9099, 79718, 5138, 8330, 196, 58533, 6721, 57600, 4618, 5253, 79733, 4208, 167227, 6996,…
protein localization to chromosome, centromeric region	GO:0071459	3.69736e-05	n/a	7	1.0164	20	HASPIN, RCC2, KNL1, NDC80, CDK1, RB1, AURKB	83903, 55920, 57082, 10403, 983, 5925, 9212
regulation of cellular component organization	GO:0051128	3.74973e-05	n/a	159	118.004	2322	RAP2A, HMBOX1, MID1IP1, OGT, INPP5F, GPSM2, PDXP, FLRT3, BCLAF1, TPX2, MMP14, HDAC5, AXL, KATNB1, OSGIN2, LMOD2, LRRN1, MYBPC1, COLQ, TRO, TBC1D15, PLK1, CDC6, EAF2, ZNF451, RTN4IP1, HJURP, CENPF, FHOD3, CTR9, PKDCC, NEGR1, SEMA3A, HTRA1, H3F3A, TMOD1, CAMSAP2, NEXN, SPAG5, SREBF1, LGI1, VLDLR, RAP1B, PACSIN3, DLGAP5, NTF3, MIR221, TWF1, UBE2N, NES, RPS6KA5, LRRN3, PKHD1, KIF11, PPM1E, MIR21, HIS…	5911, 79618, 58526, 8473, 22876, 29899, 57026, 23767, 9774, 22974, 4323, 10014, 558, 10300, 734, 442721, 57633, 4604, 8292, 7216, 64786, 5347, 990, 55840, 26036, 84816, 55355, 1063, 80206, 9646, 91461, 257194, 10371, 5654, 3020, 7111, 23271, 91624, 10615, 6720, 9211, 7436, 5908, 29763, 9787, 4908, 407006, 5756, 7334, 10763, 9252, 54674, 5314, 3832, 22843, 406991, 3009, 10891, 6588, 2119, 5997, 16…
regulation of protein depolymerization	GO:1901879	3.77881e-05	n/a	13	3.50658	69	MID1IP1, PDXP, KATNB1, LMOD2, TMOD1, TWF1, NES, SLN, STMN2, CFL2, LMOD3, ACTN2, TMOD4	58526, 57026, 10300, 442721, 7111, 5756, 10763, 6588, 11075, 1073, 56203, 88, 29765
regulation of cardiac muscle hypertrophy	GO:0010611	4.02884e-05	n/a	12	3.0492	60	MIR133A1, IL6ST, PRKCA, TWF1, MIR21, MIR1-1, RGS2, TRIM63, MEF2A, MIR208A, DDX39B, AKAP6	406922, 3572, 5578, 5756, 406991, 406904, 5997, 84676, 4205, 406990, 7919, 9472
cell differentiation	GO:0030154	4.14517e-05	n/a	249	199.773	3931	PAQR5, RAP2A, MIR133A1, WIPF3, ACTA1, INPP5F, CAPN3, CHRD, GPSM2, CSRP3, FLRT3, RAPH1, TRIM72, EP300, LFNG, SGCD, MMP14, ITGA11, MEF2D, HDAC5, KIF2A, AXL, KATNB1, SMYD1, LMOD2, LRRN1, MYBPC1, ZFP36L2, ITGA4, JUND, IL6ST, HOOK3, LAMA2, RTN4IP1, CENPF, FHOD3, CTR9, DPYSL5, CASZ1, BNC1, PKDCC, NEGR1, SEMA3A, HTRA1, INA, H3F3A, BTBD6, PRDM8, JUNB, TMOD1, FBN1, PRKCA, PIK3CA, CAMSAP2, NEXN, MRC2, SULF…	54852, 5911, 406922, 644150, 58, 22876, 825, 8646, 29899, 8048, 23767, 65059, 493829, 2033, 3955, 6444, 4323, 22801, 4209, 10014, 3796, 558, 10300, 150572, 442721, 57633, 4604, 678, 3676, 3727, 3572, 84376, 3908, 84816, 1063, 80206, 9646, 56896, 54897, 646, 91461, 257194, 10371, 5654, 9118, 3020, 90135, 56978, 3726, 7111, 2200, 5578, 5290, 23271, 91624, 9902, 23213, 3756, 4313, 6720, 5592, 9211, …
regulation of muscle tissue development	GO:1901861	4.74165e-05	n/a	19	6.80987	134	CAPN3, CENPF, MIR1-1, PPARGC1A, HDAC9, MYF6, MEF2C, MTM1, ERBB4, MYOG, LMOD3, CDK1, BMP2, TBX1, JPH2, MIR208A, DDX39B, NLN, AKAP6	825, 1063, 406904, 10891, 9734, 4618, 4208, 4534, 2066, 4656, 56203, 983, 650, 6899, 57158, 406990, 7919, 57486, 9472
tissue morphogenesis	GO:0048729	4.91722e-05	n/a	55	31.7117	624	PSMA3, RAP2A, RPS27A, ACTA1, CHRD, FLRT3, MMP14, TGM2, C2CD3, FRAS1, MYH7, SEMA3A, FZD6, SULF1, TRAF6, MIR221, TCAP, CTSH, MYL3, MIR21, MIR1-1, ETV5, SRF, ACTA2, MYF6, STC1, MYH6, MEF2C, ZNRF3, INHBA, RHOB, DACT1, GRSF1, GNA13, TTN, BMP2, HEYL, TNC, PRICKLE2, PKD2, TBX1, SEMA3C, ATP7A, HBEGF, SPRY2, FZD3, XIRP2, EDNRA, FGF7, TGFB3, PODXL, WNT5A, SETDB2, MET, ACTC1	5684, 5911, 6233, 58, 8646, 23767, 4323, 7052, 26005, 80144, 4625, 10371, 8323, 23213, 7189, 407006, 8557, 1512, 4634, 406991, 406904, 2119, 6722, 59, 4618, 6781, 4624, 4208, 84133, 3624, 388, 51339, 2926, 10672, 7273, 650, 26508, 3371, 166336, 5311, 6899, 10512, 538, 1839, 10253, 7976, 129446, 1909, 2252, 7043, 5420, 7474, 83852, 4233, 70
regulation of calcium ion transmembrane transport	GO:1903169	5.2619e-05	n/a	19	6.86069	135	MIR133A1, CAPN3, CACNB1, STIM1, TRDN, DMD, JPH1, MIR21, MIR1-1, SLN, HRC, CEMIP, RRAD, PLN, SESTD1, PKD2, JPH2, F2R, AKAP6	406922, 825, 782, 6786, 10345, 1756, 56704, 406991, 406904, 6588, 3270, 57214, 6236, 5350, 91404, 5311, 57158, 2149, 9472
protein-DNA complex assembly	GO:0065004	5.2771e-05	n/a	28	12.4509	245	HIST1H3A, RPS27A, HIST2H3C, HJURP, CENPF, HIST1H2BM, H3F3A, TAF12, BRF1, HIST1H3I, CENPI, ASF1B, HIST1H1B, HIST1H4L, HIST2H3A, DMC1, CENPV, ANP32E, TBP, KNL1, RB1, H1F0, HIST2H3D, HIST1H2BN, CENPP, TSPY2, TAF9B, CENPW	8350, 6233, 126961, 55355, 1063, 8342, 3020, 6883, 2972, 8354, 2491, 55723, 3009, 8368, 333932, 11144, 201161, 81611, 6908, 57082, 5925, 3005, 653604, 8341, 401541, 64591, 51616, 387103
negative regulation of cellular macromolecule biosynthetic process	GO:2000113	5.50943e-05	n/a	112	78.1103	1537	HIST1H3A, IKZF5, HMBOX1, MIR133A1, RPS27A, TCEAL7, CAPN3, BCLAF1, EP300, HDAC5, NFIX, SMYD1, ZFP36L2, HIST2H3C, JUND, TBX15, PLK1, CDC6, ZNF451, CENPF, CTR9, H3F3A, HIST2H2AB, JUNB, SREBF1, RARB, VLDLR, HIST1H3I, TRAF6, HIST1H2AH, MIR221, PPID, SAP30, DEPDC1, RPS6KA5, E2F7, MIR208B, MIR21, MIR1-1, HIST1H1B, ELK3, HIST1H4L, DAPK3, NFIL3, HIST2H3A, POU2F1, ZNF93, SRF, HDAC9, USP2, TBL1XR1, PDE2A, H…	8350, 64376, 79618, 406922, 6233, 56849, 825, 9774, 2033, 10014, 4784, 150572, 678, 126961, 3727, 6913, 5347, 990, 26036, 1063, 9646, 3020, 317772, 3726, 6720, 5915, 7436, 8354, 7189, 85235, 407006, 5481, 8819, 55635, 9252, 144455, 100126336, 406991, 406904, 3009, 2004, 8368, 1613, 4783, 333932, 5451, 81931, 6722, 9734, 9099, 79718, 5138, 8330, 196, 58533, 406901, 6721, 57600, 4618, 5432, 5253, 7…
regulation of muscle hypertrophy	GO:0014743	5.66405e-05	n/a	12	3.15084	62	MIR133A1, IL6ST, PRKCA, TWF1, MIR21, MIR1-1, RGS2, TRIM63, MEF2A, MIR208A, DDX39B, AKAP6	406922, 3572, 5578, 5756, 406991, 406904, 5997, 84676, 4205, 406990, 7919, 9472
regulation of cytoskeleton organization	GO:0051493	5.68164e-05	n/a	42	22.2083	437	MID1IP1, GPSM2, PDXP, TPX2, KATNB1, LMOD2, PLK1, FHOD3, TMOD1, NEXN, SPAG5, NTF3, TWF1, NES, PKHD1, KIF11, PPM1E, MIR21, RGS2, DAPK3, STMN2, CIT, RGCC, MEF2C, CDC42EP1, ACTR3, SKA1, CFL2, KIF18A, NEB, GMFB, LMOD3, CYLD, SH3PXD2B, FKBP4, MAPRE1, CAPN6, SKA3, TGFB3, MET, ACTN2, TMOD4	58526, 29899, 57026, 22974, 10300, 442721, 5347, 80206, 7111, 91624, 10615, 4908, 5756, 10763, 5314, 3832, 22843, 406991, 5997, 1613, 11075, 11113, 28984, 4208, 11135, 10096, 220134, 1073, 81930, 4703, 2764, 56203, 1540, 285590, 2288, 22919, 827, 221150, 7043, 4233, 88, 29765
microtubule-based process	GO:0007017	5.81411e-05	n/a	57	33.4395	658	MID1IP1, GPSM2, TPX2, KIF2A, KATNB1, TTLL11, TACC1, PLK1, HOOK3, C2CD3, CHD3, CFAP61, CAMSAP2, SPAG5, DLGAP5, TRDN, PKHD1, KIF11, RGS2, STMN2, KIF14, KIF24, NEK6, PCLAF, OBSL1, KIF20A, ACTR3, NUSAP1, GTSE1, SKA1, KIF18A, DYNLL2, NDC80, CDK1, TUBA8, CYLD, KNSTRN, TUBA1A, CDC20, NCKAP5L, PKD2, FKBP4, AURKB, MAPRE1, KIF23, TTC30A, CAPN6, PRC1, SPRY2, BORCS5, SKA3, KIF2C, FOPNL, TUBGCP4, MET, SGO1, A…	58526, 29899, 22974, 3796, 10300, 158135, 6867, 5347, 84376, 26005, 1107, 26074, 23271, 10615, 9787, 10345, 5314, 3832, 5997, 11075, 9928, 347240, 10783, 9768, 23363, 10112, 10096, 51203, 51512, 220134, 81930, 140735, 10403, 983, 51807, 1540, 90417, 7846, 991, 57701, 5311, 2288, 9212, 22919, 9493, 92104, 827, 9055, 10253, 118426, 221150, 11004, 123811, 27229, 4233, 151648, 259266
negative regulation of mitotic cell cycle phase transition	GO:1901991	5.93415e-05	n/a	26	11.2312	221	PSMA3, MIR133A1, RPS27A, EP300, ZFP36L2, FANCI, PLK1, CENPF, E2F7, MIR21, RGCC, E2F8, DACT1, MAD2L1, MIR133B, GTSE1, NDC80, PCNA, CDK1, RB1, BTG2, BUB1, GPNMB, PKD2, AURKB, TICRR	5684, 406922, 6233, 2033, 678, 55215, 5347, 1063, 144455, 406991, 28984, 79733, 51339, 4085, 442890, 51512, 10403, 5111, 983, 5925, 7832, 699, 10457, 5311, 9212, 90381
regulation of mitotic metaphase/anaphase transition	GO:0030071	6.86151e-05	n/a	10	2.2869	45	PLK1, CDC6, CENPF, DLGAP5, HECW2, NEK6, MAD2L1, NDC80, RB1, BUB1	5347, 990, 1063, 9787, 57520, 10783, 4085, 10403, 5925, 699
regulation of release of sequestered calcium ion into cytosol	GO:0051279	6.98967e-05	n/a	13	3.70986	73	MIR133A1, CAPN3, TRDN, DMD, JPH1, MIR1-1, HRC, CEMIP, PLN, PKD2, JPH2, F2R, AKAP6	406922, 825, 10345, 1756, 56704, 406904, 3270, 57214, 5350, 5311, 57158, 2149, 9472
microtubule depolymerization	GO:0007019	7.11658e-05	n/a	8	1.47378	29	MID1IP1, KATNB1, STMN2, KIF14, KIF24, KIF18A, NCKAP5L, KIF2C	58526, 10300, 11075, 9928, 347240, 81930, 57701, 11004
negative regulation of cell cycle	GO:0045786	7.22068e-05	n/a	52	29.8821	588	PSMA3, MIR133A1, RPS27A, EP300, ZFP36L2, FANCI, BTG3, PLK1, CDC6, CENPF, PRR11, CCNK, E2F7, MIR21, DTL, CCNE2, HASPIN, RPRM, TOP2A, RGCC, NEK6, E2F8, INHBA, RHOB, DACT1, FAP, MAD2L1, MYOG, MIR133B, GTSE1, KNL1, NDC80, PCNA, CDK1, PRKAA2, CRLF3, BMP2, RB1, FOXM1, BTG2, BUB1, GPNMB, PKD2, AURKB, PRKAG3, TP53INP1, BRIP1, FZD3, TICRR, DDX39B, NR4A1, MAP3K20	5684, 406922, 6233, 2033, 678, 55215, 10950, 5347, 990, 1063, 55771, 8812, 144455, 406991, 51514, 9134, 83903, 56475, 7153, 28984, 10783, 79733, 3624, 388, 51339, 2191, 4085, 4656, 442890, 51512, 57082, 10403, 5111, 983, 5563, 51379, 650, 5925, 2305, 7832, 699, 10457, 5311, 9212, 53632, 94241, 83990, 7976, 90381, 7919, 3164, 51776
skeletal muscle contraction	GO:0003009	7.44757e-05	n/a	9	1.88034	37	TNNC2, MYH7, MYH8, TCAP, DMD, MYH3, TNNI2, TNNT3, KCNJ2	7125, 4625, 4626, 8557, 1756, 4621, 7136, 7140, 3759
regulation of G1/S transition of mitotic cell cycle	GO:2000045	8.14301e-05	n/a	21	8.28365	163	MIR133A1, RPS27A, EP300, CDC6, CCND2, MIR221, E2F7, MIR21, KIF14, RGCC, E2F8, DACT1, MIR133B, GTSE1, PCNA, CDK1, RB1, BTG2, GPNMB, PKD2, MIR208A	406922, 6233, 2033, 990, 894, 407006, 144455, 406991, 9928, 28984, 79733, 51339, 442890, 51512, 5111, 983, 5925, 7832, 10457, 5311, 406990
negative regulation of cellular metabolic process	GO:0031324	8.26366e-05	n/a	174	133.199	2621	PSMA3, HIST1H3A, IKZF5, HMBOX1, MIR133A1, RPS27A, OGT, TCEAL7, INPP5F, CAPN3, FLRT3, PABPC1, BCLAF1, EP300, HDAC5, NFIX, SMYD1, ZFP36L2, HIST2H3C, JUND, TBX15, BGN, PLK1, CDC6, ZNF451, CENPF, CTR9, H3F3A, TAB3, HIST2H2AB, JUNB, HIPK3, PRKCA, PIK3CA, SRSF10, RNF34, SREBF1, RARB, VLDLR, HIST1H3I, TRAF6, HIST1H2AH, NTF3, MIR221, CD46, PPID, SAP30, DMD, DEPDC1, RPS6KA5, E2F7, MIR208B, PPM1E, TFPI2, M…	5684, 8350, 64376, 79618, 406922, 6233, 8473, 56849, 22876, 825, 23767, 26986, 9774, 2033, 10014, 4784, 150572, 678, 126961, 3727, 6913, 633, 5347, 990, 26036, 1063, 9646, 3020, 257397, 317772, 3726, 10114, 5578, 5290, 10772, 80196, 6720, 5915, 7436, 8354, 7189, 85235, 4908, 407006, 4179, 5481, 8819, 1756, 55635, 9252, 144455, 100126336, 22843, 7980, 406991, 406904, 3009, 10891, 2, 5997, 339745, …
regulation of metaphase/anaphase transition of cell cycle	GO:1902099	8.37198e-05	n/a	10	2.33772	46	PLK1, CDC6, CENPF, DLGAP5, HECW2, NEK6, MAD2L1, NDC80, RB1, BUB1	5347, 990, 1063, 9787, 57520, 10783, 4085, 10403, 5925, 699
cellular component morphogenesis	GO:0032989	8.65715e-05	n/a	80	52.2429	1028	RAP2A, ACTA1, CAPN3, CSRP3, FLRT3, RAPH1, EP300, AXL, LMOD2, LRRN1, MYBPC1, ITGA4, LAMA2, FHOD3, DPYSL5, SEMA3A, TMOD1, PRKCA, PIK3CA, LGI1, VLDLR, NTF3, TCAP, NES, RPS6KA5, IGSF22, LRRN3, MYH3, MIR21, DCLK1, DAPK3, POSTN, KIF14, SRF, STC1, MYOZ2, MYOM1, MYH6, MEF2C, OBSL1, CDC42EP1, MTM1, FMNL1, PLEKHO1, GNA13, LRP8, RCC2, CFL2, CAMK2B, KNL1, LMOD3, TTN, MYBPH, RB1, ITGA7, ENAH, SEMA3C, UNC5B, M…	5911, 58, 825, 8048, 23767, 65059, 2033, 558, 442721, 57633, 4604, 3676, 3908, 80206, 56896, 10371, 7111, 5578, 5290, 9211, 7436, 4908, 8557, 10763, 9252, 283284, 54674, 4621, 406991, 9201, 1613, 10631, 9928, 6722, 6781, 51778, 8736, 4624, 4208, 23363, 11135, 4534, 752, 51177, 10672, 7804, 55920, 1073, 816, 57082, 56203, 7273, 4608, 5925, 3679, 55740, 10512, 219699, 4606, 11178, 10365, 5789, 6507…
positive regulation of muscle tissue development	GO:1901863	9.33815e-05	n/a	13	3.8115	75	MIR1-1, PPARGC1A, MYF6, MEF2C, MTM1, ERBB4, MYOG, LMOD3, CDK1, TBX1, MIR208A, DDX39B, AKAP6	406904, 10891, 4618, 4208, 4534, 2066, 4656, 56203, 983, 6899, 406990, 7919, 9472
cellular protein modification process	GO:0006464	9.40158e-05	n/a	253	205.872	4051	PSMA3, RAP2A, ANKRD9, PPM1K, MIR133A1, RPS27A, OGT, INPP5F, CAPN3, PDXP, FLRT3, USP38, MYLIP, STAM2, TRIM72, EP300, TPX2, RASGEF1A, RAB40B, HDAC5, AXL, DMWD, RBBP5, TTLL11, SMYD1, MGAT4A, ST8SIA2, ZFP36L2, TRIM38, FEM1A, WDR45B, AGBL1, FANCI, USP40, IL6ST, UBE2D4, BGN, TGM2, PLK1, CDC6, ZNF451, CHD3, RMND5A, CTR9, CKAP4, MGAT4B, PKDCC, NEGR1, HIST1H2BM, MYH8, USP43, MPI, FBXL22, ADCY2, BTBD6, TAB…	5684, 5911, 122416, 152926, 406922, 6233, 8473, 22876, 825, 57026, 23767, 84640, 29116, 10254, 493829, 2033, 22974, 221002, 10966, 10014, 558, 1762, 5929, 158135, 150572, 11320, 8128, 678, 10475, 55527, 56270, 123624, 55215, 55230, 3572, 51619, 633, 7052, 5347, 990, 26036, 1107, 64795, 9646, 10970, 11282, 91461, 257194, 8342, 4626, 124739, 4351, 283807, 108, 90135, 257397, 55143, 6815, 2200, 6883…
protein modification process	GO:0036211	9.40158e-05	n/a	253	205.872	4051	PSMA3, RAP2A, ANKRD9, PPM1K, MIR133A1, RPS27A, OGT, INPP5F, CAPN3, PDXP, FLRT3, USP38, MYLIP, STAM2, TRIM72, EP300, TPX2, RASGEF1A, RAB40B, HDAC5, AXL, DMWD, RBBP5, TTLL11, SMYD1, MGAT4A, ST8SIA2, ZFP36L2, TRIM38, FEM1A, WDR45B, AGBL1, FANCI, USP40, IL6ST, UBE2D4, BGN, TGM2, PLK1, CDC6, ZNF451, CHD3, RMND5A, CTR9, CKAP4, MGAT4B, PKDCC, NEGR1, HIST1H2BM, MYH8, USP43, MPI, FBXL22, ADCY2, BTBD6, TAB…	5684, 5911, 122416, 152926, 406922, 6233, 8473, 22876, 825, 57026, 23767, 84640, 29116, 10254, 493829, 2033, 22974, 221002, 10966, 10014, 558, 1762, 5929, 158135, 150572, 11320, 8128, 678, 10475, 55527, 56270, 123624, 55215, 55230, 3572, 51619, 633, 7052, 5347, 990, 26036, 1107, 64795, 9646, 10970, 11282, 91461, 257194, 8342, 4626, 124739, 4351, 283807, 108, 90135, 257397, 55143, 6815, 2200, 6883…
regulation of biological process	GO:0050789	9.46205e-05	n/a	622	570.81	11232	ZBTB10, PSMA3, HIST1H3A, RPL23A, IKZF5, PAQR5, RAP2A, HMBOX1, MIR133A1, MID1IP1, WIPF3, RPS27A, ACTA1, OGT, TCEAL7, INPP5F, ZNF532, SCN5A, CAPN3, CHRD, RGS13, RAI1, GPSM2, PDXP, CSRP3, FLRT3, MYLIP, PABPC1, RAPH1, BCLAF1, STAM2, CRIP1, TMEM173, TRIM72, EP300, LFNG, TPX2, ENOX2, MMP14, ITGA11, RASGEF1A, TNNC2, RAB40B, MEF2D, HDAC5, NFIX, AXL, KATNB1, HAS1, OR4C46, PKNOX2, OSGIN2, RBBP5, SMYD1, LMO…	65986, 5684, 8350, 6147, 64376, 54852, 5911, 79618, 406922, 58526, 644150, 6233, 58, 8473, 56849, 22876, 55205, 6331, 825, 8646, 6003, 10743, 29899, 57026, 8048, 23767, 29116, 26986, 65059, 9774, 10254, 1396, 340061, 493829, 2033, 3955, 22974, 10495, 4323, 22801, 221002, 7125, 10966, 4209, 10014, 4784, 558, 10300, 3036, 119749, 63876, 734, 5929, 150572, 442721, 3696, 57633, 4604, 5742, 8292, 678,…
negative regulation of RNA metabolic process	GO:0051253	9.88242e-05	n/a	92	62.3561	1227	HIST1H3A, IKZF5, HMBOX1, RPS27A, TCEAL7, CAPN3, PABPC1, BCLAF1, EP300, HDAC5, NFIX, SMYD1, HIST2H3C, JUND, TBX15, PLK1, ZNF451, CENPF, CTR9, H3F3A, HIST2H2AB, JUNB, SRSF10, SREBF1, RARB, VLDLR, HIST1H3I, TRAF6, HIST1H2AH, PPID, SAP30, DEPDC1, RPS6KA5, E2F7, HIST1H1B, ELK3, HIST1H4L, NFIL3, HIST2H3A, POU2F1, ZNF93, SRF, HDAC9, USP2, TBL1XR1, PDE2A, HIST1H2AK, AHR, SNX6, SREBF2, FNIP2, MYF6, PHF2, …	8350, 64376, 79618, 6233, 56849, 825, 26986, 9774, 2033, 10014, 4784, 150572, 126961, 3727, 6913, 5347, 26036, 1063, 9646, 3020, 317772, 3726, 10772, 6720, 5915, 7436, 8354, 7189, 85235, 5481, 8819, 55635, 9252, 144455, 3009, 2004, 8368, 4783, 333932, 5451, 81931, 6722, 9734, 9099, 79718, 5138, 8330, 196, 58533, 6721, 57600, 4618, 5253, 79733, 4208, 6996, 51339, 10409, 7804, 8553, 51193, 650, 592…
metaphase/anaphase transition of mitotic cell cycle	GO:0007091	0.000101551	n/a	10	2.38854	47	PLK1, CDC6, CENPF, DLGAP5, HECW2, NEK6, MAD2L1, NDC80, RB1, BUB1	5347, 990, 1063, 9787, 57520, 10783, 4085, 10403, 5925, 699
regulation of cell cycle G1/S phase transition	GO:1902806	0.000103955	n/a	22	9.04595	178	MIR133A1, RPS27A, EP300, CDC6, CCND2, FAM83D, MIR221, E2F7, MIR21, KIF14, RGCC, E2F8, DACT1, MIR133B, GTSE1, PCNA, CDK1, RB1, BTG2, GPNMB, PKD2, MIR208A	406922, 6233, 2033, 990, 894, 81610, 407006, 144455, 406991, 9928, 28984, 79733, 51339, 442890, 51512, 5111, 983, 5925, 7832, 10457, 5311, 406990
negative regulation of nucleic acid-templated transcription	GO:1903507	0.000108209	n/a	89	60.0184	1181	HIST1H3A, IKZF5, HMBOX1, RPS27A, TCEAL7, CAPN3, BCLAF1, EP300, HDAC5, NFIX, SMYD1, HIST2H3C, JUND, TBX15, PLK1, ZNF451, CENPF, CTR9, H3F3A, HIST2H2AB, JUNB, SREBF1, RARB, VLDLR, HIST1H3I, TRAF6, HIST1H2AH, PPID, SAP30, DEPDC1, RPS6KA5, E2F7, HIST1H1B, ELK3, HIST1H4L, NFIL3, HIST2H3A, POU2F1, ZNF93, SRF, HDAC9, USP2, TBL1XR1, PDE2A, HIST1H2AK, AHR, SNX6, SREBF2, FNIP2, MYF6, PHF2, E2F8, MEF2C, TDG…	8350, 64376, 79618, 6233, 56849, 825, 9774, 2033, 10014, 4784, 150572, 126961, 3727, 6913, 5347, 26036, 1063, 9646, 3020, 317772, 3726, 6720, 5915, 7436, 8354, 7189, 85235, 5481, 8819, 55635, 9252, 144455, 3009, 2004, 8368, 4783, 333932, 5451, 81931, 6722, 9734, 9099, 79718, 5138, 8330, 196, 58533, 6721, 57600, 4618, 5253, 79733, 4208, 6996, 51339, 10409, 7804, 8553, 51193, 650, 5925, 29969, 2650…
positive regulation of muscle cell differentiation	GO:0051149	0.000108675	n/a	16	5.48856	108	MIR133A1, MMP14, SMYD1, MIR21, MIR1-1, MYF6, MEF2C, MYOG, MIR133B, LMOD3, TBX1, MIR206, MEF2A, MIR208A, DDX39B, AKAP6	406922, 4323, 150572, 406991, 406904, 4618, 4208, 4656, 442890, 56203, 6899, 406989, 4205, 406990, 7919, 9472
regulation of calcium ion transport	GO:0051924	0.000114668	n/a	25	11.0279	217	MIR133A1, CAPN3, CACNB1, P2RX1, STIM1, PACSIN3, TRDN, DMD, JPH1, MIR21, MIR1-1, SLN, HRC, CEMIP, RRAD, STC1, PLN, SESTD1, CAMK2B, PKD2, GNAI2, JPH2, TRPV2, F2R, AKAP6	406922, 825, 782, 5023, 6786, 29763, 10345, 1756, 56704, 406991, 406904, 6588, 3270, 57214, 6236, 6781, 5350, 91404, 816, 5311, 2771, 57158, 51393, 2149, 9472
[truncated: 419 more rows]

## Sheet: GO siCBP down spe 
GO-Term	GO-Term id	P-value	Adjusted p-value	# Genes (observed)	# Genes (expected)	# Genes (total)	List of observed genes	Gene ids
[truncated: 211 more rows]

[truncated: 11 more sheets: GO sip300 down spe, GO siCBP down sip300 down , GO siCBPp300_down_all, GO siCBPp300_down_spe, GO siCBP up all, GO sip300 up all, GO siCBP up spe, GO sip300 up spe, GO siCBP up sip300 up , GO siCBPp300_up_all, GO siCBPp300_up_spe]
