# Supplementary material for: CBP and P300 regulate distinct gene networks required for human primary myoblast differentiation and muscle integrity
Source: Sci Rep. 2018 Aug 22;8:12629. doi: 10.1038/s41598-018-31102-4 (PMC6105712; doi:10.1038/s41598-018-31102-4)
Supplement: Supplementary file 5 — Table S4 [file 41598_2018_31102_MOESM5_ESM.xlsx]

## Sheet: a) GO_Table
	GO-Term	GO-Term ID	All siCBP down	All siP300 down	All double siRNA down
	Muscle structure development	GO:0061061	1.34E-09	1.77E-12	1.11E-21
	Actin filament-based process	GO:0030029	9.58E-06	4.66E-05	1.72E-12
	Mitotic cell cycle	GO:0000278	n.s.	n.s.	n.s.
	Chromosome segregation	GO:0007059	n.s.	n.s.	n.s.
	Sarcomere organization	GO:0045214	n.s.	n.s.	1.24E-07
	Cholesterol biosynthetic process	GO:0006695	3.59E-06	n.s.	2.91E-04
	Extracellular matrix organization	GO:0030198	3.96E-05	1.81E-05	5.20E-14
	GO-Term	GO-Term ID	All siCBP up	All siP300 up	All double siRNA up
	Type I interferon signalling pathway	GO:0060337	n.s.	n.s.	n.s.
	Positive regulation of gluconeogenesis	GO:0045722	n.s.	n.s.	n.s.
	Regulation of RNA biosynthetic process	GO:2001141	n.s.	n.s	n.s.
	Supplementary Table S4: Gene ontology (GO) analysis of the genes down- or upregulated by the CBP or P300 single knockdown or by the double knockdown CBP&P300 identified in Table 1 intersecting with genes associated with active enhancers in myogenesis described in Blum et al. Top-scoring most representative GOs related to downregulated genes by CBP, P300 or CBP&P300 are in green, while GOs associa…

## Sheet: b) gene list siCBP down
Genes associated with MB-specific enhancers Blum et al/Fauquier et al.	Genes associated with MB+MT specific enhancers Blum et al/Fauquier et al.	Genes associated with MT specific enhancers Blum et al/Fauquier et al.	Total genes	All down siCBP annotated encoding genes
43	73	53	169	819
Acsl4	Adamtsl4	Abca4
Acta2	Akap11	Areg
Ahnak	Akap13	Arhgef37		Percentage of genes associated with active enhancers:
Cdk1	Antxr2	Arl4a		169/819 = 20,63%
Cdk2ap2	Arhgap23	Cd97
Cmklr1	Baiap2	Chac1
Cnn1	Btg2	Chi3l1
Crip2	Ccrn4l	Dnajb1
Dhcr7	Cdk18	Dtl
Dstn	Cdkn3	Dusp14
Eif4ebp1	Col12a1	Egf
Exosc6	Dhcr24	Elovl6
Exph5	Dusp1	Fam20b
Fasn	Dusp5	Fam46b
Fbln1	Efhd1	Frk
Fbxl16	Emp1	Gab2
Fem1a	Erbb4	Grik2
Gprc5a	Exog	Hbegf
Inpp5a	Eya3	Hmgcr
Jup	Frrs1	Itga4
Kif18a	Fst	Jam3
Loxl4	Has2	Jph1
Mfsd2a	Hey1	Kif1c
Mfsd5	Inhba	Klf2
Mical2	Insig2	Ldlrad3
Mki67	Itga5	Lrrc1
Nckap5l	Itgb3	Mme
Ndp	Itgb8	Mmp15
Nr4a1	Itpr2	Myf6
Nrap	Jag1	Myh10
Nsmce1	Klhl38	Myh2
Olfm2	Lbh	Myh7
Paqr5	Lca5	Myl2
Pcdh18	Lipg	Myl3
Ppfibp1	Ltbp1	Myom2
Rasgrp3	Mef2a	Naga
Slc1a4	Mtmr3	Oxr1
Slc24a2	Myh9	Pdlim1
Slc25a4	Nav3	Phgdh
Sod3	Ncs1	Plk4
Stard4	Nid2	Ppp2r3a
Tram2	Npnt	Prdm8
Xirp1	Nrg1	Prkca
	Olfml3	Prkcdbp
	P2ry2	Rprm
	Pex26	Sdpr
	Rapgef1	Sgcg
	Raph1	Ska1
	Rcan2	Slc4a3
	Rgs16	Taf13
	Rgs4	Tal2
	Rnf144b	Tpd52l1
	Rrm2	Tspan7
	Sema3c
	Sema3e
	Sema7a
	Serpinh1
	Sgk1
	Smap2
	Sorbs2
	Sorcs3
	Sqle
	Stc1
	Tgfb2
	Tm4sf1
	Tspyl5
	Ttc39b
	Unc5b
	Vegfa
	Vegfc
	Vgll2
	Zc3h12c
	Zfp36l2

## Sheet: c) gene list sip300 down
Genes associated with MB-specific enhancers Blum et al/Fauquier et al.	Genes associated with MB+MT specific enhancers Blum et al/Fauquier et al.	Genes associated with MT specific enhancers Blum et al/Fauquier et al.	Total genes	All down siP300 annotated encoding genes
38	119	70	227	924
Acsl4	Actr3	Abca4
Acta2	Adamts5	Actn2		Percentage of genes associated with active enhancers:
Ahnak	Adamtsl1	Ankrd9		227/924= 24,57%
Aktip	Ahr	Anp32e
Cdk1	Aif1l	Arhgap11a
Chst3	Akap6	B3galt2
Cmklr1	Ankrd50	Bmp2
Eln	Antxr2	Cacna1s
Fem1a	Arid5a	Cd97
Ino80c	Arl4d	Cdc42ep1
Itga11	Atp2a2	Chac1
Kif18a	Atp8b2	Chi3l1
Mfsd2a	Atxn7l3b	Cpeb2
Mki67	Basp1	Dclk1
Nckap5l	Bhlhe40	Dtl
Ndp	Brf1	Dynll2
Nr4a1	Btg2	Fam20c
Nrap	Casz1	Frk
Pabpc1	Ccbe1	Golph3
Paqr5	Cdk18	Gramd3
Pcdh18	Chsy1	H1f0
Pcgf5	Clint1	Hbegf
Pcnx	Cyld	Hs2st1
Pias2	Dact1	Ier3
Plekha2	Dusp10	Itga4
Pou2f1	Dusp7	Jph1
Rai1	Ednra	Kctd12
Rap2a	Egr1	Klf2
Rgs2	Elk3	Klhl31
Scn4a	Enah	Ldlrad3
Slc1a4	Enc1	Lmod3
Slc24a2	Erbb4	Lrrc1
Slc25a4	Exoc2	Lrrc39
Snapc3	Exog	Lrrn1
Srebf2	Eya3	Mamdc2
Syt6	Fam13c	Mdfic
Xirp1	Fbn1	Mef2c
Zfand3	Fmnl1	Mme
	Fst	Mmp15
	Gprc5d	Mrc2
	Grasp	Myf6
	H3f3a	Myh7
	Hk2	Myl3
	Hmgn3	Myog
	Il6st	Myom2
	Inhba	Myoz2
	Itgb8	Nek6
	Ivns1abp	Palmd
	Jph2	Pdlim3
	Jun	Pkhd1
	Kcnj2	Prdm8
	Lama2	Prkca
	Lifr	Pyroxd1
	Lrrc58	Rb1
	Ltbp1	Rfc3
	Lzts1	Rgs13
	Map3k8	Rprm
	Med13l	Sar1b
	Mef2a	Serpine1
	Met	Sgcg
	Mylip	Sh3pxd2b
	N6amt1	Ska1
	Nav3	Slc1a3
	Ndufs4	Slc4a3
	Neb	Slco3a1
	Negr1	Stim1
	Nfil3	Tal2
	Nid2	Tbx15
	Nt5e	Trim63
	Odz3	Zbtb10
	Olfml3
	Otud4
	P2ry2
	Pdzrn3
	Pkp1
	Plau
	Plekho1
	Postn
	Ppargc1a
	Ptgs1
	Rap1b
	Raph1
	Rcan2
	Rgs16
	Rgs4
	Rhob
	Rmnd5a
	Rpl22l1
	Rrm2
	Sema3c
	Sestd1
	Slc35c1
	Slc35f5
	Slc44a3
	Slc6a6
	Sorbs2
	Spry2
	Srl
	Stc1
	Sulf1
	Svil
	Sypl
	Tacc1
	Tbl1xr1
	Tbx1
	Tgm2
	Thbs2
	Tle3
	Tmpo
	Tnc
	Ttll11
	Tuba1a
	Unc5b
	Vcam1
	Vgll2
	Vldlr
	Vps37b
	Zc3h12c
	Zfp36l2

## Sheet: d) gene list siCBP&P300 down
Genes associated with MB-specific enhancers Blum et al/Fauquier et al.	Genes associated with MB+MT specific enhancers Blum et al/Fauquier et al.	Genes associated with MT specific enhancers Blum et al/Fauquier et al.	Total genes	All down siCBPP300 annotated encoding genes
64	185	102	351	1301
Acsl4	Ablim3	Abca4
Ahnak	Acsl1	Actn2		Percentage of genes associated with active enhancers:
Bag3	Actr3	Adamts1		351/1301= 26,98%
Cdk1	Adam12	Adra1b
Chst3	Adamts14	Ammecr1
Chst7	Adamts5	Arhgap11a
Cmklr1	Adamts6	Arhgef37
Crip2	Adamtsl1	Arl4a
Dhcr7	Adora2b	Bmp2
Dstn	Afap1l2	Cacna1s
Dynlt3	Ahr	Camk2a
Eln	Aif1l	Casq2
Ephb3	Akap13	Ccdc141
Fasn	Akap6	Cd97
Fbln1	Amigo2	Cdc42ep1
Fem1a	Ankrd50	Chac1
Fzd6	Antxr2	Chi3l1
Gdf15	Arid5a	Cpeb2
Il21r	Arl4d	Cpeb4
Ino80c	Atp2a2	Dclk1
Itga11	Atp8b2	Dtl
Kcnh1	Atxn1	Dynll2
Kctd15	Atxn7l3b	Egf
Kif18a	Basp1	Fam20c
Lmcd1	Bcat1	Fam69a
Loxl4	Bhlhe40	Fbxo30
Mfsd2a	Brf1	Frk
Mical2	Btg2	Fxyd3
Mki67	Casz1	Gramd3
Myc	Ccbe1	Grik2
Nckap5l	Cd44	Hbegf
Ndp	Cdk18	Hmgcr
Nr4a1	Clint1	Hs2st1
Nrap	Col4a1	Ier3
Nsmce1	Col5a1	Itga4
Olfm2	Csnk1e	Jam3
Pag1	Cyld	Jph1
Paqr5	Dact1	Kbtbd10
Pcdh18	Dhcr24	Kctd12
Pcgf5	Dkk3	Klf2
Pdlim4	Dusp10	Klhl31
Plekha2	Dusp7	Kpna4
Plekhf1	Dyrk2	Ldlrad3
Polr3h	Dysf	Lmod3
Ranbp3l	Ednra	Lrrc1
Rap2a	Efhd1	Lrrc39
Rgs2	Egr1	Lrrn1
Rras2	Eif5	Macrod1
Rrm2b	Elk3	Mamdc2
Scg2	Enah	Mef2c
Scn4a	Enc1	Mme
Sipa1l1	Erbb4	Mmp15
Slc25a4	Exog	Msi2
Slc7a1	Eya3	Myf5
Smtn	Fam13c	Myf6
Sod3	Fam43a	Myh2
Srebf2	Fbln2	Myh7
Stard4	Fitm2	Myl1
Syt6	Flrt2	Myl2
Ttll1	Fmnl1	Myl3
Txlnb	Fosl2	Myo1b
Ubash3b	Fst	Myog
Xirp1	Gja1	Myom2
Zfand3	Gprc5d	Myoz2
	Grasp	Mypn
	Gsn	Nek2
	Has2	Nek6
	Has2as	Ntn4
	Hk2	Obscn
	Il6st	Odz2
	Inhba	Palmd
	Irs1	Pdlim3
	Itga3	Phgdh
	Itga5	Pipox
	Itgb3	Plk4
	Itgb6	Ppp2r3a
	Itgb8	Prdm8
	Itpr2	Prkca
	Jag1	Prkcdbp
	Jph2	Rb1
	Kcnj2	Rgs13
	Laptm5	Rprm
	Lbh	Rps26
	Lifr	Serpine1
	Lipg	Sgcg
	Lrrc58	Sh3pxd2b
	Ltbp1	Shisa2
	Ltbp2	Ska1
	Lzts1	Slc1a3
	Map3k8	Slc4a3
	Mef2a	Slco3a1
	Met	Smagp
	Myh9	Sytl2
	Mylip	Taf13
	Myo10	Tal2
	Nav3	Tbx15
	Ncam1	Tmem158
	Ncs1	Tpd52l1
	Neb	Trim63
	Negr1	Tulp4
	Nid2	Wwtr1
	Notch1	Zbtb10
	Npnt
	Nrg1
	Nt5e
	Nudt14
	Odz3
	Olfml3
	Otud4
	P2ry2
	P4ha2
	Pappa
	Pdzrn3
	Pkp1
	Plau
	Plekho1
	Postn
	Ppargc1a
	Prickle1
	Prrx1
	Ptgs1
	Ptp4a2
	Rap1b
	Raph1
	Rasgef1b
	Rcan2
	Rgmb
	Rgs16
	Rgs3
	Rgs4
	Rhob
	Rnf144b
	Rpl37a
	Rps12
	Rrm2
	Scd1
	Sema3c
	Sema6a
	Sema7a
	Serpinh1
	Sik1
	Slc35f5
	Slc44a3
	Slc6a6
	Slit2
	Sntb1
	Snx18
	Socs3
	Sorbs2
	Spry2
	Sqle
	Srl
	Stc1
	Sulf1
	Svil
	Synpo
	Sypl
	Tacc1
	Tars
	Tbl1xr1
	Tgfb2
	Tgm2
	Thbs2
	Tle3
	Tm4sf1
	Tmem182
	Tmem38b
	Tnc
	Tnfaip3
	Tnik
	Tpm1
	Tprg
	Ttll11
	Tuba1a
	Tuba1c
	Unc5b
	Vcam1
	Vegfa
	Vgll2
	Vldlr
	Vps37b
	Wipi1
	Zbtb7c
	Zc3h12c
	Zfp36l2

## Sheet: e)  gene list siCBP up
Genes associated with MB-specific enhancers Blum et al/Fauquier et al.	Genes associated with MB+MT specific enhancers Blum et al/Fauquier et al.	Genes associated with MT specific enhancers Blum et al/Fauquier et al.	Total genes	All up siCBP annotated encoding genes
26	50	20	96	679
Adar	Alg10b	Best3
Ankrd16	Ankrd36	Cdc7
Bmp2k	Arhgap28	Cdkn2aip		Percentage of genes associated with active enhancers:
Ccne1	Arl4c	Cmtm3		96/679 = 14,14%
Cecr2	Asap1	Cnot6
Cmbl	C1rl	Cryl1
Csad	Ccl2	Gdap2
Egfr	Chd7	Il1r1
Esyt3	Col14a1	Kcnh2
Fam189a2	Ctso	Klhl5
Igf2bp2	Cxcl12	Lmbrd1
Irf2	Dennd5b	Mmp19
Lactb	Ednra	Myoz2
Naaa	Efemp1	Pipox
Nrcam	Eya4	Sat1
Olfml2b	Fam13c	Serpinb9
Pag1	Fam198b	Sesn3
Parp8	Fam82a1	Slc16a9
Pcyox1	Fndc3a	Spry1
Pde3a	Foxo1	Stox1
Plcb1	Gadd45g
Rab11fip1	Gdnf
Ralgps2	Ghr
Rdh10	Hace1
Rrm2b	Hdac4
Sp4	Irx3
	Klhl36
	Mex3a
	Notch1
	Nt5m
	Nudt14
	Pappa
	Pdk4
	Phf15
	Pik3r1
	Plscr4
	Pmaip1
	Ppargc1a
	Ptbp2
	Ralgapa2
	Slc24a3
	Smad5
	Sox4
	Syt13
	Tgfbr1
	Tmem65
	Trib1
	Trib2
	Wls
	Zfp90

## Sheet: f) gene list siP300 up
Genes associated with MB-specific enhancers Blum et al/Fauquier et al.	Genes associated with MB+MT specific enhancers Blum et al/Fauquier et al.	Genes associated with MT specific enhancers Blum et al/Fauquier et al.	Total genes	All up siP300 annotated encoding genes
50	95	37	182	1085
Abhd6	Adam12	Abl2
Adar	Atp2b4	Adam23		Percentage of genes associated with active enhancers:
Adra2a	Bnc2	Adra1b		182/1085 = 16,77%
Arhgef26	C1rl	Aftph
Arrb1	Cacnb3	Arhgap18
Atg16l1	Camk2g	Cep120
Capn2	Cd83	Cmtm3
Cd2ap	Cdkn2aipnl	Cmtm4
Cdadc1	Cdon	Cnot6
Chic2	Chka	Cryl1
Cpne8	Col14a1	Ddr1
Crhbp	Cxcl12	Dio2
Dennd1b	Cxcr7	Epn2
Efr3a	Cyp26b1	Fam102b
Egfr	Dhcr24	Fam84a
Esyt3	Dpysl3	Fat4
Eya1	Dusp5	Gcc2
Fam13b	Dync1i1	Gdap2
Fam59a	Efna5	Gria1
Fas	Emp1	Ide
Fgf5	Epha2	Igfbp5
Fnbp1l	Esm1	Kcnh2
Gabarapl1	Fam180a	Lbr
Igf2bp2	Fancf	Lrrc4
Ly6e	Fhl2	Nagpa
Mocs2	Flnb	Nbea
Naaa	Ghr	Ncoa3
Nrcam	Gpam	Pdp2
Paqr3	Gpr135	Ptges
Pde8a	Greb1l	Rcor1
Pla2r1	Hace1	Sdpr
Plekhm1	Id2	Serpinb9
Ppif	Il15	Ube2e3
Prex1	Inhbb	Veph1
Ptpn14	Itpr3	Vgll3
Rdh10	Klf10	Xdh
Rhod	Klhl36	Xkr6
Rpp40	Lclat1
Rrm2b	Lgmn
Rwdd3	Lhfpl2
Sec11c	Lrig1
Slc25a17	Lrig3
Slc2a10	Mab21l1
Slc35b4	Malt1
Snx24	Mdm2
Spata13	Mex3a
Stxbp1	Moxd1
Tm4sf4	Nenf
Tmem55a	Nuak1
Tmtc4	Odz4
	Osr1
	Pdk4
	Pion
	Plscr4
	Ptbp2
	Ptprk
	Rab27b
	Ralgapa2
	Rapgef2
	Rbbp8
	Reep3
	Sema3e
	Sema4f
	Serp2
	Sh2d4a
	Sh3bp4
	Slc24a3
	Slc38a4
	Slc41a2
	Smox
	Smurf2
	Sox13
	Sox9
	Stx6
	Stxbp6
	Synpo
	Tbc1d14
	Tcf7l2
	Tgfbr2
	Tmem171
	Tmem65
	Tnfsf15
	Tnk2
	Tnrc6a
	Trim2
	Trim52
	Tspan33
	Ttpal
	Usp12
	Vamp4
	Vcl
	Wfs1
	Xrcc6bp1
	Zfp36l1
	Zswim6

## Sheet: g) gene list siCBP&P300 up
Genes associated with MB-specific enhancers Blum et al/Fauquier et al.	Genes associated with MB+MT specific enhancers Blum et al/Fauquier et al.	Genes associated with MT specific enhancers Blum et al/Fauquier et al.	Total genes	All up siCBPP300 annotated encoding genes
49	75	42	166	1485
Adar	Arhgap28	Abhd10
Agbl5	Bnc2	Aftph
Asb13	C1rl	Btd		Percentage of genes associated with active enhancers:
Cd2ap	Cacnb3	Ccdc28a		166/1485 = 11,18%
Cdadc1	Ccl2	Cdc7
Cmbl	Cd83	Cdkn2aip
Cpne8	Cdkn2aipnl	Cep120
Cyp1b1	Cog6	Cmtm3
Dennd1b	Col14a1	Cnot6
Dtnbp1	Crebl2	Cryl1
Egfr	Ctso	Csnk1g3
Ern1	Dhrs3	Cwc22
Fam13b	Dhx40	Dmxl1
Fam59a	Eya4	Epn2
Gabarapl1	Fam125b	Fam53a
Gdf11	Fancf	Fat4
Glipr1l2	Fbxl17	Fdxr
Hnmt	Flnb	Gdap2
Igf2bp2	Fmo4	Hmgxb4
Kras	Frrs1	Ide
Krt9	Ghr	Irf7
Lactb	Gpam	Klhl5
Ly6e	Gpr135	Lbr
Man1c1	Greb1l	Lmbrd1
Mboat1	Hace1	Lrrc49
Naaa	Hoxc4	Lrrc6
Paqr3	Ikzf2	Map2k6
Pcsk6	Jmy	Myh10
Pde8a	Klf10	Nagpa
Pla2r1	Klhl36	Nbea
Plbd1	Klhl8	Ncoa3
Ppif	Lgmn	Ociad2
Prkar2b	Mab21l1	Odf2l
Pten	Map4k3	Pcbd1
Ptplad2	Mdm1	Pdp2
Ralgps2	Mdm2	Prss27
Rdh10	Mylk4	Rcor1
Rhod	Npl	Scn8a
Sec11c	Nt5m	Serpinb9
Slc35b4	Pbx1	Sox8
Snx24	Pdk4	Ttc8
Stxbp1	Phf15	Ube2e3
Tada1	Pion
Tmem140	Plscr4
Tmem170b	Ppap2b
Tmem55a	Prkcd
Tmtc4	Ptbp2
Ttc39c	Qdpr
Yeats4	Ralgapa2
	Ralgps1
	Rasa2
	Rbbp8
	Reep3
	Rybp
	Sema4f
	Serp2
	Slc38a4
	Slc41a2
	Smurf2
	Sox13
	Stk38l
	Stx6
	Tarbp1
	Tbc1d14
	Tcf7l2
	Tfam
	Trib2
	Trim2
	Trim52
	Ttc32
	Ttpal
	Unc119
	Wls
	Zfp90
	Zswim6

## Sheet: h) GOs siCBP down
GO-Term	GO-Term id	P-value	Adjusted p-value	# Genes (observed)	# Genes (expected)	# Genes (total)	List of observed genes	Gene ids
tissue development	GO:0009888	9.96876e-14	n/a	54	18.4402	1917	EXPH5, EGF, MYH10, HAS2, EMP1, LBH, NPNT, ITGB3, MYF6, STC1, SGCG, VEGFA, CDK1, COL12A1, AREG, SEMA3C, CHI3L1, KLF2, JUP, DHCR24, MEF2A, MYL2, PHGDH, ADAMTSL4, DUSP5, INHBA, HMGCR, MYH7, RAPGEF1, SORBS2, MMP15, HBEGF, ERBB4, VGLL2, JAG1, PLK4, SERPINH1, BTG2, AKAP13, NRG1, FST, HEY1, SEMA3E, TGFB2, PPP2R3A, ITGB8, ACTA2, DUSP1, MYL3, VEGFC, MICAL2, ITGA4, ITGA5, MYOM2	23086, 1950, 4628, 3037, 2012, 81606, 255743, 3690, 4618, 6781, 6445, 7422, 983, 1303, 374, 10512, 1116, 10365, 3728, 1718, 4205, 4633, 26227, 54507, 1847, 3624, 3156, 4625, 2889, 8470, 4324, 1839, 2066, 245806, 182, 10733, 871, 7832, 11214, 3084, 10468, 23462, 9723, 7042, 5523, 3696, 59, 1843, 4634, 7424, 9645, 3676, 3678, 9172
circulatory system development	GO:0072359	2.75703e-12	n/a	36	9.48461	986	LTBP1, EGF, PRKCA, MYH10, HAS2, ITGB3, SGCG, VEGFA, CDK1, SEMA3C, UNC5B, CHI3L1, MEF2A, MYL2, MYH7, RAPGEF1, XIRP1, SORBS2, DHCR7, MYH9, ERBB4, JAG1, AKAP13, JAM3, NRG1, HEY1, SEMA3E, TGFB2, ITGB8, ACTA2, MYL3, VEGFC, MICAL2, NR4A1, ITGA5, NDP	4052, 1950, 5578, 4628, 3037, 3690, 6445, 7422, 983, 10512, 219699, 1116, 4205, 4633, 4625, 2889, 165904, 8470, 1717, 4627, 2066, 182, 11214, 83700, 3084, 23462, 9723, 7042, 3696, 59, 4634, 7424, 9645, 3164, 3678, 4693
multicellular organism development	GO:0007275	9.38554e-12	n/a	91	49.1642	5111	EXPH5, LTBP1, EGF, SEMA7A, CHAC1, PRKCA, MYH10, HAS2, NCS1, EMP1, LBH, NPNT, PAQR5, ITGB3, MYF6, STC1, EXOSC6, EYA3, JPH1, MKI67, SGCG, VEGFA, CDK1, COL12A1, TAL2, AREG, SEMA3C, UNC5B, NOCT, CHI3L1, KLF2, JUP, DHCR24, MEF2A, MYL2, PHGDH, FBLN1, DUSP5, OLFML3, INHBA, HMGCR, MYH7, RAPGEF1, XIRP1, EFHD1, FASN, RAPH1, SORBS2, BAIAP2, MMP15, MFSD2A, DHCR7, MME, HBEGF, MYH9, ERBB4, VGLL2, JAG1, PLK4, A…	23086, 4052, 1950, 8482, 79094, 5578, 4628, 3037, 23413, 2012, 81606, 255743, 54852, 3690, 4618, 6781, 118460, 2140, 56704, 4288, 6445, 7422, 983, 1303, 6887, 374, 10512, 219699, 25819, 1116, 10365, 3728, 1718, 4205, 4633, 26227, 2192, 1847, 56944, 3624, 3156, 4625, 2889, 165904, 80303, 2194, 65059, 8470, 10458, 4324, 84879, 1717, 4311, 1839, 4627, 2066, 245806, 182, 10733, 2182, 871, 9846, 7832,…
single-multicellular organism process	GO:0044707	1.61633e-10	n/a	100	59.7935	6216	EXPH5, LTBP1, EGF, SEMA7A, LIPG, ITPR2, CHAC1, PRKCA, MYH10, HAS2, NCS1, EMP1, LBH, NPNT, PAQR5, ITGB3, MYF6, SLC24A2, STC1, EXOSC6, EYA3, JPH1, MKI67, SGCG, VEGFA, CDK1, COL12A1, TAL2, TRAM2, AREG, CAVIN3, SEMA3C, UNC5B, NOCT, CHI3L1, KLF2, JUP, DHCR24, MEF2A, MYL2, PHGDH, FBLN1, DUSP5, OLFML3, ABCA4, INHBA, P2RY2, HMGCR, MYH7, RAPGEF1, XIRP1, OXR1, EFHD1, FASN, RAPH1, SORBS2, BAIAP2, MMP15, MFS…	23086, 4052, 1950, 8482, 9388, 3709, 79094, 5578, 4628, 3037, 23413, 2012, 81606, 255743, 54852, 3690, 4618, 25769, 6781, 118460, 2140, 56704, 4288, 6445, 7422, 983, 1303, 6887, 9697, 374, 112464, 10512, 219699, 25819, 1116, 10365, 3728, 1718, 4205, 4633, 26227, 2192, 1847, 56944, 24, 3624, 5029, 3156, 4625, 2889, 165904, 55074, 80303, 2194, 65059, 8470, 10458, 4324, 84879, 1717, 4311, 1839, 4627…
anatomical structure development	GO:0048856	2.36702e-10	n/a	93	53.6948	5582	EXPH5, LTBP1, EGF, SEMA7A, CHAC1, PRKCA, MYH10, HAS2, NCS1, EMP1, LBH, NPNT, PAQR5, ITGB3, MYF6, STC1, EXOSC6, EYA3, JPH1, MKI67, SGCG, VEGFA, CDK1, COL12A1, TAL2, AREG, SEMA3C, UNC5B, NOCT, CHI3L1, KLF2, JUP, DHCR24, MEF2A, MYL2, PHGDH, FBLN1, ADAMTSL4, DUSP5, OLFML3, INHBA, HMGCR, MYH7, RAPGEF1, XIRP1, EFHD1, FASN, RAPH1, SORBS2, BAIAP2, MMP15, MFSD2A, DHCR7, MME, HBEGF, OLFM2, MYH9, ERBB4, VGL…	23086, 4052, 1950, 8482, 79094, 5578, 4628, 3037, 23413, 2012, 81606, 255743, 54852, 3690, 4618, 6781, 118460, 2140, 56704, 4288, 6445, 7422, 983, 1303, 6887, 374, 10512, 219699, 25819, 1116, 10365, 3728, 1718, 4205, 4633, 26227, 2192, 54507, 1847, 56944, 3624, 3156, 4625, 2889, 165904, 80303, 2194, 65059, 8470, 10458, 4324, 84879, 1717, 4311, 1839, 93145, 4627, 2066, 245806, 182, 10733, 2182, 87…
system development	GO:0048731	4.03194e-10	n/a	81	43.6716	4540	EXPH5, LTBP1, EGF, SEMA7A, CHAC1, PRKCA, MYH10, HAS2, NCS1, LBH, NPNT, ITGB3, MYF6, STC1, EXOSC6, JPH1, MKI67, SGCG, VEGFA, CDK1, COL12A1, TAL2, AREG, SEMA3C, UNC5B, CHI3L1, KLF2, JUP, DHCR24, MEF2A, MYL2, PHGDH, INHBA, HMGCR, MYH7, RAPGEF1, XIRP1, EFHD1, FASN, RAPH1, SORBS2, BAIAP2, MFSD2A, DHCR7, MME, HBEGF, MYH9, ERBB4, VGLL2, JAG1, PLK4, ACSL4, SERPINH1, GAB2, BTG2, CMKLR1, AKAP13, JAM3, EIF4…	23086, 4052, 1950, 8482, 79094, 5578, 4628, 3037, 23413, 81606, 255743, 3690, 4618, 6781, 118460, 56704, 4288, 6445, 7422, 983, 1303, 6887, 374, 10512, 219699, 1116, 10365, 3728, 1718, 4205, 4633, 26227, 3624, 3156, 4625, 2889, 165904, 80303, 2194, 65059, 8470, 10458, 84879, 1717, 4311, 1839, 4627, 2066, 245806, 182, 10733, 2182, 871, 9846, 7832, 1240, 11214, 83700, 1978, 3084, 10468, 23462, 5451…
single-organism developmental process	GO:0044767	1.0869e-09	n/a	95	56.9365	5919	EXPH5, LTBP1, EGF, SEMA7A, CHAC1, PRKCA, MYH10, HAS2, NCS1, EMP1, LBH, NPNT, PAQR5, ITGB3, MYF6, STC1, EXOSC6, EYA3, JPH1, MKI67, SGCG, VEGFA, CDK1, COL12A1, TAL2, AREG, ARL4A, SEMA3C, UNC5B, NOCT, CHI3L1, KLF2, JUP, DHCR24, MEF2A, MYL2, PHGDH, FBLN1, ADAMTSL4, DUSP5, OLFML3, INHBA, HMGCR, MYH7, RAPGEF1, XIRP1, EFHD1, FASN, RAPH1, SORBS2, BAIAP2, MMP15, MFSD2A, DHCR7, MME, HBEGF, OLFM2, MYH9, ERB…	23086, 4052, 1950, 8482, 79094, 5578, 4628, 3037, 23413, 2012, 81606, 255743, 54852, 3690, 4618, 6781, 118460, 2140, 56704, 4288, 6445, 7422, 983, 1303, 6887, 374, 10124, 10512, 219699, 25819, 1116, 10365, 3728, 1718, 4205, 4633, 26227, 2192, 54507, 1847, 56944, 3624, 3156, 4625, 2889, 165904, 80303, 2194, 65059, 8470, 10458, 4324, 84879, 1717, 4311, 1839, 93145, 4627, 2066, 245806, 182, 10733, 2…
animal organ development	GO:0048513	1.1511e-09	n/a	65	31.5801	3283	EXPH5, LTBP1, EGF, SEMA7A, PRKCA, MYH10, HAS2, LBH, NPNT, MYF6, STC1, JPH1, MKI67, SGCG, VEGFA, CDK1, TAL2, AREG, SEMA3C, CHI3L1, KLF2, JUP, DHCR24, MEF2A, MYL2, PHGDH, INHBA, HMGCR, MYH7, XIRP1, FASN, SORBS2, BAIAP2, MFSD2A, DHCR7, MME, HBEGF, MYH9, ERBB4, VGLL2, JAG1, PLK4, SERPINH1, GAB2, BTG2, AKAP13, JAM3, EIF4EBP1, NRG1, FST, HEY1, PCDH18, INSIG2, TGFB2, ITGB8, ACTA2, ZFP36L2, MYL3, VEGFC, …	23086, 4052, 1950, 8482, 5578, 4628, 3037, 81606, 255743, 4618, 6781, 56704, 4288, 6445, 7422, 983, 6887, 374, 10512, 1116, 10365, 3728, 1718, 4205, 4633, 26227, 3624, 3156, 4625, 165904, 2194, 8470, 10458, 84879, 1717, 4311, 1839, 4627, 2066, 245806, 182, 10733, 871, 9846, 7832, 11214, 83700, 1978, 3084, 10468, 23462, 54510, 51141, 7042, 3696, 59, 678, 4634, 7424, 9645, 3676, 1397, 81930, 4693, …
muscle structure development	GO:0061061	1.33972e-09	n/a	25	5.9832	622	MYH10, NPNT, MYF6, JPH1, SGCG, VEGFA, CDK1, MEF2A, MYL2, HMGCR, MYH7, SORBS2, HBEGF, OLFM2, MYH9, ERBB4, VGLL2, JAG1, BTG2, AKAP13, NRG1, HEY1, TGFB2, MYL3, MYOM2	4628, 255743, 4618, 56704, 6445, 7422, 983, 4205, 4633, 3156, 4625, 8470, 1839, 93145, 4627, 2066, 245806, 182, 7832, 11214, 3084, 23462, 7042, 4634, 9172
striated muscle tissue development	GO:0014706	1.91582e-09	n/a	19	3.46294	360	MYH10, MYF6, SGCG, VEGFA, CDK1, SEMA3C, MEF2A, MYL2, HMGCR, MYH7, SORBS2, ERBB4, VGLL2, BTG2, AKAP13, NRG1, TGFB2, MYL3, MYOM2	4628, 4618, 6445, 7422, 983, 10512, 4205, 4633, 3156, 4625, 8470, 2066, 245806, 7832, 11214, 3084, 7042, 4634, 9172
developmental process	GO:0032502	2.65044e-09	n/a	95	57.8023	6009	EXPH5, LTBP1, EGF, SEMA7A, CHAC1, PRKCA, MYH10, HAS2, NCS1, EMP1, LBH, NPNT, PAQR5, ITGB3, MYF6, STC1, EXOSC6, EYA3, JPH1, MKI67, SGCG, VEGFA, CDK1, COL12A1, TAL2, AREG, ARL4A, SEMA3C, UNC5B, NOCT, CHI3L1, KLF2, JUP, DHCR24, MEF2A, MYL2, PHGDH, FBLN1, ADAMTSL4, DUSP5, OLFML3, INHBA, HMGCR, MYH7, RAPGEF1, XIRP1, EFHD1, FASN, RAPH1, SORBS2, BAIAP2, MMP15, MFSD2A, DHCR7, MME, HBEGF, OLFM2, MYH9, ERB…	23086, 4052, 1950, 8482, 79094, 5578, 4628, 3037, 23413, 2012, 81606, 255743, 54852, 3690, 4618, 6781, 118460, 2140, 56704, 4288, 6445, 7422, 983, 1303, 6887, 374, 10124, 10512, 219699, 25819, 1116, 10365, 3728, 1718, 4205, 4633, 26227, 2192, 54507, 1847, 56944, 3624, 3156, 4625, 2889, 165904, 80303, 2194, 65059, 8470, 10458, 4324, 84879, 1717, 4311, 1839, 93145, 4627, 2066, 245806, 182, 10733, 2…
muscle tissue development	GO:0060537	4.09253e-09	n/a	19	3.62647	377	MYH10, MYF6, SGCG, VEGFA, CDK1, SEMA3C, MEF2A, MYL2, HMGCR, MYH7, SORBS2, ERBB4, VGLL2, BTG2, AKAP13, NRG1, TGFB2, MYL3, MYOM2	4628, 4618, 6445, 7422, 983, 10512, 4205, 4633, 3156, 4625, 8470, 2066, 245806, 7832, 11214, 3084, 7042, 4634, 9172
cell development	GO:0048468	5.76833e-09	n/a	46	18.9019	1965	EXPH5, SEMA7A, PRKCA, MYH10, HAS2, NCS1, PAQR5, ITGB3, MYF6, STC1, SGCG, VEGFA, CDK1, AREG, SEMA3C, UNC5B, KLF2, MEF2A, MYL2, PHGDH, FBLN1, ADAMTSL4, INHBA, RAPGEF1, EFHD1, RAPH1, SORBS2, BAIAP2, MFSD2A, MYH9, ERBB4, JAG1, ACSL4, SERPINH1, GAB2, BTG2, AKAP13, JAM3, NRG1, PRDM8, TGFB2, ACTA2, SGK1, VEGFC, ITGA4, MYOM2	23086, 8482, 5578, 4628, 3037, 23413, 54852, 3690, 4618, 6781, 6445, 7422, 983, 374, 10512, 219699, 10365, 4205, 4633, 26227, 2192, 54507, 3624, 2889, 80303, 65059, 8470, 10458, 84879, 4627, 2066, 182, 2182, 871, 9846, 7832, 11214, 83700, 3084, 56978, 7042, 59, 6446, 7424, 3676, 9172
vasculature development	GO:0001944	1.67913e-08	n/a	24	6.28139	653	LTBP1, EGF, PRKCA, MYH10, HAS2, ITGB3, VEGFA, SEMA3C, UNC5B, CHI3L1, RAPGEF1, DHCR7, MYH9, JAG1, JAM3, HEY1, SEMA3E, TGFB2, ITGB8, ACTA2, VEGFC, NR4A1, ITGA5, NDP	4052, 1950, 5578, 4628, 3037, 3690, 7422, 10512, 219699, 1116, 2889, 1717, 4627, 182, 83700, 23462, 9723, 7042, 3696, 59, 7424, 3164, 3678, 4693
cardiovascular system development	GO:0072358	2.18008e-08	n/a	24	6.36797	662	LTBP1, EGF, PRKCA, MYH10, HAS2, ITGB3, VEGFA, SEMA3C, UNC5B, CHI3L1, RAPGEF1, DHCR7, MYH9, JAG1, JAM3, HEY1, SEMA3E, TGFB2, ITGB8, ACTA2, VEGFC, NR4A1, ITGA5, NDP	4052, 1950, 5578, 4628, 3037, 3690, 7422, 10512, 219699, 1116, 2889, 1717, 4627, 182, 83700, 23462, 9723, 7042, 3696, 59, 7424, 3164, 3678, 4693
multicellular organismal process	GO:0032501	3.19515e-08	n/a	105	70.0188	7279	EXPH5, LTBP1, EGF, SEMA7A, LIPG, ITPR2, CHAC1, PRKCA, MYH10, HAS2, NCS1, EMP1, LBH, NPNT, PAQR5, ITGB3, MYF6, SLC24A2, STC1, EXOSC6, EYA3, JPH1, MKI67, SGCG, VEGFA, CDK1, COL12A1, TAL2, TRAM2, AREG, CAVIN3, SEMA3C, UNC5B, NOCT, CHI3L1, RGS16, KLF2, JUP, DHCR24, MEF2A, MYL2, PHGDH, FBLN1, DUSP5, OLFML3, ABCA4, INHBA, P2RY2, HMGCR, MYH7, RAPGEF1, XIRP1, OXR1, EFHD1, FASN, RAPH1, SORBS2, CNN1, BAIAP…	23086, 4052, 1950, 8482, 9388, 3709, 79094, 5578, 4628, 3037, 23413, 2012, 81606, 255743, 54852, 3690, 4618, 25769, 6781, 118460, 2140, 56704, 4288, 6445, 7422, 983, 1303, 6887, 9697, 374, 112464, 10512, 219699, 25819, 1116, 6004, 10365, 3728, 1718, 4205, 4633, 26227, 2192, 1847, 56944, 24, 3624, 5029, 3156, 4625, 2889, 165904, 55074, 80303, 2194, 65059, 8470, 1264, 10458, 4324, 84879, 1717, 4311…
blood vessel development	GO:0001568	3.3646e-08	n/a	23	6.01205	625	LTBP1, EGF, PRKCA, MYH10, HAS2, ITGB3, VEGFA, SEMA3C, UNC5B, CHI3L1, RAPGEF1, DHCR7, MYH9, JAG1, JAM3, HEY1, SEMA3E, TGFB2, ITGB8, ACTA2, VEGFC, NR4A1, ITGA5	4052, 1950, 5578, 4628, 3037, 3690, 7422, 10512, 219699, 1116, 2889, 1717, 4627, 182, 83700, 23462, 9723, 7042, 3696, 59, 7424, 3164, 3678
cardiac muscle tissue development	GO:0048738	9.394e-08	n/a	13	1.97195	205	MYH10, SGCG, VEGFA, CDK1, MEF2A, MYL2, MYH7, SORBS2, ERBB4, AKAP13, NRG1, TGFB2, MYL3	4628, 6445, 7422, 983, 4205, 4633, 4625, 8470, 2066, 11214, 3084, 7042, 4634
cell differentiation	GO:0030154	1.1508e-07	n/a	68	37.8134	3931	EXPH5, SEMA7A, CHAC1, PRKCA, MYH10, HAS2, NCS1, LBH, NPNT, PAQR5, ITGB3, MYF6, STC1, EYA3, SGCG, VEGFA, CDK1, COL12A1, AREG, ARL4A, SEMA3C, UNC5B, NOCT, KLF2, JUP, MEF2A, MYL2, PHGDH, FBLN1, ADAMTSL4, INHBA, HMGCR, RAPGEF1, EFHD1, FASN, RAPH1, SORBS2, BAIAP2, MMP15, MFSD2A, DHCR7, OLFM2, MYH9, ERBB4, JAG1, PLK4, ACSL4, SERPINH1, GAB2, BTG2, CMKLR1, AKAP13, FRK, JAM3, NRG1, FST, HEY1, PRDM8, SEMA3…	23086, 8482, 79094, 5578, 4628, 3037, 23413, 81606, 255743, 54852, 3690, 4618, 6781, 2140, 6445, 7422, 983, 1303, 374, 10124, 10512, 219699, 25819, 10365, 3728, 4205, 4633, 26227, 2192, 54507, 3624, 3156, 2889, 80303, 2194, 65059, 8470, 10458, 4324, 84879, 1717, 93145, 4627, 2066, 182, 10733, 2182, 871, 9846, 7832, 1240, 11214, 2444, 83700, 3084, 10468, 23462, 56978, 9723, 7042, 59, 6446, 678, 74…
embryo development	GO:0009790	1.30763e-07	n/a	28	9.22489	959	EGF, MYH10, ITGB3, MYF6, VEGFA, CDK1, COL12A1, SEMA3C, NOCT, KLF2, PHGDH, DUSP5, INHBA, MMP15, MYH9, ERBB4, PLK4, ACSL4, NRG1, HEY1, INSIG2, TGFB2, PPP2R3A, DUSP1, VEGFC, MICAL2, ITGA4, ITGA5	1950, 4628, 3690, 4618, 7422, 983, 1303, 10512, 25819, 10365, 26227, 1847, 3624, 4324, 4627, 2066, 10733, 2182, 3084, 23462, 51141, 7042, 5523, 1843, 7424, 9645, 3676, 3678
tissue morphogenesis	GO:0048729	1.44977e-07	n/a	22	6.00243	624	EGF, NPNT, ITGB3, MYF6, STC1, VEGFA, AREG, SEMA3C, MYL2, INHBA, MYH7, HBEGF, JAG1, NRG1, HEY1, SEMA3E, TGFB2, ACTA2, MYL3, VEGFC, MICAL2, ITGA5	1950, 255743, 3690, 4618, 6781, 7422, 374, 10512, 4633, 3624, 4625, 1839, 182, 3084, 23462, 9723, 7042, 59, 4634, 7424, 9645, 3678
heart development	GO:0007507	1.45401e-07	n/a	20	5.01165	521	LTBP1, MYH10, HAS2, SGCG, VEGFA, CDK1, SEMA3C, MEF2A, MYL2, MYH7, XIRP1, SORBS2, ERBB4, JAG1, AKAP13, NRG1, HEY1, TGFB2, MYL3, MICAL2	4052, 4628, 3037, 6445, 7422, 983, 10512, 4205, 4633, 4625, 165904, 8470, 2066, 182, 11214, 3084, 23462, 7042, 4634, 9645
anatomical structure morphogenesis	GO:0009653	1.48699e-07	n/a	50	23.9232	2487	EGF, SEMA7A, PRKCA, MYH10, HAS2, NPNT, ITGB3, MYF6, STC1, EYA3, VEGFA, COL12A1, AREG, SEMA3C, UNC5B, CHI3L1, KLF2, MEF2A, MYL2, FBLN1, DUSP5, INHBA, MYH7, RAPH1, BAIAP2, MMP15, HBEGF, MYH9, ERBB4, JAG1, SERPINH1, GAB2, AKAP13, JAM3, NRG1, HEY1, INSIG2, SEMA3E, TGFB2, ACTA2, SGK1, DUSP1, MYL3, VEGFC, MICAL2, ITGA4, NR4A1, ITGA5, NDP, MYOM2	1950, 8482, 5578, 4628, 3037, 255743, 3690, 4618, 6781, 2140, 7422, 1303, 374, 10512, 219699, 1116, 10365, 4205, 4633, 2192, 1847, 3624, 4625, 65059, 10458, 4324, 1839, 4627, 2066, 182, 871, 9846, 11214, 83700, 3084, 23462, 51141, 9723, 7042, 59, 6446, 1843, 4634, 7424, 9645, 3676, 3164, 3678, 4693, 9172
cellular developmental process	GO:0048869	2.65912e-07	n/a	69	39.4487	4101	EXPH5, SEMA7A, CHAC1, PRKCA, MYH10, HAS2, NCS1, LBH, NPNT, PAQR5, ITGB3, MYF6, STC1, EYA3, SGCG, VEGFA, CDK1, COL12A1, AREG, ARL4A, SEMA3C, UNC5B, NOCT, KLF2, JUP, MEF2A, MYL2, PHGDH, FBLN1, ADAMTSL4, INHBA, HMGCR, RAPGEF1, EFHD1, FASN, RAPH1, SORBS2, BAIAP2, MMP15, MFSD2A, DHCR7, MME, OLFM2, MYH9, ERBB4, JAG1, PLK4, ACSL4, SERPINH1, GAB2, BTG2, CMKLR1, AKAP13, FRK, JAM3, NRG1, FST, HEY1, PRDM8, …	23086, 8482, 79094, 5578, 4628, 3037, 23413, 81606, 255743, 54852, 3690, 4618, 6781, 2140, 6445, 7422, 983, 1303, 374, 10124, 10512, 219699, 25819, 10365, 3728, 4205, 4633, 26227, 2192, 54507, 3624, 3156, 2889, 80303, 2194, 65059, 8470, 10458, 4324, 84879, 1717, 4311, 93145, 4627, 2066, 182, 10733, 2182, 871, 9846, 7832, 1240, 11214, 2444, 83700, 3084, 10468, 23462, 56978, 9723, 7042, 59, 6446, 6…
muscle cell differentiation	GO:0042692	3.61546e-07	n/a	17	3.87657	403	MYH10, NPNT, MYF6, SGCG, VEGFA, CDK1, MEF2A, MYL2, HMGCR, SORBS2, OLFM2, MYH9, JAG1, AKAP13, NRG1, HEY1, MYOM2	4628, 255743, 4618, 6445, 7422, 983, 4205, 4633, 3156, 8470, 93145, 4627, 182, 11214, 3084, 23462, 9172
MAPK cascade	GO:0000165	3.62695e-07	n/a	26	8.53231	887	GRIK2, EGF, SEMA7A, PRKCA, DUSP14, NPNT, VEGFA, CDK1, CAVIN3, CHI3L1, MEF2A, FBLN1, DUSP5, INHBA, HMGCR, RAPGEF1, RGS4, HBEGF, RASGRP3, ERBB4, AKAP13, NRG1, TGFB2, TPD52L1, ZFP36L2, DUSP1	2898, 1950, 8482, 5578, 11072, 255743, 7422, 983, 112464, 1116, 4205, 2192, 1847, 3624, 3156, 2889, 5999, 1839, 25780, 2066, 11214, 3084, 7042, 7164, 678, 1843
anatomical structure formation involved in morphogenesis	GO:0048646	4.16207e-07	n/a	28	9.76357	1015	EGF, PRKCA, MYH10, ITGB3, MYF6, VEGFA, COL12A1, SEMA3C, UNC5B, CHI3L1, MEF2A, MYL2, DUSP5, INHBA, MMP15, MYH9, JAG1, AKAP13, JAM3, HEY1, SEMA3E, TGFB2, DUSP1, VEGFC, ITGA4, NR4A1, ITGA5, MYOM2	1950, 5578, 4628, 3690, 4618, 7422, 1303, 10512, 219699, 1116, 4205, 4633, 1847, 3624, 4324, 4627, 182, 11214, 83700, 23462, 9723, 7042, 1843, 7424, 3676, 3164, 3678, 9172
cardiac ventricle morphogenesis	GO:0003208	4.8926e-07	n/a	8	0.702208	73	SEMA3C, MYL2, MYH7, JAG1, NRG1, HEY1, TGFB2, MYL3	10512, 4633, 4625, 182, 3084, 23462, 7042, 4634
signal transduction by protein phosphorylation	GO:0023014	6.82876e-07	n/a	26	8.82088	917	GRIK2, EGF, SEMA7A, PRKCA, DUSP14, NPNT, VEGFA, CDK1, CAVIN3, CHI3L1, MEF2A, FBLN1, DUSP5, INHBA, HMGCR, RAPGEF1, RGS4, HBEGF, RASGRP3, ERBB4, AKAP13, NRG1, TGFB2, TPD52L1, ZFP36L2, DUSP1	2898, 1950, 8482, 5578, 11072, 255743, 7422, 983, 112464, 1116, 4205, 2192, 1847, 3624, 3156, 2889, 5999, 1839, 25780, 2066, 11214, 3084, 7042, 7164, 678, 1843
muscle organ development	GO:0007517	7.24745e-07	n/a	16	3.61685	376	MYF6, JPH1, SGCG, CDK1, MEF2A, MYL2, HMGCR, MYH7, HBEGF, ERBB4, VGLL2, BTG2, NRG1, TGFB2, MYL3, MYOM2	4618, 56704, 6445, 983, 4205, 4633, 3156, 4625, 1839, 2066, 245806, 7832, 3084, 7042, 4634, 9172
endoderm formation	GO:0001706	8.12915e-07	n/a	7	0.519441	54	COL12A1, DUSP5, INHBA, MMP15, DUSP1, ITGA4, ITGA5	1303, 1847, 3624, 4324, 1843, 3676, 3678
regulation of MAPK cascade	GO:0043408	9.44508e-07	n/a	22	6.70464	697	GRIK2, EGF, SEMA7A, PRKCA, DUSP14, NPNT, VEGFA, CDK1, CAVIN3, CHI3L1, FBLN1, DUSP5, INHBA, HMGCR, RAPGEF1, RGS4, ERBB4, AKAP13, NRG1, TGFB2, TPD52L1, DUSP1	2898, 1950, 8482, 5578, 11072, 255743, 7422, 983, 112464, 1116, 2192, 1847, 3624, 3156, 2889, 5999, 2066, 11214, 3084, 7042, 7164, 1843
cardiocyte differentiation	GO:0035051	1.23037e-06	n/a	10	1.37556	143	MYH10, VEGFA, CDK1, MEF2A, MYL2, SORBS2, JAG1, AKAP13, NRG1, TGFB2	4628, 7422, 983, 4205, 4633, 8470, 182, 11214, 3084, 7042
cardiac ventricle development	GO:0003231	2.22152e-06	n/a	9	1.14469	119	LTBP1, SEMA3C, MYL2, MYH7, JAG1, NRG1, HEY1, TGFB2, MYL3	4052, 10512, 4633, 4625, 182, 3084, 23462, 7042, 4634
epithelium development	GO:0060429	2.31711e-06	n/a	30	11.9183	1239	EXPH5, EGF, LBH, NPNT, MYF6, STC1, VEGFA, CDK1, AREG, SEMA3C, KLF2, JUP, PHGDH, ADAMTSL4, INHBA, RAPGEF1, HBEGF, ERBB4, JAG1, PLK4, NRG1, FST, HEY1, SEMA3E, TGFB2, PPP2R3A, ACTA2, VEGFC, MICAL2, ITGA5	23086, 1950, 81606, 255743, 4618, 6781, 7422, 983, 374, 10512, 10365, 3728, 26227, 54507, 3624, 2889, 1839, 2066, 182, 10733, 3084, 10468, 23462, 9723, 7042, 5523, 59, 7424, 9645, 3678
cardiac chamber development	GO:0003205	2.71238e-06	n/a	10	1.50061	156	LTBP1, MYH10, SEMA3C, MYL2, MYH7, JAG1, NRG1, HEY1, TGFB2, MYL3	4052, 4628, 10512, 4633, 4625, 182, 3084, 23462, 7042, 4634
cholesterol biosynthetic process	GO:0006695	3.59495e-06	n/a	7	0.644492	67	DHCR24, HMGCR, ELOVL6, FASN, SQLE, DHCR7, INSIG2	1718, 3156, 79071, 2194, 6713, 1717, 51141
extracellular matrix organization	GO:0030198	3.96189e-06	n/a	14	3.18398	331	HAS2, NPNT, ITGB3, COL12A1, FBLN1, ADAMTSL4, MMP15, SERPINH1, JAM3, NID2, TGFB2, ITGB8, ITGA4, ITGA5	3037, 255743, 3690, 1303, 2192, 54507, 4324, 871, 83700, 22795, 7042, 3696, 3676, 3678
secondary alcohol biosynthetic process	GO:1902653	3.97533e-06	n/a	7	0.654111	68	DHCR24, HMGCR, ELOVL6, FASN, SQLE, DHCR7, INSIG2	1718, 3156, 79071, 2194, 6713, 1717, 51141
extracellular structure organization	GO:0043062	4.10216e-06	n/a	14	3.1936	332	HAS2, NPNT, ITGB3, COL12A1, FBLN1, ADAMTSL4, MMP15, SERPINH1, JAM3, NID2, TGFB2, ITGB8, ITGA4, ITGA5	3037, 255743, 3690, 1303, 2192, 54507, 4324, 871, 83700, 22795, 7042, 3696, 3676, 3678
sterol biosynthetic process	GO:0016126	5.84912e-06	n/a	7	0.692589	72	DHCR24, HMGCR, ELOVL6, FASN, SQLE, DHCR7, INSIG2	1718, 3156, 79071, 2194, 6713, 1717, 51141
muscle cell development	GO:0055001	6.49155e-06	n/a	10	1.65452	172	MYH10, MYF6, SGCG, VEGFA, CDK1, MEF2A, MYL2, SORBS2, AKAP13, MYOM2	4628, 4618, 6445, 7422, 983, 4205, 4633, 8470, 11214, 9172
endoderm development	GO:0007492	9.17169e-06	n/a	7	0.740685	77	COL12A1, DUSP5, INHBA, MMP15, DUSP1, ITGA4, ITGA5	1303, 1847, 3624, 4324, 1843, 3676, 3678
cardiac cell development	GO:0055006	9.17169e-06	n/a	7	0.740685	77	MYH10, VEGFA, CDK1, MEF2A, MYL2, SORBS2, JAG1	4628, 7422, 983, 4205, 4633, 8470, 182
actin filament-based process	GO:0030029	9.58073e-06	n/a	20	6.57959	684	MYH10, STC1, DSTN, CAVIN3, JUP, MEF2A, MYL2, MYH7, XIRP1, SORBS2, CNN1, BAIAP2, MYH9, MYH2, AKAP13, JAM3, SEMA3E, MYL3, MICAL2, MYOM2	4628, 6781, 11034, 112464, 3728, 4205, 4633, 4625, 165904, 8470, 1264, 10458, 4627, 4620, 11214, 83700, 9723, 4634, 9645, 9172
circulatory system process	GO:0003013	1.15844e-05	n/a	17	5.01165	521	ITPR2, STC1, SGCG, JUP, MEF2A, MYL2, P2RY2, HMGCR, MYH7, MME, HBEGF, AKAP13, TGFB2, ACTA2, SGK1, MYL3, VEGFC	3709, 6781, 6445, 3728, 4205, 4633, 5029, 3156, 4625, 4311, 1839, 11214, 7042, 59, 6446, 4634, 7424
regulation of steroid biosynthetic process	GO:0050810	1.28415e-05	n/a	7	0.779162	81	HMGCR, ELOVL6, FASN, SQLE, DHCR7, STARD4, INSIG2	3156, 79071, 2194, 6713, 1717, 134429, 51141
cardiac muscle cell differentiation	GO:0055007	1.52969e-05	n/a	8	1.10622	115	MYH10, VEGFA, CDK1, MEF2A, MYL2, SORBS2, AKAP13, NRG1	4628, 7422, 983, 4205, 4633, 8470, 11214, 3084
heart morphogenesis	GO:0003007	1.8181e-05	n/a	11	2.27015	236	HAS2, VEGFA, SEMA3C, MYL2, MYH7, JAG1, NRG1, HEY1, TGFB2, MYL3, MICAL2	3037, 7422, 10512, 4633, 4625, 182, 3084, 23462, 7042, 4634, 9645
ERK1 and ERK2 cascade	GO:0070371	1.86954e-05	n/a	12	2.71264	282	EGF, SEMA7A, PRKCA, NPNT, CAVIN3, CHI3L1, FBLN1, HMGCR, RAPGEF1, ERBB4, ZFP36L2, DUSP1	1950, 8482, 5578, 255743, 112464, 1116, 2192, 3156, 2889, 2066, 678, 1843
cardiac chamber morphogenesis	GO:0003206	2.08655e-05	n/a	8	1.15431	120	SEMA3C, MYL2, MYH7, JAG1, NRG1, HEY1, TGFB2, MYL3	10512, 4633, 4625, 182, 3084, 23462, 7042, 4634
striated muscle cell development	GO:0055002	2.12798e-05	n/a	9	1.51023	157	MYH10, MYF6, VEGFA, CDK1, MEF2A, MYL2, SORBS2, AKAP13, MYOM2	4628, 4618, 7422, 983, 4205, 4633, 8470, 11214, 9172
negative chemotaxis	GO:0050919	2.29636e-05	n/a	5	0.346294	36	SEMA7A, ITGB3, SEMA3C, NRG1, SEMA3E	8482, 3690, 10512, 3084, 9723
positive regulation of MAPK cascade	GO:0043410	2.32278e-05	n/a	16	4.75193	494	EGF, SEMA7A, PRKCA, NPNT, VEGFA, CDK1, CAVIN3, CHI3L1, DUSP5, HMGCR, RAPGEF1, ERBB4, AKAP13, NRG1, TGFB2, TPD52L1	1950, 8482, 5578, 255743, 7422, 983, 112464, 1116, 1847, 3156, 2889, 2066, 11214, 3084, 7042, 7164
ameboidal-type cell migration	GO:0001667	2.42555e-05	n/a	13	3.25132	338	PRKCA, HAS2, ITGB3, STC1, VEGFA, SEMA3C, HBEGF, MYH9, ERBB4, TGFB2, VEGFC, ITGA4, NR4A1	5578, 3037, 3690, 6781, 7422, 10512, 1839, 4627, 2066, 7042, 7424, 3676, 3164
formation of primary germ layer	GO:0001704	2.64662e-05	n/a	8	1.19279	124	ITGB3, COL12A1, DUSP5, INHBA, MMP15, DUSP1, ITGA4, ITGA5	3690, 1303, 1847, 3624, 4324, 1843, 3676, 3678
mammary gland lobule development	GO:0061377	2.85934e-05	n/a	4	0.182766	19	EGF, VEGFA, AREG, ERBB4	1950, 7422, 374, 2066
mammary gland alveolus development	GO:0060749	2.85934e-05	n/a	4	0.182766	19	EGF, VEGFA, AREG, ERBB4	1950, 7422, 374, 2066
angiogenesis	GO:0001525	3.19859e-05	n/a	15	4.34792	452	EGF, PRKCA, ITGB3, VEGFA, UNC5B, CHI3L1, MYH9, JAG1, JAM3, HEY1, SEMA3E, TGFB2, VEGFC, NR4A1, ITGA5	1950, 5578, 3690, 7422, 219699, 1116, 4627, 182, 83700, 23462, 9723, 7042, 7424, 3164, 3678
regulation of protein phosphorylation	GO:0001932	3.26309e-05	n/a	29	12.9572	1347	GRIK2, EGF, SEMA7A, PRKCA, DUSP14, NPNT, ITGB3, GPRC5A, VEGFA, CDK1, AREG, CAVIN3, CHI3L1, FBLN1, DUSP5, INHBA, HMGCR, RAPGEF1, RGS4, HBEGF, ERBB4, AKAP13, NRG1, TGFB2, TPD52L1, DUSP1, VEGFC, ITGA5, CDKN3	2898, 1950, 8482, 5578, 11072, 255743, 3690, 9052, 7422, 983, 374, 112464, 1116, 2192, 1847, 3624, 3156, 2889, 5999, 1839, 2066, 11214, 3084, 7042, 7164, 1843, 7424, 3678, 1033
integrin-mediated signaling pathway	GO:0007229	3.40485e-05	n/a	7	0.904213	94	SEMA7A, ITGB3, FBLN1, MYH9, ITGB8, ITGA4, ITGA5	8482, 3690, 2192, 4627, 3696, 3676, 3678
ERBB2 signaling pathway	GO:0038128	3.42629e-05	n/a	5	0.375152	39	EGF, PRKCA, HBEGF, ERBB4, NRG1	1950, 5578, 1839, 2066, 3084
intracellular signal transduction	GO:0035556	3.43013e-05	n/a	46	25.5969	2661	GRIK2, EGF, SEMA7A, ITPR2, CHAC1, PRKCA, DUSP14, NCS1, ARHGEF37, NPNT, JPH1, VEGFA, CDK1, ARL4A, NSMCE1, CAVIN3, UNC5B, CHI3L1, TAF13, DHCR24, MEF2A, FBLN1, DUSP5, INPP5A, AKAP11, INHBA, HMGCR, RAPGEF1, RGS4, HBEGF, RASGRP3, TSPYL5, ERBB4, GAB2, BTG2, CMKLR1, AKAP13, EIF4EBP1, NRG1, RCAN2, TGFB2, TPD52L1, SGK1, ZFP36L2, DUSP1, ARHGAP23	2898, 1950, 8482, 3709, 79094, 5578, 11072, 23413, 389337, 255743, 56704, 7422, 983, 10124, 197370, 112464, 219699, 1116, 6884, 1718, 4205, 2192, 1847, 3632, 11215, 3624, 3156, 2889, 5999, 1839, 25780, 85453, 2066, 9846, 7832, 1240, 11214, 1978, 3084, 10231, 7042, 7164, 6446, 678, 1843, 57636
positive regulation of peptidyl-tyrosine phosphorylation	GO:0050731	3.63376e-05	n/a	9	1.61604	168	EGF, ITGB3, VEGFA, AREG, HBEGF, ERBB4, NRG1, VEGFC, ITGA5	1950, 3690, 7422, 374, 1839, 2066, 3084, 7424, 3678
tissue migration	GO:0090130	3.70892e-05	n/a	11	2.45292	255	PRKCA, HAS2, ITGB3, STC1, VEGFA, HBEGF, MYH9, TGFB2, ACTA2, VEGFC, NR4A1	5578, 3037, 3690, 6781, 7422, 1839, 4627, 7042, 59, 7424, 3164
blood circulation	GO:0008015	3.92745e-05	n/a	16	4.96355	516	ITPR2, STC1, SGCG, JUP, MEF2A, MYL2, P2RY2, HMGCR, MYH7, MME, HBEGF, TGFB2, ACTA2, SGK1, MYL3, VEGFC	3709, 6781, 6445, 3728, 4205, 4633, 5029, 3156, 4625, 4311, 1839, 7042, 59, 6446, 4634, 7424
protein phosphorylation	GO:0006468	4.70123e-05	n/a	36	18.2382	1896	GRIK2, EGF, SEMA7A, PRKCA, DUSP14, NPNT, ITGB3, GPRC5A, VEGFA, CDK1, AREG, CAVIN3, CHI3L1, MEF2A, FBLN1, DUSP5, INHBA, HMGCR, RAPGEF1, CDK18, RGS4, HBEGF, RASGRP3, ERBB4, PLK4, AKAP13, FRK, NRG1, TGFB2, TPD52L1, SGK1, ZFP36L2, DUSP1, VEGFC, ITGA5, CDKN3	2898, 1950, 8482, 5578, 11072, 255743, 3690, 9052, 7422, 983, 374, 112464, 1116, 4205, 2192, 1847, 3624, 3156, 2889, 5129, 5999, 1839, 25780, 2066, 10733, 11214, 2444, 3084, 7042, 7164, 6446, 678, 1843, 7424, 3678, 1033
system process	GO:0003008	4.84796e-05	n/a	38	19.758	2054	ITPR2, PRKCA, MYH10, HAS2, NPNT, SLC24A2, STC1, EYA3, SGCG, RGS16, JUP, MEF2A, MYL2, ABCA4, INHBA, P2RY2, HMGCR, MYH7, SORBS2, CNN1, MME, HBEGF, OLFM2, MYH2, BTG2, AKAP13, JAM3, NRG1, SORCS3, TGFB2, SLC1A4, ACTA2, SGK1, MYL3, VEGFC, ITGA5, NDP, MYOM2	3709, 5578, 4628, 3037, 255743, 25769, 6781, 2140, 6445, 6004, 3728, 4205, 4633, 24, 3624, 5029, 3156, 4625, 8470, 1264, 4311, 1839, 93145, 4620, 7832, 11214, 83700, 3084, 22986, 7042, 6509, 59, 6446, 4634, 7424, 3678, 4693, 9172
actin filament-based movement	GO:0030048	4.87002e-05	n/a	8	1.2986	135	MYH10, STC1, JUP, MYL2, MYH7, MYH9, MYH2, MYL3	4628, 6781, 3728, 4633, 4625, 4627, 4620, 4634
cellular component morphogenesis	GO:0032989	4.87809e-05	n/a	24	9.88862	1028	SEMA7A, PRKCA, MYH10, HAS2, ITGB3, STC1, VEGFA, SEMA3C, UNC5B, KLF2, MEF2A, MYL2, FBLN1, RAPH1, BAIAP2, MYH9, GAB2, AKAP13, NRG1, SEMA3E, TGFB2, SGK1, ITGA4, MYOM2	8482, 5578, 4628, 3037, 3690, 6781, 7422, 10512, 219699, 10365, 4205, 4633, 2192, 65059, 10458, 4627, 9846, 11214, 3084, 9723, 7042, 6446, 3676, 9172
regulation of cholesterol biosynthetic process	GO:0045540	4.94569e-05	n/a	5	0.40401	42	HMGCR, ELOVL6, FASN, SQLE, DHCR7	3156, 79071, 2194, 6713, 1717
regulation of system process	GO:0044057	5.04898e-05	n/a	16	5.06936	527	ITPR2, PRKCA, NPNT, STC1, JUP, MEF2A, MYL2, INHBA, MYH7, CNN1, HBEGF, AKAP13, NRG1, TGFB2, SGK1, MYL3	3709, 5578, 255743, 6781, 3728, 4205, 4633, 3624, 4625, 1264, 1839, 11214, 3084, 7042, 6446, 4634
cell-substrate adhesion	GO:0031589	5.50807e-05	n/a	12	3.03007	315	HAS2, NPNT, ITGB3, VEGFA, FBLN1, JAM3, NID2, SEMA3E, ITGB8, VEGFC, ITGA4, ITGA5	3037, 255743, 3690, 7422, 2192, 83700, 22795, 9723, 3696, 7424, 3676, 3678
cardiac muscle cell development	GO:0055013	6.18177e-05	n/a	6	0.682969	71	MYH10, VEGFA, CDK1, MEF2A, MYL2, SORBS2	4628, 7422, 983, 4205, 4633, 8470
blood vessel morphogenesis	GO:0048514	6.58658e-05	n/a	16	5.18479	539	EGF, PRKCA, HAS2, ITGB3, VEGFA, UNC5B, CHI3L1, MYH9, JAG1, JAM3, HEY1, SEMA3E, TGFB2, VEGFC, NR4A1, ITGA5	1950, 5578, 3037, 3690, 7422, 219699, 1116, 4627, 182, 83700, 23462, 9723, 7042, 7424, 3164, 3678
regulation of steroid metabolic process	GO:0019218	6.93065e-05	n/a	7	1.01002	105	HMGCR, ELOVL6, FASN, SQLE, DHCR7, STARD4, INSIG2	3156, 79071, 2194, 6713, 1717, 134429, 51141
endodermal cell differentiation	GO:0035987	6.93966e-05	n/a	5	0.432868	45	COL12A1, INHBA, MMP15, ITGA4, ITGA5	1303, 3624, 4324, 3676, 3678
response to wounding	GO:0009611	7.06114e-05	n/a	18	6.36797	662	ITPR2, PRKCA, MYH10, LBH, ITGB3, MYF6, CDK1, FBLN1, HMGCR, HBEGF, MYH9, ERBB4, MYH2, JAM3, NRG1, TGFB2, ZFP36L2, ITGA5	3709, 5578, 4628, 81606, 3690, 4618, 983, 2192, 3156, 1839, 4627, 2066, 4620, 83700, 3084, 7042, 678, 3678
striated muscle cell differentiation	GO:0051146	7.1002e-05	n/a	11	2.63568	274	MYH10, MYF6, VEGFA, CDK1, MEF2A, MYL2, SORBS2, MYH9, AKAP13, NRG1, MYOM2	4628, 4618, 7422, 983, 4205, 4633, 8470, 4627, 11214, 3084, 9172
heart process	GO:0003015	7.33536e-05	n/a	11	2.6453	275	ITPR2, STC1, SGCG, JUP, MEF2A, MYL2, MYH7, HBEGF, AKAP13, TGFB2, MYL3	3709, 6781, 6445, 3728, 4205, 4633, 4625, 1839, 11214, 7042, 4634
cell proliferation	GO:0008283	7.33704e-05	n/a	37	19.3829	2015	EGF, LIPG, PRKCA, MYH10, HAS2, EMP1, LBH, ITGB3, STC1, MKI67, VEGFA, CDK1, AREG, JUP, DHCR24, FBLN1, INHBA, HMGCR, RAPGEF1, CNN1, DHCR7, HBEGF, TSPYL5, ERBB4, JAG1, GAB2, BTG2, FRK, NRG1, TGFB2, SGK1, ZFP36L2, VEGFC, NR4A1, CRIP2, NDP, CDKN3	1950, 9388, 5578, 4628, 3037, 2012, 81606, 3690, 6781, 4288, 7422, 983, 374, 3728, 1718, 2192, 3624, 3156, 2889, 1264, 1717, 1839, 85453, 2066, 182, 9846, 7832, 2444, 3084, 7042, 6446, 678, 7424, 3164, 1397, 4693, 1033
regulation of muscle system process	GO:0090257	7.60744e-05	n/a	10	2.20282	229	PRKCA, NPNT, STC1, JUP, MEF2A, MYL2, MYH7, CNN1, AKAP13, MYL3	5578, 255743, 6781, 3728, 4205, 4633, 4625, 1264, 11214, 4634
regulation of peptidyl-tyrosine phosphorylation	GO:0050730	7.60744e-05	n/a	10	2.20282	229	EGF, ITGB3, GPRC5A, VEGFA, AREG, HBEGF, ERBB4, NRG1, VEGFC, ITGA5	1950, 3690, 9052, 7422, 374, 1839, 2066, 3084, 7424, 3678
positive regulation of protein phosphorylation	GO:0001934	7.91956e-05	n/a	22	8.89784	925	EGF, SEMA7A, PRKCA, NPNT, ITGB3, VEGFA, CDK1, AREG, CAVIN3, CHI3L1, DUSP5, INHBA, HMGCR, RAPGEF1, HBEGF, ERBB4, AKAP13, NRG1, TGFB2, TPD52L1, VEGFC, ITGA5	1950, 8482, 5578, 255743, 3690, 7422, 983, 374, 112464, 1116, 1847, 3624, 3156, 2889, 1839, 2066, 11214, 3084, 7042, 7164, 7424, 3678
ventricular cardiac muscle tissue morphogenesis	GO:0055010	8.58002e-05	n/a	5	0.452106	47	MYL2, MYH7, NRG1, TGFB2, MYL3	4633, 4625, 3084, 7042, 4634
muscle tissue morphogenesis	GO:0060415	9.75906e-05	n/a	6	0.740685	77	MYF6, MYL2, MYH7, NRG1, TGFB2, MYL3	4618, 4633, 4625, 3084, 7042, 4634
muscle system process	GO:0003012	0.000101885	n/a	14	4.27096	444	PRKCA, NPNT, STC1, JUP, MEF2A, MYL2, MYH7, SORBS2, CNN1, MYH2, AKAP13, ACTA2, MYL3, MYOM2	5578, 255743, 6781, 3728, 4205, 4633, 4625, 8470, 1264, 4620, 11214, 59, 4634, 9172
inactivation of MAPK activity	GO:0000188	0.000104641	n/a	4	0.250101	26	DUSP14, DUSP5, RGS4, DUSP1	11072, 1847, 5999, 1843
regulation of vascular endothelial growth factor receptor signaling pathway	GO:0030947	0.000104641	n/a	4	0.250101	26	ITGB3, VEGFA, VEGFC, ITGA5	3690, 7422, 7424, 3678
regulation of cell communication	GO:0010646	0.000106037	n/a	50	30.0506	3124	LTBP1, GRIK2, EGF, SEMA7A, ITPR2, CHAC1, PRKCA, DUSP14, LBH, ARHGEF37, NPNT, ITGB3, SLC24A2, GPRC5A, EYA3, JPH1, VEGFA, CDK1, SLC25A4, CAVIN3, UNC5B, CHI3L1, RGS16, TAF13, JUP, FBLN1, DUSP5, AKAP11, INHBA, HMGCR, RAPGEF1, BAIAP2, RGS4, HBEGF, TSPYL5, ERBB4, JAG1, CMKLR1, AKAP13, NRG1, RCAN2, FST, HEY1, SORCS3, TGFB2, TPD52L1, DUSP1, VEGFC, ITGA5, ARHGAP23	4052, 2898, 1950, 8482, 3709, 79094, 5578, 11072, 81606, 389337, 255743, 3690, 25769, 9052, 2140, 56704, 7422, 983, 291, 112464, 219699, 1116, 6004, 6884, 3728, 2192, 1847, 11215, 3624, 3156, 2889, 10458, 5999, 1839, 85453, 2066, 182, 1240, 11214, 3084, 10231, 10468, 23462, 22986, 7042, 7164, 1843, 7424, 3678, 57636
regulation of phosphorylation	GO:0042325	0.000106417	n/a	29	13.8422	1439	GRIK2, EGF, SEMA7A, PRKCA, DUSP14, NPNT, ITGB3, GPRC5A, VEGFA, CDK1, AREG, CAVIN3, CHI3L1, FBLN1, DUSP5, INHBA, HMGCR, RAPGEF1, RGS4, HBEGF, ERBB4, AKAP13, NRG1, TGFB2, TPD52L1, DUSP1, VEGFC, ITGA5, CDKN3	2898, 1950, 8482, 5578, 11072, 255743, 3690, 9052, 7422, 983, 374, 112464, 1116, 2192, 1847, 3624, 3156, 2889, 5999, 1839, 2066, 11214, 3084, 7042, 7164, 1843, 7424, 3678, 1033
regulation of MAP kinase activity	GO:0043405	0.000107672	n/a	12	3.25132	338	EGF, DUSP14, VEGFA, CDK1, DUSP5, HMGCR, RAPGEF1, RGS4, AKAP13, NRG1, TPD52L1, DUSP1	1950, 11072, 7422, 983, 1847, 3156, 2889, 5999, 11214, 3084, 7164, 1843
positive regulation of developmental process	GO:0051094	0.000112964	n/a	26	11.7932	1226	EGF, SEMA7A, PRKCA, HAS2, LBH, NPNT, MYF6, EXOSC6, VEGFA, CDK1, NOCT, CHI3L1, MEF2A, INHBA, HMGCR, RAPGEF1, BAIAP2, OLFM2, ERBB4, JAG1, CMKLR1, NRG1, FST, TGFB2, VEGFC, ITGA5	1950, 8482, 5578, 3037, 81606, 255743, 4618, 118460, 7422, 983, 25819, 1116, 4205, 3624, 3156, 2889, 10458, 93145, 2066, 182, 1240, 3084, 10468, 7042, 7424, 3678
ventricular cardiac muscle tissue development	GO:0003229	0.000127385	n/a	5	0.490584	51	MYL2, MYH7, NRG1, TGFB2, MYL3	4633, 4625, 3084, 7042, 4634
positive regulation of epithelial cell migration	GO:0010634	0.000129996	n/a	7	1.11584	116	PRKCA, HAS2, ITGB3, VEGFA, HBEGF, TGFB2, VEGFC	5578, 3037, 3690, 7422, 1839, 7042, 7424
epithelial cell migration	GO:0010631	0.000137312	n/a	10	2.36634	246	PRKCA, HAS2, ITGB3, STC1, VEGFA, HBEGF, MYH9, TGFB2, VEGFC, NR4A1	5578, 3037, 3690, 6781, 7422, 1839, 4627, 7042, 7424, 3164
muscle organ morphogenesis	GO:0048644	0.000138542	n/a	6	0.788781	82	MYF6, MYL2, MYH7, NRG1, TGFB2, MYL3	4618, 4633, 4625, 3084, 7042, 4634
regulation of cholesterol metabolic process	GO:0090181	0.00013985	n/a	5	0.500203	52	HMGCR, ELOVL6, FASN, SQLE, DHCR7	3156, 79071, 2194, 6713, 1717
positive regulation of phosphorylation	GO:0042327	0.000145871	n/a	22	9.28261	965	EGF, SEMA7A, PRKCA, NPNT, ITGB3, VEGFA, CDK1, AREG, CAVIN3, CHI3L1, DUSP5, INHBA, HMGCR, RAPGEF1, HBEGF, ERBB4, AKAP13, NRG1, TGFB2, TPD52L1, VEGFC, ITGA5	1950, 8482, 5578, 255743, 3690, 7422, 983, 374, 112464, 1116, 1847, 3624, 3156, 2889, 1839, 2066, 11214, 3084, 7042, 7164, 7424, 3678
tube development	GO:0035295	0.000148002	n/a	16	5.55995	578	EGF, NPNT, ITGB3, VEGFA, AREG, SEMA3C, CHI3L1, KLF2, PHGDH, DHCR7, JAG1, EIF4EBP1, SEMA3E, TGFB2, MICAL2, KIF18A	1950, 255743, 3690, 7422, 374, 10512, 1116, 10365, 26227, 1717, 182, 1978, 9723, 7042, 9645, 81930
regulation of signal transduction	GO:0009966	0.00014835	n/a	46	27.1649	2824	LTBP1, GRIK2, EGF, SEMA7A, CHAC1, PRKCA, DUSP14, LBH, ARHGEF37, NPNT, ITGB3, GPRC5A, EYA3, JPH1, VEGFA, CDK1, CAVIN3, UNC5B, CHI3L1, RGS16, TAF13, JUP, FBLN1, DUSP5, AKAP11, INHBA, HMGCR, RAPGEF1, BAIAP2, RGS4, HBEGF, TSPYL5, ERBB4, JAG1, CMKLR1, AKAP13, NRG1, RCAN2, FST, HEY1, TGFB2, TPD52L1, DUSP1, VEGFC, ITGA5, ARHGAP23	4052, 2898, 1950, 8482, 79094, 5578, 11072, 81606, 389337, 255743, 3690, 9052, 2140, 56704, 7422, 983, 112464, 219699, 1116, 6004, 6884, 3728, 2192, 1847, 11215, 3624, 3156, 2889, 10458, 5999, 1839, 85453, 2066, 182, 1240, 11214, 3084, 10231, 10468, 23462, 7042, 7164, 1843, 7424, 3678, 57636
chemotaxis	GO:0006935	0.000150951	n/a	16	5.56957	579	SEMA7A, PRKCA, MYH10, ITGB3, VEGFA, SEMA3C, UNC5B, HBEGF, GAB2, CMKLR1, JAM3, NRG1, SEMA3E, TGFB2, VEGFC, NR4A1	8482, 5578, 4628, 3690, 7422, 10512, 219699, 1839, 9846, 1240, 83700, 3084, 9723, 7042, 7424, 3164
taxis	GO:0042330	0.000150951	n/a	16	5.56957	579	SEMA7A, PRKCA, MYH10, ITGB3, VEGFA, SEMA3C, UNC5B, HBEGF, GAB2, CMKLR1, JAM3, NRG1, SEMA3E, TGFB2, VEGFC, NR4A1	8482, 5578, 4628, 3690, 7422, 10512, 219699, 1839, 9846, 1240, 83700, 3084, 9723, 7042, 7424, 3164
epithelium migration	GO:0090132	0.000151582	n/a	10	2.3952	249	PRKCA, HAS2, ITGB3, STC1, VEGFA, HBEGF, MYH9, TGFB2, VEGFC, NR4A1	5578, 3037, 3690, 6781, 7422, 1839, 4627, 7042, 7424, 3164
aorta development	GO:0035904	0.000153227	n/a	5	0.509822	53	LTBP1, MYH10, JAG1, HEY1, TGFB2	4052, 4628, 182, 23462, 7042
cell-matrix adhesion	GO:0007160	0.000155768	n/a	9	1.95271	203	NPNT, ITGB3, VEGFA, JAM3, NID2, SEMA3E, ITGB8, VEGFC, ITGA4	255743, 3690, 7422, 83700, 22795, 9723, 3696, 7424, 3676
regulation of signaling	GO:0023051	0.000161604	n/a	50	30.5508	3176	LTBP1, GRIK2, EGF, SEMA7A, ITPR2, CHAC1, PRKCA, DUSP14, LBH, ARHGEF37, NPNT, ITGB3, SLC24A2, GPRC5A, EYA3, JPH1, VEGFA, CDK1, SLC25A4, CAVIN3, UNC5B, CHI3L1, RGS16, TAF13, JUP, FBLN1, DUSP5, AKAP11, INHBA, HMGCR, RAPGEF1, BAIAP2, RGS4, HBEGF, TSPYL5, ERBB4, JAG1, CMKLR1, AKAP13, NRG1, RCAN2, FST, HEY1, SORCS3, TGFB2, TPD52L1, DUSP1, VEGFC, ITGA5, ARHGAP23	4052, 2898, 1950, 8482, 3709, 79094, 5578, 11072, 81606, 389337, 255743, 3690, 25769, 9052, 2140, 56704, 7422, 983, 291, 112464, 219699, 1116, 6004, 6884, 3728, 2192, 1847, 11215, 3624, 3156, 2889, 10458, 5999, 1839, 85453, 2066, 182, 1240, 11214, 3084, 10231, 10468, 23462, 22986, 7042, 7164, 1843, 7424, 3678, 57636
artery development	GO:0060840	0.000168984	n/a	6	0.817639	85	LTBP1, MYH10, VEGFA, JAG1, HEY1, TGFB2	4052, 4628, 7422, 182, 23462, 7042
alcohol biosynthetic process	GO:0046165	0.000169116	n/a	7	1.16393	121	DHCR24, HMGCR, ELOVL6, FASN, SQLE, DHCR7, INSIG2	1718, 3156, 79071, 2194, 6713, 1717, 51141
regulation of response to stimulus	GO:0048583	0.000174487	n/a	57	36.5629	3801	LTBP1, GRIK2, EGF, SEMA7A, CHAC1, PRKCA, DUSP14, LBH, ARHGEF37, NPNT, ITGB3, GPRC5A, EXOSC6, EYA3, JPH1, VEGFA, CDK1, NSMCE1, CAVIN3, UNC5B, CHI3L1, RGS16, TAF13, JUP, MEF2A, DNAJB1, FBLN1, DUSP5, AKAP11, INHBA, HMGCR, MYH7, RAPGEF1, OXR1, BAIAP2, RGS4, HBEGF, TSPYL5, ERBB4, JAG1, MYH2, GAB2, CMKLR1, AKAP13, JAM3, NRG1, RCAN2, FST, HEY1, TGFB2, TPD52L1, DUSP1, VEGFC, ITGA4, ITGA5, FEM1A, ARHGAP23	4052, 2898, 1950, 8482, 79094, 5578, 11072, 81606, 389337, 255743, 3690, 9052, 118460, 2140, 56704, 7422, 983, 197370, 112464, 219699, 1116, 6004, 6884, 3728, 4205, 3337, 2192, 1847, 11215, 3624, 3156, 4625, 2889, 55074, 10458, 5999, 1839, 85453, 2066, 182, 4620, 9846, 1240, 11214, 83700, 3084, 10231, 10468, 23462, 7042, 7164, 1843, 7424, 3676, 3678, 55527, 57636
negative regulation of cell communication	GO:0010648	0.000175087	n/a	26	12.1203	1260	LTBP1, GRIK2, EGF, CHAC1, DUSP14, LBH, SLC24A2, GPRC5A, EYA3, CAVIN3, UNC5B, RGS16, FBLN1, DUSP5, INHBA, HMGCR, RAPGEF1, RGS4, HBEGF, ERBB4, NRG1, FST, HEY1, SORCS3, TGFB2, DUSP1	4052, 2898, 1950, 79094, 11072, 81606, 25769, 9052, 2140, 112464, 219699, 6004, 2192, 1847, 3624, 3156, 2889, 5999, 1839, 2066, 3084, 10468, 23462, 22986, 7042, 1843
pulmonary valve morphogenesis	GO:0003184	0.000180423	n/a	3	0.115431	12	JAG1, HEY1, TGFB2	182, 23462, 7042
pulmonary valve development	GO:0003177	0.000180423	n/a	3	0.115431	12	JAG1, HEY1, TGFB2	182, 23462, 7042
negative regulation of signaling	GO:0023057	0.000184109	n/a	26	12.1588	1264	LTBP1, GRIK2, EGF, CHAC1, DUSP14, LBH, SLC24A2, GPRC5A, EYA3, CAVIN3, UNC5B, RGS16, FBLN1, DUSP5, INHBA, HMGCR, RAPGEF1, RGS4, HBEGF, ERBB4, NRG1, FST, HEY1, SORCS3, TGFB2, DUSP1	4052, 2898, 1950, 79094, 11072, 81606, 25769, 9052, 2140, 112464, 219699, 6004, 2192, 1847, 3624, 3156, 2889, 5999, 1839, 2066, 3084, 10468, 23462, 22986, 7042, 1843
negative regulation of ERBB signaling pathway	GO:1901185	0.000199279	n/a	5	0.53868	56	EGF, GPRC5A, HBEGF, ERBB4, NRG1	1950, 9052, 1839, 2066, 3084
cellular response to glucocorticoid stimulus	GO:0071385	0.000199279	n/a	5	0.53868	56	STC1, AKAP13, EIF4EBP1, HEY1, ZFP36L2	6781, 11214, 1978, 23462, 678
regulation of protein modification process	GO:0031399	0.000205819	n/a	32	16.5836	1724	GRIK2, EGF, SEMA7A, PRKCA, DUSP14, NPNT, ITGB3, GPRC5A, VEGFA, CDK1, AREG, CAVIN3, CHI3L1, FBLN1, DUSP5, INHBA, HMGCR, RAPGEF1, OXR1, RGS4, HBEGF, TSPYL5, ERBB4, AKAP13, NRG1, TGFB2, TPD52L1, DUSP1, VEGFC, ITGA5, FEM1A, CDKN3	2898, 1950, 8482, 5578, 11072, 255743, 3690, 9052, 7422, 983, 374, 112464, 1116, 2192, 1847, 3624, 3156, 2889, 55074, 5999, 1839, 85453, 2066, 11214, 3084, 7042, 7164, 1843, 7424, 3678, 55527, 1033
cellular component organization	GO:0016043	0.000206517	n/a	81	58.4468	6076	EGF, SEMA7A, LIPG, PRKCA, MYH10, HAS2, NCS1, EMP1, NPNT, ITGB3, MYF6, STC1, DSTN, EYA3, MKI67, RRM2, SGCG, VEGFA, CDK1, COL12A1, TRAM2, AHNAK, SLC25A4, AREG, PEX26, CAVIN3, SEMA3C, UNC5B, NOCT, KLF2, CAVIN2, JUP, DHCR24, MEF2A, MYL2, DNAJB1, PHGDH, FBLN1, ADAMTSL4, ABCA4, INHBA, HMGCR, RAPGEF1, XIRP1, EFHD1, RAPH1, SORBS2, CNN1, BAIAP2, MMP15, HBEGF, MYH9, TSPYL5, ERBB4, PLK4, ACSL4, SERPINH1, MY…	1950, 8482, 9388, 5578, 4628, 3037, 23413, 2012, 255743, 3690, 4618, 6781, 11034, 2140, 4288, 6241, 6445, 7422, 983, 1303, 9697, 79026, 291, 374, 55670, 112464, 10512, 219699, 25819, 10365, 8436, 3728, 1718, 4205, 4633, 3337, 26227, 2192, 54507, 24, 3624, 3156, 2889, 165904, 80303, 65059, 8470, 1264, 10458, 4324, 1839, 4627, 85453, 2066, 10733, 2182, 871, 4620, 9846, 7832, 11214, 83700, 22795, 57…
movement of cell or subcellular component	GO:0006928	0.000222966	n/a	35	18.9211	1967	EGF, PRKCA, MYH10, HAS2, ITGB3, STC1, VEGFA, CDK1, SEMA3C, UNC5B, JUP, MYL2, FBLN1, MYH7, SORBS2, ADGRE5, HBEGF, MYH9, ERBB4, JAG1, MYH2, GAB2, CMKLR1, KIF1C, FRK, JAM3, NRG1, TGFB2, SGK1, MYL3, VEGFC, ITGA4, NR4A1, ITGA5, KIF18A	1950, 5578, 4628, 3037, 3690, 6781, 7422, 983, 10512, 219699, 3728, 4633, 2192, 4625, 8470, 976, 1839, 4627, 2066, 182, 4620, 9846, 1240, 10749, 2444, 83700, 3084, 7042, 6446, 4634, 7424, 3676, 3164, 3678, 81930
ventricular cardiac muscle cell development	GO:0055015	0.000232894	n/a	3	0.125051	13	MYH10, CDK1, MEF2A	4628, 983, 4205
cell morphogenesis	GO:0000902	0.000241209	n/a	21	8.95555	931	SEMA7A, PRKCA, MYH10, HAS2, ITGB3, STC1, VEGFA, SEMA3C, UNC5B, KLF2, MEF2A, FBLN1, RAPH1, BAIAP2, MYH9, GAB2, NRG1, SEMA3E, TGFB2, SGK1, ITGA4	8482, 5578, 4628, 3037, 3690, 6781, 7422, 10512, 219699, 10365, 4205, 2192, 65059, 10458, 4627, 9846, 3084, 9723, 7042, 6446, 3676
single-organism cellular process	GO:0044763	0.00024218	n/a	127	105.61	10979	EXPH5, GRIK2, EGF, SEMA7A, LIPG, ITPR2, CHAC1, PRKCA, MYH10, DUSP14, HAS2, NCS1, EMP1, LBH, NPNT, PAQR5, ITGB3, MYF6, SLC24A2, STC1, EXOSC6, RNF144B, DSTN, EYA3, JPH1, MKI67, RRM2, SGCG, VEGFA, CDK1, COL12A1, TRAM2, SLC25A4, AREG, PEX26, ARL4A, CAVIN3, SEMA3C, UNC5B, NOCT, CHI3L1, KLF2, CAVIN2, JUP, DHCR24, MEF2A, MYL2, PHGDH, FBLN1, ADAMTSL4, DUSP5, DTL, INPP5A, ABCA4, INHBA, P2RY2, HMGCR, MYH7,…	23086, 2898, 1950, 8482, 9388, 3709, 79094, 5578, 4628, 11072, 3037, 23413, 2012, 81606, 255743, 54852, 3690, 4618, 25769, 6781, 118460, 255488, 11034, 2140, 56704, 4288, 6241, 6445, 7422, 983, 1303, 9697, 291, 374, 55670, 10124, 112464, 10512, 219699, 25819, 1116, 10365, 8436, 3728, 1718, 4205, 4633, 26227, 2192, 54507, 1847, 51514, 3632, 24, 3624, 5029, 3156, 4625, 2889, 165904, 79071, 55074, 8…
cell morphogenesis involved in differentiation	GO:0000904	0.000243845	n/a	17	6.41606	667	SEMA7A, PRKCA, MYH10, HAS2, ITGB3, STC1, VEGFA, SEMA3C, UNC5B, MEF2A, FBLN1, RAPH1, BAIAP2, MYH9, GAB2, NRG1, ITGA4	8482, 5578, 4628, 3037, 3690, 6781, 7422, 10512, 219699, 4205, 2192, 65059, 10458, 4627, 9846, 3084, 3676
response to organic cyclic compound	GO:0014070	0.000248299	n/a	21	8.97479	933	ITPR2, LBH, PAQR5, STC1, MKI67, CDK1, AREG, KLF2, JUP, INHBA, RAPGEF1, MMP15, BTG2, AKAP13, EIF4EBP1, HEY1, TGFB2, ZFP36L2, DUSP1, NR4A1, KIF18A	3709, 81606, 54852, 6781, 4288, 983, 374, 10365, 3728, 3624, 2889, 4324, 7832, 11214, 1978, 23462, 7042, 678, 1843, 3164, 81930
regulation of ERK1 and ERK2 cascade	GO:0070372	0.000250643	n/a	10	2.54911	265	SEMA7A, PRKCA, NPNT, CAVIN3, CHI3L1, FBLN1, HMGCR, RAPGEF1, ERBB4, DUSP1	8482, 5578, 255743, 112464, 1116, 2192, 3156, 2889, 2066, 1843
cellular response to corticosteroid stimulus	GO:0071384	0.000255193	n/a	5	0.567538	59	STC1, AKAP13, EIF4EBP1, HEY1, ZFP36L2	6781, 11214, 1978, 23462, 678
organic hydroxy compound biosynthetic process	GO:1901617	0.000274242	n/a	9	2.10662	219	DHCR24, HMGCR, ELOVL6, FASN, SQLE, DHCR7, STARD4, INSIG2, TGFB2	1718, 3156, 79071, 2194, 6713, 1717, 134429, 51141, 7042
mammary gland development	GO:0030879	0.000275902	n/a	7	1.26013	131	EGF, LBH, VEGFA, AREG, FASN, ERBB4, NRG1	1950, 81606, 7422, 374, 2194, 2066, 3084
regulation of cell proliferation	GO:0042127	0.000277055	n/a	30	15.3716	1598	EGF, PRKCA, HAS2, LBH, ITGB3, VEGFA, CDK1, AREG, JUP, DHCR24, FBLN1, INHBA, HMGCR, RAPGEF1, CNN1, DHCR7, HBEGF, TSPYL5, ERBB4, JAG1, GAB2, BTG2, FRK, NRG1, TGFB2, SGK1, VEGFC, NR4A1, CRIP2, CDKN3	1950, 5578, 3037, 81606, 3690, 7422, 983, 374, 3728, 1718, 2192, 3624, 3156, 2889, 1264, 1717, 1839, 85453, 2066, 182, 9846, 7832, 2444, 3084, 7042, 6446, 7424, 3164, 1397, 1033
regulation of protein serine/threonine kinase activity	GO:0071900	0.000294027	n/a	14	4.73269	492	EGF, DUSP14, VEGFA, CDK1, CHI3L1, DUSP5, HMGCR, RAPGEF1, RGS4, AKAP13, NRG1, TPD52L1, DUSP1, CDKN3	1950, 11072, 7422, 983, 1116, 1847, 3156, 2889, 5999, 11214, 3084, 7164, 1843, 1033
heart contraction	GO:0060047	0.000299649	n/a	10	2.60683	271	ITPR2, STC1, SGCG, JUP, MEF2A, MYL2, MYH7, HBEGF, TGFB2, MYL3	3709, 6781, 6445, 3728, 4205, 4633, 4625, 1839, 7042, 4634
response to organic substance	GO:0010033	0.000300136	n/a	46	27.9921	2910	LTBP1, ITPR2, CHAC1, PRKCA, HAS2, LBH, NPNT, PAQR5, ITGB3, STC1, MKI67, VEGFA, CDK1, AREG, NOCT, CHI3L1, KLF2, JUP, DHCR24, DNAJB1, INHBA, HMGCR, RAPGEF1, FASN, BAIAP2, MMP15, SQLE, MME, ERBB4, JAG1, ACSL4, SERPINH1, BTG2, CMKLR1, AKAP13, EIF4EBP1, HEY1, INSIG2, TGFB2, ZFP36L2, DUSP1, VEGFC, ITGA4, NR4A1, ITGA5, KIF18A	4052, 3709, 79094, 5578, 3037, 81606, 255743, 54852, 3690, 6781, 4288, 7422, 983, 374, 25819, 1116, 10365, 3728, 1718, 3337, 3624, 3156, 2889, 2194, 10458, 4324, 6713, 4311, 2066, 182, 2182, 871, 7832, 1240, 11214, 1978, 23462, 51141, 7042, 678, 1843, 7424, 3676, 3164, 3678, 81930
wound healing	GO:0042060	0.000303497	n/a	15	5.32908	554	ITPR2, PRKCA, MYH10, LBH, ITGB3, MYF6, FBLN1, HMGCR, HBEGF, MYH9, ERBB4, MYH2, NRG1, TGFB2, ITGA5	3709, 5578, 4628, 81606, 3690, 4618, 2192, 3156, 1839, 4627, 2066, 4620, 3084, 7042, 3678
regulation of multicellular organismal process	GO:0051239	0.000308169	n/a	44	26.3857	2743	EGF, SEMA7A, LIPG, ITPR2, PRKCA, HAS2, NCS1, LBH, NPNT, ITGB3, MYF6, STC1, EXOSC6, VEGFA, CDK1, AREG, NOCT, CHI3L1, KLF2, JUP, MEF2A, MYL2, INHBA, P2RY2, HMGCR, MYH7, RAPGEF1, CNN1, BAIAP2, HBEGF, ERBB4, JAG1, CMKLR1, AKAP13, NRG1, FST, HEY1, SEMA3E, TGFB2, SGK1, ZFP36L2, MYL3, VEGFC, ITGA5	1950, 8482, 9388, 3709, 5578, 3037, 23413, 81606, 255743, 3690, 4618, 6781, 118460, 7422, 983, 374, 25819, 1116, 10365, 3728, 4205, 4633, 3624, 5029, 3156, 4625, 2889, 1264, 10458, 1839, 2066, 182, 1240, 11214, 3084, 10468, 23462, 9723, 7042, 6446, 678, 4634, 7424, 3678
cholesterol metabolic process	GO:0008203	0.000316789	n/a	7	1.28898	134	DHCR24, HMGCR, ELOVL6, FASN, SQLE, DHCR7, INSIG2	1718, 3156, 79071, 2194, 6713, 1717, 51141
response to stimulus	GO:0050896	0.0003186	n/a	105	82.7162	8599	LTBP1, GRIK2, EGF, SEMA7A, LIPG, ITPR2, CHAC1, PRKCA, MYH10, DUSP14, HAS2, NCS1, LBH, ARHGEF37, NPNT, PAQR5, ITGB3, MYF6, SLC24A2, STC1, GPRC5A, EXOSC6, EYA3, JPH1, MKI67, VEGFA, CDK1, AREG, ARL4A, NSMCE1, CAVIN3, SEMA3C, UNC5B, NOCT, CHI3L1, RGS16, TAF13, KLF2, JUP, DHCR24, MEF2A, DNAJB1, FBLN1, SOD3, DUSP5, TSPAN7, DTL, INPP5A, ABCA4, AKAP11, INHBA, P2RY2, HMGCR, MYH7, RAPGEF1, OXR1, FASN, RAPH…	4052, 2898, 1950, 8482, 9388, 3709, 79094, 5578, 4628, 11072, 3037, 23413, 81606, 389337, 255743, 54852, 3690, 4618, 25769, 6781, 9052, 118460, 2140, 56704, 4288, 7422, 983, 374, 10124, 197370, 112464, 10512, 219699, 25819, 1116, 6004, 6884, 10365, 3728, 1718, 4205, 3337, 2192, 6649, 1847, 7102, 51514, 3632, 24, 11215, 3624, 5029, 3156, 4625, 2889, 55074, 2194, 65059, 10458, 4324, 9124, 6713, 976…
cellular response to stimulus	GO:0051716	0.000324954	n/a	90	67.8063	7049	LTBP1, GRIK2, EGF, SEMA7A, ITPR2, CHAC1, PRKCA, DUSP14, HAS2, NCS1, LBH, ARHGEF37, NPNT, PAQR5, ITGB3, STC1, GPRC5A, EYA3, JPH1, MKI67, VEGFA, CDK1, AREG, ARL4A, NSMCE1, CAVIN3, UNC5B, CHI3L1, RGS16, TAF13, KLF2, JUP, DHCR24, MEF2A, DNAJB1, FBLN1, SOD3, DUSP5, TSPAN7, DTL, INPP5A, ABCA4, AKAP11, INHBA, P2RY2, HMGCR, RAPGEF1, OXR1, FASN, RAPH1, BAIAP2, ADGRE5, MME, RGS4, HBEGF, MYH9, RASGRP3, TSPY…	4052, 2898, 1950, 8482, 3709, 79094, 5578, 11072, 3037, 23413, 81606, 389337, 255743, 54852, 3690, 6781, 9052, 2140, 56704, 4288, 7422, 983, 374, 10124, 197370, 112464, 219699, 1116, 6004, 6884, 10365, 3728, 1718, 4205, 3337, 2192, 6649, 1847, 7102, 51514, 3632, 24, 11215, 3624, 5029, 3156, 2889, 55074, 2194, 65059, 10458, 976, 4311, 5999, 1839, 4627, 25780, 85453, 2066, 182, 4620, 9846, 7832, 12…
neuron projection development	GO:0031175	0.000334115	n/a	20	8.51307	885	SEMA7A, PRKCA, MYH10, NCS1, VEGFA, AREG, SEMA3C, UNC5B, MEF2A, PHGDH, RAPGEF1, EFHD1, RAPH1, BAIAP2, ACSL4, GAB2, BTG2, JAM3, NRG1, SGK1	8482, 5578, 4628, 23413, 7422, 374, 10512, 219699, 4205, 26227, 2889, 80303, 65059, 10458, 2182, 9846, 7832, 83700, 3084, 6446
growth	GO:0040007	0.000334673	n/a	21	9.1768	954	SEMA7A, EMP1, ITGB3, MYF6, STC1, VEGFA, CDK1, TAL2, AREG, KLF2, MYL2, INHBA, RAPH1, SORBS2, DHCR7, HBEGF, TSPYL5, ERBB4, NRG1, TGFB2, SGK1	8482, 2012, 3690, 4618, 6781, 7422, 983, 6887, 374, 10365, 4633, 3624, 65059, 8470, 1717, 1839, 85453, 2066, 3084, 7042, 6446
inositol phosphate-mediated signaling	GO:0048016	0.000342587	n/a	4	0.336675	35	ITPR2, INPP5A, NRG1, RCAN2	3709, 3632, 3084, 10231
cardiac muscle tissue morphogenesis	GO:0055008	0.000347379	n/a	5	0.606015	63	MYL2, MYH7, NRG1, TGFB2, MYL3	4633, 4625, 3084, 7042, 4634
cell communication	GO:0007154	0.000352394	n/a	83	61.2075	6363	LTBP1, GRIK2, EGF, SEMA7A, ITPR2, CHAC1, PRKCA, DUSP14, NCS1, LBH, ARHGEF37, NPNT, PAQR5, ITGB3, SLC24A2, GPRC5A, EYA3, JPH1, VEGFA, CDK1, SLC25A4, AREG, ARL4A, NSMCE1, CAVIN3, UNC5B, CHI3L1, RGS16, TAF13, JUP, DHCR24, MEF2A, FBLN1, DUSP5, TSPAN7, INPP5A, ABCA4, AKAP11, INHBA, P2RY2, HMGCR, RAPGEF1, RAPH1, BAIAP2, ADGRE5, RGS4, HBEGF, MYH9, RASGRP3, TSPYL5, ERBB4, JAG1, MYH2, GAB2, BTG2, CMKLR1, …	4052, 2898, 1950, 8482, 3709, 79094, 5578, 11072, 23413, 81606, 389337, 255743, 54852, 3690, 25769, 9052, 2140, 56704, 7422, 983, 291, 374, 10124, 197370, 112464, 219699, 1116, 6004, 6884, 3728, 1718, 4205, 2192, 1847, 7102, 3632, 24, 11215, 3624, 5029, 3156, 2889, 65059, 10458, 976, 5999, 1839, 4627, 25780, 85453, 2066, 182, 4620, 9846, 7832, 1240, 11214, 2444, 83700, 1978, 3084, 10231, 10468, 2…
positive regulation of vascular endothelial growth factor receptor signaling pathway	GO:0030949	0.000365304	n/a	3	0.144289	15	ITGB3, VEGFA, ITGA5	3690, 7422, 3678
regulation of alcohol biosynthetic process	GO:1902930	0.000373918	n/a	5	0.615634	64	HMGCR, ELOVL6, FASN, SQLE, DHCR7	3156, 79071, 2194, 6713, 1717
regulation of intracellular signal transduction	GO:1902531	0.000376213	n/a	32	17.1512	1783	GRIK2, EGF, SEMA7A, PRKCA, DUSP14, ARHGEF37, NPNT, JPH1, VEGFA, CDK1, CAVIN3, UNC5B, CHI3L1, TAF13, FBLN1, DUSP5, AKAP11, INHBA, HMGCR, RAPGEF1, RGS4, HBEGF, TSPYL5, ERBB4, CMKLR1, AKAP13, NRG1, RCAN2, TGFB2, TPD52L1, DUSP1, ARHGAP23	2898, 1950, 8482, 5578, 11072, 389337, 255743, 56704, 7422, 983, 112464, 219699, 1116, 6884, 2192, 1847, 11215, 3624, 3156, 2889, 5999, 1839, 85453, 2066, 1240, 11214, 3084, 10231, 7042, 7164, 1843, 57636
single-organism process	GO:0044699	0.000378732	n/a	148	131.015	13620	EXPH5, LTBP1, GRIK2, EGF, SEMA7A, LIPG, ITPR2, CHAC1, PRKCA, MYH10, DUSP14, HAS2, NCS1, FRRS1, EMP1, LBH, ARHGEF37, NPNT, PAQR5, ITGB3, MYF6, SLC24A2, STC1, GPRC5A, EXOSC6, RNF144B, DSTN, EYA3, JPH1, MKI67, RRM2, SGCG, VEGFA, CDK1, COL12A1, TAL2, TRAM2, SLC25A4, AREG, PEX26, ARL4A, NSMCE1, CAVIN3, SEMA3C, UNC5B, NOCT, CHI3L1, RGS16, TAF13, KLF2, CAVIN2, JUP, DHCR24, MEF2A, MYL2, PHGDH, FBLN1, SOD…	23086, 4052, 2898, 1950, 8482, 9388, 3709, 79094, 5578, 4628, 11072, 3037, 23413, 391059, 2012, 81606, 389337, 255743, 54852, 3690, 4618, 25769, 6781, 9052, 118460, 255488, 11034, 2140, 56704, 4288, 6241, 6445, 7422, 983, 1303, 6887, 9697, 291, 374, 55670, 10124, 197370, 112464, 10512, 219699, 25819, 1116, 6004, 6884, 10365, 8436, 3728, 1718, 4205, 4633, 26227, 2192, 6649, 54507, 1847, 7102, 5151…
steroid biosynthetic process	GO:0006694	0.000383856	n/a	8	1.75071	182	DHCR24, HMGCR, ELOVL6, FASN, SQLE, DHCR7, STARD4, INSIG2	1718, 3156, 79071, 2194, 6713, 1717, 134429, 51141
peptidyl-tyrosine dephosphorylation	GO:0035335	0.000387636	n/a	6	0.952309	99	DUSP14, EYA3, DUSP5, DUSP1, MTMR3, CDKN3	11072, 2140, 1847, 1843, 8897, 1033
secondary alcohol metabolic process	GO:1902652	0.000395633	n/a	7	1.33708	139	DHCR24, HMGCR, ELOVL6, FASN, SQLE, DHCR7, INSIG2	1718, 3156, 79071, 2194, 6713, 1717, 51141
cellular component organization or biogenesis	GO:0071840	0.000397355	n/a	82	60.4572	6285	EGF, SEMA7A, LIPG, PRKCA, MYH10, HAS2, NCS1, EMP1, NPNT, ITGB3, MYF6, STC1, EXOSC6, DSTN, EYA3, MKI67, RRM2, SGCG, VEGFA, CDK1, COL12A1, TRAM2, AHNAK, SLC25A4, AREG, PEX26, CAVIN3, SEMA3C, UNC5B, NOCT, KLF2, CAVIN2, JUP, DHCR24, MEF2A, MYL2, DNAJB1, PHGDH, FBLN1, ADAMTSL4, ABCA4, INHBA, HMGCR, RAPGEF1, XIRP1, EFHD1, RAPH1, SORBS2, CNN1, BAIAP2, MMP15, HBEGF, MYH9, TSPYL5, ERBB4, PLK4, ACSL4, SERP…	1950, 8482, 9388, 5578, 4628, 3037, 23413, 2012, 255743, 3690, 4618, 6781, 118460, 11034, 2140, 4288, 6241, 6445, 7422, 983, 1303, 9697, 79026, 291, 374, 55670, 112464, 10512, 219699, 25819, 10365, 8436, 3728, 1718, 4205, 4633, 3337, 26227, 2192, 54507, 24, 3624, 3156, 2889, 165904, 80303, 65059, 8470, 1264, 10458, 4324, 1839, 4627, 85453, 2066, 10733, 2182, 871, 4620, 9846, 7832, 11214, 83700, 2…
myofibril assembly	GO:0030239	0.000401962	n/a	5	0.625254	65	MYH10, MEF2A, MYL2, AKAP13, MYOM2	4628, 4205, 4633, 11214, 9172
neurogenesis	GO:0022008	0.000425423	n/a	28	14.2846	1485	SEMA7A, CHAC1, PRKCA, MYH10, NCS1, VEGFA, CDK1, AREG, SEMA3C, UNC5B, MEF2A, PHGDH, INHBA, RAPGEF1, EFHD1, RAPH1, BAIAP2, ERBB4, JAG1, ACSL4, GAB2, BTG2, JAM3, NRG1, PRDM8, TGFB2, SGK1, VEGFC	8482, 79094, 5578, 4628, 23413, 7422, 983, 374, 10512, 219699, 4205, 26227, 3624, 2889, 80303, 65059, 10458, 2066, 182, 2182, 9846, 7832, 83700, 3084, 56978, 7042, 6446, 7424
stem cell division	GO:0017145	0.000425706	n/a	4	0.355914	37	LBH, CDK2AP2, TGFB2, ZFP36L2	81606, 10263, 7042, 678
gastrulation	GO:0007369	0.000428108	n/a	8	1.77957	185	ITGB3, COL12A1, DUSP5, INHBA, MMP15, DUSP1, ITGA4, ITGA5	3690, 1303, 1847, 3624, 4324, 1843, 3676, 3678
semi-lunar valve development	GO:1905314	0.000446435	n/a	3	0.153909	16	JAG1, HEY1, TGFB2	182, 23462, 7042
response to glucocorticoid	GO:0051384	0.000450004	n/a	7	1.36594	142	STC1, AREG, AKAP13, EIF4EBP1, HEY1, ZFP36L2, DUSP1	6781, 374, 11214, 1978, 23462, 678, 1843
signal transduction	GO:0007165	0.000475454	n/a	77	56.042	5826	LTBP1, GRIK2, EGF, SEMA7A, ITPR2, CHAC1, PRKCA, DUSP14, NCS1, LBH, ARHGEF37, NPNT, PAQR5, ITGB3, GPRC5A, EYA3, JPH1, VEGFA, CDK1, AREG, ARL4A, NSMCE1, CAVIN3, UNC5B, CHI3L1, RGS16, TAF13, JUP, DHCR24, MEF2A, FBLN1, DUSP5, TSPAN7, INPP5A, ABCA4, AKAP11, INHBA, P2RY2, HMGCR, RAPGEF1, RAPH1, BAIAP2, ADGRE5, RGS4, HBEGF, MYH9, RASGRP3, TSPYL5, ERBB4, JAG1, MYH2, GAB2, BTG2, CMKLR1, AKAP13, FRK, EIF4E…	4052, 2898, 1950, 8482, 3709, 79094, 5578, 11072, 23413, 81606, 389337, 255743, 54852, 3690, 9052, 2140, 56704, 7422, 983, 374, 10124, 197370, 112464, 219699, 1116, 6004, 6884, 3728, 1718, 4205, 2192, 1847, 7102, 3632, 24, 11215, 3624, 5029, 3156, 2889, 65059, 10458, 976, 5999, 1839, 4627, 25780, 85453, 2066, 182, 4620, 9846, 7832, 1240, 11214, 2444, 1978, 3084, 10231, 10468, 23462, 51141, 22986,…
regulation of cell motility	GO:2000145	0.000487996	n/a	18	7.45495	775	EGF, PRKCA, HAS2, ITGB3, STC1, VEGFA, FBLN1, HBEGF, ERBB4, JAG1, CMKLR1, JAM3, NRG1, TGFB2, SGK1, VEGFC, ITGA4, ITGA5	1950, 5578, 3037, 3690, 6781, 7422, 2192, 1839, 2066, 182, 1240, 83700, 3084, 7042, 6446, 7424, 3676, 3678
regulation of epithelial cell migration	GO:0010632	0.000493476	n/a	8	1.81804	189	PRKCA, HAS2, ITGB3, STC1, VEGFA, HBEGF, TGFB2, VEGFC	5578, 3037, 3690, 6781, 7422, 1839, 7042, 7424
animal organ morphogenesis	GO:0009887	0.000516844	n/a	21	9.48461	986	EGF, HAS2, NPNT, MYF6, STC1, VEGFA, AREG, SEMA3C, MYL2, INHBA, MYH7, JAG1, SERPINH1, NRG1, HEY1, INSIG2, TGFB2, ACTA2, MYL3, VEGFC, MICAL2	1950, 3037, 255743, 4618, 6781, 7422, 374, 10512, 4633, 3624, 4625, 182, 871, 3084, 23462, 51141, 7042, 59, 4634, 7424, 9645
regulation of biological process	GO:0050789	0.000517802	n/a	128	108.044	11232	EXPH5, LTBP1, GRIK2, EGF, SEMA7A, LIPG, ITPR2, CHAC1, PRKCA, MYH10, DUSP14, HAS2, NCS1, LBH, ARHGEF37, NPNT, PAQR5, ITGB3, MYF6, SLC24A2, STC1, GPRC5A, EXOSC6, RNF144B, DSTN, EYA3, JPH1, MKI67, RRM2, VEGFA, CDK1, TAL2, AHNAK, SLC25A4, AREG, ARL4A, NSMCE1, CAVIN3, UNC5B, NOCT, CHI3L1, RGS16, TAF13, KLF2, JUP, DHCR24, MEF2A, MYL2, DNAJB1, PHGDH, FBLN1, ADAMTSL4, DUSP5, TSPAN7, DTL, INPP5A, ABCA4, A…	23086, 4052, 2898, 1950, 8482, 9388, 3709, 79094, 5578, 4628, 11072, 3037, 23413, 81606, 389337, 255743, 54852, 3690, 4618, 25769, 6781, 9052, 118460, 255488, 11034, 2140, 56704, 4288, 6241, 7422, 983, 6887, 79026, 291, 374, 10124, 197370, 112464, 219699, 25819, 1116, 6004, 6884, 10365, 3728, 1718, 4205, 4633, 3337, 26227, 2192, 54507, 1847, 7102, 51514, 3632, 24, 11215, 3624, 5029, 3156, 4625, 2…
muscle filament sliding	GO:0030049	0.00052229	n/a	4	0.375152	39	MYL2, MYH7, MYH2, MYL3	4633, 4625, 4620, 4634
actin-myosin filament sliding	GO:0033275	0.00052229	n/a	4	0.375152	39	MYL2, MYH7, MYH2, MYL3	4633, 4625, 4620, 4634
single organism signaling	GO:0044700	0.000530882	n/a	82	60.9478	6336	LTBP1, GRIK2, EGF, SEMA7A, ITPR2, CHAC1, PRKCA, DUSP14, NCS1, LBH, ARHGEF37, NPNT, PAQR5, ITGB3, SLC24A2, GPRC5A, EYA3, JPH1, VEGFA, CDK1, SLC25A4, AREG, ARL4A, NSMCE1, CAVIN3, UNC5B, CHI3L1, RGS16, TAF13, JUP, DHCR24, MEF2A, FBLN1, DUSP5, TSPAN7, INPP5A, ABCA4, AKAP11, INHBA, P2RY2, HMGCR, RAPGEF1, RAPH1, BAIAP2, ADGRE5, RGS4, HBEGF, MYH9, RASGRP3, TSPYL5, ERBB4, JAG1, MYH2, GAB2, BTG2, CMKLR1, …	4052, 2898, 1950, 8482, 3709, 79094, 5578, 11072, 23413, 81606, 389337, 255743, 54852, 3690, 25769, 9052, 2140, 56704, 7422, 983, 291, 374, 10124, 197370, 112464, 219699, 1116, 6004, 6884, 3728, 1718, 4205, 2192, 1847, 7102, 3632, 24, 11215, 3624, 5029, 3156, 2889, 65059, 10458, 976, 5999, 1839, 4627, 25780, 85453, 2066, 182, 4620, 9846, 7832, 1240, 11214, 2444, 83700, 1978, 3084, 10231, 10468, 2…
regulation of heart contraction	GO:0008016	0.000534826	n/a	9	2.30863	240	ITPR2, STC1, JUP, MEF2A, MYL2, MYH7, HBEGF, TGFB2, MYL3	3709, 6781, 3728, 4205, 4633, 4625, 1839, 7042, 4634
actin cytoskeleton organization	GO:0030036	0.000536606	n/a	15	5.62728	585	MYH10, DSTN, CAVIN3, MEF2A, MYL2, XIRP1, SORBS2, CNN1, BAIAP2, MYH9, AKAP13, JAM3, SEMA3E, MICAL2, MYOM2	4628, 11034, 112464, 4205, 4633, 165904, 8470, 1264, 10458, 4627, 11214, 83700, 9723, 9645, 9172
cardiac myofibril assembly	GO:0055003	0.000538278	n/a	3	0.163528	17	MYH10, MEF2A, MYL2	4628, 4205, 4633
regulation of cellular component movement	GO:0051270	0.00054163	n/a	19	8.17639	850	EGF, PRKCA, HAS2, ITGB3, STC1, VEGFA, JUP, FBLN1, HBEGF, ERBB4, JAG1, CMKLR1, JAM3, NRG1, TGFB2, SGK1, VEGFC, ITGA4, ITGA5	1950, 5578, 3037, 3690, 6781, 7422, 3728, 2192, 1839, 2066, 182, 1240, 83700, 3084, 7042, 6446, 7424, 3676, 3678
desmosome assembly	GO:0002159	0.000544894	n/a	2	0.0384771	4	PRKCA, JUP	5578, 3728
cholesterol biosynthetic process via desmosterol	GO:0033489	0.000544894	n/a	2	0.0384771	4	DHCR24, DHCR7	1718, 1717
positive regulation of hyaluronan biosynthetic process	GO:1900127	0.000544894	n/a	2	0.0384771	4	EGF, HAS2	1950, 3037
cholesterol biosynthetic process via lathosterol	GO:0033490	0.000544894	n/a	2	0.0384771	4	DHCR24, DHCR7	1718, 1717
positive regulation of ERK1 and ERK2 cascade	GO:0070374	0.000547632	n/a	8	1.8469	192	SEMA7A, PRKCA, NPNT, CAVIN3, CHI3L1, HMGCR, RAPGEF1, ERBB4	8482, 5578, 255743, 112464, 1116, 3156, 2889, 2066
signaling	GO:0023052	0.000567762	n/a	82	61.0632	6348	LTBP1, GRIK2, EGF, SEMA7A, ITPR2, CHAC1, PRKCA, DUSP14, NCS1, LBH, ARHGEF37, NPNT, PAQR5, ITGB3, SLC24A2, GPRC5A, EYA3, JPH1, VEGFA, CDK1, SLC25A4, AREG, ARL4A, NSMCE1, CAVIN3, UNC5B, CHI3L1, RGS16, TAF13, JUP, DHCR24, MEF2A, FBLN1, DUSP5, TSPAN7, INPP5A, ABCA4, AKAP11, INHBA, P2RY2, HMGCR, RAPGEF1, RAPH1, BAIAP2, ADGRE5, RGS4, HBEGF, MYH9, RASGRP3, TSPYL5, ERBB4, JAG1, MYH2, GAB2, BTG2, CMKLR1, …	4052, 2898, 1950, 8482, 3709, 79094, 5578, 11072, 23413, 81606, 389337, 255743, 54852, 3690, 25769, 9052, 2140, 56704, 7422, 983, 291, 374, 10124, 197370, 112464, 219699, 1116, 6004, 6884, 3728, 1718, 4205, 2192, 1847, 7102, 3632, 24, 11215, 3624, 5029, 3156, 2889, 65059, 10458, 976, 5999, 1839, 4627, 25780, 85453, 2066, 182, 4620, 9846, 7832, 1240, 11214, 2444, 83700, 1978, 3084, 10231, 10468, 2…
biological regulation	GO:0065007	0.000596842	n/a	133	113.912	11842	EXPH5, LTBP1, GRIK2, EGF, SEMA7A, LIPG, ITPR2, CHAC1, PRKCA, MYH10, DUSP14, HAS2, NCS1, LBH, ARHGEF37, NPNT, PAQR5, ITGB3, MYF6, SLC24A2, STC1, GPRC5A, EXOSC6, RNF144B, DSTN, EYA3, JPH1, MKI67, RRM2, VEGFA, CDK1, TAL2, AHNAK, SLC25A4, AREG, ARL4A, NSMCE1, CAVIN3, UNC5B, NOCT, CHI3L1, RGS16, TAF13, KLF2, JUP, DHCR24, MEF2A, MYL2, DNAJB1, PHGDH, FBLN1, ADAMTSL4, DUSP5, TSPAN7, DTL, INPP5A, ABCA4, A…	23086, 4052, 2898, 1950, 8482, 9388, 3709, 79094, 5578, 4628, 11072, 3037, 23413, 81606, 389337, 255743, 54852, 3690, 4618, 25769, 6781, 9052, 118460, 255488, 11034, 2140, 56704, 4288, 6241, 7422, 983, 6887, 79026, 291, 374, 10124, 197370, 112464, 219699, 25819, 1116, 6004, 6884, 10365, 3728, 1718, 4205, 4633, 3337, 26227, 2192, 54507, 1847, 7102, 51514, 3632, 24, 11215, 3624, 5029, 3156, 4625, 2…
enzyme linked receptor protein signaling pathway	GO:0007167	0.000628627	n/a	21	9.6289	1001	LTBP1, EGF, PRKCA, NPNT, ITGB3, GPRC5A, VEGFA, AREG, INHBA, RAPGEF1, BAIAP2, HBEGF, ERBB4, GAB2, FRK, EIF4EBP1, NRG1, FST, TGFB2, VEGFC, ITGA5	4052, 1950, 5578, 255743, 3690, 9052, 7422, 374, 3624, 2889, 10458, 1839, 2066, 9846, 2444, 1978, 3084, 10468, 7042, 7424, 3678
ventricular cardiac muscle cell differentiation	GO:0055012	0.000641383	n/a	3	0.173147	18	MYH10, CDK1, MEF2A	4628, 983, 4205
sterol metabolic process	GO:0016125	0.000675684	n/a	7	1.46213	152	DHCR24, HMGCR, ELOVL6, FASN, SQLE, DHCR7, INSIG2	1718, 3156, 79071, 2194, 6713, 1717, 51141
positive regulation of endothelial cell proliferation	GO:0001938	0.000687196	n/a	5	0.702208	73	PRKCA, ITGB3, VEGFA, VEGFC, NR4A1	5578, 3690, 7422, 7424, 3164
phosphorylation	GO:0016310	0.000707886	n/a	37	21.7107	2257	GRIK2, EGF, SEMA7A, PRKCA, DUSP14, NPNT, ITGB3, GPRC5A, VEGFA, CDK1, AREG, CAVIN3, CHI3L1, MEF2A, FBLN1, DUSP5, INHBA, HMGCR, RAPGEF1, CDK18, RGS4, HBEGF, RASGRP3, ERBB4, PLK4, AKAP13, FRK, NRG1, TGFB2, TPD52L1, FAM20B, SGK1, ZFP36L2, DUSP1, VEGFC, ITGA5, CDKN3	2898, 1950, 8482, 5578, 11072, 255743, 3690, 9052, 7422, 983, 374, 112464, 1116, 4205, 2192, 1847, 3624, 3156, 2889, 5129, 5999, 1839, 25780, 2066, 10733, 11214, 2444, 3084, 7042, 7164, 9917, 6446, 678, 1843, 7424, 3678, 1033
neuron development	GO:0048666	0.000714348	n/a	21	9.7251	1011	SEMA7A, PRKCA, MYH10, NCS1, VEGFA, AREG, SEMA3C, UNC5B, MEF2A, PHGDH, RAPGEF1, EFHD1, RAPH1, BAIAP2, ACSL4, GAB2, BTG2, JAM3, NRG1, TGFB2, SGK1	8482, 5578, 4628, 23413, 7422, 374, 10512, 219699, 4205, 26227, 2889, 80303, 65059, 10458, 2182, 9846, 7832, 83700, 3084, 7042, 6446
ERBB signaling pathway	GO:0038127	0.000730041	n/a	7	1.48137	154	EGF, PRKCA, GPRC5A, AREG, HBEGF, ERBB4, NRG1	1950, 5578, 9052, 374, 1839, 2066, 3084
negative regulation of MAP kinase activity	GO:0043407	0.000731332	n/a	5	0.711827	74	DUSP14, DUSP5, HMGCR, RGS4, DUSP1	11072, 1847, 3156, 5999, 1843
positive regulation of striated muscle tissue development	GO:0045844	0.000731332	n/a	5	0.711827	74	MYF6, CDK1, HMGCR, ERBB4, NRG1	4618, 983, 3156, 2066, 3084
positive regulation of muscle organ development	GO:0048636	0.000731332	n/a	5	0.711827	74	MYF6, CDK1, HMGCR, ERBB4, NRG1	4618, 983, 3156, 2066, 3084
regulation of neural precursor cell proliferation	GO:2000177	0.000731332	n/a	5	0.711827	74	EGF, VEGFA, RAPGEF1, BTG2, VEGFC	1950, 7422, 2889, 7832, 7424
positive regulation of phosphate metabolic process	GO:0045937	0.000748361	n/a	22	10.4562	1087	EGF, SEMA7A, PRKCA, NPNT, ITGB3, VEGFA, CDK1, AREG, CAVIN3, CHI3L1, DUSP5, INHBA, HMGCR, RAPGEF1, HBEGF, ERBB4, AKAP13, NRG1, TGFB2, TPD52L1, VEGFC, ITGA5	1950, 8482, 5578, 255743, 3690, 7422, 983, 374, 112464, 1116, 1847, 3624, 3156, 2889, 1839, 2066, 11214, 3084, 7042, 7164, 7424, 3678
positive regulation of phosphorus metabolic process	GO:0010562	0.000748361	n/a	22	10.4562	1087	EGF, SEMA7A, PRKCA, NPNT, ITGB3, VEGFA, CDK1, AREG, CAVIN3, CHI3L1, DUSP5, INHBA, HMGCR, RAPGEF1, HBEGF, ERBB4, AKAP13, NRG1, TGFB2, TPD52L1, VEGFC, ITGA5	1950, 8482, 5578, 255743, 3690, 7422, 983, 374, 112464, 1116, 1847, 3624, 3156, 2889, 1839, 2066, 11214, 3084, 7042, 7164, 7424, 3678
negative regulation of stem cell differentiation	GO:2000737	0.000756278	n/a	3	0.182766	19	LBH, JAG1, ZFP36L2	81606, 182, 678
regulation of stem cell differentiation	GO:2000736	0.000760708	n/a	4	0.413629	43	LBH, JAG1, TGFB2, ZFP36L2	81606, 182, 7042, 678
generation of neurons	GO:0048699	0.00077069	n/a	26	13.3516	1388	SEMA7A, PRKCA, MYH10, NCS1, VEGFA, CDK1, AREG, SEMA3C, UNC5B, MEF2A, PHGDH, INHBA, RAPGEF1, EFHD1, RAPH1, BAIAP2, ERBB4, JAG1, ACSL4, GAB2, BTG2, JAM3, NRG1, TGFB2, SGK1, VEGFC	8482, 5578, 4628, 23413, 7422, 983, 374, 10512, 219699, 4205, 26227, 3624, 2889, 80303, 65059, 10458, 2066, 182, 2182, 9846, 7832, 83700, 3084, 7042, 6446, 7424
positive regulation of muscle tissue development	GO:1901863	0.000777554	n/a	5	0.721446	75	MYF6, CDK1, HMGCR, ERBB4, NRG1	4618, 983, 3156, 2066, 3084
response to corticosteroid	GO:0031960	0.000818012	n/a	7	1.51023	157	STC1, AREG, AKAP13, EIF4EBP1, HEY1, ZFP36L2, DUSP1	6781, 374, 11214, 1978, 23462, 678, 1843
regulation of muscle contraction	GO:0006937	0.000818012	n/a	7	1.51023	157	NPNT, STC1, JUP, MYL2, MYH7, CNN1, MYL3	255743, 6781, 3728, 4633, 4625, 1264, 4634
negative regulation of MAPK cascade	GO:0043409	0.000849126	n/a	7	1.51985	158	DUSP14, FBLN1, DUSP5, HMGCR, RAPGEF1, RGS4, DUSP1	11072, 2192, 1847, 3156, 2889, 5999, 1843
actin-mediated cell contraction	GO:0070252	0.000858208	n/a	6	1.10622	115	STC1, JUP, MYL2, MYH7, MYH2, MYL3	6781, 3728, 4633, 4625, 4620, 4634
cellular response to organic cyclic compound	GO:0071407	0.000867905	n/a	14	5.28099	549	ITPR2, LBH, PAQR5, STC1, KLF2, JUP, INHBA, RAPGEF1, AKAP13, EIF4EBP1, HEY1, ZFP36L2, NR4A1, KIF18A	3709, 81606, 54852, 6781, 10365, 3728, 3624, 2889, 11214, 1978, 23462, 678, 3164, 81930
locomotion	GO:0040011	0.000881212	n/a	30	16.4778	1713	EGF, SEMA7A, PRKCA, MYH10, HAS2, ITGB3, STC1, VEGFA, CDK1, SEMA3C, UNC5B, JUP, FBLN1, SORBS2, HBEGF, MYH9, ERBB4, JAG1, GAB2, CMKLR1, FRK, JAM3, NRG1, SEMA3E, TGFB2, SGK1, VEGFC, ITGA4, NR4A1, ITGA5	1950, 8482, 5578, 4628, 3037, 3690, 6781, 7422, 983, 10512, 219699, 3728, 2192, 8470, 1839, 4627, 2066, 182, 9846, 1240, 2444, 83700, 3084, 9723, 7042, 6446, 7424, 3676, 3164, 3678
response to chemical	GO:0042221	0.000910215	n/a	59	40.6703	4228	LTBP1, SEMA7A, LIPG, ITPR2, CHAC1, PRKCA, MYH10, HAS2, LBH, NPNT, PAQR5, ITGB3, STC1, MKI67, VEGFA, CDK1, AREG, SEMA3C, UNC5B, NOCT, CHI3L1, KLF2, JUP, DHCR24, MEF2A, DNAJB1, SOD3, INHBA, HMGCR, RAPGEF1, OXR1, FASN, BAIAP2, MMP15, SQLE, MME, HBEGF, ERBB4, JAG1, ACSL4, SERPINH1, GAB2, BTG2, CMKLR1, AKAP13, JAM3, EIF4EBP1, NRG1, HEY1, INSIG2, SEMA3E, TGFB2, ZFP36L2, DUSP1, VEGFC, ITGA4, NR4A1, ITGA…	4052, 8482, 9388, 3709, 79094, 5578, 4628, 3037, 81606, 255743, 54852, 3690, 6781, 4288, 7422, 983, 374, 10512, 219699, 25819, 1116, 10365, 3728, 1718, 4205, 3337, 6649, 3624, 3156, 2889, 55074, 2194, 10458, 4324, 6713, 4311, 1839, 2066, 182, 2182, 871, 9846, 7832, 1240, 11214, 83700, 1978, 3084, 23462, 51141, 9723, 7042, 678, 1843, 7424, 3676, 3164, 3678, 81930
phosphatidylinositol-mediated signaling	GO:0048015	0.000923711	n/a	8	2.00081	208	EGF, NCS1, UNC5B, HBEGF, ERBB4, GAB2, NRG1, TGFB2	1950, 23413, 219699, 1839, 2066, 9846, 3084, 7042
regulation of protein metabolic process	GO:0051246	0.000933635	n/a	44	27.7709	2887	GRIK2, EGF, SEMA7A, LIPG, CHAC1, PRKCA, DUSP14, NPNT, ITGB3, GPRC5A, RNF144B, VEGFA, CDK1, AREG, CAVIN3, CHI3L1, KLF2, DHCR24, FBLN1, DUSP5, INHBA, HMGCR, RAPGEF1, OXR1, MME, RGS4, HBEGF, MYH9, TSPYL5, ERBB4, SERPINH1, BTG2, AKAP13, EIF4EBP1, NRG1, TGFB2, TPD52L1, LDLRAD3, ZFP36L2, DUSP1, VEGFC, ITGA5, FEM1A, CDKN3	2898, 1950, 8482, 9388, 79094, 5578, 11072, 255743, 3690, 9052, 255488, 7422, 983, 374, 112464, 1116, 10365, 1718, 2192, 1847, 3624, 3156, 2889, 55074, 4311, 5999, 1839, 4627, 85453, 2066, 871, 7832, 11214, 1978, 3084, 7042, 7164, 143458, 678, 1843, 7424, 3678, 55527, 1033
positive regulation of protein modification process	GO:0031401	0.000950644	n/a	23	11.3604	1181	EGF, SEMA7A, PRKCA, NPNT, ITGB3, VEGFA, CDK1, AREG, CAVIN3, CHI3L1, DUSP5, INHBA, HMGCR, RAPGEF1, HBEGF, TSPYL5, ERBB4, AKAP13, NRG1, TGFB2, TPD52L1, VEGFC, ITGA5	1950, 8482, 5578, 255743, 3690, 7422, 983, 374, 112464, 1116, 1847, 3624, 3156, 2889, 1839, 85453, 2066, 11214, 3084, 7042, 7164, 7424, 3678
inositol lipid-mediated signaling	GO:0048017	0.000952762	n/a	8	2.01043	209	EGF, NCS1, UNC5B, HBEGF, ERBB4, GAB2, NRG1, TGFB2	1950, 23413, 219699, 1839, 2066, 9846, 3084, 7042
peptidyl-tyrosine phosphorylation	GO:0018108	0.00100973	n/a	11	3.59761	374	EGF, ITGB3, GPRC5A, VEGFA, AREG, HBEGF, ERBB4, FRK, NRG1, VEGFC, ITGA5	1950, 3690, 9052, 7422, 374, 1839, 2066, 2444, 3084, 7424, 3678
cardiac right ventricle morphogenesis	GO:0003215	0.00102346	n/a	3	0.202005	21	SEMA3C, JAG1, TGFB2	10512, 182, 7042
phosphorus metabolic process	GO:0006793	0.00103202	n/a	48	31.2819	3252	GRIK2, EGF, SEMA7A, LIPG, PRKCA, DUSP14, NPNT, ITGB3, GPRC5A, EYA3, RRM2, VEGFA, CDK1, AREG, CAVIN3, CHI3L1, MEF2A, FBLN1, DUSP5, INPP5A, INHBA, HMGCR, MYH7, RAPGEF1, ELOVL6, FASN, MFSD2A, CDK18, RGS4, HBEGF, RASGRP3, ERBB4, PLK4, ACSL4, AKAP13, FRK, NRG1, TGFB2, TPD52L1, PPP2R3A, FAM20B, SGK1, ZFP36L2, DUSP1, VEGFC, ITGA5, MTMR3, CDKN3	2898, 1950, 8482, 9388, 5578, 11072, 255743, 3690, 9052, 2140, 6241, 7422, 983, 374, 112464, 1116, 4205, 2192, 1847, 3632, 3624, 3156, 4625, 2889, 79071, 2194, 84879, 5129, 5999, 1839, 25780, 2066, 10733, 2182, 11214, 2444, 3084, 7042, 7164, 5523, 9917, 6446, 678, 1843, 7424, 3678, 8897, 1033
neuron differentiation	GO:0030182	0.00103919	n/a	24	12.1588	1264	SEMA7A, PRKCA, MYH10, NCS1, VEGFA, AREG, SEMA3C, UNC5B, MEF2A, PHGDH, INHBA, RAPGEF1, EFHD1, RAPH1, BAIAP2, ERBB4, JAG1, ACSL4, GAB2, BTG2, JAM3, NRG1, TGFB2, SGK1	8482, 5578, 4628, 23413, 7422, 374, 10512, 219699, 4205, 26227, 3624, 2889, 80303, 65059, 10458, 2066, 182, 2182, 9846, 7832, 83700, 3084, 7042, 6446
supramolecular fiber organization	GO:0097435	0.00104952	n/a	14	5.3868	560	MYH10, DSTN, COL12A1, MEF2A, MYL2, SORBS2, BAIAP2, SERPINH1, AKAP13, NCKAP5L, TGFB2, MICAL2, KIF18A, MYOM2	4628, 11034, 1303, 4205, 4633, 8470, 10458, 871, 11214, 57701, 7042, 9645, 81930, 9172
peptidyl-tyrosine modification	GO:0018212	0.00105414	n/a	11	3.61685	376	EGF, ITGB3, GPRC5A, VEGFA, AREG, HBEGF, ERBB4, FRK, NRG1, VEGFC, ITGA5	1950, 3690, 9052, 7422, 374, 1839, 2066, 2444, 3084, 7424, 3678
activation of protein kinase activity	GO:0032147	0.00106007	n/a	10	3.06855	319	EGF, ITGB3, VEGFA, CDK1, CHI3L1, DUSP5, RAPGEF1, AKAP13, NRG1, TGFB2	1950, 3690, 7422, 983, 1116, 1847, 2889, 11214, 3084, 7042
transmembrane receptor protein tyrosine kinase signaling pathway	GO:0007169	0.0010926	n/a	16	6.67578	694	EGF, PRKCA, ITGB3, GPRC5A, VEGFA, AREG, RAPGEF1, BAIAP2, HBEGF, ERBB4, GAB2, FRK, EIF4EBP1, NRG1, VEGFC, ITGA5	1950, 5578, 3690, 9052, 7422, 374, 2889, 10458, 1839, 2066, 9846, 2444, 1978, 3084, 7424, 3678
stem cell differentiation	GO:0048863	0.001094	n/a	7	1.58718	165	LBH, SEMA3C, ERBB4, JAG1, NRG1, TGFB2, ZFP36L2	81606, 10512, 2066, 182, 3084, 7042, 678
positive regulation of multicellular organismal process	GO:0051240	0.00110179	n/a	27	14.4289	1500	EGF, SEMA7A, LIPG, PRKCA, HAS2, LBH, NPNT, ITGB3, MYF6, EXOSC6, VEGFA, CDK1, CHI3L1, MEF2A, INHBA, P2RY2, HMGCR, RAPGEF1, BAIAP2, HBEGF, ERBB4, JAG1, NRG1, FST, TGFB2, VEGFC, ITGA5	1950, 8482, 9388, 5578, 3037, 81606, 255743, 3690, 4618, 118460, 7422, 983, 1116, 4205, 3624, 5029, 3156, 2889, 10458, 1839, 2066, 182, 3084, 10468, 7042, 7424, 3678
regulation of lipid biosynthetic process	GO:0046890	0.00113308	n/a	7	1.5968	166	HMGCR, ELOVL6, FASN, SQLE, DHCR7, STARD4, INSIG2	3156, 79071, 2194, 6713, 1717, 134429, 51141
blood vessel endothelial cell migration	GO:0043534	0.00116471	n/a	5	0.788781	82	PRKCA, VEGFA, MYH9, VEGFC, NR4A1	5578, 7422, 4627, 7424, 3164
response to steroid hormone	GO:0048545	0.00119717	n/a	11	3.67457	382	LBH, PAQR5, STC1, AREG, AKAP13, EIF4EBP1, HEY1, TGFB2, ZFP36L2, DUSP1, NR4A1	81606, 54852, 6781, 374, 11214, 1978, 23462, 7042, 678, 1843, 3164
positive regulation of biological process	GO:0048518	0.00121345	n/a	72	52.9734	5507	EXPH5, GRIK2, EGF, SEMA7A, LIPG, PRKCA, HAS2, NCS1, LBH, NPNT, ITGB3, MYF6, SLC24A2, STC1, EXOSC6, RNF144B, DSTN, EYA3, VEGFA, CDK1, AREG, NSMCE1, CAVIN3, UNC5B, NOCT, CHI3L1, KLF2, JUP, MEF2A, FBLN1, ADAMTSL4, DUSP5, INHBA, P2RY2, HMGCR, RAPGEF1, FASN, BAIAP2, HBEGF, OLFM2, MYH9, TSPYL5, ERBB4, VGLL2, JAG1, STARD4, PLK4, MYH2, GAB2, BTG2, CMKLR1, AKAP13, EIF4EBP1, NRG1, FST, HEY1, INSIG2, TGFB2,…	23086, 2898, 1950, 8482, 9388, 5578, 3037, 23413, 81606, 255743, 3690, 4618, 25769, 6781, 118460, 255488, 11034, 2140, 7422, 983, 374, 197370, 112464, 219699, 25819, 1116, 10365, 3728, 4205, 2192, 54507, 1847, 3624, 5029, 3156, 2889, 2194, 10458, 1839, 93145, 4627, 85453, 2066, 245806, 182, 134429, 10733, 4620, 9846, 7832, 1240, 11214, 1978, 3084, 10468, 23462, 51141, 7042, 7164, 3696, 9917, 59, …
regulation of locomotion	GO:0040012	0.00124784	n/a	18	8.08982	841	EGF, PRKCA, HAS2, ITGB3, STC1, VEGFA, FBLN1, HBEGF, ERBB4, JAG1, CMKLR1, JAM3, NRG1, TGFB2, SGK1, VEGFC, ITGA4, ITGA5	1950, 5578, 3037, 3690, 6781, 7422, 2192, 1839, 2066, 182, 1240, 83700, 3084, 7042, 6446, 7424, 3676, 3678
endothelial cell migration	GO:0043542	0.00130053	n/a	7	1.63528	170	PRKCA, ITGB3, STC1, VEGFA, MYH9, VEGFC, NR4A1	5578, 3690, 6781, 7422, 4627, 7424, 3164
regulation of phosphate metabolic process	GO:0019220	0.00132194	n/a	29	16.1315	1677	GRIK2, EGF, SEMA7A, PRKCA, DUSP14, NPNT, ITGB3, GPRC5A, VEGFA, CDK1, AREG, CAVIN3, CHI3L1, FBLN1, DUSP5, INHBA, HMGCR, RAPGEF1, RGS4, HBEGF, ERBB4, AKAP13, NRG1, TGFB2, TPD52L1, DUSP1, VEGFC, ITGA5, CDKN3	2898, 1950, 8482, 5578, 11072, 255743, 3690, 9052, 7422, 983, 374, 112464, 1116, 2192, 1847, 3624, 3156, 2889, 5999, 1839, 2066, 11214, 3084, 7042, 7164, 1843, 7424, 3678, 1033
somatic stem cell division	GO:0048103	0.00134372	n/a	3	0.221244	23	LBH, TGFB2, ZFP36L2	81606, 7042, 678
positive regulation of mast cell chemotaxis	GO:0060754	0.00134496	n/a	2	0.0577157	6	VEGFA, VEGFC	7422, 7424
regulation of protein kinase activity	GO:0045859	0.00136869	n/a	17	7.4838	778	EGF, DUSP14, ITGB3, GPRC5A, VEGFA, CDK1, CHI3L1, DUSP5, HMGCR, RAPGEF1, RGS4, AKAP13, NRG1, TGFB2, TPD52L1, DUSP1, CDKN3	1950, 11072, 3690, 9052, 7422, 983, 1116, 1847, 3156, 2889, 5999, 11214, 3084, 7042, 7164, 1843, 1033
cell adhesion	GO:0007155	0.00137533	n/a	25	13.1496	1367	PRKCA, MYH10, HAS2, NPNT, ITGB3, VEGFA, COL12A1, JUP, FBLN1, RAPGEF1, SORBS2, BAIAP2, PDLIM1, ADGRE5, MYH9, PPFIBP1, JAM3, NID2, PCDH18, SEMA3E, TGFB2, ITGB8, VEGFC, ITGA4, ITGA5	5578, 4628, 3037, 255743, 3690, 7422, 1303, 3728, 2192, 2889, 8470, 10458, 9124, 976, 4627, 8496, 83700, 22795, 54510, 9723, 7042, 3696, 7424, 3676, 3678
heterotypic cell-cell adhesion	GO:0034113	0.00145126	n/a	4	0.490584	51	ITGB3, JUP, ITGA4, ITGA5	3690, 3728, 3676, 3678
positive regulation of intracellular signal transduction	GO:1902533	0.00147278	n/a	19	8.89784	925	EGF, SEMA7A, PRKCA, NPNT, VEGFA, CDK1, CAVIN3, UNC5B, CHI3L1, DUSP5, HMGCR, RAPGEF1, HBEGF, TSPYL5, ERBB4, AKAP13, NRG1, TGFB2, TPD52L1	1950, 8482, 5578, 255743, 7422, 983, 112464, 219699, 1116, 1847, 3156, 2889, 1839, 85453, 2066, 11214, 3084, 7042, 7164
biological adhesion	GO:0022610	0.00147618	n/a	25	13.2169	1374	PRKCA, MYH10, HAS2, NPNT, ITGB3, VEGFA, COL12A1, JUP, FBLN1, RAPGEF1, SORBS2, BAIAP2, PDLIM1, ADGRE5, MYH9, PPFIBP1, JAM3, NID2, PCDH18, SEMA3E, TGFB2, ITGB8, VEGFC, ITGA4, ITGA5	5578, 4628, 3037, 255743, 3690, 7422, 1303, 3728, 2192, 2889, 8470, 10458, 9124, 976, 4627, 8496, 83700, 22795, 54510, 9723, 7042, 3696, 7424, 3676, 3678
actomyosin structure organization	GO:0031032	0.00148676	n/a	7	1.67376	174	MYH10, MEF2A, MYL2, CNN1, MYH9, AKAP13, MYOM2	4628, 4205, 4633, 1264, 4627, 11214, 9172
regulation of phosphorus metabolic process	GO:0051174	0.00150151	n/a	29	16.2662	1691	GRIK2, EGF, SEMA7A, PRKCA, DUSP14, NPNT, ITGB3, GPRC5A, VEGFA, CDK1, AREG, CAVIN3, CHI3L1, FBLN1, DUSP5, INHBA, HMGCR, RAPGEF1, RGS4, HBEGF, ERBB4, AKAP13, NRG1, TGFB2, TPD52L1, DUSP1, VEGFC, ITGA5, CDKN3	2898, 1950, 8482, 5578, 11072, 255743, 3690, 9052, 7422, 983, 374, 112464, 1116, 2192, 1847, 3624, 3156, 2889, 5999, 1839, 2066, 11214, 3084, 7042, 7164, 1843, 7424, 3678, 1033
regulation of striated muscle contraction	GO:0006942	0.00151773	n/a	5	0.836878	87	STC1, JUP, MYL2, MYH7, MYL3	6781, 3728, 4633, 4625, 4634
developmental growth	GO:0048589	0.00158404	n/a	14	5.62728	585	SEMA7A, MYF6, STC1, VEGFA, CDK1, TAL2, AREG, KLF2, RAPH1, SORBS2, DHCR7, ERBB4, NRG1, TGFB2	8482, 4618, 6781, 7422, 983, 6887, 374, 10365, 65059, 8470, 1717, 2066, 3084, 7042
post-embryonic development	GO:0009791	0.00159684	n/a	5	0.846497	88	VEGFA, TAL2, SEMA3C, MYL2, DHCR7	7422, 6887, 10512, 4633, 1717
positive regulation of macromolecule metabolic process	GO:0010604	0.00163997	n/a	44	28.5404	2967	EGF, SEMA7A, PRKCA, HAS2, LBH, NPNT, ITGB3, MYF6, EXOSC6, RNF144B, EYA3, VEGFA, CDK1, AREG, CAVIN3, CHI3L1, KLF2, MEF2A, FBLN1, DUSP5, INHBA, HMGCR, RAPGEF1, HBEGF, MYH9, TSPYL5, ERBB4, VGLL2, JAG1, BTG2, AKAP13, NRG1, HEY1, INSIG2, TGFB2, TPD52L1, ITGB8, ACTA2, ZFP36L2, VEGFC, MICAL2, NR4A1, ITGA5, NDP	1950, 8482, 5578, 3037, 81606, 255743, 3690, 4618, 118460, 255488, 2140, 7422, 983, 374, 112464, 1116, 10365, 4205, 2192, 1847, 3624, 3156, 2889, 1839, 4627, 85453, 2066, 245806, 182, 7832, 11214, 3084, 23462, 51141, 7042, 7164, 3696, 59, 678, 7424, 9645, 3164, 3678, 4693
positive regulation of cell proliferation	GO:0008284	0.00164117	n/a	18	8.29182	862	EGF, PRKCA, HAS2, LBH, ITGB3, VEGFA, CDK1, AREG, HMGCR, HBEGF, TSPYL5, ERBB4, GAB2, NRG1, TGFB2, VEGFC, NR4A1, CRIP2	1950, 5578, 3037, 81606, 3690, 7422, 983, 374, 3156, 1839, 85453, 2066, 9846, 3084, 7042, 7424, 3164, 1397
regulation of cell migration	GO:0030334	0.00164197	n/a	16	6.94512	722	PRKCA, HAS2, ITGB3, STC1, VEGFA, HBEGF, ERBB4, JAG1, CMKLR1, JAM3, NRG1, TGFB2, SGK1, VEGFC, ITGA4, ITGA5	5578, 3037, 3690, 6781, 7422, 1839, 2066, 182, 1240, 83700, 3084, 7042, 6446, 7424, 3676, 3678
positive regulation of cellular metabolic process	GO:0031325	0.00165118	n/a	44	28.55	2968	EGF, SEMA7A, PRKCA, HAS2, LBH, NPNT, ITGB3, MYF6, EXOSC6, RNF144B, EYA3, VEGFA, CDK1, AREG, CAVIN3, CHI3L1, KLF2, MEF2A, FBLN1, DUSP5, INHBA, HMGCR, RAPGEF1, FASN, HBEGF, MYH9, TSPYL5, ERBB4, VGLL2, JAG1, STARD4, BTG2, AKAP13, NRG1, HEY1, INSIG2, TGFB2, TPD52L1, ZFP36L2, VEGFC, MICAL2, NR4A1, ITGA5, NDP	1950, 8482, 5578, 3037, 81606, 255743, 3690, 4618, 118460, 255488, 2140, 7422, 983, 374, 112464, 1116, 10365, 4205, 2192, 1847, 3624, 3156, 2889, 2194, 1839, 4627, 85453, 2066, 245806, 182, 134429, 7832, 11214, 3084, 23462, 51141, 7042, 7164, 678, 7424, 9645, 3164, 3678, 4693
negative regulation of signal transduction	GO:0009968	0.00169158	n/a	22	11.1391	1158	LTBP1, EGF, CHAC1, DUSP14, LBH, GPRC5A, EYA3, CAVIN3, UNC5B, RGS16, FBLN1, DUSP5, HMGCR, RAPGEF1, RGS4, HBEGF, ERBB4, NRG1, FST, HEY1, TGFB2, DUSP1	4052, 1950, 79094, 11072, 81606, 9052, 2140, 112464, 219699, 6004, 2192, 1847, 3156, 2889, 5999, 1839, 2066, 3084, 10468, 23462, 7042, 1843
regulation of blood circulation	GO:1903522	0.00182806	n/a	9	2.75112	286	ITPR2, STC1, JUP, MEF2A, MYL2, MYH7, HBEGF, TGFB2, MYL3	3709, 6781, 3728, 4205, 4633, 4625, 1839, 7042, 4634
regulation of stem cell division	GO:2000035	0.00187093	n/a	2	0.067335	7	LBH, CDK2AP2	81606, 10263
regulation of mast cell chemotaxis	GO:0060753	0.00187093	n/a	2	0.067335	7	VEGFA, VEGFC	7422, 7424
regulation of hyaluronan biosynthetic process	GO:1900125	0.00187093	n/a	2	0.067335	7	EGF, HAS2	1950, 3037
regulation of cellular process	GO:0050794	0.00187958	n/a	120	101.753	10578	EXPH5, LTBP1, GRIK2, EGF, SEMA7A, LIPG, ITPR2, CHAC1, PRKCA, MYH10, DUSP14, HAS2, NCS1, LBH, ARHGEF37, NPNT, PAQR5, ITGB3, MYF6, SLC24A2, STC1, GPRC5A, EXOSC6, RNF144B, DSTN, EYA3, JPH1, MKI67, RRM2, VEGFA, CDK1, TAL2, AHNAK, SLC25A4, AREG, ARL4A, NSMCE1, CAVIN3, UNC5B, NOCT, CHI3L1, RGS16, TAF13, KLF2, JUP, DHCR24, MEF2A, MYL2, DNAJB1, FBLN1, ADAMTSL4, DUSP5, TSPAN7, DTL, INPP5A, ABCA4, AKAP11, …	23086, 4052, 2898, 1950, 8482, 9388, 3709, 79094, 5578, 4628, 11072, 3037, 23413, 81606, 389337, 255743, 54852, 3690, 4618, 25769, 6781, 9052, 118460, 255488, 11034, 2140, 56704, 4288, 6241, 7422, 983, 6887, 79026, 291, 374, 10124, 197370, 112464, 219699, 25819, 1116, 6004, 6884, 10365, 3728, 1718, 4205, 4633, 3337, 2192, 54507, 1847, 7102, 51514, 3632, 24, 11215, 3624, 5029, 3156, 2889, 55074, 2…
regulation of cellular protein metabolic process	GO:0032268	0.00188083	n/a	40	25.3757	2638	GRIK2, EGF, SEMA7A, CHAC1, PRKCA, DUSP14, NPNT, ITGB3, GPRC5A, RNF144B, VEGFA, CDK1, AREG, CAVIN3, CHI3L1, DHCR24, FBLN1, DUSP5, INHBA, HMGCR, RAPGEF1, OXR1, RGS4, HBEGF, MYH9, TSPYL5, ERBB4, SERPINH1, BTG2, AKAP13, EIF4EBP1, NRG1, TGFB2, TPD52L1, ZFP36L2, DUSP1, VEGFC, ITGA5, FEM1A, CDKN3	2898, 1950, 8482, 79094, 5578, 11072, 255743, 3690, 9052, 255488, 7422, 983, 374, 112464, 1116, 1718, 2192, 1847, 3624, 3156, 2889, 55074, 5999, 1839, 4627, 85453, 2066, 871, 7832, 11214, 1978, 3084, 7042, 7164, 678, 1843, 7424, 3678, 55527, 1033
cell adhesion mediated by integrin	GO:0033627	0.00192256	n/a	4	0.529061	55	NPNT, ITGB3, TGFB2, ITGA5	255743, 3690, 7042, 3678
vascular endothelial growth factor receptor signaling pathway	GO:0048010	0.00194381	n/a	5	0.884974	92	ITGB3, VEGFA, BAIAP2, VEGFC, ITGA5	3690, 7422, 10458, 7424, 3678
cardiac muscle hypertrophy	GO:0003300	0.00194381	n/a	5	0.884974	92	PRKCA, MEF2A, MYH7, SORBS2, AKAP13	5578, 4205, 4625, 8470, 11214
cell motility	GO:0048870	0.00195481	n/a	26	14.2462	1481	EGF, PRKCA, MYH10, HAS2, ITGB3, STC1, VEGFA, CDK1, SEMA3C, JUP, FBLN1, SORBS2, HBEGF, MYH9, ERBB4, JAG1, CMKLR1, FRK, JAM3, NRG1, TGFB2, SGK1, VEGFC, ITGA4, NR4A1, ITGA5	1950, 5578, 4628, 3037, 3690, 6781, 7422, 983, 10512, 3728, 2192, 8470, 1839, 4627, 2066, 182, 1240, 2444, 83700, 3084, 7042, 6446, 7424, 3676, 3164, 3678
localization of cell	GO:0051674	0.00195481	n/a	26	14.2462	1481	EGF, PRKCA, MYH10, HAS2, ITGB3, STC1, VEGFA, CDK1, SEMA3C, JUP, FBLN1, SORBS2, HBEGF, MYH9, ERBB4, JAG1, CMKLR1, FRK, JAM3, NRG1, TGFB2, SGK1, VEGFC, ITGA4, NR4A1, ITGA5	1950, 5578, 4628, 3037, 3690, 6781, 7422, 983, 10512, 3728, 2192, 8470, 1839, 4627, 2066, 182, 1240, 2444, 83700, 3084, 7042, 6446, 7424, 3676, 3164, 3678
muscle contraction	GO:0006936	0.002021	n/a	10	3.34751	348	NPNT, STC1, JUP, MYL2, MYH7, CNN1, MYH2, ACTA2, MYL3, MYOM2	255743, 6781, 3728, 4633, 4625, 1264, 4620, 59, 4634, 9172
cellular response to alcohol	GO:0097306	0.00205512	n/a	4	0.53868	56	ITPR2, KLF2, JUP, INHBA	3709, 10365, 3728, 3624
regulation of cell-substrate adhesion	GO:0010810	0.00210739	n/a	7	1.77957	185	HAS2, NPNT, VEGFA, FBLN1, SEMA3E, VEGFC, ITGA5	3037, 255743, 7422, 2192, 9723, 7424, 3678
cytoskeleton organization	GO:0007010	0.00211723	n/a	22	11.3411	1179	MYH10, DSTN, CDK1, CAVIN3, JUP, MEF2A, MYL2, XIRP1, SORBS2, CNN1, BAIAP2, MYH9, PLK4, AKAP13, JAM3, NCKAP5L, CDK2AP2, SEMA3E, MICAL2, SKA1, KIF18A, MYOM2	4628, 11034, 983, 112464, 3728, 4205, 4633, 165904, 8470, 1264, 10458, 4627, 10733, 11214, 83700, 57701, 10263, 9723, 9645, 220134, 81930, 9172
striated muscle hypertrophy	GO:0014897	0.00213686	n/a	5	0.904213	94	PRKCA, MEF2A, MYH7, SORBS2, AKAP13	5578, 4205, 4625, 8470, 11214
positive regulation of cellular protein metabolic process	GO:0032270	0.00214638	n/a	26	14.3424	1491	EGF, SEMA7A, PRKCA, NPNT, ITGB3, RNF144B, VEGFA, CDK1, AREG, CAVIN3, CHI3L1, FBLN1, DUSP5, INHBA, HMGCR, RAPGEF1, HBEGF, MYH9, TSPYL5, ERBB4, AKAP13, NRG1, TGFB2, TPD52L1, VEGFC, ITGA5	1950, 8482, 5578, 255743, 3690, 255488, 7422, 983, 374, 112464, 1116, 2192, 1847, 3624, 3156, 2889, 1839, 4627, 85453, 2066, 11214, 3084, 7042, 7164, 7424, 3678
regulation of cell differentiation	GO:0045595	0.00217525	n/a	27	15.1215	1572	SEMA7A, PRKCA, HAS2, NCS1, LBH, NPNT, ITGB3, MYF6, VEGFA, CDK1, AREG, NOCT, MEF2A, FBLN1, INHBA, RAPGEF1, BAIAP2, OLFM2, ERBB4, JAG1, CMKLR1, AKAP13, NRG1, HEY1, TGFB2, ZFP36L2, VEGFC	8482, 5578, 3037, 23413, 81606, 255743, 3690, 4618, 7422, 983, 374, 25819, 4205, 2192, 3624, 2889, 10458, 93145, 2066, 182, 1240, 11214, 3084, 23462, 7042, 678, 7424
muscle hypertrophy	GO:0014896	0.00234328	n/a	5	0.923451	96	PRKCA, MEF2A, MYH7, SORBS2, AKAP13	5578, 4205, 4625, 8470, 11214
response to alcohol	GO:0097305	0.00237721	n/a	7	1.81804	189	ITPR2, CDK1, KLF2, JUP, INHBA, HMGCR, EIF4EBP1	3709, 983, 10365, 3728, 3624, 3156, 1978
positive regulation of metabolic process	GO:0009893	0.00238399	n/a	46	30.7913	3201	EGF, SEMA7A, PRKCA, HAS2, LBH, NPNT, ITGB3, MYF6, EXOSC6, RNF144B, EYA3, VEGFA, CDK1, AREG, CAVIN3, CHI3L1, KLF2, MEF2A, FBLN1, DUSP5, INHBA, HMGCR, RAPGEF1, FASN, HBEGF, MYH9, TSPYL5, ERBB4, VGLL2, JAG1, STARD4, BTG2, AKAP13, NRG1, HEY1, INSIG2, TGFB2, TPD52L1, ITGB8, ACTA2, ZFP36L2, VEGFC, MICAL2, NR4A1, ITGA5, NDP	1950, 8482, 5578, 3037, 81606, 255743, 3690, 4618, 118460, 255488, 2140, 7422, 983, 374, 112464, 1116, 10365, 4205, 2192, 1847, 3624, 3156, 2889, 2194, 1839, 4627, 85453, 2066, 245806, 182, 134429, 7832, 11214, 3084, 23462, 51141, 7042, 7164, 3696, 59, 678, 7424, 9645, 3164, 3678, 4693
regulation of the force of heart contraction	GO:0002026	0.00239951	n/a	3	0.26934	28	MYL2, MYH7, MYL3	4633, 4625, 4634
positive regulation of cellular process	GO:0048522	0.00240837	n/a	64	46.8074	4866	EXPH5, GRIK2, EGF, SEMA7A, PRKCA, HAS2, NCS1, LBH, NPNT, ITGB3, MYF6, SLC24A2, EXOSC6, RNF144B, DSTN, EYA3, VEGFA, CDK1, AREG, NSMCE1, CAVIN3, UNC5B, NOCT, CHI3L1, KLF2, JUP, MEF2A, FBLN1, ADAMTSL4, DUSP5, INHBA, HMGCR, RAPGEF1, FASN, BAIAP2, HBEGF, OLFM2, MYH9, TSPYL5, ERBB4, VGLL2, JAG1, STARD4, PLK4, GAB2, BTG2, CMKLR1, AKAP13, EIF4EBP1, NRG1, HEY1, INSIG2, TGFB2, TPD52L1, FAM20B, ZFP36L2, DUS…	23086, 2898, 1950, 8482, 5578, 3037, 23413, 81606, 255743, 3690, 4618, 25769, 118460, 255488, 11034, 2140, 7422, 983, 374, 197370, 112464, 219699, 25819, 1116, 10365, 3728, 4205, 2192, 54507, 1847, 3624, 3156, 2889, 2194, 10458, 1839, 93145, 4627, 85453, 2066, 245806, 182, 134429, 10733, 9846, 7832, 1240, 11214, 1978, 3084, 23462, 51141, 7042, 7164, 9917, 678, 1843, 7424, 9645, 3676, 3164, 1397, …
positive regulation of protein metabolic process	GO:0051247	0.00242214	n/a	27	15.2369	1584	EGF, SEMA7A, PRKCA, NPNT, ITGB3, RNF144B, VEGFA, CDK1, AREG, CAVIN3, CHI3L1, KLF2, FBLN1, DUSP5, INHBA, HMGCR, RAPGEF1, HBEGF, MYH9, TSPYL5, ERBB4, AKAP13, NRG1, TGFB2, TPD52L1, VEGFC, ITGA5	1950, 8482, 5578, 255743, 3690, 255488, 7422, 983, 374, 112464, 1116, 10365, 2192, 1847, 3624, 3156, 2889, 1839, 4627, 85453, 2066, 11214, 3084, 7042, 7164, 7424, 3678
cell migration	GO:0016477	0.0024343	n/a	24	12.9572	1347	PRKCA, MYH10, HAS2, ITGB3, STC1, VEGFA, CDK1, SEMA3C, JUP, SORBS2, HBEGF, MYH9, ERBB4, JAG1, CMKLR1, FRK, JAM3, NRG1, TGFB2, SGK1, VEGFC, ITGA4, NR4A1, ITGA5	5578, 4628, 3037, 3690, 6781, 7422, 983, 10512, 3728, 8470, 1839, 4627, 2066, 182, 1240, 2444, 83700, 3084, 7042, 6446, 7424, 3676, 3164, 3678
response to cAMP	GO:0051591	0.00245175	n/a	5	0.933071	97	ITPR2, STC1, AREG, RAPGEF1, DUSP1	3709, 6781, 374, 2889, 1843
cardiac septum development	GO:0003279	0.00245175	n/a	5	0.933071	97	LTBP1, MYH10, JAG1, HEY1, TGFB2	4052, 4628, 182, 23462, 7042
STAT protein import into nucleus	GO:0007262	0.00247864	n/a	2	0.0769543	8	EGF, ERBB4	1950, 2066
positive regulation of keratinocyte migration	GO:0051549	0.00247864	n/a	2	0.0769543	8	HAS2, HBEGF	3037, 1839
regulation of developmental process	GO:0050793	0.00248283	n/a	36	22.4418	2333	EGF, SEMA7A, PRKCA, MYH10, HAS2, NCS1, LBH, NPNT, ITGB3, MYF6, EXOSC6, VEGFA, CDK1, AREG, NOCT, CHI3L1, MEF2A, FBLN1, INHBA, HMGCR, RAPGEF1, BAIAP2, OLFM2, MYH9, ERBB4, JAG1, CMKLR1, AKAP13, NRG1, FST, HEY1, SEMA3E, TGFB2, ZFP36L2, VEGFC, ITGA5	1950, 8482, 5578, 4628, 3037, 23413, 81606, 255743, 3690, 4618, 118460, 7422, 983, 374, 25819, 1116, 4205, 2192, 3624, 3156, 2889, 10458, 93145, 4627, 2066, 182, 1240, 11214, 3084, 10468, 23462, 9723, 7042, 678, 7424, 3678
positive regulation of cell communication	GO:0010647	0.0025998	n/a	27	15.3139	1592	GRIK2, EGF, SEMA7A, PRKCA, NPNT, ITGB3, SLC24A2, VEGFA, CDK1, CAVIN3, UNC5B, CHI3L1, JUP, DUSP5, INHBA, HMGCR, RAPGEF1, BAIAP2, HBEGF, TSPYL5, ERBB4, JAG1, AKAP13, NRG1, TGFB2, TPD52L1, ITGA5	2898, 1950, 8482, 5578, 255743, 3690, 25769, 7422, 983, 112464, 219699, 1116, 3728, 1847, 3624, 3156, 2889, 10458, 1839, 85453, 2066, 182, 11214, 3084, 7042, 7164, 3678
neural crest cell development	GO:0014032	0.00264861	n/a	4	0.577157	60	SEMA3C, ERBB4, JAG1, NRG1	10512, 2066, 182, 3084
positive regulation of blood vessel endothelial cell migration	GO:0043536	0.00265758	n/a	3	0.278959	29	PRKCA, VEGFA, VEGFC	5578, 7422, 7424
mesenchymal cell differentiation	GO:0048762	0.00267268	n/a	7	1.85652	193	HAS2, SEMA3C, ERBB4, JAG1, NRG1, HEY1, TGFB2	3037, 10512, 2066, 182, 3084, 23462, 7042
positive regulation of nitrogen compound metabolic process	GO:0051173	0.00267529	n/a	42	27.5496	2864	EGF, SEMA7A, PRKCA, HAS2, LBH, NPNT, ITGB3, MYF6, EXOSC6, RNF144B, EYA3, VEGFA, CDK1, AREG, CAVIN3, CHI3L1, KLF2, MEF2A, FBLN1, DUSP5, INHBA, HMGCR, RAPGEF1, HBEGF, MYH9, TSPYL5, ERBB4, VGLL2, JAG1, BTG2, AKAP13, NRG1, HEY1, INSIG2, TGFB2, TPD52L1, ZFP36L2, VEGFC, MICAL2, NR4A1, ITGA5, NDP	1950, 8482, 5578, 3037, 81606, 255743, 3690, 4618, 118460, 255488, 2140, 7422, 983, 374, 112464, 1116, 10365, 4205, 2192, 1847, 3624, 3156, 2889, 1839, 4627, 85453, 2066, 245806, 182, 7832, 11214, 3084, 23462, 51141, 7042, 7164, 678, 7424, 9645, 3164, 3678, 4693
regulation of ERBB signaling pathway	GO:1901184	0.00267958	n/a	5	0.952309	99	EGF, GPRC5A, HBEGF, ERBB4, NRG1	1950, 9052, 1839, 2066, 3084
cellular response to steroid hormone stimulus	GO:0071383	0.00272706	n/a	8	2.37596	247	LBH, PAQR5, STC1, AKAP13, EIF4EBP1, HEY1, ZFP36L2, NR4A1	81606, 54852, 6781, 11214, 1978, 23462, 678, 3164
negative regulation of biological process	GO:0048519	0.00275824	n/a	65	47.9714	4987	LTBP1, GRIK2, EGF, ITPR2, CHAC1, PRKCA, DUSP14, LBH, ITGB3, MYF6, SLC24A2, STC1, GPRC5A, EXOSC6, RNF144B, EYA3, JPH1, VEGFA, CDK1, SLC25A4, AREG, CAVIN3, UNC5B, NOCT, RGS16, KLF2, DHCR24, MEF2A, MYL2, DNAJB1, FBLN1, DUSP5, DTL, INHBA, HMGCR, RAPGEF1, OXR1, CNN1, RGS4, HBEGF, MYH9, ERBB4, JAG1, SERPINH1, BTG2, CMKLR1, RPRM, FRK, EIF4EBP1, NRG1, FST, HEY1, INSIG2, SORCS3, CDK2AP2, SEMA3E, TGFB2, IT…	4052, 2898, 1950, 3709, 79094, 5578, 11072, 81606, 3690, 4618, 25769, 6781, 9052, 118460, 255488, 2140, 56704, 7422, 983, 291, 374, 112464, 219699, 25819, 6004, 10365, 1718, 4205, 4633, 3337, 2192, 1847, 51514, 3624, 3156, 2889, 55074, 1264, 5999, 1839, 4627, 2066, 182, 871, 7832, 1240, 56475, 2444, 1978, 3084, 10468, 23462, 51141, 22986, 10263, 9723, 7042, 3696, 678, 1843, 7424, 3164, 3678, 5552…
positive regulation of signaling	GO:0023056	0.0027643	n/a	27	15.3812	1599	GRIK2, EGF, SEMA7A, PRKCA, NPNT, ITGB3, SLC24A2, VEGFA, CDK1, CAVIN3, UNC5B, CHI3L1, JUP, DUSP5, INHBA, HMGCR, RAPGEF1, BAIAP2, HBEGF, TSPYL5, ERBB4, JAG1, AKAP13, NRG1, TGFB2, TPD52L1, ITGA5	2898, 1950, 8482, 5578, 255743, 3690, 25769, 7422, 983, 112464, 219699, 1116, 3728, 1847, 3624, 3156, 2889, 10458, 1839, 85453, 2066, 182, 11214, 3084, 7042, 7164, 3678
regulation of kinase activity	GO:0043549	0.00280155	n/a	17	8.01286	833	EGF, DUSP14, ITGB3, GPRC5A, VEGFA, CDK1, CHI3L1, DUSP5, HMGCR, RAPGEF1, RGS4, AKAP13, NRG1, TGFB2, TPD52L1, DUSP1, CDKN3	1950, 11072, 3690, 9052, 7422, 983, 1116, 1847, 3156, 2889, 5999, 11214, 3084, 7042, 7164, 1843, 1033
mesenchyme development	GO:0060485	0.00286509	n/a	8	2.3952	249	HAS2, SEMA3C, ERBB4, JAG1, NRG1, HEY1, TGFB2, ACTA2	3037, 10512, 2066, 182, 3084, 23462, 7042, 59
regulation of molecular function	GO:0065009	0.00289184	n/a	44	29.3677	3053	EGF, PRKCA, DUSP14, ARHGEF37, NPNT, ITGB3, GPRC5A, JPH1, VEGFA, CDK1, AHNAK, CHI3L1, RGS16, JUP, DHCR24, DNAJB1, FBLN1, DUSP5, HMGCR, RAPGEF1, XIRP1, MMP15, RGS4, HBEGF, RASGRP3, ERBB4, SERPINH1, CMKLR1, AKAP13, NRG1, RCAN2, HEY1, TGFB2, TPD52L1, PPP2R3A, SGK1, DUSP1, MYL3, ITGA4, SMAP2, FEM1A, NDP, ARHGAP23, CDKN3	1950, 5578, 11072, 389337, 255743, 3690, 9052, 56704, 7422, 983, 79026, 1116, 6004, 3728, 1718, 3337, 2192, 1847, 3156, 2889, 165904, 4324, 5999, 1839, 25780, 2066, 871, 1240, 11214, 3084, 10231, 23462, 7042, 7164, 5523, 6446, 1843, 4634, 3676, 64744, 55527, 4693, 57636, 1033
fatty-acyl-CoA biosynthetic process	GO:0046949	0.00293215	n/a	3	0.288579	30	ELOVL6, FASN, ACSL4	79071, 2194, 2182
cell cycle arrest	GO:0007050	0.00293612	n/a	8	2.40482	250	CDK1, DHCR24, INHBA, BTG2, RPRM, TGFB2, DUSP1, CDKN3	983, 1718, 3624, 7832, 56475, 7042, 1843, 1033
smooth muscle cell differentiation	GO:0051145	0.00298532	n/a	4	0.596396	62	NPNT, VEGFA, OLFM2, HEY1	255743, 7422, 93145, 23462
regulation of protein kinase B signaling	GO:0051896	0.00299873	n/a	6	1.41403	147	CAVIN3, CHI3L1, RAPGEF1, HBEGF, TSPYL5, NRG1	112464, 1116, 2889, 1839, 85453, 3084
regulation of phosphatidylinositol 3-kinase signaling	GO:0014066	0.00299873	n/a	6	1.41403	147	EGF, UNC5B, HBEGF, ERBB4, NRG1, TGFB2	1950, 219699, 1839, 2066, 3084, 7042
negative regulation of cellular process	GO:0048523	0.00301914	n/a	60	43.5657	4529	LTBP1, GRIK2, EGF, ITPR2, CHAC1, PRKCA, DUSP14, LBH, ITGB3, MYF6, SLC24A2, STC1, GPRC5A, RNF144B, EYA3, JPH1, VEGFA, CDK1, SLC25A4, AREG, CAVIN3, UNC5B, NOCT, RGS16, DHCR24, MEF2A, MYL2, DNAJB1, FBLN1, DUSP5, DTL, INHBA, HMGCR, RAPGEF1, OXR1, CNN1, RGS4, HBEGF, MYH9, ERBB4, JAG1, SERPINH1, BTG2, RPRM, FRK, EIF4EBP1, NRG1, FST, HEY1, INSIG2, SORCS3, CDK2AP2, SEMA3E, TGFB2, ZFP36L2, DUSP1, VEGFC, N…	4052, 2898, 1950, 3709, 79094, 5578, 11072, 81606, 3690, 4618, 25769, 6781, 9052, 255488, 2140, 56704, 7422, 983, 291, 374, 112464, 219699, 25819, 6004, 1718, 4205, 4633, 3337, 2192, 1847, 51514, 3624, 3156, 2889, 55074, 1264, 5999, 1839, 4627, 2066, 182, 871, 7832, 56475, 2444, 1978, 3084, 10468, 23462, 51141, 22986, 10263, 9723, 7042, 678, 1843, 7424, 3164, 3678, 1033
single-organism metabolic process	GO:0044710	0.00302078	n/a	58	41.7573	4341	GRIK2, EGF, SEMA7A, LIPG, PRKCA, DUSP14, HAS2, FRRS1, NPNT, EXOSC6, MKI67, RRM2, VEGFA, CDK1, COL12A1, TRAM2, CAVIN3, CHI3L1, DHCR24, MEF2A, PHGDH, FBLN1, SOD3, ADAMTSL4, DUSP5, INPP5A, LOXL4, ABCA4, INHBA, HMGCR, MYH7, RAPGEF1, ELOVL6, OXR1, FASN, MMP15, MFSD2A, SQLE, DHCR7, MME, RGS4, HBEGF, RASGRP3, ERBB4, STARD4, ACSL4, SERPINH1, NAGA, AKAP13, NRG1, INSIG2, TGFB2, TPD52L1, ITGB8, ZFP36L2, DUS…	2898, 1950, 8482, 9388, 5578, 11072, 3037, 391059, 255743, 118460, 4288, 6241, 7422, 983, 1303, 9697, 112464, 1116, 1718, 4205, 26227, 2192, 6649, 54507, 1847, 3632, 84171, 24, 3624, 3156, 4625, 2889, 79071, 55074, 2194, 4324, 84879, 6713, 1717, 4311, 5999, 1839, 25780, 2066, 134429, 2182, 871, 4668, 11214, 3084, 51141, 7042, 7164, 3696, 678, 1843, 9645, 8897
plasma membrane repair	GO:0001778	0.00316644	n/a	2	0.0865736	9	MYH10, MYH2	4628, 4620
negative regulation of neuron migration	GO:2001223	0.00316644	n/a	2	0.0865736	9	ERBB4, NRG1	2066, 3084
regulation of alkaline phosphatase activity	GO:0010692	0.00316644	n/a	2	0.0865736	9	NPNT, TGFB2	255743, 7042
actin filament severing	GO:0051014	0.00316644	n/a	2	0.0865736	9	DSTN, MYH9	11034, 4627
Notch signaling involved in heart development	GO:0061314	0.00316644	n/a	2	0.0865736	9	JAG1, HEY1	182, 23462
cellular component assembly involved in morphogenesis	GO:0010927	0.00318069	n/a	5	0.990786	103	MYH10, MEF2A, MYL2, AKAP13, MYOM2	4628, 4205, 4633, 11214, 9172
phosphate-containing compound metabolic process	GO:0006796	0.00325199	n/a	45	30.4066	3161	GRIK2, EGF, SEMA7A, LIPG, PRKCA, DUSP14, NPNT, ITGB3, GPRC5A, EYA3, RRM2, VEGFA, CDK1, AREG, CAVIN3, CHI3L1, MEF2A, FBLN1, DUSP5, INPP5A, INHBA, HMGCR, MYH7, RAPGEF1, MFSD2A, CDK18, RGS4, HBEGF, RASGRP3, ERBB4, PLK4, AKAP13, FRK, NRG1, TGFB2, TPD52L1, PPP2R3A, FAM20B, SGK1, ZFP36L2, DUSP1, VEGFC, ITGA5, MTMR3, CDKN3	2898, 1950, 8482, 9388, 5578, 11072, 255743, 3690, 9052, 2140, 6241, 7422, 983, 374, 112464, 1116, 4205, 2192, 1847, 3632, 3624, 3156, 4625, 2889, 84879, 5129, 5999, 1839, 25780, 2066, 10733, 11214, 2444, 3084, 7042, 7164, 5523, 9917, 6446, 678, 1843, 7424, 3678, 8897, 1033
cell growth	GO:0016049	0.00326608	n/a	12	4.80002	499	SEMA7A, EMP1, ITGB3, VEGFA, MYL2, INHBA, RAPH1, SORBS2, HBEGF, NRG1, TGFB2, SGK1	8482, 2012, 3690, 7422, 4633, 3624, 65059, 8470, 1839, 3084, 7042, 6446
artery morphogenesis	GO:0048844	0.00335016	n/a	4	0.615634	64	VEGFA, JAG1, HEY1, TGFB2	7422, 182, 23462, 7042
mesenchymal cell development	GO:0014031	0.00335016	n/a	4	0.615634	64	SEMA3C, ERBB4, JAG1, NRG1	10512, 2066, 182, 3084
stem cell development	GO:0048864	0.00335016	n/a	4	0.615634	64	SEMA3C, ERBB4, JAG1, NRG1	10512, 2066, 182, 3084
positive regulation of signal transduction	GO:0009967	0.00337071	n/a	25	14.0538	1461	EGF, SEMA7A, PRKCA, NPNT, ITGB3, VEGFA, CDK1, CAVIN3, UNC5B, CHI3L1, JUP, DUSP5, INHBA, HMGCR, RAPGEF1, BAIAP2, HBEGF, TSPYL5, ERBB4, JAG1, AKAP13, NRG1, TGFB2, TPD52L1, ITGA5	1950, 8482, 5578, 255743, 3690, 7422, 983, 112464, 219699, 1116, 3728, 1847, 3624, 3156, 2889, 10458, 1839, 85453, 2066, 182, 11214, 3084, 7042, 7164, 3678
plasma membrane bounded cell projection organization	GO:0120036	0.00344888	n/a	24	13.3131	1384	SEMA7A, PRKCA, MYH10, NCS1, EMP1, VEGFA, CDK1, AREG, SEMA3C, UNC5B, MEF2A, PHGDH, RAPGEF1, EFHD1, RAPH1, BAIAP2, MYH9, PLK4, ACSL4, GAB2, BTG2, JAM3, NRG1, SGK1	8482, 5578, 4628, 23413, 2012, 7422, 983, 374, 10512, 219699, 4205, 26227, 2889, 80303, 65059, 10458, 4627, 10733, 2182, 9846, 7832, 83700, 3084, 6446
regulation of protein localization to cell surface	GO:2000008	0.00353206	n/a	3	0.307817	32	EGF, ERBB4, NRG1	1950, 2066, 3084
positive regulation of cell-substrate adhesion	GO:0010811	0.00359847	n/a	5	1.01964	106	HAS2, NPNT, VEGFA, VEGFC, ITGA5	3037, 255743, 7422, 7424, 3678
positive regulation of phosphatidylinositol 3-kinase signaling	GO:0014068	0.00374423	n/a	4	0.634873	66	UNC5B, ERBB4, NRG1, TGFB2	219699, 2066, 3084, 7042
cell surface receptor signaling pathway	GO:0007166	0.00383786	n/a	40	26.3857	2743	LTBP1, GRIK2, EGF, SEMA7A, CHAC1, PRKCA, NPNT, ITGB3, GPRC5A, EYA3, VEGFA, AREG, UNC5B, JUP, FBLN1, TSPAN7, INHBA, P2RY2, RAPGEF1, BAIAP2, ADGRE5, HBEGF, MYH9, ERBB4, JAG1, MYH2, GAB2, CMKLR1, FRK, EIF4EBP1, NRG1, FST, HEY1, SEMA3E, TGFB2, ITGB8, VEGFC, ITGA4, ITGA5, NDP	4052, 2898, 1950, 8482, 79094, 5578, 255743, 3690, 9052, 2140, 7422, 374, 219699, 3728, 2192, 7102, 3624, 5029, 2889, 10458, 976, 1839, 4627, 2066, 182, 4620, 9846, 1240, 2444, 1978, 3084, 10468, 23462, 9723, 7042, 3696, 7424, 3676, 3678, 4693
endothelial cell differentiation	GO:0045446	0.00389799	n/a	5	1.03888	108	STC1, RAPGEF1, JAG1, NRG1, HEY1	6781, 2889, 182, 3084, 23462
desmosome organization	GO:0002934	0.00393433	n/a	2	0.0961928	10	PRKCA, JUP	5578, 3728
dichotomous subdivision of an epithelial terminal unit	GO:0060600	0.00393433	n/a	2	0.0961928	10	AREG, SEMA3C	374, 10512
regulation of keratinocyte migration	GO:0051547	0.00393433	n/a	2	0.0961928	10	HAS2, HBEGF	3037, 1839
embryonic morphogenesis	GO:0048598	0.00393598	n/a	13	5.55995	578	EGF, ITGB3, COL12A1, DUSP5, INHBA, MMP15, INSIG2, TGFB2, DUSP1, VEGFC, MICAL2, ITGA4, ITGA5	1950, 3690, 1303, 1847, 3624, 4324, 51141, 7042, 1843, 7424, 9645, 3676, 3678
positive regulation of transport	GO:0051050	0.00414367	n/a	18	9.04213	940	EXPH5, EGF, LIPG, NCS1, STC1, VEGFA, CDK1, JUP, INHBA, P2RY2, RAPGEF1, ERBB4, GAB2, NRG1, TGFB2, FAM20B, SGK1, VEGFC	23086, 1950, 9388, 23413, 6781, 7422, 983, 3728, 3624, 5029, 2889, 2066, 9846, 3084, 7042, 9917, 6446, 7424
neural crest cell differentiation	GO:0014033	0.0041686	n/a	4	0.654111	68	SEMA3C, ERBB4, JAG1, NRG1	10512, 2066, 182, 3084
positive regulation of MAP kinase activity	GO:0043406	0.00417574	n/a	8	2.54911	265	EGF, VEGFA, CDK1, DUSP5, RAPGEF1, AKAP13, NRG1, TPD52L1	1950, 7422, 983, 1847, 2889, 11214, 3084, 7164
heart trabecula morphogenesis	GO:0061384	0.00420172	n/a	3	0.327056	34	NRG1, HEY1, TGFB2	3084, 23462, 7042
aorta morphogenesis	GO:0035909	0.00420172	n/a	3	0.327056	34	JAG1, HEY1, TGFB2	182, 23462, 7042
regulation of secretion	GO:0051046	0.00424655	n/a	15	6.95474	723	EXPH5, EGF, ITPR2, PRKCA, NCS1, STC1, SLC25A4, INHBA, P2RY2, HMGCR, GAB2, NRG1, TGFB2, SGK1, VEGFC	23086, 1950, 3709, 5578, 23413, 6781, 291, 3624, 5029, 3156, 9846, 3084, 7042, 6446, 7424
nervous system development	GO:0007399	0.00425425	n/a	34	21.5183	2237	EGF, SEMA7A, CHAC1, PRKCA, MYH10, NCS1, VEGFA, CDK1, TAL2, AREG, SEMA3C, UNC5B, MEF2A, PHGDH, INHBA, RAPGEF1, EFHD1, RAPH1, BAIAP2, MFSD2A, ERBB4, JAG1, ACSL4, GAB2, BTG2, JAM3, NRG1, PCDH18, PRDM8, SEMA3E, TGFB2, SGK1, VEGFC, NDP	1950, 8482, 79094, 5578, 4628, 23413, 7422, 983, 6887, 374, 10512, 219699, 4205, 26227, 3624, 2889, 80303, 65059, 10458, 84879, 2066, 182, 2182, 9846, 7832, 83700, 3084, 54510, 56978, 9723, 7042, 6446, 7424, 4693
skeletal muscle tissue development	GO:0007519	0.00427338	n/a	6	1.51985	158	MYF6, HMGCR, VGLL2, BTG2, MYL3, MYOM2	4618, 3156, 245806, 7832, 4634, 9172
morphogenesis of an epithelium	GO:0002009	0.0043966	n/a	12	4.98279	518	EGF, NPNT, VEGFA, AREG, SEMA3C, HBEGF, JAG1, SEMA3E, TGFB2, VEGFC, MICAL2, ITGA5	1950, 255743, 7422, 374, 10512, 1839, 182, 9723, 7042, 7424, 9645, 3678
cell projection organization	GO:0030030	0.00439773	n/a	24	13.5728	1411	SEMA7A, PRKCA, MYH10, NCS1, EMP1, VEGFA, CDK1, AREG, SEMA3C, UNC5B, MEF2A, PHGDH, RAPGEF1, EFHD1, RAPH1, BAIAP2, MYH9, PLK4, ACSL4, GAB2, BTG2, JAM3, NRG1, SGK1	8482, 5578, 4628, 23413, 2012, 7422, 983, 374, 10512, 219699, 4205, 26227, 2889, 80303, 65059, 10458, 4627, 10733, 2182, 9846, 7832, 83700, 3084, 6446
heart valve morphogenesis	GO:0003179	0.00456433	n/a	3	0.336675	35	JAG1, HEY1, TGFB2	182, 23462, 7042
peptidyl-threonine dephosphorylation	GO:0035970	0.00477833	n/a	2	0.105812	11	DUSP5, DUSP1	1847, 1843
regulation of endothelial cell proliferation	GO:0001936	0.00490341	n/a	5	1.0966	114	PRKCA, ITGB3, VEGFA, VEGFC, NR4A1	5578, 3690, 7422, 7424, 3164
cardiac epithelial to mesenchymal transition	GO:0060317	0.00494448	n/a	3	0.346294	36	HAS2, HEY1, TGFB2	3037, 23462, 7042
positive regulation of cell differentiation	GO:0045597	0.00503034	n/a	17	8.49383	883	SEMA7A, PRKCA, HAS2, NPNT, MYF6, VEGFA, NOCT, MEF2A, INHBA, RAPGEF1, BAIAP2, OLFM2, JAG1, CMKLR1, NRG1, TGFB2, VEGFC	8482, 5578, 3037, 255743, 4618, 7422, 25819, 4205, 3624, 2889, 10458, 93145, 182, 1240, 3084, 7042, 7424
response to lipid	GO:0033993	0.00508658	n/a	17	8.50345	884	PRKCA, LBH, PAQR5, STC1, AREG, NOCT, INHBA, MMP15, AKAP13, EIF4EBP1, HEY1, INSIG2, TGFB2, ZFP36L2, DUSP1, NR4A1, KIF18A	5578, 81606, 54852, 6781, 374, 25819, 3624, 4324, 11214, 1978, 23462, 51141, 7042, 678, 1843, 3164, 81930
outflow tract morphogenesis	GO:0003151	0.00511242	n/a	4	0.692589	72	VEGFA, SEMA3C, JAG1, TGFB2	7422, 10512, 182, 7042
positive regulation of epithelial cell proliferation	GO:0050679	0.00511779	n/a	6	1.57756	164	PRKCA, HAS2, ITGB3, VEGFA, VEGFC, NR4A1	5578, 3037, 3690, 7422, 7424, 3164
epithelial cell differentiation	GO:0030855	0.0052458	n/a	15	7.11827	740	EXPH5, LBH, STC1, VEGFA, CDK1, KLF2, JUP, ADAMTSL4, RAPGEF1, ERBB4, JAG1, PLK4, NRG1, HEY1, ACTA2	23086, 81606, 6781, 7422, 983, 10365, 3728, 54507, 2889, 2066, 182, 10733, 3084, 23462, 59
skeletal muscle organ development	GO:0060538	0.00526962	n/a	6	1.58718	165	MYF6, HMGCR, VGLL2, BTG2, MYL3, MYOM2	4618, 3156, 245806, 7832, 4634, 9172
hyaluronan metabolic process	GO:0030212	0.00534319	n/a	3	0.355914	37	EGF, HAS2, MKI67	1950, 3037, 4288
positive regulation of endothelial cell migration	GO:0010595	0.00536893	n/a	4	0.702208	73	PRKCA, ITGB3, VEGFA, VEGFC	5578, 3690, 7422, 7424
cell-cell adhesion mediated by integrin	GO:0033631	0.0056979	n/a	2	0.115431	12	NPNT, ITGA5	255743, 3678
mast cell chemotaxis	GO:0002551	0.0056979	n/a	2	0.115431	12	VEGFA, VEGFC	7422, 7424
regulation of macrophage cytokine production	GO:0010935	0.0056979	n/a	2	0.115431	12	SEMA7A, TGFB2	8482, 7042
positive regulation of hair follicle development	GO:0051798	0.0056979	n/a	2	0.115431	12	FST, TGFB2	10468, 7042
adult heart development	GO:0007512	0.0056979	n/a	2	0.115431	12	MYH10, MYH7	4628, 4625
negative regulation of response to stimulus	GO:0048585	0.00570049	n/a	24	13.8614	1441	LTBP1, EGF, CHAC1, DUSP14, LBH, GPRC5A, EYA3, CAVIN3, UNC5B, RGS16, FBLN1, DUSP5, HMGCR, RAPGEF1, OXR1, RGS4, HBEGF, ERBB4, NRG1, FST, HEY1, TGFB2, DUSP1, FEM1A	4052, 1950, 79094, 11072, 81606, 9052, 2140, 112464, 219699, 6004, 2192, 1847, 3156, 2889, 55074, 5999, 1839, 2066, 3084, 10468, 23462, 7042, 1843, 55527
phosphatidylinositol 3-kinase signaling	GO:0014065	0.00574553	n/a	6	1.61604	168	EGF, UNC5B, HBEGF, ERBB4, NRG1, TGFB2	1950, 219699, 1839, 2066, 3084, 7042
macrophage differentiation	GO:0030225	0.00576069	n/a	3	0.365533	38	PRKCA, VEGFA, INHBA	5578, 7422, 3624
fatty-acyl-CoA metabolic process	GO:0035337	0.00576069	n/a	3	0.365533	38	ELOVL6, FASN, ACSL4	79071, 2194, 2182
response to stress	GO:0006950	0.00583567	n/a	51	36.6495	3810	GRIK2, SEMA7A, ITPR2, CHAC1, PRKCA, MYH10, HAS2, LBH, ITGB3, MYF6, STC1, EYA3, MKI67, VEGFA, CDK1, AREG, NSMCE1, CHI3L1, KLF2, DHCR24, DNAJB1, FBLN1, SOD3, DTL, INHBA, HMGCR, MYH7, RAPGEF1, OXR1, PDLIM1, ADGRE5, HBEGF, MYH9, ERBB4, SERPINH1, MYH2, BTG2, FRK, JAM3, EIF4EBP1, NRG1, INSIG2, TGFB2, TPD52L1, SGK1, ZFP36L2, DUSP1, VEGFC, ITGA5, MTMR3, FEM1A	2898, 8482, 3709, 79094, 5578, 4628, 3037, 81606, 3690, 4618, 6781, 2140, 4288, 7422, 983, 374, 197370, 1116, 10365, 1718, 3337, 2192, 6649, 51514, 3624, 3156, 4625, 2889, 55074, 9124, 976, 1839, 4627, 2066, 871, 4620, 7832, 2444, 83700, 1978, 3084, 51141, 7042, 7164, 6446, 678, 1843, 7424, 3678, 8897, 55527
mitotic cell cycle process	GO:1903047	0.00616822	n/a	16	7.95515	827	EGF, PRKCA, MYH10, MKI67, RRM2, CDK1, INHBA, PLK4, BTG2, EIF4EBP1, CDK2AP2, TPD52L1, ZFP36L2, DUSP1, KIF18A, CDKN3	1950, 5578, 4628, 4288, 6241, 983, 3624, 10733, 7832, 1978, 10263, 7164, 678, 1843, 81930, 1033
homotypic cell-cell adhesion	GO:0034109	0.00618975	n/a	4	0.731066	76	PRKCA, ITGB3, JUP, MYH9	5578, 3690, 3728, 4627
positive regulation of axon extension	GO:0045773	0.0061972	n/a	3	0.375152	39	SEMA7A, VEGFA, NRG1	8482, 7422, 3084
heart valve development	GO:0003170	0.0061972	n/a	3	0.375152	39	JAG1, HEY1, TGFB2	182, 23462, 7042
striated muscle contraction	GO:0006941	0.00625155	n/a	6	1.6449	171	STC1, JUP, MYL2, MYH7, MYL3, MYOM2	6781, 3728, 4633, 4625, 4634, 9172
protein kinase B signaling	GO:0043491	0.00625155	n/a	6	1.6449	171	CAVIN3, CHI3L1, RAPGEF1, HBEGF, TSPYL5, NRG1	112464, 1116, 2889, 1839, 85453, 3084
regulation of primary metabolic process	GO:0080090	0.00635412	n/a	75	59.0047	6134	GRIK2, EGF, SEMA7A, LIPG, CHAC1, PRKCA, DUSP14, HAS2, LBH, NPNT, ITGB3, MYF6, GPRC5A, EXOSC6, RNF144B, EYA3, RRM2, VEGFA, CDK1, TAL2, AHNAK, AREG, CAVIN3, NOCT, CHI3L1, TAF13, KLF2, JUP, DHCR24, MEF2A, DNAJB1, FBLN1, DUSP5, INHBA, HMGCR, RAPGEF1, ELOVL6, OXR1, FASN, PDLIM1, SQLE, DHCR7, MME, RGS4, HBEGF, MYH9, TSPYL5, ERBB4, VGLL2, JAG1, STARD4, SERPINH1, BTG2, CMKLR1, AKAP13, FRK, EIF4EBP1, NRG1…	2898, 1950, 8482, 9388, 79094, 5578, 11072, 3037, 81606, 255743, 3690, 4618, 9052, 118460, 255488, 2140, 6241, 7422, 983, 6887, 79026, 374, 112464, 25819, 1116, 6884, 10365, 3728, 1718, 4205, 3337, 2192, 1847, 3624, 3156, 2889, 79071, 55074, 2194, 9124, 6713, 1717, 4311, 5999, 1839, 4627, 85453, 2066, 245806, 182, 134429, 871, 7832, 1240, 11214, 2444, 1978, 3084, 10468, 23462, 51141, 56978, 7042,…
cell cycle process	GO:0022402	0.00641806	n/a	22	12.4474	1294	EGF, PRKCA, MYH10, MKI67, RRM2, CDK1, DHCR24, PHGDH, INHBA, MYH9, PLK4, BTG2, RPRM, EIF4EBP1, CDK2AP2, TGFB2, TPD52L1, ZFP36L2, DUSP1, SKA1, KIF18A, CDKN3	1950, 5578, 4628, 4288, 6241, 983, 1718, 26227, 3624, 4627, 10733, 7832, 56475, 1978, 10263, 7042, 7164, 678, 1843, 220134, 81930, 1033
axon development	GO:0061564	0.00641839	n/a	11	4.57878	476	SEMA7A, PRKCA, MYH10, VEGFA, SEMA3C, UNC5B, RAPH1, BAIAP2, GAB2, JAM3, NRG1	8482, 5578, 4628, 7422, 10512, 219699, 65059, 10458, 9846, 83700, 3084
regulation of catalytic activity	GO:0050790	0.00648046	n/a	36	23.7885	2473	EGF, PRKCA, DUSP14, ARHGEF37, NPNT, ITGB3, GPRC5A, VEGFA, CDK1, CHI3L1, RGS16, DHCR24, DNAJB1, FBLN1, DUSP5, HMGCR, RAPGEF1, MMP15, RGS4, HBEGF, RASGRP3, ERBB4, SERPINH1, AKAP13, NRG1, RCAN2, TGFB2, TPD52L1, PPP2R3A, SGK1, DUSP1, MYL3, SMAP2, FEM1A, ARHGAP23, CDKN3	1950, 5578, 11072, 389337, 255743, 3690, 9052, 7422, 983, 1116, 6004, 1718, 3337, 2192, 1847, 3156, 2889, 4324, 5999, 1839, 25780, 2066, 871, 11214, 3084, 10231, 7042, 7164, 5523, 6446, 1843, 4634, 64744, 55527, 57636, 1033
positive regulation of protein serine/threonine kinase activity	GO:0071902	0.0065027	n/a	9	3.33789	347	EGF, VEGFA, CDK1, CHI3L1, DUSP5, RAPGEF1, AKAP13, NRG1, TPD52L1	1950, 7422, 983, 1116, 1847, 2889, 11214, 3084, 7164
cellular response to epidermal growth factor stimulus	GO:0071364	0.00665296	n/a	3	0.384771	40	BAIAP2, ERBB4, ZFP36L2	10458, 2066, 678
mast cell migration	GO:0097531	0.00669151	n/a	2	0.125051	13	VEGFA, VEGFC	7422, 7424
activation of transmembrane receptor protein tyrosine kinase activity	GO:0007171	0.00669151	n/a	2	0.125051	13	EGF, NRG1	1950, 3084
positive regulation of hair cycle	GO:0042635	0.00669151	n/a	2	0.125051	13	FST, TGFB2	10468, 7042
hyaluronan biosynthetic process	GO:0030213	0.00669151	n/a	2	0.125051	13	EGF, HAS2	1950, 3037
positive regulation of protein localization to cell surface	GO:2000010	0.00669151	n/a	2	0.125051	13	ERBB4, NRG1	2066, 3084
regulation of calcium-mediated signaling	GO:0050848	0.00678089	n/a	4	0.750304	78	JPH1, CMKLR1, NRG1, RCAN2	56704, 1240, 3084, 10231
response to endogenous stimulus	GO:0009719	0.00684835	n/a	24	14.073	1463	LTBP1, ITPR2, HAS2, LBH, NPNT, PAQR5, STC1, AREG, KLF2, JUP, DHCR24, INHBA, RAPGEF1, BAIAP2, ERBB4, BTG2, AKAP13, EIF4EBP1, HEY1, INSIG2, TGFB2, ZFP36L2, DUSP1, NR4A1	4052, 3709, 3037, 81606, 255743, 54852, 6781, 374, 10365, 3728, 1718, 3624, 2889, 10458, 2066, 7832, 11214, 1978, 23462, 51141, 7042, 678, 1843, 3164
nuclear-transcribed mRNA catabolic process, deadenylation-dependent decay	GO:0000288	0.00708998	n/a	4	0.759924	79	EXOSC6, NOCT, BTG2, ZFP36L2	118460, 25819, 7832, 678
endocardial cushion development	GO:0003197	0.00712816	n/a	3	0.394391	41	JAG1, HEY1, TGFB2	182, 23462, 7042
mitotic cell cycle	GO:0000278	0.00715433	n/a	18	9.54233	992	EGF, PRKCA, MYH10, MKI67, RRM2, CDK1, INHBA, PLK4, BTG2, RPRM, EIF4EBP1, CDK2AP2, TPD52L1, ZFP36L2, DUSP1, SKA1, KIF18A, CDKN3	1950, 5578, 4628, 4288, 6241, 983, 3624, 10733, 7832, 56475, 1978, 10263, 7164, 678, 1843, 220134, 81930, 1033
positive regulation of cell migration	GO:0030335	0.00718892	n/a	10	4.01124	417	PRKCA, HAS2, ITGB3, VEGFA, HBEGF, CMKLR1, TGFB2, VEGFC, ITGA4, ITGA5	5578, 3037, 3690, 7422, 1839, 1240, 7042, 7424, 3676, 3678
positive regulation of response to stimulus	GO:0048584	0.00722881	n/a	32	20.6045	2142	EGF, SEMA7A, PRKCA, NPNT, ITGB3, EXOSC6, EYA3, VEGFA, CDK1, NSMCE1, CAVIN3, UNC5B, CHI3L1, JUP, DUSP5, INHBA, HMGCR, RAPGEF1, BAIAP2, HBEGF, TSPYL5, ERBB4, JAG1, MYH2, GAB2, CMKLR1, AKAP13, NRG1, TGFB2, TPD52L1, VEGFC, ITGA5	1950, 8482, 5578, 255743, 3690, 118460, 2140, 7422, 983, 197370, 112464, 219699, 1116, 3728, 1847, 3624, 3156, 2889, 10458, 1839, 85453, 2066, 182, 4620, 9846, 1240, 11214, 3084, 7042, 7164, 7424, 3678
camera-type eye development	GO:0043010	0.00723816	n/a	8	2.79921	291	EGF, MYH10, VEGFA, INHBA, JAG1, TGFB2, NDP, MYOM2	1950, 4628, 7422, 3624, 182, 7042, 4693, 9172
dephosphorylation	GO:0016311	0.00730554	n/a	10	4.02086	418	DUSP14, NPNT, EYA3, DUSP5, INPP5A, TGFB2, PPP2R3A, DUSP1, MTMR3, CDKN3	11072, 255743, 2140, 1847, 3632, 7042, 5523, 1843, 8897, 1033
myoblast differentiation	GO:0045445	0.00740824	n/a	4	0.769543	80	MYF6, HMGCR, JAG1, NRG1	4618, 3156, 182, 3084
endothelium development	GO:0003158	0.00744355	n/a	5	1.21203	126	STC1, RAPGEF1, JAG1, NRG1, HEY1	6781, 2889, 182, 3084, 23462
response to abiotic stimulus	GO:0009628	0.00766397	n/a	20	11.1103	1155	ITPR2, STC1, EYA3, MKI67, VEGFA, CHI3L1, JUP, DNAJB1, SOD3, DTL, ABCA4, HMGCR, PDLIM1, MME, TSPYL5, BTG2, EIF4EBP1, TGFB2, DUSP1, VEGFC	3709, 6781, 2140, 4288, 7422, 1116, 3728, 3337, 6649, 51514, 24, 3156, 9124, 4311, 85453, 7832, 1978, 7042, 1843, 7424
regulation of transferase activity	GO:0051338	0.00766952	n/a	18	9.60967	999	EGF, DUSP14, ITGB3, GPRC5A, VEGFA, CDK1, CHI3L1, DUSP5, HMGCR, RAPGEF1, RGS4, AKAP13, NRG1, TGFB2, TPD52L1, DUSP1, FEM1A, CDKN3	1950, 11072, 3690, 9052, 7422, 983, 1116, 1847, 3156, 2889, 5999, 11214, 3084, 7042, 7164, 1843, 55527, 1033
platelet degranulation	GO:0002576	0.0076898	n/a	5	1.22165	127	EGF, ITGB3, VEGFA, TGFB2, VEGFC	1950, 3690, 7422, 7042, 7424
induction of positive chemotaxis	GO:0050930	0.00775767	n/a	2	0.13467	14	VEGFA, VEGFC	7422, 7424
macrophage cytokine production	GO:0010934	0.00775767	n/a	2	0.13467	14	SEMA7A, TGFB2	8482, 7042
morphogenesis of a branching epithelium	GO:0061138	0.00775898	n/a	6	1.72185	179	EGF, NPNT, VEGFA, AREG, SEMA3C, SEMA3E	1950, 255743, 7422, 374, 10512, 9723
secretion	GO:0046903	0.00778435	n/a	25	15.0157	1561	EXPH5, EGF, ITPR2, PRKCA, MYH10, NCS1, ITGB3, STC1, VEGFA, SLC25A4, CHI3L1, JUP, INHBA, P2RY2, HMGCR, ADGRE5, MME, OLFM2, ERBB4, GAB2, FRK, NRG1, TGFB2, SGK1, VEGFC	23086, 1950, 3709, 5578, 4628, 23413, 3690, 6781, 7422, 291, 1116, 3728, 3624, 5029, 3156, 976, 4311, 93145, 2066, 9846, 2444, 3084, 7042, 6446, 7424
collagen fibril organization	GO:0030199	0.00813765	n/a	3	0.413629	43	COL12A1, SERPINH1, TGFB2	1303, 871, 7042
coronary vasculature development	GO:0060976	0.00813765	n/a	3	0.413629	43	LTBP1, MYH10, VEGFA	4052, 4628, 7422
positive regulation of neural precursor cell proliferation	GO:2000179	0.00813765	n/a	3	0.413629	43	EGF, VEGFA, VEGFC	1950, 7422, 7424
regulation of endothelial cell migration	GO:0010594	0.0081992	n/a	5	1.24089	129	PRKCA, ITGB3, STC1, VEGFA, VEGFC	5578, 3690, 6781, 7422, 7424
cardiac muscle contraction	GO:0060048	0.0081992	n/a	5	1.24089	129	STC1, JUP, MYL2, MYH7, MYL3	6781, 3728, 4633, 4625, 4634
negative regulation of protein serine/threonine kinase activity	GO:0071901	0.0081992	n/a	5	1.24089	129	DUSP14, DUSP5, HMGCR, RGS4, DUSP1	11072, 1847, 3156, 5999, 1843
response to hormone	GO:0009725	0.0082846	n/a	16	8.21487	854	LBH, PAQR5, STC1, AREG, DHCR24, INHBA, BAIAP2, BTG2, AKAP13, EIF4EBP1, HEY1, INSIG2, TGFB2, ZFP36L2, DUSP1, NR4A1	81606, 54852, 6781, 374, 1718, 3624, 10458, 7832, 11214, 1978, 23462, 51141, 7042, 678, 1843, 3164
cardiac muscle tissue growth	GO:0055017	0.00842033	n/a	4	0.798401	83	CDK1, SORBS2, ERBB4, TGFB2	983, 8470, 2066, 7042
reproductive structure development	GO:0048608	0.00842231	n/a	10	4.10743	427	STC1, VEGFA, DHCR24, INHBA, PLK4, HEY1, TGFB2, ITGB8, KIF18A, NDP	6781, 7422, 1718, 3624, 10733, 23462, 7042, 3696, 81930, 4693
telencephalon development	GO:0021537	0.00846802	n/a	7	2.29901	239	SEMA7A, MYH10, INHBA, MFSD2A, ERBB4, BTG2, NRG1	8482, 4628, 3624, 84879, 2066, 7832, 3084
response to epidermal growth factor	GO:0070849	0.0086723	n/a	3	0.423249	44	BAIAP2, ERBB4, ZFP36L2	10458, 2066, 678
cellular response to growth factor stimulus	GO:0071363	0.00867834	n/a	13	6.12748	637	LTBP1, HAS2, NPNT, ITGB3, VEGFA, RAPGEF1, BAIAP2, ERBB4, TGFB2, ZFP36L2, VEGFC, NR4A1, ITGA5	4052, 3037, 255743, 3690, 7422, 2889, 10458, 2066, 7042, 678, 7424, 3164, 3678
positive regulation of cell division	GO:0051781	0.00877645	n/a	4	0.80802	84	LBH, VEGFA, TGFB2, VEGFC	81606, 7422, 7042, 7424
substrate adhesion-dependent cell spreading	GO:0034446	0.00877645	n/a	4	0.80802	84	HAS2, ITGB3, FBLN1, ITGA4	3037, 3690, 2192, 3676
reproductive system development	GO:0061458	0.00882239	n/a	10	4.13629	430	STC1, VEGFA, DHCR24, INHBA, PLK4, HEY1, TGFB2, ITGB8, KIF18A, NDP	6781, 7422, 1718, 3624, 10733, 23462, 7042, 3696, 81930, 4693
keratinocyte migration	GO:0051546	0.00889491	n/a	2	0.144289	15	HAS2, HBEGF	3037, 1839
regulation of striated muscle tissue development	GO:0016202	0.00900652	n/a	5	1.26975	132	MYF6, CDK1, HMGCR, ERBB4, NRG1	4618, 983, 3156, 2066, 3084
endothelial cell proliferation	GO:0001935	0.00900652	n/a	5	1.26975	132	PRKCA, ITGB3, VEGFA, VEGFC, NR4A1	5578, 3690, 7422, 7424, 3164
neural precursor cell proliferation	GO:0061351	0.00900652	n/a	5	1.26975	132	EGF, VEGFA, RAPGEF1, BTG2, VEGFC	1950, 7422, 2889, 7832, 7424
developmental process involved in reproduction	GO:0003006	0.00911654	n/a	13	6.16596	641	PAQR5, STC1, VEGFA, AREG, DHCR24, INHBA, PLK4, JAM3, HEY1, TGFB2, ITGB8, KIF18A, NDP	54852, 6781, 7422, 374, 1718, 3624, 10733, 83700, 23462, 7042, 3696, 81930, 4693
positive regulation of cell motility	GO:2000147	0.00923693	n/a	10	4.16515	433	PRKCA, HAS2, ITGB3, VEGFA, HBEGF, CMKLR1, TGFB2, VEGFC, ITGA4, ITGA5	5578, 3037, 3690, 7422, 1839, 1240, 7042, 7424, 3676, 3678
muscle cell proliferation	GO:0033002	0.00927923	n/a	6	1.78919	186	CDK1, HMGCR, CNN1, HBEGF, ERBB4, TGFB2	983, 3156, 1264, 1839, 2066, 7042
response to organophosphorus	GO:0046683	0.0092874	n/a	5	1.27936	133	ITPR2, STC1, AREG, RAPGEF1, DUSP1	3709, 6781, 374, 2889, 1843
positive regulation of cell morphogenesis involved in differentiation	GO:0010770	0.00957426	n/a	5	1.28898	134	SEMA7A, HAS2, VEGFA, BAIAP2, NRG1	8482, 3037, 7422, 10458, 3084
regulation of muscle tissue development	GO:1901861	0.00957426	n/a	5	1.28898	134	MYF6, CDK1, HMGCR, ERBB4, NRG1	4618, 983, 3156, 2066, 3084
response to oxygen-containing compound	GO:1901700	0.00957628	n/a	24	14.477	1505	ITPR2, PRKCA, STC1, CDK1, AREG, NOCT, KLF2, JUP, SOD3, INHBA, HMGCR, RAPGEF1, OXR1, BAIAP2, MMP15, JAG1, BTG2, EIF4EBP1, INSIG2, TGFB2, ZFP36L2, DUSP1, NR4A1, KIF18A	3709, 5578, 6781, 983, 374, 25819, 10365, 3728, 6649, 3624, 3156, 2889, 55074, 10458, 4324, 182, 7832, 1978, 51141, 7042, 678, 1843, 3164, 81930
alcohol metabolic process	GO:0006066	0.00982338	n/a	8	2.95312	307	DHCR24, INPP5A, HMGCR, ELOVL6, FASN, SQLE, DHCR7, INSIG2	1718, 3632, 3156, 79071, 2194, 6713, 1717, 51141
steroid metabolic process	GO:0008202	0.00982338	n/a	8	2.95312	307	DHCR24, HMGCR, ELOVL6, FASN, SQLE, DHCR7, STARD4, INSIG2	1718, 3156, 79071, 2194, 6713, 1717, 134429, 51141
positive regulation of angiogenesis	GO:0045766	0.00986717	n/a	5	1.2986	135	PRKCA, VEGFA, CHI3L1, VEGFC, ITGA5	5578, 7422, 1116, 7424, 3678
axonogenesis	GO:0007409	0.00996086	n/a	10	4.21325	438	SEMA7A, PRKCA, MYH10, VEGFA, SEMA3C, UNC5B, RAPH1, BAIAP2, GAB2, NRG1	8482, 5578, 4628, 7422, 10512, 219699, 65059, 10458, 9846, 3084

## Sheet: d) GOs sip300 down
GO-Term	GO-Term id	P-value	Adjusted p-value	# Genes (observed)	# Genes (expected)	# Genes (total)	List of observed genes	Gene ids
muscle organ development	GO:0007517	2.03947e-13	n/a	27	4.68448	376	MYF6, NEB, JPH1, LMOD3, SGCG, LAMA2, CDK1, TBX1, MEF2C, EGR1, MEF2A, BMP2, RB1, MYH7, HBEGF, ERBB4, VGLL2, BASP1, ITGA11, BTG2, KLHL31, MYOG, JPH2, AKAP6, MYL3, SVIL, MYOM2	4618, 4703, 56704, 56203, 6445, 3908, 983, 6899, 4208, 1958, 4205, 650, 5925, 4625, 1839, 2066, 245806, 10409, 22801, 7832, 401265, 4656, 57158, 9472, 4634, 6840, 9172
system development	GO:0048731	3.62395e-13	n/a	106	56.5626	4540	LTBP1, ENAH, CHAC1, PRKCA, TBX15, STIM1, IL6ST, RAP2A, DUSP10, MYF6, TGM2, NEB, STC1, JPH1, MKI67, LMOD3, SGCG, LAMA2, CDK1, EDNRA, TAL2, DCLK1, TBX1, CCBE1, VCAM1, SEMA3C, SERPINE1, UNC5B, PPARGC1A, LZTS1, ELN, CHI3L1, MEF2C, KLF2, EGR1, SULF1, RAI1, MEF2A, CHSY1, SLC1A3, NDUFS4, JUN, BMP2, RB1, FAM20C, MYLIP, INHBA, MYH7, CASZ1, ELK3, XIRP1, TLE3, VLDLR, RAPH1, SORBS2, RHOB, NEGR1, POSTN, MFSD2…	4052, 55740, 79094, 5578, 6913, 6786, 3572, 5911, 11221, 4618, 7052, 4703, 6781, 56704, 4288, 56203, 6445, 3908, 983, 1909, 6887, 9201, 6899, 147372, 7412, 10512, 5054, 219699, 10891, 11178, 2006, 1116, 4208, 10365, 1958, 23213, 10743, 4205, 22856, 6507, 4724, 3725, 650, 5925, 56975, 29116, 3624, 4625, 54897, 2004, 165904, 7090, 7436, 65059, 8470, 388, 257194, 10631, 84879, 3099, 5317, 4311, 1839…
muscle structure development	GO:0061061	1.76512e-12	n/a	33	7.74932	622	MYF6, NEB, MYOZ2, JPH1, LMOD3, SGCG, LAMA2, CDK1, TBX1, MEF2C, EGR1, MEF2A, BMP2, RB1, MYH7, SORBS2, HBEGF, ERBB4, VGLL2, ATP2A2, BASP1, ITGA11, BTG2, PLEKHO1, H3F3A, KLHL31, MYOG, JPH2, ACTN2, AKAP6, MYL3, SVIL, MYOM2	4618, 4703, 51778, 56704, 56203, 6445, 3908, 983, 6899, 4208, 1958, 4205, 650, 5925, 4625, 8470, 1839, 2066, 245806, 488, 10409, 22801, 7832, 51177, 3020, 401265, 4656, 57158, 88, 9472, 4634, 6840, 9172
anatomical structure development	GO:0048856	6.09165e-12	n/a	118	69.5445	5582	LTBP1, ENAH, CHAC1, PRKCA, TBX15, STIM1, IL6ST, PAQR5, RAP2A, DUSP10, MYF6, TGM2, NEB, STC1, MYOZ2, EYA3, JPH1, MKI67, LMOD3, SGCG, LAMA2, CDK1, EDNRA, TAL2, DCLK1, TBX1, CCBE1, VCAM1, SEMA3C, SERPINE1, UNC5B, PPARGC1A, LZTS1, ELN, CHI3L1, MEF2C, KLF2, EGR1, SULF1, RAI1, MEF2A, CHSY1, SLC1A3, NDUFS4, JUN, BMP2, RB1, FAM20C, OLFML3, MYLIP, INHBA, MYH7, CASZ1, ELK3, XIRP1, TLE3, VLDLR, RAP1B, RAPH1…	4052, 55740, 79094, 5578, 6913, 6786, 3572, 54852, 5911, 11221, 4618, 7052, 4703, 6781, 51778, 2140, 56704, 4288, 56203, 6445, 3908, 983, 1909, 6887, 9201, 6899, 147372, 7412, 10512, 5054, 219699, 10891, 11178, 2006, 1116, 4208, 10365, 1958, 23213, 10743, 4205, 22856, 6507, 4724, 3725, 650, 5925, 56975, 56944, 29116, 3624, 4625, 54897, 2004, 165904, 7090, 7436, 5908, 65059, 8470, 388, 257194, 432…
muscle tissue development	GO:0060537	9.72825e-12	n/a	25	4.69693	377	MYF6, LMOD3, SGCG, CDK1, TBX1, SEMA3C, PPARGC1A, MEF2C, EGR1, MEF2A, BMP2, RB1, MYH7, SORBS2, ERBB4, VGLL2, BTG2, KLHL31, MYOG, JPH2, ACTN2, AKAP6, MYL3, SVIL, MYOM2	4618, 56203, 6445, 983, 6899, 10512, 10891, 4208, 1958, 4205, 650, 5925, 4625, 8470, 2066, 245806, 7832, 401265, 4656, 57158, 88, 9472, 4634, 6840, 9172
single-organism developmental process	GO:0044767	1.07202e-11	n/a	122	73.7431	5919	LTBP1, ENAH, CHAC1, PRKCA, TBX15, NEK6, STIM1, IL6ST, PAQR5, RAP2A, DUSP10, MYF6, TGM2, NEB, STC1, MYOZ2, EYA3, JPH1, MKI67, LMOD3, SGCG, LAMA2, CDK1, EDNRA, TAL2, DCLK1, TBX1, CCBE1, VCAM1, SEMA3C, SERPINE1, UNC5B, PPARGC1A, LZTS1, ELN, CHI3L1, MEF2C, KLF2, MRC2, EGR1, SULF1, RAI1, MEF2A, CHSY1, SLC1A3, RGS2, NDUFS4, JUN, BMP2, RB1, FAM20C, OLFML3, MYLIP, INHBA, MYH7, CASZ1, ELK3, XIRP1, TLE3, V…	4052, 55740, 79094, 5578, 6913, 10783, 6786, 3572, 54852, 5911, 11221, 4618, 7052, 4703, 6781, 51778, 2140, 56704, 4288, 56203, 6445, 3908, 983, 1909, 6887, 9201, 6899, 147372, 7412, 10512, 5054, 219699, 10891, 11178, 2006, 1116, 4208, 10365, 9902, 1958, 23213, 10743, 4205, 22856, 6507, 5997, 4724, 3725, 650, 5925, 56975, 56944, 29116, 3624, 4625, 54897, 2004, 165904, 7090, 7436, 5908, 65059, 847…
developmental process	GO:0032502	1.30885e-11	n/a	123	74.8644	6009	LTBP1, ENAH, CHAC1, PRKCA, TBX15, NEK6, STIM1, IL6ST, PAQR5, RAP2A, DUSP10, MYF6, TGM2, NEB, STC1, MYOZ2, EYA3, JPH1, MKI67, LMOD3, SGCG, LAMA2, CDK1, EDNRA, TAL2, DCLK1, TBX1, CCBE1, VCAM1, SEMA3C, SERPINE1, UNC5B, PPARGC1A, LZTS1, ELN, CHI3L1, MEF2C, KLF2, MRC2, EGR1, SULF1, RAI1, MEF2A, CHSY1, SLC1A3, RGS2, NDUFS4, JUN, BMP2, RB1, FAM20C, OLFML3, MYLIP, INHBA, MYH7, CASZ1, ELK3, XIRP1, TLE3, V…	4052, 55740, 79094, 5578, 6913, 10783, 6786, 3572, 54852, 5911, 11221, 4618, 7052, 4703, 6781, 51778, 2140, 56704, 4288, 56203, 6445, 3908, 983, 1909, 6887, 9201, 6899, 147372, 7412, 10512, 5054, 219699, 10891, 11178, 2006, 1116, 4208, 10365, 9902, 1958, 23213, 10743, 4205, 22856, 6507, 5997, 4724, 3725, 650, 5925, 56975, 56944, 29116, 3624, 4625, 54897, 2004, 165904, 7090, 7436, 5908, 65059, 847…
striated muscle tissue development	GO:0014706	2.32661e-11	n/a	24	4.48514	360	MYF6, LMOD3, SGCG, CDK1, TBX1, SEMA3C, MEF2C, EGR1, MEF2A, BMP2, RB1, MYH7, SORBS2, ERBB4, VGLL2, BTG2, KLHL31, MYOG, JPH2, ACTN2, AKAP6, MYL3, SVIL, MYOM2	4618, 56203, 6445, 983, 6899, 10512, 4208, 1958, 4205, 650, 5925, 4625, 8470, 2066, 245806, 7832, 401265, 4656, 57158, 88, 9472, 4634, 6840, 9172
multicellular organism development	GO:0007275	2.34945e-11	n/a	110	63.6765	5111	LTBP1, ENAH, CHAC1, PRKCA, TBX15, STIM1, IL6ST, PAQR5, RAP2A, DUSP10, MYF6, TGM2, NEB, STC1, EYA3, JPH1, MKI67, LMOD3, SGCG, LAMA2, CDK1, EDNRA, TAL2, DCLK1, TBX1, CCBE1, VCAM1, SEMA3C, SERPINE1, UNC5B, PPARGC1A, LZTS1, ELN, CHI3L1, MEF2C, KLF2, EGR1, SULF1, RAI1, MEF2A, CHSY1, SLC1A3, NDUFS4, JUN, BMP2, RB1, FAM20C, OLFML3, MYLIP, INHBA, MYH7, CASZ1, ELK3, XIRP1, TLE3, VLDLR, RAPH1, SORBS2, RHOB…	4052, 55740, 79094, 5578, 6913, 6786, 3572, 54852, 5911, 11221, 4618, 7052, 4703, 6781, 2140, 56704, 4288, 56203, 6445, 3908, 983, 1909, 6887, 9201, 6899, 147372, 7412, 10512, 5054, 219699, 10891, 11178, 2006, 1116, 4208, 10365, 1958, 23213, 10743, 4205, 22856, 6507, 4724, 3725, 650, 5925, 56975, 56944, 29116, 3624, 4625, 54897, 2004, 165904, 7090, 7436, 65059, 8470, 388, 257194, 4324, 10631, 848…
animal organ development	GO:0048513	1.05105e-10	n/a	81	40.902	3283	LTBP1, PRKCA, TBX15, STIM1, DUSP10, MYF6, TGM2, NEB, STC1, JPH1, MKI67, LMOD3, SGCG, LAMA2, CDK1, EDNRA, TAL2, DCLK1, TBX1, CCBE1, VCAM1, SEMA3C, PPARGC1A, ELN, CHI3L1, MEF2C, KLF2, EGR1, SULF1, MEF2A, CHSY1, NDUFS4, JUN, BMP2, RB1, FAM20C, INHBA, MYH7, XIRP1, TLE3, VLDLR, SORBS2, MFSD2A, HK2, PKP1, MME, HBEGF, CYLD, TNC, ERBB4, VGLL2, DACT1, BASP1, ITGA11, MET, BTG2, PDLIM3, FST, H3F3A, KLHL31, …	4052, 5578, 6913, 6786, 11221, 4618, 7052, 4703, 6781, 56704, 4288, 56203, 6445, 3908, 983, 1909, 6887, 9201, 6899, 147372, 7412, 10512, 10891, 2006, 1116, 4208, 10365, 1958, 23213, 4205, 22856, 4724, 3725, 650, 5925, 56975, 3624, 4625, 165904, 7090, 7436, 8470, 84879, 3099, 5317, 4311, 1839, 1540, 3371, 2066, 245806, 51339, 10409, 22801, 4233, 7832, 27295, 10468, 3020, 401265, 54510, 4656, 57158…
single-multicellular organism process	GO:0044707	1.63705e-10	n/a	123	77.4434	6216	LTBP1, ENAH, CHAC1, PRKCA, TBX15, STIM1, IL6ST, PAQR5, RAP2A, DUSP10, MYF6, CACNA1S, TGM2, SLC24A2, NEB, STC1, EYA3, JPH1, MKI67, LMOD3, SGCG, LAMA2, TRIM63, CDK1, EDNRA, TAL2, DCLK1, TBX1, CCBE1, VCAM1, SEMA3C, SERPINE1, UNC5B, PPARGC1A, LZTS1, ELN, CHI3L1, MEF2C, KLF2, MRC2, EGR1, SULF1, RAI1, MEF2A, CHSY1, SLC1A3, RGS2, NDUFS4, JUN, BMP2, RB1, FAM20C, OLFML3, MYLIP, ABCA4, INHBA, P2RY2, MYH7, …	4052, 55740, 79094, 5578, 6913, 6786, 3572, 54852, 5911, 11221, 4618, 779, 7052, 25769, 4703, 6781, 2140, 56704, 4288, 56203, 6445, 3908, 84676, 983, 1909, 6887, 9201, 6899, 147372, 7412, 10512, 5054, 219699, 10891, 11178, 2006, 1116, 4208, 10365, 9902, 1958, 23213, 10743, 4205, 22856, 6507, 5997, 4724, 3725, 650, 5925, 56975, 56944, 29116, 24, 3624, 5029, 4625, 54897, 2004, 165904, 7090, 7436, 6…
anatomical structure morphogenesis	GO:0009653	2.4538e-10	n/a	67	30.9848	2487	ENAH, PRKCA, TBX15, STIM1, RAP2A, MYF6, TGM2, STC1, MYOZ2, EYA3, LMOD3, LAMA2, EDNRA, DCLK1, TBX1, CCBE1, SEMA3C, SERPINE1, UNC5B, PPARGC1A, LZTS1, ELN, CHI3L1, MEF2C, KLF2, SULF1, MEF2A, CHSY1, SLC1A3, JUN, BMP2, RB1, FAM20C, INHBA, MYH7, ELK3, TLE3, VLDLR, RAPH1, RHOB, MMP15, POSTN, CDC42EP1, HBEGF, TNC, ERBB4, IER3, DACT1, BASP1, FMNL1, MET, PLEKHO1, MYOG, ACTN2, LRRN1, ACTA2, SH3PXD2B, SPRY2,…	55740, 5578, 6913, 6786, 5911, 4618, 7052, 6781, 51778, 2140, 56203, 3908, 1909, 9201, 6899, 147372, 10512, 5054, 219699, 10891, 11178, 2006, 1116, 4208, 10365, 23213, 4205, 22856, 6507, 3725, 650, 5925, 56975, 3624, 4625, 2004, 7090, 7436, 65059, 388, 4324, 10631, 11135, 1839, 3371, 2066, 8870, 51339, 10409, 752, 4233, 51177, 4656, 88, 57633, 59, 285590, 10253, 4634, 54873, 7058, 3676, 3164, 110…
circulatory system development	GO:0072359	1.55325e-09	n/a	37	12.2843	986	LTBP1, PRKCA, SGCG, CDK1, EDNRA, TBX1, CCBE1, SEMA3C, SERPINE1, UNC5B, CHI3L1, MEF2C, EGR1, SULF1, MEF2A, JUN, BMP2, MYH7, ELK3, XIRP1, SORBS2, RHOB, ERBB4, BASP1, PDLIM3, JPH2, ACTN2, AKAP6, ITGB8, ACTA2, SH3PXD2B, MYL3, THBS2, NR4A1, FBN1, NDP, AHR	4052, 5578, 6445, 983, 1909, 6899, 147372, 10512, 5054, 219699, 1116, 4208, 1958, 23213, 4205, 3725, 650, 4625, 2004, 165904, 8470, 388, 2066, 10409, 27295, 57158, 88, 9472, 3696, 59, 285590, 4634, 7058, 3164, 2200, 4693, 196
cell development	GO:0048468	1.66332e-09	n/a	56	24.4814	1965	ENAH, PRKCA, IL6ST, PAQR5, RAP2A, DUSP10, MYF6, STC1, MYOZ2, LMOD3, SGCG, LAMA2, CDK1, EDNRA, DCLK1, TBX1, SEMA3C, UNC5B, LZTS1, MEF2C, KLF2, SULF1, MEF2A, CHSY1, SLC1A3, JUN, BMP2, RB1, FAM20C, INHBA, CASZ1, VLDLR, RAP1B, RAPH1, SORBS2, NEGR1, POSTN, MFSD2A, TNC, ERBB4, ATP2A2, ACSL4, MET, BTG2, ENC1, H3F3A, MYOG, PRDM8, ACTN2, AKAP6, LRRN1, ACTA2, ITGA4, FBN1, DYNLL2, MYOM2	55740, 5578, 3572, 54852, 5911, 11221, 4618, 6781, 51778, 56203, 6445, 3908, 983, 1909, 9201, 6899, 10512, 219699, 11178, 4208, 10365, 23213, 4205, 22856, 6507, 3725, 650, 5925, 56975, 3624, 54897, 7436, 5908, 65059, 8470, 257194, 10631, 84879, 3371, 2066, 488, 2182, 4233, 7832, 8507, 3020, 4656, 56978, 88, 9472, 57633, 59, 3676, 2200, 140735, 9172
muscle system process	GO:0003012	1.67016e-09	n/a	24	5.53167	444	PRKCA, IL6ST, CACNA1S, NEB, STC1, LMOD3, TRIM63, EDNRA, PPARGC1A, MEF2C, SULF1, MEF2A, RGS2, MYH7, SORBS2, SCN4A, ATP2A2, MYOG, ACTN2, AKAP6, ACTA2, MYL3, KCNJ2, MYOM2	5578, 3572, 779, 4703, 6781, 56203, 84676, 1909, 10891, 4208, 23213, 4205, 5997, 4625, 8470, 6329, 488, 4656, 88, 9472, 59, 4634, 3759, 9172
tissue development	GO:0009888	1.91778e-09	n/a	55	23.8834	1917	STIM1, RAP2A, MYF6, TGM2, STC1, LMOD3, SGCG, CDK1, EDNRA, TBX1, SEMA3C, PPARGC1A, CHI3L1, MEF2C, KLF2, EGR1, SULF1, MEF2A, CHSY1, JUN, BMP2, RB1, FAM20C, INHBA, MYH7, RAP1B, SORBS2, RHOB, MMP15, POSTN, PKP1, HBEGF, TNC, ERBB4, VGLL2, ATP2A2, DACT1, BASP1, MET, BTG2, FST, KLHL31, MYOG, JPH2, ACTN2, AKAP6, ITGB8, ACTA2, SH3PXD2B, SPRY2, MYL3, TBL1XR1, ITGA4, SVIL, MYOM2	6786, 5911, 4618, 7052, 6781, 56203, 6445, 983, 1909, 6899, 10512, 10891, 1116, 4208, 10365, 1958, 23213, 4205, 22856, 3725, 650, 5925, 56975, 3624, 4625, 5908, 8470, 388, 4324, 10631, 5317, 1839, 3371, 2066, 245806, 488, 51339, 10409, 4233, 7832, 10468, 401265, 4656, 57158, 88, 9472, 3696, 59, 285590, 10253, 4634, 79718, 3676, 6840, 9172
skeletal muscle organ development	GO:0060538	1.9574e-08	n/a	14	2.05569	165	MYF6, LMOD3, TBX1, MEF2C, EGR1, RB1, VGLL2, BASP1, BTG2, KLHL31, MYOG, MYL3, SVIL, MYOM2	4618, 56203, 6899, 4208, 1958, 5925, 245806, 10409, 7832, 401265, 4656, 4634, 6840, 9172
cellular developmental process	GO:0048869	7.78014e-08	n/a	86	51.0932	4101	ENAH, CHAC1, PRKCA, NEK6, IL6ST, PAQR5, RAP2A, DUSP10, MYF6, STC1, MYOZ2, EYA3, LMOD3, SGCG, LAMA2, CDK1, EDNRA, DCLK1, TBX1, VCAM1, SEMA3C, SERPINE1, UNC5B, PPARGC1A, LZTS1, MEF2C, KLF2, MRC2, EGR1, SULF1, MEF2A, CHSY1, SLC1A3, RGS2, JUN, BMP2, RB1, FAM20C, INHBA, CASZ1, ELK3, VLDLR, RAP1B, RAPH1, SORBS2, RHOB, NEGR1, MMP15, POSTN, MFSD2A, PIAS2, CDC42EP1, PKP1, MME, CYLD, TNC, ERBB4, ATP2A2, BA…	55740, 79094, 5578, 10783, 3572, 54852, 5911, 11221, 4618, 6781, 51778, 2140, 56203, 6445, 3908, 983, 1909, 9201, 6899, 7412, 10512, 5054, 219699, 10891, 11178, 4208, 10365, 9902, 1958, 23213, 4205, 22856, 6507, 5997, 3725, 650, 5925, 56975, 3624, 54897, 2004, 7436, 5908, 65059, 8470, 388, 257194, 4324, 10631, 84879, 9063, 11135, 5317, 4311, 1540, 3371, 2066, 488, 10409, 752, 22801, 2182, 4233, 7…
skeletal muscle tissue development	GO:0007519	9.16156e-08	n/a	13	1.96848	158	MYF6, LMOD3, TBX1, MEF2C, EGR1, RB1, VGLL2, BTG2, KLHL31, MYOG, MYL3, SVIL, MYOM2	4618, 56203, 6899, 4208, 1958, 5925, 245806, 7832, 401265, 4656, 4634, 6840, 9172
muscle adaptation	GO:0043500	1.51717e-07	n/a	11	1.39538	112	PRKCA, IL6ST, TRIM63, PPARGC1A, MEF2C, MEF2A, RGS2, MYH7, ATP2A2, MYOG, AKAP6	5578, 3572, 84676, 10891, 4208, 4205, 5997, 4625, 488, 4656, 9472
regulation of muscle adaptation	GO:0043502	1.57668e-07	n/a	10	1.10883	89	PRKCA, IL6ST, TRIM63, PPARGC1A, MEF2A, RGS2, MYH7, ATP2A2, MYOG, AKAP6	5578, 3572, 84676, 10891, 4205, 5997, 4625, 488, 4656, 9472
cardiac muscle hypertrophy	GO:0003300	2.16431e-07	n/a	10	1.1462	92	PRKCA, IL6ST, TRIM63, MEF2C, MEF2A, RGS2, MYH7, SORBS2, ATP2A2, AKAP6	5578, 3572, 84676, 4208, 4205, 5997, 4625, 8470, 488, 9472
muscle cell development	GO:0055001	2.4733e-07	n/a	13	2.1429	172	MYF6, MYOZ2, LMOD3, SGCG, CDK1, MEF2C, MEF2A, SORBS2, ATP2A2, MYOG, ACTN2, AKAP6, MYOM2	4618, 51778, 56203, 6445, 983, 4208, 4205, 8470, 488, 4656, 88, 9472, 9172
striated muscle hypertrophy	GO:0014897	2.65565e-07	n/a	10	1.17112	94	PRKCA, IL6ST, TRIM63, MEF2C, MEF2A, RGS2, MYH7, SORBS2, ATP2A2, AKAP6	5578, 3572, 84676, 4208, 4205, 5997, 4625, 8470, 488, 9472
muscle hypertrophy	GO:0014896	3.24224e-07	n/a	10	1.19604	96	PRKCA, IL6ST, TRIM63, MEF2C, MEF2A, RGS2, MYH7, SORBS2, ATP2A2, AKAP6	5578, 3572, 84676, 4208, 4205, 5997, 4625, 8470, 488, 9472
positive regulation of muscle tissue development	GO:1901863	3.7695e-07	n/a	9	0.934403	75	MYF6, LMOD3, CDK1, TBX1, PPARGC1A, MEF2C, ERBB4, MYOG, AKAP6	4618, 56203, 983, 6899, 10891, 4208, 2066, 4656, 9472
heart development	GO:0007507	6.24334e-07	n/a	22	6.49099	521	LTBP1, SGCG, CDK1, EDNRA, TBX1, SEMA3C, MEF2C, MEF2A, JUN, BMP2, MYH7, XIRP1, SORBS2, ERBB4, BASP1, PDLIM3, JPH2, ACTN2, AKAP6, SH3PXD2B, MYL3, FBN1	4052, 6445, 983, 1909, 6899, 10512, 4208, 4205, 3725, 650, 4625, 165904, 8470, 2066, 10409, 27295, 57158, 88, 9472, 285590, 4634, 2200
multicellular organismal process	GO:0032501	7.91389e-07	n/a	126	90.687	7279	LTBP1, ENAH, CHAC1, PRKCA, TBX15, STIM1, IL6ST, PAQR5, RAP2A, DUSP10, MYF6, CACNA1S, TGM2, SLC24A2, NEB, STC1, EYA3, JPH1, MKI67, LMOD3, SGCG, LAMA2, TRIM63, CDK1, EDNRA, TAL2, DCLK1, TBX1, CCBE1, VCAM1, SEMA3C, SERPINE1, UNC5B, PPARGC1A, LZTS1, ELN, CHI3L1, MEF2C, RGS16, KLF2, MRC2, EGR1, SULF1, RAI1, MEF2A, CHSY1, SLC1A3, RGS2, NDUFS4, JUN, BMP2, RB1, FAM20C, OLFML3, MYLIP, ABCA4, INHBA, P2RY2,…	4052, 55740, 79094, 5578, 6913, 6786, 3572, 54852, 5911, 11221, 4618, 779, 7052, 25769, 4703, 6781, 2140, 56704, 4288, 56203, 6445, 3908, 84676, 983, 1909, 6887, 9201, 6899, 147372, 7412, 10512, 5054, 219699, 10891, 11178, 2006, 1116, 4208, 6004, 10365, 9902, 1958, 23213, 10743, 4205, 22856, 6507, 5997, 4724, 3725, 650, 5925, 56975, 56944, 29116, 24, 3624, 5029, 4625, 54897, 2004, 165904, 7090, 7…
regulation of muscle tissue development	GO:1901861	9.35764e-07	n/a	11	1.66947	134	MYF6, LMOD3, CDK1, TBX1, PPARGC1A, MEF2C, BMP2, ERBB4, MYOG, JPH2, AKAP6	4618, 56203, 983, 6899, 10891, 4208, 650, 2066, 4656, 57158, 9472
cell differentiation	GO:0030154	1.11039e-06	n/a	80	48.9752	3931	ENAH, CHAC1, PRKCA, IL6ST, PAQR5, RAP2A, DUSP10, MYF6, STC1, MYOZ2, EYA3, LMOD3, SGCG, LAMA2, CDK1, EDNRA, DCLK1, TBX1, VCAM1, SEMA3C, UNC5B, PPARGC1A, LZTS1, MEF2C, KLF2, MRC2, EGR1, SULF1, MEF2A, CHSY1, SLC1A3, RGS2, JUN, BMP2, RB1, FAM20C, INHBA, CASZ1, ELK3, VLDLR, RAP1B, RAPH1, SORBS2, RHOB, NEGR1, MMP15, POSTN, MFSD2A, PIAS2, PKP1, CYLD, TNC, ERBB4, ATP2A2, BASP1, ITGA11, ACSL4, MET, BTG2, …	55740, 79094, 5578, 3572, 54852, 5911, 11221, 4618, 6781, 51778, 2140, 56203, 6445, 3908, 983, 1909, 9201, 6899, 7412, 10512, 219699, 10891, 11178, 4208, 10365, 9902, 1958, 23213, 4205, 22856, 6507, 5997, 3725, 650, 5925, 56975, 3624, 54897, 2004, 7436, 5908, 65059, 8470, 388, 257194, 4324, 10631, 84879, 9063, 5317, 1540, 3371, 2066, 488, 10409, 22801, 2182, 4233, 7832, 51177, 1240, 8507, 2444, 1…
positive regulation of biological process	GO:0048518	1.30101e-06	n/a	102	68.6101	5507	PRKCA, NEK6, SREBF2, STIM1, IL6ST, RAP2A, DUSP10, MYF6, TGM2, SLC24A2, STC1, DUSP7, PCGF5, EYA3, LMOD3, LAMA2, CDK1, EDNRA, TBX1, CCBE1, VCAM1, SERPINE1, BRF1, UNC5B, PPARGC1A, CHI3L1, MEF2C, KLF2, EGR1, SULF1, RAI1, MEF2A, CHSY1, SLC1A3, RGS2, NDUFS4, JUN, BMP2, RB1, FAM20C, MDFIC, PLEKHA2, MYLIP, PABPC1, INHBA, P2RY2, CASZ1, ELK3, VLDLR, RHOB, NEGR1, POSTN, NFIL3, PIAS2, HK2, CDC42EP1, PKP1, HB…	5578, 10783, 6721, 6786, 3572, 5911, 11221, 4618, 7052, 25769, 6781, 1849, 84333, 2140, 56203, 3908, 983, 1909, 6899, 147372, 7412, 5054, 2972, 219699, 10891, 1116, 4208, 10365, 1958, 23213, 10743, 4205, 22856, 6507, 5997, 4724, 3725, 650, 5925, 56975, 29969, 59339, 29116, 26986, 3624, 5029, 54897, 2004, 7436, 388, 257194, 10631, 4783, 9063, 3099, 11135, 5317, 1839, 1540, 10096, 3371, 2066, 24580…
striated muscle cell differentiation	GO:0051146	1.84998e-06	n/a	15	3.41369	274	MYF6, MYOZ2, LMOD3, CDK1, TBX1, MEF2C, MEF2A, BMP2, RB1, SORBS2, PLEKHO1, MYOG, ACTN2, AKAP6, MYOM2	4618, 51778, 56203, 983, 6899, 4208, 4205, 650, 5925, 8470, 51177, 4656, 88, 9472, 9172
cellular component organization	GO:0016043	2.01316e-06	n/a	109	75.6991	6076	ENAH, PRKCA, NEK6, SREBF2, RAP2A, MYF6, EXOC2, TGM2, NEB, STC1, MYOZ2, EYA3, MKI67, RRM2, LMOD3, SGCG, LAMA2, CDK1, PDZRN3, AHNAK, SLC25A4, DCLK1, VCAM1, SEMA3C, SERPINE1, BRF1, UNC5B, PPARGC1A, LZTS1, ELN, MEF2C, KLF2, SULF1, MEF2A, SLC1A3, RGS2, CLINT1, NDUFS4, JUN, RB1, INO80C, MYLIP, ABCA4, INHBA, XIRP1, TLE3, VLDLR, RAP1B, RAPH1, SORBS2, NEGR1, MMP15, POSTN, H1F0, HK2, CDC42EP1, PKP1, HBEGF,…	55740, 5578, 10783, 6721, 5911, 4618, 55770, 7052, 4703, 6781, 51778, 2140, 4288, 6241, 56203, 6445, 3908, 983, 23024, 79026, 291, 9201, 7412, 10512, 5054, 2972, 219699, 10891, 11178, 2006, 4208, 10365, 23213, 4205, 6507, 5997, 9685, 4724, 3725, 5925, 125476, 29116, 24, 3624, 165904, 7090, 7436, 5908, 65059, 8470, 257194, 4324, 10631, 3005, 3099, 11135, 5317, 1839, 1540, 10096, 115207, 3371, 2066…
regulation of multicellular organismal process	GO:0051239	2.34434e-06	n/a	61	34.1742	2743	PRKCA, STIM1, IL6ST, RAP2A, DUSP10, MYF6, CACNA1S, STC1, LMOD3, LAMA2, TRIM63, CDK1, TBX1, CCBE1, SERPINE1, PPARGC1A, LZTS1, CHI3L1, MEF2C, KLF2, EGR1, SULF1, RAI1, MEF2A, CHSY1, RGS2, JUN, BMP2, RB1, FAM20C, MYLIP, INHBA, P2RY2, MYH7, CASZ1, VLDLR, RHOB, NEGR1, POSTN, PIAS2, HBEGF, CYLD, ERBB4, PLAU, ATP2A2, DACT1, BASP1, MET, CMKLR1, ENC1, FST, MYOG, JPH2, AKAP6, LRRN1, SH3PXD2B, ZFP36L2, MYL3,…	5578, 6786, 3572, 5911, 11221, 4618, 779, 6781, 56203, 3908, 84676, 983, 6899, 147372, 5054, 10891, 11178, 1116, 4208, 10365, 1958, 23213, 10743, 4205, 22856, 5997, 3725, 650, 5925, 56975, 29116, 3624, 5029, 4625, 54897, 7436, 388, 257194, 10631, 9063, 1839, 1540, 2066, 5328, 488, 51339, 10409, 4233, 1240, 8507, 10468, 4656, 57158, 9472, 57633, 285590, 678, 4634, 7058, 3759, 2200
muscle cell differentiation	GO:0042692	3.15832e-06	n/a	18	5.02086	403	MYF6, MYOZ2, LMOD3, SGCG, CDK1, TBX1, MEF2C, MEF2A, BMP2, RB1, SORBS2, ATP2A2, PLEKHO1, H3F3A, MYOG, ACTN2, AKAP6, MYOM2	4618, 51778, 56203, 6445, 983, 6899, 4208, 4205, 650, 5925, 8470, 488, 51177, 3020, 4656, 88, 9472, 9172
positive regulation of striated muscle tissue development	GO:0045844	3.79218e-06	n/a	8	0.921945	74	MYF6, LMOD3, CDK1, TBX1, MEF2C, ERBB4, MYOG, AKAP6	4618, 56203, 983, 6899, 4208, 2066, 4656, 9472
positive regulation of muscle organ development	GO:0048636	3.79218e-06	n/a	8	0.921945	74	MYF6, LMOD3, CDK1, TBX1, MEF2C, ERBB4, MYOG, AKAP6	4618, 56203, 983, 6899, 4208, 2066, 4656, 9472
striated muscle cell development	GO:0055002	4.43536e-06	n/a	11	1.95602	157	MYF6, MYOZ2, LMOD3, CDK1, MEF2C, MEF2A, SORBS2, MYOG, ACTN2, AKAP6, MYOM2	4618, 51778, 56203, 983, 4208, 4205, 8470, 4656, 88, 9472, 9172
negative regulation of biological process	GO:0048519	4.52671e-06	n/a	93	62.1316	4987	LTBP1, CHAC1, PRKCA, TBX15, NEK6, SREBF2, IL6ST, RAP2A, DUSP10, MYF6, SLC24A2, STC1, DUSP7, EYA3, JPH1, SLC35C1, LMOD3, TRIM63, CDK1, EDNRA, SLC25A4, DCLK1, TBX1, SERPINE1, UNC5B, PPARGC1A, LZTS1, MEF2C, RGS16, KLF2, EGR1, RGS13, SULF1, RAI1, MEF2A, CHSY1, RGS2, DTL, JUN, BMP2, RB1, MDFIC, MYLIP, PABPC1, INHBA, NT5E, ELK3, VLDLR, RHOB, POSTN, NFIL3, PIAS2, HK2, PKP1, RGS4, HBEGF, CYLD, IVNS1ABP, …	4052, 79094, 5578, 6913, 10783, 6721, 3572, 5911, 11221, 4618, 25769, 6781, 1849, 2140, 56704, 55343, 56203, 84676, 983, 1909, 291, 9201, 6899, 5054, 219699, 10891, 11178, 4208, 6004, 10365, 1958, 6003, 23213, 10743, 4205, 22856, 5997, 51514, 3725, 650, 5925, 29969, 29116, 26986, 3624, 4907, 2004, 7436, 388, 10631, 4783, 9063, 3099, 5317, 5999, 1839, 1540, 10625, 3371, 2066, 8870, 5328, 488, 5133…
regulation of striated muscle tissue development	GO:0016202	6.0779e-06	n/a	10	1.64455	132	MYF6, LMOD3, CDK1, TBX1, MEF2C, BMP2, ERBB4, MYOG, JPH2, AKAP6	4618, 56203, 983, 6899, 4208, 650, 2066, 4656, 57158, 9472
regulation of muscle system process	GO:0090257	6.17019e-06	n/a	13	2.85305	229	PRKCA, IL6ST, STC1, TRIM63, PPARGC1A, MEF2A, RGS2, MYH7, ATP2A2, MYOG, AKAP6, MYL3, KCNJ2	5578, 3572, 6781, 84676, 10891, 4205, 5997, 4625, 488, 4656, 9472, 4634, 3759
response to electrical stimulus involved in regulation of muscle adaptation	GO:0014878	7.53533e-06	n/a	3	0.0498348	4	TRIM63, PPARGC1A, MYOG	84676, 10891, 4656
movement of cell or subcellular component	GO:0006928	7.62608e-06	n/a	47	24.5063	1967	ENAH, PRKCA, RAP2A, NEB, STC1, LAMA2, CDK1, DCLK1, TBX1, CCBE1, VCAM1, SEMA3C, SERPINE1, UNC5B, PPARGC1A, MEF2C, SULF1, JUN, BMP2, MYLIP, MYH7, VLDLR, SORBS2, RHOB, POSTN, ADGRE5, HBEGF, ACTR3, ERBB4, PLAU, ATP2A2, FMNL1, ITGA11, MET, PLEKHO1, CMKLR1, GOLPH3, FRK, ACTN2, SPRY2, MYL3, KCNJ2, ITGA4, NR4A1, PKHD1, KIF18A, DYNLL2	55740, 5578, 5911, 4703, 6781, 3908, 983, 9201, 6899, 147372, 7412, 10512, 5054, 219699, 10891, 4208, 23213, 3725, 650, 29116, 4625, 7436, 8470, 388, 10631, 976, 1839, 10096, 2066, 5328, 488, 752, 22801, 4233, 51177, 1240, 64083, 2444, 88, 10253, 4634, 3759, 3676, 3164, 5314, 81930, 140735
muscle contraction	GO:0006936	7.89007e-06	n/a	16	4.33563	348	CACNA1S, NEB, STC1, LMOD3, TRIM63, EDNRA, SULF1, RGS2, MYH7, SCN4A, ATP2A2, ACTN2, ACTA2, MYL3, KCNJ2, MYOM2	779, 4703, 6781, 56203, 84676, 1909, 23213, 5997, 4625, 6329, 488, 88, 59, 4634, 3759, 9172
positive regulation of multicellular organismal process	GO:0051240	7.93654e-06	n/a	39	18.6881	1500	PRKCA, IL6ST, DUSP10, MYF6, LMOD3, CDK1, TBX1, CCBE1, SERPINE1, PPARGC1A, CHI3L1, MEF2C, EGR1, SULF1, MEF2A, RGS2, JUN, BMP2, RB1, FAM20C, INHBA, P2RY2, VLDLR, RHOB, NEGR1, POSTN, HBEGF, CYLD, ERBB4, ATP2A2, BASP1, MET, ENC1, FST, MYOG, AKAP6, LRRN1, SH3PXD2B, THBS2	5578, 3572, 11221, 4618, 56203, 983, 6899, 147372, 5054, 10891, 1116, 4208, 1958, 23213, 4205, 5997, 3725, 650, 5925, 56975, 3624, 5029, 7436, 388, 257194, 10631, 1839, 1540, 2066, 488, 10409, 4233, 8507, 10468, 4656, 9472, 57633, 285590, 7058
regulation of signaling	GO:0023051	8.07276e-06	n/a	66	39.5689	3176	LTBP1, CHAC1, PRKCA, NEK6, STIM1, IL6ST, RAP2A, DUSP10, TGM2, SLC24A2, DUSP7, EYA3, JPH1, SLC35C1, LAMA2, CDK1, SLC25A4, TBX1, CCBE1, SERPINE1, UNC5B, PPARGC1A, LZTS1, CHI3L1, MEF2C, RGS16, EGR1, RGS13, SULF1, CHSY1, SLC1A3, RGS2, JUN, BMP2, RB1, FAM20C, MDFIC, INHBA, RHOB, POSTN, PIAS2, RGS4, ARHGAP11A, HBEGF, CYLD, IVNS1ABP, ERBB4, IER3, PLAU, ATP2A2, DACT1, MET, RFC3, CMKLR1, GOLPH3, RCAN2, FS…	4052, 79094, 5578, 10783, 6786, 3572, 5911, 11221, 7052, 25769, 1849, 2140, 56704, 55343, 3908, 983, 291, 6899, 147372, 5054, 219699, 10891, 11178, 1116, 4208, 6004, 1958, 6003, 23213, 22856, 6507, 5997, 3725, 650, 5925, 56975, 29969, 3624, 388, 10631, 9063, 5999, 9824, 1839, 1540, 10625, 2066, 8870, 5328, 488, 51339, 4233, 5983, 1240, 64083, 10231, 10468, 1326, 57158, 9324, 88, 9472, 10253, 5314…
regulation of muscle organ development	GO:0048634	8.46139e-06	n/a	10	1.70684	137	MYF6, LMOD3, CDK1, TBX1, MEF2C, BMP2, ERBB4, MYOG, JPH2, AKAP6	4618, 56203, 983, 6899, 4208, 650, 2066, 4656, 57158, 9472
anatomical structure formation involved in morphogenesis	GO:0048646	9.3737e-06	n/a	30	12.6456	1015	PRKCA, STIM1, MYF6, TGM2, MYOZ2, LMOD3, EDNRA, TBX1, CCBE1, SEMA3C, SERPINE1, UNC5B, CHI3L1, MEF2C, SULF1, MEF2A, JUN, BMP2, FAM20C, INHBA, ELK3, RHOB, MMP15, PLEKHO1, MYOG, ACTN2, THBS2, ITGA4, NR4A1, MYOM2	5578, 6786, 4618, 7052, 51778, 56203, 1909, 6899, 147372, 10512, 5054, 219699, 1116, 4208, 23213, 4205, 3725, 650, 56975, 3624, 2004, 388, 4324, 51177, 4656, 88, 7058, 3676, 3164, 9172
regulation of cell communication	GO:0010646	9.3914e-06	n/a	65	38.921	3124	LTBP1, CHAC1, PRKCA, NEK6, IL6ST, RAP2A, DUSP10, TGM2, SLC24A2, DUSP7, EYA3, JPH1, SLC35C1, LAMA2, CDK1, SLC25A4, TBX1, CCBE1, SERPINE1, UNC5B, PPARGC1A, LZTS1, CHI3L1, MEF2C, RGS16, EGR1, RGS13, SULF1, CHSY1, SLC1A3, RGS2, JUN, BMP2, RB1, FAM20C, MDFIC, INHBA, RHOB, POSTN, PIAS2, RGS4, ARHGAP11A, HBEGF, CYLD, IVNS1ABP, ERBB4, IER3, PLAU, ATP2A2, DACT1, MET, RFC3, CMKLR1, GOLPH3, RCAN2, FST, MAP3…	4052, 79094, 5578, 10783, 3572, 5911, 11221, 7052, 25769, 1849, 2140, 56704, 55343, 3908, 983, 291, 6899, 147372, 5054, 219699, 10891, 11178, 1116, 4208, 6004, 1958, 6003, 23213, 22856, 6507, 5997, 3725, 650, 5925, 56975, 29969, 3624, 388, 10631, 9063, 5999, 9824, 1839, 1540, 10625, 2066, 8870, 5328, 488, 51339, 4233, 5983, 1240, 64083, 10231, 10468, 1326, 57158, 9324, 88, 9472, 10253, 5314, 2200…
cardiac muscle tissue development	GO:0048738	1.03666e-05	n/a	12	2.55404	205	SGCG, CDK1, MEF2C, MEF2A, BMP2, MYH7, SORBS2, ERBB4, JPH2, ACTN2, AKAP6, MYL3	6445, 983, 4208, 4205, 650, 4625, 8470, 2066, 57158, 88, 9472, 4634
cellular component organization or biogenesis	GO:0071840	1.17639e-05	n/a	109	78.303	6285	ENAH, PRKCA, NEK6, SREBF2, RAP2A, MYF6, EXOC2, TGM2, NEB, STC1, MYOZ2, EYA3, MKI67, RRM2, LMOD3, SGCG, LAMA2, CDK1, PDZRN3, AHNAK, SLC25A4, DCLK1, VCAM1, SEMA3C, SERPINE1, BRF1, UNC5B, PPARGC1A, LZTS1, ELN, MEF2C, KLF2, SULF1, MEF2A, SLC1A3, RGS2, CLINT1, NDUFS4, JUN, RB1, INO80C, MYLIP, ABCA4, INHBA, XIRP1, TLE3, VLDLR, RAP1B, RAPH1, SORBS2, NEGR1, MMP15, POSTN, H1F0, HK2, CDC42EP1, PKP1, HBEGF,…	55740, 5578, 10783, 6721, 5911, 4618, 55770, 7052, 4703, 6781, 51778, 2140, 4288, 6241, 56203, 6445, 3908, 983, 23024, 79026, 291, 9201, 7412, 10512, 5054, 2972, 219699, 10891, 11178, 2006, 4208, 10365, 23213, 4205, 6507, 5997, 9685, 4724, 3725, 5925, 125476, 29116, 24, 3624, 165904, 7090, 7436, 5908, 65059, 8470, 257194, 4324, 10631, 3005, 3099, 11135, 5317, 1839, 1540, 10096, 115207, 3371, 2066…
positive regulation of skeletal muscle tissue development	GO:0048643	1.24237e-05	n/a	5	0.311468	25	MYF6, LMOD3, TBX1, MEF2C, MYOG	4618, 56203, 6899, 4208, 4656
skeletal muscle adaptation	GO:0043501	1.24237e-05	n/a	5	0.311468	25	TRIM63, PPARGC1A, MYH7, ATP2A2, MYOG	84676, 10891, 4625, 488, 4656
skeletal muscle cell differentiation	GO:0035914	1.59398e-05	n/a	7	0.809816	65	MYF6, TBX1, MEF2C, EGR1, RB1, BTG2, MYOG	4618, 6899, 4208, 1958, 5925, 7832, 4656
extracellular matrix organization	GO:0030198	1.8077e-05	n/a	15	4.12383	331	LAMA2, VCAM1, SERPINE1, ELN, SULF1, MMP15, POSTN, TNC, ITGA11, NID2, ITGB8, SH3PXD2B, ITGA4, ADAMTS5, FBN1	3908, 7412, 5054, 2006, 23213, 4324, 10631, 3371, 22801, 22795, 3696, 285590, 3676, 11096, 2200
extracellular structure organization	GO:0043062	1.87264e-05	n/a	15	4.13629	332	LAMA2, VCAM1, SERPINE1, ELN, SULF1, MMP15, POSTN, TNC, ITGA11, NID2, ITGB8, SH3PXD2B, ITGA4, ADAMTS5, FBN1	3908, 7412, 5054, 2006, 23213, 4324, 10631, 3371, 22801, 22795, 3696, 285590, 3676, 11096, 2200
positive regulation of cellular process	GO:0048522	1.9953e-05	n/a	89	60.6241	4866	PRKCA, NEK6, SREBF2, IL6ST, RAP2A, DUSP10, MYF6, TGM2, SLC24A2, DUSP7, PCGF5, EYA3, LMOD3, LAMA2, CDK1, EDNRA, TBX1, CCBE1, VCAM1, SERPINE1, BRF1, UNC5B, PPARGC1A, CHI3L1, MEF2C, KLF2, EGR1, SULF1, RAI1, MEF2A, CHSY1, SLC1A3, RGS2, NDUFS4, JUN, BMP2, RB1, FAM20C, MDFIC, PABPC1, INHBA, CASZ1, ELK3, VLDLR, RHOB, NEGR1, POSTN, PIAS2, HK2, CDC42EP1, HBEGF, CYLD, ACTR3, TNC, ERBB4, VGLL2, AKTIP, PLAU,…	5578, 10783, 6721, 3572, 5911, 11221, 4618, 7052, 25769, 1849, 84333, 2140, 56203, 3908, 983, 1909, 6899, 147372, 7412, 5054, 2972, 219699, 10891, 1116, 4208, 10365, 1958, 23213, 10743, 4205, 22856, 6507, 5997, 4724, 3725, 650, 5925, 56975, 29969, 26986, 3624, 54897, 2004, 7436, 388, 257194, 10631, 9063, 3099, 11135, 1839, 1540, 10096, 3371, 2066, 245806, 64400, 5328, 51339, 4233, 5983, 7832, 124…
positive regulation of developmental process	GO:0051094	2.21271e-05	n/a	33	15.2744	1226	PRKCA, IL6ST, DUSP10, MYF6, LMOD3, CDK1, TBX1, CCBE1, SERPINE1, PPARGC1A, CHI3L1, MEF2C, EGR1, MEF2A, JUN, BMP2, RB1, FAM20C, INHBA, VLDLR, RHOB, NEGR1, CYLD, ERBB4, BASP1, CMKLR1, ENC1, FST, MYOG, AKAP6, LRRN1, SH3PXD2B, THBS2	5578, 3572, 11221, 4618, 56203, 983, 6899, 147372, 5054, 10891, 1116, 4208, 1958, 4205, 3725, 650, 5925, 56975, 3624, 7436, 388, 257194, 1540, 2066, 10409, 1240, 8507, 10468, 4656, 9472, 57633, 285590, 7058
single organism signaling	GO:0044700	3.19587e-05	n/a	108	78.9384	6336	GRASP, LTBP1, CHAC1, PRKCA, NEK6, STIM1, IL6ST, PAQR5, RAP2A, DUSP10, CACNA1S, TGM2, SLC24A2, DUSP7, EYA3, JPH1, SLC35C1, LAMA2, TRIM63, CDK1, EDNRA, SLC25A4, DCLK1, TBX1, CCBE1, VCAM1, SERPINE1, UNC5B, PPARGC1A, LZTS1, CHI3L1, MEF2C, RGS16, MRC2, EGR1, RGS13, SULF1, MEF2A, CHSY1, SLC1A3, RGS2, NDUFS4, JUN, BMP2, RB1, FAM20C, MDFIC, ABCA4, INHBA, P2RY2, ELK3, TLE3, VLDLR, RAP1B, RAPH1, RHOB, POST…	160622, 4052, 79094, 5578, 10783, 6786, 3572, 54852, 5911, 11221, 779, 7052, 25769, 1849, 2140, 56704, 55343, 3908, 84676, 983, 1909, 291, 9201, 6899, 147372, 7412, 5054, 219699, 10891, 11178, 1116, 4208, 6004, 9902, 1958, 6003, 23213, 4205, 22856, 6507, 5997, 4724, 3725, 650, 5925, 56975, 29969, 24, 3624, 5029, 2004, 7090, 7436, 5908, 65059, 388, 10631, 9063, 976, 11135, 6329, 5317, 5999, 9824, …
regulation of developmental process	GO:0050793	3.35426e-05	n/a	51	29.0662	2333	PRKCA, NEK6, IL6ST, RAP2A, DUSP10, MYF6, LMOD3, LAMA2, CDK1, TBX1, CCBE1, SERPINE1, PPARGC1A, LZTS1, CHI3L1, MEF2C, EGR1, SULF1, RAI1, MEF2A, JUN, BMP2, RB1, FAM20C, INHBA, CASZ1, VLDLR, RHOB, NEGR1, POSTN, PIAS2, CDC42EP1, CYLD, ERBB4, DACT1, BASP1, FMNL1, PLEKHO1, CMKLR1, ENC1, FST, MYOG, JPH2, AKAP6, LRRN1, SH3PXD2B, ZFP36L2, SPRY2, PALMD, THBS2, FBN1	5578, 10783, 3572, 5911, 11221, 4618, 56203, 3908, 983, 6899, 147372, 5054, 10891, 11178, 1116, 4208, 1958, 23213, 10743, 4205, 3725, 650, 5925, 56975, 3624, 54897, 7436, 388, 257194, 10631, 9063, 11135, 1540, 2066, 51339, 10409, 752, 51177, 1240, 8507, 10468, 4656, 57158, 9472, 57633, 285590, 678, 10253, 54873, 7058, 2200
signaling	GO:0023052	3.50198e-05	n/a	108	79.0879	6348	GRASP, LTBP1, CHAC1, PRKCA, NEK6, STIM1, IL6ST, PAQR5, RAP2A, DUSP10, CACNA1S, TGM2, SLC24A2, DUSP7, EYA3, JPH1, SLC35C1, LAMA2, TRIM63, CDK1, EDNRA, SLC25A4, DCLK1, TBX1, CCBE1, VCAM1, SERPINE1, UNC5B, PPARGC1A, LZTS1, CHI3L1, MEF2C, RGS16, MRC2, EGR1, RGS13, SULF1, MEF2A, CHSY1, SLC1A3, RGS2, NDUFS4, JUN, BMP2, RB1, FAM20C, MDFIC, ABCA4, INHBA, P2RY2, ELK3, TLE3, VLDLR, RAP1B, RAPH1, RHOB, POST…	160622, 4052, 79094, 5578, 10783, 6786, 3572, 54852, 5911, 11221, 779, 7052, 25769, 1849, 2140, 56704, 55343, 3908, 84676, 983, 1909, 291, 9201, 6899, 147372, 7412, 5054, 219699, 10891, 11178, 1116, 4208, 6004, 9902, 1958, 6003, 23213, 4205, 22856, 6507, 5997, 4724, 3725, 650, 5925, 56975, 29969, 24, 3624, 5029, 2004, 7090, 7436, 5908, 65059, 388, 10631, 9063, 976, 11135, 6329, 5317, 5999, 9824, …
regulation of biological process	GO:0050789	3.86284e-05	n/a	167	139.936	11232	ZBTB10, GRASP, LTBP1, CHAC1, PRKCA, TBX15, NEK6, SREBF2, STIM1, IL6ST, PAQR5, RAP2A, DUSP10, MYF6, EXOC2, CACNA1S, TGM2, SLC24A2, NEB, STC1, DUSP7, TMPO, PCGF5, EYA3, JPH1, MKI67, RRM2, SLC35C1, LMOD3, LAMA2, TRIM63, CDK1, EDNRA, TAL2, AHNAK, SLC25A4, DCLK1, TBX1, CCBE1, VCAM1, SERPINE1, SNAPC3, BRF1, UNC5B, PPARGC1A, LZTS1, CHI3L1, MEF2C, RGS16, KLF2, MRC2, EGR1, RGS13, MED13L, SULF1, RAI1, MEF2…	65986, 160622, 4052, 79094, 5578, 6913, 10783, 6721, 6786, 3572, 54852, 5911, 11221, 4618, 55770, 779, 7052, 25769, 4703, 6781, 1849, 7112, 84333, 2140, 56704, 4288, 6241, 55343, 56203, 3908, 84676, 983, 1909, 6887, 79026, 291, 9201, 6899, 147372, 7412, 5054, 6619, 2972, 219699, 10891, 11178, 1116, 4208, 6004, 10365, 9902, 1958, 6003, 23389, 23213, 10743, 4205, 22856, 6507, 5997, 4724, 51514, 372…
response to organic cyclic compound	GO:0014070	3.94479e-05	n/a	27	11.624	933	PAQR5, CACNA1S, STC1, MKI67, TRIM63, CDK1, VCAM1, PPARGC1A, MEF2C, KLF2, EGR1, NDUFS4, JUN, BMP2, RB1, INHBA, RAP1B, MMP15, POSTN, PIAS2, TNC, BTG2, MYOG, AKAP6, ZFP36L2, NR4A1, KIF18A	54852, 779, 6781, 4288, 84676, 983, 7412, 10891, 4208, 10365, 1958, 4724, 3725, 650, 5925, 3624, 5908, 4324, 10631, 9063, 3371, 7832, 4656, 9472, 678, 3164, 81930
developmental growth	GO:0048589	4.52791e-05	n/a	20	7.28835	585	MYF6, STC1, CDK1, TAL2, DCLK1, MEF2C, KLF2, RAI1, RAPH1, SORBS2, POSTN, TNC, ERBB4, BASP1, H3F3A, MYOG, AKAP6, SH3PXD2B, SPRY2, TBL1XR1	4618, 6781, 983, 6887, 9201, 4208, 10365, 10743, 65059, 8470, 10631, 3371, 2066, 10409, 3020, 4656, 9472, 285590, 10253, 79718
connective tissue development	GO:0061448	4.54808e-05	n/a	12	2.96517	238	STC1, PPARGC1A, CHI3L1, MEF2C, EGR1, SULF1, CHSY1, BMP2, ITGB8, ACTA2, SH3PXD2B, TBL1XR1	6781, 10891, 1116, 4208, 1958, 23213, 22856, 650, 3696, 59, 285590, 79718
actin filament-based process	GO:0030029	4.66188e-05	n/a	22	8.52176	684	RAP2A, NEB, STC1, MYOZ2, LMOD3, MEF2C, MEF2A, MYLIP, MYH7, XIRP1, SORBS2, CDC42EP1, ACTR3, ATP2A2, FMNL1, MET, PDLIM3, ACTN2, SH3PXD2B, MYL3, KCNJ2, MYOM2	5911, 4703, 6781, 51778, 56203, 4208, 4205, 29116, 4625, 165904, 8470, 11135, 10096, 488, 752, 4233, 27295, 88, 285590, 4634, 3759, 9172
striated muscle adaptation	GO:0014888	4.91315e-05	n/a	6	0.660312	53	TRIM63, PPARGC1A, MEF2C, MYH7, ATP2A2, MYOG	84676, 10891, 4208, 4625, 488, 4656
system process	GO:0003008	5.04213e-05	n/a	46	25.5902	2054	PRKCA, STIM1, IL6ST, CACNA1S, SLC24A2, NEB, STC1, EYA3, LMOD3, SGCG, TRIM63, EDNRA, TBX1, CCBE1, PPARGC1A, ELN, MEF2C, RGS16, SULF1, MEF2A, SLC1A3, RGS2, JUN, ABCA4, INHBA, P2RY2, MYH7, VLDLR, SORBS2, POSTN, SCN4A, MME, HBEGF, ATP2A2, BTG2, MYOG, ACTN2, AKAP6, SLC1A4, ACTA2, PTGS1, SPRY2, MYL3, KCNJ2, NDP, MYOM2	5578, 6786, 3572, 779, 25769, 4703, 6781, 2140, 56203, 6445, 84676, 1909, 6899, 147372, 10891, 2006, 4208, 6004, 23213, 4205, 6507, 5997, 3725, 24, 3624, 5029, 4625, 7436, 8470, 10631, 6329, 4311, 1839, 488, 7832, 4656, 88, 9472, 6509, 59, 5742, 10253, 4634, 3759, 4693, 9172
regulation of signal transduction	GO:0009966	5.10068e-05	n/a	58	35.1834	2824	LTBP1, CHAC1, PRKCA, NEK6, IL6ST, RAP2A, DUSP10, TGM2, DUSP7, EYA3, JPH1, SLC35C1, CDK1, TBX1, CCBE1, SERPINE1, UNC5B, PPARGC1A, CHI3L1, MEF2C, RGS16, EGR1, RGS13, SULF1, CHSY1, RGS2, JUN, BMP2, RB1, FAM20C, MDFIC, INHBA, RHOB, POSTN, PIAS2, RGS4, ARHGAP11A, HBEGF, CYLD, IVNS1ABP, ERBB4, IER3, PLAU, DACT1, MET, RFC3, CMKLR1, GOLPH3, RCAN2, FST, MAP3K8, JPH2, ACTN2, AKAP6, SPRY2, PKHD1, FBN1, DYNL…	4052, 79094, 5578, 10783, 3572, 5911, 11221, 7052, 1849, 2140, 56704, 55343, 983, 6899, 147372, 5054, 219699, 10891, 1116, 4208, 6004, 1958, 6003, 23213, 22856, 5997, 3725, 650, 5925, 56975, 29969, 3624, 388, 10631, 9063, 5999, 9824, 1839, 1540, 10625, 2066, 8870, 5328, 51339, 4233, 5983, 1240, 64083, 10231, 10468, 1326, 57158, 88, 9472, 10253, 5314, 2200, 140735
positive regulation of gene expression	GO:0010628	6.31259e-05	n/a	41	21.9896	1765	SREBF2, MYF6, PCGF5, CDK1, TBX1, CCBE1, SERPINE1, BRF1, PPARGC1A, MEF2C, KLF2, EGR1, RAI1, MEF2A, JUN, BMP2, RB1, MDFIC, PABPC1, INHBA, CASZ1, ELK3, NFIL3, PIAS2, PKP1, TNC, ERBB4, VGLL2, MET, POU2F1, H3F3A, MYOG, HMGN3, ITGB8, ACTA2, SH3PXD2B, SPRY2, TBL1XR1, NR4A1, NDP, AHR	6721, 4618, 84333, 983, 6899, 147372, 5054, 2972, 10891, 4208, 10365, 1958, 10743, 4205, 3725, 650, 5925, 29969, 26986, 3624, 54897, 2004, 4783, 9063, 5317, 3371, 2066, 245806, 4233, 5451, 3020, 4656, 9324, 3696, 59, 285590, 10253, 79718, 3164, 4693, 196
vasculature development	GO:0001944	6.99869e-05	n/a	21	8.13554	653	LTBP1, PRKCA, EDNRA, TBX1, CCBE1, SEMA3C, SERPINE1, UNC5B, CHI3L1, MEF2C, EGR1, SULF1, JUN, ELK3, RHOB, ITGB8, ACTA2, THBS2, NR4A1, NDP, AHR	4052, 5578, 1909, 6899, 147372, 10512, 5054, 219699, 1116, 4208, 1958, 23213, 3725, 2004, 388, 3696, 59, 7058, 3164, 4693, 196
muscle cell fate commitment	GO:0042693	7.84056e-05	n/a	4	0.236716	19	MYF6, TBX1, MEF2C, MYOG	4618, 6899, 4208, 4656
cellular component morphogenesis	GO:0032989	8.08979e-05	n/a	28	12.8076	1028	ENAH, PRKCA, RAP2A, STC1, MYOZ2, LMOD3, LAMA2, DCLK1, SEMA3C, UNC5B, LZTS1, MEF2C, KLF2, MEF2A, SLC1A3, RB1, VLDLR, RAPH1, POSTN, CDC42EP1, FMNL1, MET, PLEKHO1, ACTN2, LRRN1, PALMD, ITGA4, MYOM2	55740, 5578, 5911, 6781, 51778, 56203, 3908, 9201, 10512, 219699, 11178, 4208, 10365, 4205, 6507, 5925, 7436, 65059, 10631, 11135, 752, 4233, 51177, 88, 57633, 54873, 3676, 9172
cardiovascular system development	GO:0072358	8.49063e-05	n/a	21	8.24767	662	LTBP1, PRKCA, EDNRA, TBX1, CCBE1, SEMA3C, SERPINE1, UNC5B, CHI3L1, MEF2C, EGR1, SULF1, JUN, ELK3, RHOB, ITGB8, ACTA2, THBS2, NR4A1, NDP, AHR	4052, 5578, 1909, 6899, 147372, 10512, 5054, 219699, 1116, 4208, 1958, 23213, 3725, 2004, 388, 3696, 59, 7058, 3164, 4693, 196
blood circulation	GO:0008015	8.53126e-05	n/a	18	6.4287	516	STIM1, CACNA1S, STC1, SGCG, EDNRA, ELN, MEF2A, RGS2, P2RY2, MYH7, POSTN, MME, HBEGF, ATP2A2, ACTA2, PTGS1, MYL3, KCNJ2	6786, 779, 6781, 6445, 1909, 2006, 4205, 5997, 5029, 4625, 10631, 4311, 1839, 488, 59, 5742, 4634, 3759
circulatory system process	GO:0003013	9.63531e-05	n/a	18	6.49099	521	STIM1, CACNA1S, STC1, SGCG, EDNRA, ELN, MEF2A, RGS2, P2RY2, MYH7, POSTN, MME, HBEGF, ATP2A2, ACTA2, PTGS1, MYL3, KCNJ2	6786, 779, 6781, 6445, 1909, 2006, 4205, 5997, 5029, 4625, 10631, 4311, 1839, 488, 59, 5742, 4634, 3759
regulation of cardiac muscle hypertrophy	GO:0010611	9.96568e-05	n/a	6	0.747523	60	PRKCA, IL6ST, TRIM63, MEF2A, RGS2, AKAP6	5578, 3572, 84676, 4205, 5997, 9472
skeletal muscle atrophy	GO:0014732	0.000101965	n/a	3	0.0996697	8	TRIM63, PPARGC1A, MYOG	84676, 10891, 4656
positive regulation of skeletal muscle fiber development	GO:0048743	0.000101965	n/a	3	0.0996697	8	MYF6, LMOD3, MYOG	4618, 56203, 4656
tissue morphogenesis	GO:0048729	0.000109591	n/a	20	7.77424	624	RAP2A, MYF6, TGM2, STC1, EDNRA, TBX1, SEMA3C, MEF2C, SULF1, BMP2, INHBA, MYH7, RHOB, HBEGF, TNC, DACT1, MET, ACTA2, SPRY2, MYL3	5911, 4618, 7052, 6781, 1909, 6899, 10512, 4208, 23213, 650, 3624, 4625, 388, 1839, 3371, 51339, 4233, 59, 10253, 4634
blood vessel development	GO:0001568	0.00011198	n/a	20	7.7867	625	LTBP1, PRKCA, EDNRA, TBX1, CCBE1, SEMA3C, SERPINE1, UNC5B, CHI3L1, MEF2C, EGR1, SULF1, JUN, ELK3, RHOB, ITGB8, ACTA2, THBS2, NR4A1, AHR	4052, 5578, 1909, 6899, 147372, 10512, 5054, 219699, 1116, 4208, 1958, 23213, 3725, 2004, 388, 3696, 59, 7058, 3164, 196
regulation of biological quality	GO:0065008	0.000116648	n/a	67	43.8298	3518	LTBP1, PRKCA, SREBF2, STIM1, CACNA1S, TGM2, SLC24A2, NEB, STC1, JPH1, LMOD3, EDNRA, SLC25A4, SERPINE1, PPARGC1A, LZTS1, MEF2C, KLF2, EGR1, SLC1A3, RGS2, JUN, BMP2, RB1, MYLIP, ABCA4, PABPC1, INHBA, P2RY2, MYH7, RHOB, POSTN, SLC4A3, HK2, CDC42EP1, SCN4A, MME, CYLD, ACTR3, ERBB4, PLAU, ATP2A2, DACT1, FMNL1, SYT6, MET, RFC3, PLEKHO1, GOLPH3, ATP8B2, H3F3A, JPH2, HMGN3, ACTN2, AKAP6, LRRN1, ACTA2, PT…	4052, 5578, 6721, 6786, 779, 7052, 25769, 4703, 6781, 56704, 56203, 1909, 291, 5054, 10891, 11178, 4208, 10365, 1958, 6507, 5997, 3725, 650, 5925, 29116, 24, 26986, 3624, 5029, 4625, 388, 10631, 6508, 3099, 11135, 6329, 4311, 1540, 10096, 2066, 5328, 488, 51339, 752, 148281, 4233, 5983, 51177, 64083, 57198, 3020, 57158, 9324, 88, 9472, 57633, 59, 5742, 285590, 678, 4634, 54873, 7058, 3759, 5314, …
regulation of muscle hypertrophy	GO:0014743	0.000119867	n/a	6	0.77244	62	PRKCA, IL6ST, TRIM63, MEF2A, RGS2, AKAP6	5578, 3572, 84676, 4205, 5997, 9472
cell communication	GO:0007154	0.000119933	n/a	106	79.2748	6363	GRASP, LTBP1, CHAC1, PRKCA, NEK6, SREBF2, IL6ST, PAQR5, RAP2A, DUSP10, TGM2, SLC24A2, DUSP7, EYA3, JPH1, SLC35C1, LAMA2, TRIM63, CDK1, EDNRA, SLC25A4, DCLK1, TBX1, CCBE1, VCAM1, SERPINE1, UNC5B, PPARGC1A, LZTS1, CHI3L1, MEF2C, RGS16, MRC2, EGR1, RGS13, SULF1, MEF2A, CHSY1, SLC1A3, RGS2, NDUFS4, JUN, BMP2, RB1, FAM20C, MDFIC, ABCA4, INHBA, P2RY2, ELK3, TLE3, VLDLR, RAP1B, RAPH1, RHOB, POSTN, PIAS2…	160622, 4052, 79094, 5578, 10783, 6721, 3572, 54852, 5911, 11221, 7052, 25769, 1849, 2140, 56704, 55343, 3908, 84676, 983, 1909, 291, 9201, 6899, 147372, 7412, 5054, 219699, 10891, 11178, 1116, 4208, 6004, 9902, 1958, 6003, 23213, 4205, 22856, 6507, 5997, 4724, 3725, 650, 5925, 56975, 29969, 24, 3624, 5029, 2004, 7090, 7436, 5908, 65059, 388, 10631, 9063, 976, 11135, 6329, 5317, 5999, 9824, 1839,…
single-organism cellular process	GO:0044763	0.000146595	n/a	162	136.784	10979	ENAH, CHAC1, PRKCA, NEK6, SREBF2, STIM1, IL6ST, PAQR5, RAP2A, DUSP10, MYF6, EXOC2, TGM2, SLC24A2, NEB, STC1, DUSP7, MYOZ2, EYA3, JPH1, MKI67, RRM2, SLC35C1, LMOD3, SGCG, LAMA2, CDK1, EDNRA, SLC44A3, PDZRN3, SLC25A4, DCLK1, TBX1, CCBE1, B3GALT2, VCAM1, SEMA3C, SERPINE1, UNC5B, PPARGC1A, LZTS1, ELN, CHI3L1, MEF2C, KLF2, MRC2, ADAMTSL1, EGR1, SULF1, MEF2A, CHSY1, SLC1A3, RGS2, NDUFS4, DTL, JUN, BMP2…	55740, 79094, 5578, 10783, 6721, 6786, 3572, 54852, 5911, 11221, 4618, 55770, 7052, 25769, 4703, 6781, 1849, 51778, 2140, 56704, 4288, 6241, 55343, 56203, 6445, 3908, 983, 1909, 126969, 23024, 291, 9201, 6899, 147372, 8707, 7412, 10512, 5054, 219699, 10891, 11178, 2006, 1116, 4208, 10365, 9902, 92949, 1958, 23213, 4205, 22856, 6507, 5997, 4724, 51514, 3725, 650, 5925, 56975, 29969, 59339, 29116, …
positive regulation of heart growth	GO:0060421	0.000149033	n/a	5	0.510807	41	CDK1, MEF2C, ERBB4, BASP1, AKAP6	983, 4208, 2066, 10409, 9472
cytoskeleton organization	GO:0007010	0.000149153	n/a	30	14.6888	1179	NEK6, RAP2A, NEB, MYOZ2, LMOD3, CDK1, MEF2C, MEF2A, RGS2, MYLIP, XIRP1, SORBS2, CDC42EP1, PKP1, CYLD, ACTR3, FMNL1, MET, TUBA1A, NCKAP5L, PDLIM3, ACTN2, SH3PXD2B, SPRY2, TACC1, PKHD1, SKA1, KIF18A, SVIL, MYOM2	10783, 5911, 4703, 51778, 56203, 983, 4208, 4205, 5997, 29116, 165904, 8470, 11135, 5317, 1540, 10096, 752, 4233, 7846, 57701, 27295, 88, 285590, 10253, 6867, 5314, 220134, 81930, 6840, 9172
striated muscle atrophy	GO:0014891	0.000151531	n/a	3	0.112128	9	TRIM63, PPARGC1A, MYOG	84676, 10891, 4656
myofibril assembly	GO:0030239	0.00015614	n/a	6	0.809816	65	MYOZ2, LMOD3, MEF2C, MEF2A, ACTN2, MYOM2	51778, 56203, 4208, 4205, 88, 9172
cellular response to organic cyclic compound	GO:0071407	0.000184708	n/a	18	6.83983	549	PAQR5, CACNA1S, STC1, PPARGC1A, MEF2C, KLF2, EGR1, BMP2, RB1, INHBA, RAP1B, PIAS2, TNC, MYOG, AKAP6, ZFP36L2, NR4A1, KIF18A	54852, 779, 6781, 10891, 4208, 10365, 1958, 650, 5925, 3624, 5908, 9063, 3371, 4656, 9472, 678, 3164, 81930
nervous system development	GO:0007399	0.000192826	n/a	47	27.8701	2237	ENAH, CHAC1, PRKCA, IL6ST, RAP2A, DUSP10, LAMA2, CDK1, EDNRA, TAL2, DCLK1, TBX1, SEMA3C, UNC5B, PPARGC1A, LZTS1, MEF2C, SULF1, MEF2A, SLC1A3, NDUFS4, JUN, BMP2, RB1, MYLIP, INHBA, CASZ1, VLDLR, RAPH1, NEGR1, POSTN, MFSD2A, TNC, ERBB4, DACT1, BASP1, ACSL4, BTG2, ENC1, H3F3A, PCDH18, PRDM8, LRRN1, TACC1, THBS2, NDP, DYNLL2	55740, 79094, 5578, 3572, 5911, 11221, 3908, 983, 1909, 6887, 9201, 6899, 10512, 219699, 10891, 11178, 4208, 23213, 4205, 6507, 4724, 3725, 650, 5925, 29116, 3624, 54897, 7436, 65059, 257194, 10631, 84879, 3371, 2066, 51339, 10409, 2182, 7832, 8507, 3020, 54510, 56978, 57633, 6867, 7058, 4693, 140735
positive regulation of striated muscle cell differentiation	GO:0051155	0.000200593	n/a	6	0.847192	68	MYF6, LMOD3, TBX1, MEF2C, MYOG, AKAP6	4618, 56203, 6899, 4208, 4656, 9472
biological regulation	GO:0065007	0.000218496	n/a	171	147.536	11842	ZBTB10, GRASP, LTBP1, CHAC1, PRKCA, TBX15, NEK6, SREBF2, STIM1, IL6ST, PAQR5, RAP2A, DUSP10, MYF6, EXOC2, CACNA1S, TGM2, SLC24A2, NEB, STC1, DUSP7, TMPO, PCGF5, EYA3, JPH1, MKI67, RRM2, SLC35C1, LMOD3, LAMA2, TRIM63, CDK1, EDNRA, TAL2, AHNAK, SLC25A4, DCLK1, TBX1, CCBE1, VCAM1, SERPINE1, SNAPC3, BRF1, UNC5B, PPARGC1A, LZTS1, CHI3L1, MEF2C, RGS16, KLF2, MRC2, EGR1, RGS13, MED13L, SULF1, RAI1, MEF2…	65986, 160622, 4052, 79094, 5578, 6913, 10783, 6721, 6786, 3572, 54852, 5911, 11221, 4618, 55770, 779, 7052, 25769, 4703, 6781, 1849, 7112, 84333, 2140, 56704, 4288, 6241, 55343, 56203, 3908, 84676, 983, 1909, 6887, 79026, 291, 9201, 6899, 147372, 7412, 5054, 6619, 2972, 219699, 10891, 11178, 1116, 4208, 6004, 10365, 9902, 1958, 6003, 23389, 23213, 10743, 4205, 22856, 6507, 5997, 4724, 51514, 372…
cell-matrix adhesion	GO:0007160	0.000236948	n/a	10	2.52912	203	VCAM1, SERPINE1, PLEKHA2, POSTN, PLAU, ITGA11, NID2, ACTN2, ITGB8, ITGA4	7412, 5054, 59339, 10631, 5328, 22801, 22795, 88, 3696, 3676
animal organ morphogenesis	GO:0009887	0.000246502	n/a	26	12.2843	986	TBX15, STIM1, MYF6, TGM2, STC1, TBX1, SEMA3C, ELN, MEF2C, SULF1, CHSY1, JUN, BMP2, FAM20C, INHBA, MYH7, TLE3, TNC, DACT1, BASP1, ACTA2, SH3PXD2B, SPRY2, MYL3, ADAMTS5, FBN1	6913, 6786, 4618, 7052, 6781, 6899, 10512, 2006, 4208, 23213, 22856, 3725, 650, 56975, 3624, 4625, 7090, 3371, 51339, 10409, 59, 285590, 10253, 4634, 11096, 2200
positive regulation of nucleobase-containing compound metabolic process	GO:0045935	0.000247682	n/a	38	21.0926	1693	PRKCA, SREBF2, MYF6, PCGF5, EYA3, CDK1, EDNRA, TBX1, SERPINE1, BRF1, PPARGC1A, MEF2C, KLF2, EGR1, RAI1, MEF2A, JUN, BMP2, RB1, MDFIC, PABPC1, INHBA, CASZ1, ELK3, PIAS2, ERBB4, VGLL2, MET, RFC3, BTG2, POU2F1, MYOG, HMGN3, ZFP36L2, TBL1XR1, NR4A1, NDP, AHR	5578, 6721, 4618, 84333, 2140, 983, 1909, 6899, 5054, 2972, 10891, 4208, 10365, 1958, 10743, 4205, 3725, 650, 5925, 29969, 26986, 3624, 54897, 2004, 9063, 2066, 245806, 4233, 5983, 7832, 5451, 4656, 9324, 678, 79718, 3164, 4693, 196
osteoblast differentiation	GO:0001649	0.000287991	n/a	10	2.59141	208	IL6ST, MEF2C, MRC2, BMP2, FAM20C, PIAS2, TNC, ITGA11, H3F3A, SH3PXD2B	3572, 4208, 9902, 650, 56975, 9063, 3371, 22801, 3020, 285590
regulation of skeletal muscle fiber development	GO:0048742	0.000292276	n/a	3	0.137046	11	MYF6, LMOD3, MYOG	4618, 56203, 4656
MAPK cascade	GO:0000165	0.000297655	n/a	24	11.0509	887	PRKCA, RAP2A, DUSP10, DUSP7, CDK1, TBX1, CHI3L1, MEF2C, MEF2A, RGS2, JUN, BMP2, MDFIC, INHBA, RGS4, HBEGF, ERBB4, DACT1, MET, MAP3K8, ACTN2, ZFP36L2, SPRY2, PKHD1	5578, 5911, 11221, 1849, 983, 6899, 1116, 4208, 4205, 5997, 3725, 650, 29969, 3624, 5999, 1839, 2066, 51339, 4233, 1326, 88, 678, 10253, 5314
cell migration	GO:0016477	0.000305706	n/a	32	16.7819	1347	PRKCA, RAP2A, STC1, LAMA2, CDK1, DCLK1, TBX1, CCBE1, VCAM1, SEMA3C, SERPINE1, PPARGC1A, MEF2C, SULF1, JUN, BMP2, SORBS2, RHOB, POSTN, HBEGF, ERBB4, PLAU, FMNL1, ITGA11, MET, PLEKHO1, CMKLR1, GOLPH3, FRK, SPRY2, ITGA4, NR4A1	5578, 5911, 6781, 3908, 983, 9201, 6899, 147372, 7412, 10512, 5054, 10891, 4208, 23213, 3725, 650, 8470, 388, 10631, 1839, 2066, 5328, 752, 22801, 4233, 51177, 1240, 64083, 2444, 10253, 3676, 3164
cell projection organization	GO:0030030	0.000323388	n/a	33	17.5792	1411	ENAH, PRKCA, RAP2A, LAMA2, CDK1, DCLK1, SEMA3C, UNC5B, LZTS1, MEF2C, MEF2A, JUN, RB1, VLDLR, RAP1B, RAPH1, NEGR1, POSTN, CDC42EP1, CYLD, ACTR3, TNC, ACSL4, TUBA1A, BTG2, PLEKHO1, ENC1, GOLPH3, ACTN2, LRRN1, SPRY2, PKHD1, DYNLL2	55740, 5578, 5911, 3908, 983, 9201, 10512, 219699, 11178, 4208, 4205, 3725, 5925, 7436, 5908, 65059, 257194, 10631, 11135, 1540, 10096, 3371, 2182, 7846, 7832, 51177, 8507, 64083, 88, 57633, 10253, 5314, 140735
regulation of system process	GO:0044057	0.000336959	n/a	17	6.56574	527	PRKCA, STIM1, IL6ST, CACNA1S, STC1, TRIM63, PPARGC1A, MEF2A, RGS2, INHBA, MYH7, HBEGF, ATP2A2, MYOG, AKAP6, MYL3, KCNJ2	5578, 6786, 3572, 779, 6781, 84676, 10891, 4205, 5997, 3624, 4625, 1839, 488, 4656, 9472, 4634, 3759
actomyosin structure organization	GO:0031032	0.000339055	n/a	9	2.16782	174	MYOZ2, LMOD3, MEF2C, MEF2A, MYLIP, MET, ACTN2, SH3PXD2B, MYOM2	51778, 56203, 4208, 4205, 29116, 4233, 88, 285590, 9172
regulation of receptor activity	GO:0010469	0.000355113	n/a	8	1.73176	139	JPH1, SERPINE1, PPARGC1A, MEF2C, PLAU, JPH2, ACTN2, AKAP6	56704, 5054, 10891, 4208, 5328, 57158, 88, 9472
regulation of multicellular organismal development	GO:2000026	0.000357923	n/a	39	22.2637	1787	PRKCA, IL6ST, RAP2A, DUSP10, MYF6, LMOD3, LAMA2, CDK1, TBX1, CCBE1, SERPINE1, LZTS1, CHI3L1, MEF2C, EGR1, SULF1, JUN, BMP2, RB1, FAM20C, INHBA, CASZ1, VLDLR, RHOB, NEGR1, CYLD, ERBB4, DACT1, BASP1, ENC1, FST, MYOG, JPH2, AKAP6, LRRN1, SH3PXD2B, ZFP36L2, THBS2, FBN1	5578, 3572, 5911, 11221, 4618, 56203, 3908, 983, 6899, 147372, 5054, 11178, 1116, 4208, 1958, 23213, 3725, 650, 5925, 56975, 3624, 54897, 7436, 388, 257194, 1540, 2066, 51339, 10409, 8507, 10468, 4656, 57158, 9472, 57633, 285590, 678, 7058, 2200
regulation of cation channel activity	GO:2001257	0.00037267	n/a	8	1.74422	140	STIM1, JPH1, AHNAK, PPARGC1A, MEF2C, JPH2, ACTN2, AKAP6	6786, 56704, 79026, 10891, 4208, 57158, 88, 9472
positive regulation of macromolecule metabolic process	GO:0010604	0.000372712	n/a	57	36.965	2967	PRKCA, SREBF2, IL6ST, RAP2A, MYF6, DUSP7, PCGF5, EYA3, CDK1, TBX1, CCBE1, SERPINE1, BRF1, PPARGC1A, CHI3L1, MEF2C, KLF2, EGR1, RAI1, MEF2A, JUN, BMP2, RB1, MDFIC, MYLIP, PABPC1, INHBA, CASZ1, ELK3, VLDLR, NFIL3, PIAS2, PKP1, HBEGF, TNC, ERBB4, VGLL2, AKTIP, DACT1, MET, RFC3, BTG2, POU2F1, H3F3A, MYOG, MAP3K8, HMGN3, AKAP6, ITGB8, ACTA2, SH3PXD2B, ZFP36L2, SPRY2, TBL1XR1, NR4A1, NDP, AHR	5578, 6721, 3572, 5911, 4618, 1849, 84333, 2140, 983, 6899, 147372, 5054, 2972, 10891, 1116, 4208, 10365, 1958, 10743, 4205, 3725, 650, 5925, 29969, 29116, 26986, 3624, 54897, 2004, 7436, 4783, 9063, 5317, 1839, 3371, 2066, 245806, 64400, 51339, 4233, 5983, 7832, 5451, 3020, 4656, 1326, 9324, 9472, 3696, 59, 285590, 678, 10253, 79718, 3164, 4693, 196
regulation of response to stimulus	GO:0048583	0.000384594	n/a	69	47.3556	3801	LTBP1, CHAC1, PRKCA, NEK6, IL6ST, RAP2A, DUSP10, TGM2, DUSP7, EYA3, JPH1, SLC35C1, TRIM63, CDK1, TBX1, CCBE1, VCAM1, SERPINE1, UNC5B, PPARGC1A, CHI3L1, MEF2C, RGS16, EGR1, RGS13, SULF1, MEF2A, CHSY1, RGS2, JUN, BMP2, RB1, FAM20C, MDFIC, INHBA, NT5E, MYH7, RHOB, POSTN, PIAS2, RGS4, ARHGAP11A, HBEGF, CYLD, IVNS1ABP, ACTR3, ERBB4, IER3, PLAU, ATP2A2, DACT1, MET, RFC3, CMKLR1, GOLPH3, RCAN2, FST, MYO…	4052, 79094, 5578, 10783, 3572, 5911, 11221, 7052, 1849, 2140, 56704, 55343, 84676, 983, 6899, 147372, 7412, 5054, 219699, 10891, 1116, 4208, 6004, 1958, 6003, 23213, 4205, 22856, 5997, 3725, 650, 5925, 56975, 29969, 3624, 4907, 4625, 388, 10631, 9063, 5999, 9824, 1839, 1540, 10625, 10096, 2066, 8870, 5328, 488, 51339, 4233, 5983, 1240, 64083, 10231, 10468, 4656, 1326, 57158, 9324, 88, 9472, 1025…
regulation of skeletal muscle tissue development	GO:0048641	0.000384775	n/a	5	0.622936	50	MYF6, LMOD3, TBX1, MEF2C, MYOG	4618, 56203, 6899, 4208, 4656
regulation of ketone biosynthetic process	GO:0010566	0.000386125	n/a	3	0.149505	12	PPARGC1A, EGR1, BMP2	10891, 1958, 650
cell adhesion	GO:0007155	0.000395927	n/a	32	17.0311	1367	PRKCA, IL6ST, DUSP10, TGM2, LAMA2, VCAM1, SERPINE1, BMP2, PLEKHA2, NT5E, SORBS2, RHOB, NEGR1, POSTN, ADGRE5, CDC42EP1, PKP1, CYLD, TNC, PLAU, ATP2A2, ITGA11, GOLPH3, NID2, PCDH18, MAP3K8, ACTN2, ITGB8, THBS2, ITGA4, PKHD1, FBN1	5578, 3572, 11221, 7052, 3908, 7412, 5054, 650, 59339, 4907, 8470, 388, 257194, 10631, 976, 11135, 5317, 1540, 3371, 5328, 488, 22801, 64083, 22795, 54510, 1326, 88, 3696, 7058, 3676, 5314, 2200
positive regulation of muscle cell differentiation	GO:0051149	0.000406543	n/a	7	1.34554	108	MYF6, LMOD3, TBX1, MEF2C, MEF2A, MYOG, AKAP6	4618, 56203, 6899, 4208, 4205, 4656, 9472
negative regulation of cellular process	GO:0048523	0.000423936	n/a	79	56.4255	4529	LTBP1, CHAC1, PRKCA, TBX15, NEK6, SREBF2, IL6ST, RAP2A, DUSP10, MYF6, SLC24A2, STC1, DUSP7, EYA3, JPH1, SLC35C1, LMOD3, CDK1, EDNRA, SLC25A4, TBX1, SERPINE1, UNC5B, PPARGC1A, LZTS1, MEF2C, RGS16, EGR1, RGS13, SULF1, MEF2A, RGS2, DTL, JUN, BMP2, RB1, MDFIC, PABPC1, INHBA, ELK3, VLDLR, RHOB, POSTN, NFIL3, PIAS2, HK2, PKP1, RGS4, HBEGF, CYLD, IVNS1ABP, TNC, ERBB4, IER3, DACT1, BASP1, MET, BTG2, POU2…	4052, 79094, 5578, 6913, 10783, 6721, 3572, 5911, 11221, 4618, 25769, 6781, 1849, 2140, 56704, 55343, 56203, 983, 1909, 291, 6899, 5054, 219699, 10891, 11178, 4208, 6004, 1958, 6003, 23213, 4205, 5997, 51514, 3725, 650, 5925, 29969, 26986, 3624, 2004, 7436, 388, 10631, 4783, 9063, 3099, 5317, 5999, 1839, 1540, 10625, 3371, 2066, 8870, 51339, 10409, 4233, 7832, 5451, 56475, 8507, 64083, 2444, 1046…
biological adhesion	GO:0022610	0.000432701	n/a	32	17.1183	1374	PRKCA, IL6ST, DUSP10, TGM2, LAMA2, VCAM1, SERPINE1, BMP2, PLEKHA2, NT5E, SORBS2, RHOB, NEGR1, POSTN, ADGRE5, CDC42EP1, PKP1, CYLD, TNC, PLAU, ATP2A2, ITGA11, GOLPH3, NID2, PCDH18, MAP3K8, ACTN2, ITGB8, THBS2, ITGA4, PKHD1, FBN1	5578, 3572, 11221, 7052, 3908, 7412, 5054, 650, 59339, 4907, 8470, 388, 257194, 10631, 976, 11135, 5317, 1540, 3371, 5328, 488, 22801, 64083, 22795, 54510, 1326, 88, 3696, 7058, 3676, 5314, 2200
positive regulation of RNA metabolic process	GO:0051254	0.000447809	n/a	33	17.9032	1437	SREBF2, MYF6, PCGF5, TBX1, SERPINE1, BRF1, PPARGC1A, MEF2C, KLF2, EGR1, RAI1, MEF2A, JUN, BMP2, RB1, MDFIC, PABPC1, INHBA, CASZ1, ELK3, PIAS2, ERBB4, VGLL2, MET, BTG2, POU2F1, MYOG, HMGN3, ZFP36L2, TBL1XR1, NR4A1, NDP, AHR	6721, 4618, 84333, 6899, 5054, 2972, 10891, 4208, 10365, 1958, 10743, 4205, 3725, 650, 5925, 29969, 26986, 3624, 54897, 2004, 9063, 2066, 245806, 4233, 7832, 5451, 4656, 9324, 678, 79718, 3164, 4693, 196
sequestering of TGFbeta in extracellular matrix	GO:0035583	0.000457798	n/a	2	0.0373761	3	LTBP1, FBN1	4052, 2200
regulation of progesterone biosynthetic process	GO:2000182	0.000457798	n/a	2	0.0373761	3	PPARGC1A, EGR1	10891, 1958
regulation of smooth muscle cell-matrix adhesion	GO:2000097	0.000457798	n/a	2	0.0373761	3	SERPINE1, PLAU	5054, 5328
signal transduction by protein phosphorylation	GO:0023014	0.000480819	n/a	24	11.4246	917	PRKCA, RAP2A, DUSP10, DUSP7, CDK1, TBX1, CHI3L1, MEF2C, MEF2A, RGS2, JUN, BMP2, MDFIC, INHBA, RGS4, HBEGF, ERBB4, DACT1, MET, MAP3K8, ACTN2, ZFP36L2, SPRY2, PKHD1	5578, 5911, 11221, 1849, 983, 6899, 1116, 4208, 4205, 5997, 3725, 650, 29969, 3624, 5999, 1839, 2066, 51339, 4233, 1326, 88, 678, 10253, 5314
regulation of cardiac muscle tissue development	GO:0055024	0.000486614	n/a	6	0.996697	80	CDK1, MEF2C, BMP2, ERBB4, JPH2, AKAP6	983, 4208, 650, 2066, 57158, 9472
plasma membrane bounded cell projection organization	GO:0120036	0.000490502	n/a	32	17.2429	1384	ENAH, PRKCA, RAP2A, LAMA2, CDK1, DCLK1, SEMA3C, UNC5B, LZTS1, MEF2C, MEF2A, JUN, RB1, VLDLR, RAP1B, RAPH1, NEGR1, POSTN, CDC42EP1, CYLD, ACTR3, TNC, ACSL4, TUBA1A, BTG2, PLEKHO1, ENC1, GOLPH3, ACTN2, LRRN1, PKHD1, DYNLL2	55740, 5578, 5911, 3908, 983, 9201, 10512, 219699, 11178, 4208, 4205, 3725, 5925, 7436, 5908, 65059, 257194, 10631, 11135, 1540, 10096, 3371, 2182, 7846, 7832, 51177, 8507, 64083, 88, 57633, 5314, 140735
muscle atrophy	GO:0014889	0.00049736	n/a	3	0.161963	13	TRIM63, PPARGC1A, MYOG	84676, 10891, 4656
positive regulation of organ growth	GO:0046622	0.000505628	n/a	5	0.660312	53	CDK1, MEF2C, ERBB4, BASP1, AKAP6	983, 4208, 2066, 10409, 9472
regulation of striated muscle cell differentiation	GO:0051153	0.000506569	n/a	7	1.39538	112	MYF6, LMOD3, TBX1, MEF2C, BMP2, MYOG, AKAP6	4618, 56203, 6899, 4208, 650, 4656, 9472
cellular response to chemical stimulus	GO:0070887	0.000514835	n/a	54	34.8969	2801	LTBP1, PYROXD1, PRKCA, SREBF2, IL6ST, PAQR5, RAP2A, CACNA1S, STC1, CDK1, TBX1, CCBE1, VCAM1, SERPINE1, PPARGC1A, CHI3L1, MEF2C, KLF2, EGR1, SULF1, MEF2A, JUN, BMP2, RB1, FAM20C, INHBA, RAP1B, RHOB, POSTN, NFIL3, PIAS2, MME, HBEGF, CYLD, TNC, ERBB4, ATP2A2, MET, CMKLR1, LIFR, MYOG, ARID5A, HMGN3, ACTN2, AKAP6, PTGS1, ZFP36L2, SPRY2, ITGA4, NR4A1, KIF18A, FBN1, AHR, CPEB2	4052, 79912, 5578, 6721, 3572, 54852, 5911, 779, 6781, 983, 6899, 147372, 7412, 5054, 10891, 1116, 4208, 10365, 1958, 23213, 4205, 3725, 650, 5925, 56975, 3624, 5908, 388, 10631, 4783, 9063, 4311, 1839, 1540, 3371, 2066, 488, 4233, 1240, 3977, 4656, 10865, 9324, 88, 9472, 5742, 678, 10253, 3676, 3164, 81930, 2200, 196, 132864
response to fibroblast growth factor	GO:0071774	0.000516376	n/a	8	1.83143	147	TBX1, SULF1, FAM20C, POSTN, TNC, ZFP36L2, SPRY2, NR4A1	6899, 23213, 56975, 10631, 3371, 678, 10253, 3164
cellular response to stimulus	GO:0051716	0.000522905	n/a	112	87.8215	7049	GRASP, LTBP1, PYROXD1, CHAC1, PRKCA, NEK6, SREBF2, IL6ST, PAQR5, RAP2A, DUSP10, CACNA1S, TGM2, STC1, DUSP7, EYA3, JPH1, MKI67, SLC35C1, TRIM63, CDK1, EDNRA, DCLK1, TBX1, CCBE1, VCAM1, SERPINE1, UNC5B, PPARGC1A, CHI3L1, MEF2C, RGS16, KLF2, MRC2, EGR1, RGS13, SULF1, MEF2A, CHSY1, RGS2, NDUFS4, DTL, JUN, BMP2, RB1, FAM20C, MDFIC, INO80C, ABCA4, INHBA, P2RY2, ELK3, TLE3, VLDLR, RAP1B, RAPH1, RHOB, PO…	160622, 4052, 79912, 79094, 5578, 10783, 6721, 3572, 54852, 5911, 11221, 779, 7052, 6781, 1849, 2140, 56704, 4288, 55343, 84676, 983, 1909, 9201, 6899, 147372, 7412, 5054, 219699, 10891, 1116, 4208, 6004, 10365, 9902, 1958, 6003, 23213, 4205, 22856, 5997, 4724, 51514, 3725, 650, 5925, 56975, 29969, 125476, 24, 3624, 5029, 2004, 7090, 7436, 5908, 65059, 388, 10631, 4783, 9063, 3099, 976, 11135, 53…
cardiac muscle cell differentiation	GO:0055007	0.000593729	n/a	7	1.43275	115	CDK1, MEF2C, MEF2A, BMP2, SORBS2, ACTN2, AKAP6	983, 4208, 4205, 650, 8470, 88, 9472
actin-mediated cell contraction	GO:0070252	0.000593729	n/a	7	1.43275	115	NEB, STC1, MYH7, ATP2A2, ACTN2, MYL3, KCNJ2	4703, 6781, 4625, 488, 88, 4634, 3759
cell morphogenesis	GO:0000902	0.000596043	n/a	24	11.5991	931	ENAH, PRKCA, RAP2A, STC1, LAMA2, DCLK1, SEMA3C, UNC5B, LZTS1, MEF2C, KLF2, MEF2A, SLC1A3, RB1, VLDLR, RAPH1, POSTN, CDC42EP1, FMNL1, MET, PLEKHO1, LRRN1, PALMD, ITGA4	55740, 5578, 5911, 6781, 3908, 9201, 10512, 219699, 11178, 4208, 10365, 4205, 6507, 5925, 7436, 65059, 10631, 11135, 752, 4233, 51177, 57633, 54873, 3676
heart contraction	GO:0060047	0.000610186	n/a	11	3.37631	271	STIM1, CACNA1S, STC1, SGCG, MEF2A, RGS2, MYH7, HBEGF, ATP2A2, MYL3, KCNJ2	6786, 779, 6781, 6445, 4205, 5997, 4625, 1839, 488, 4634, 3759
regulation of mRNA catabolic process	GO:0061013	0.000640689	n/a	4	0.398679	32	PABPC1, PKP1, BTG2, ZFP36L2	26986, 5317, 7832, 678
response to growth factor	GO:0070848	0.000655107	n/a	19	8.26013	663	LTBP1, TBX1, CCBE1, VCAM1, PPARGC1A, MEF2C, EGR1, SULF1, JUN, BMP2, FAM20C, POSTN, TNC, ERBB4, MYOG, ZFP36L2, SPRY2, NR4A1, FBN1	4052, 6899, 147372, 7412, 10891, 4208, 1958, 23213, 3725, 650, 56975, 10631, 3371, 2066, 4656, 678, 10253, 3164, 2200
cellular response to oxygen-containing compound	GO:1901701	0.000682408	n/a	25	12.4213	997	PRKCA, STC1, CDK1, TBX1, SERPINE1, PPARGC1A, MEF2C, KLF2, EGR1, JUN, INHBA, RAP1B, RHOB, POSTN, TNC, MET, MYOG, HMGN3, ACTN2, AKAP6, ZFP36L2, NR4A1, KIF18A, FBN1, CPEB2	5578, 6781, 983, 6899, 5054, 10891, 4208, 10365, 1958, 3725, 3624, 5908, 388, 10631, 3371, 4233, 4656, 9324, 88, 9472, 678, 3164, 81930, 2200, 132864
heart process	GO:0003015	0.000688726	n/a	11	3.42615	275	STIM1, CACNA1S, STC1, SGCG, MEF2A, RGS2, MYH7, HBEGF, ATP2A2, MYL3, KCNJ2	6786, 779, 6781, 6445, 4205, 5997, 4625, 1839, 488, 4634, 3759
cell morphogenesis involved in differentiation	GO:0000904	0.000704029	n/a	19	8.30996	667	ENAH, PRKCA, RAP2A, STC1, LAMA2, DCLK1, SEMA3C, UNC5B, LZTS1, MEF2C, MEF2A, SLC1A3, RB1, VLDLR, RAPH1, POSTN, MET, LRRN1, ITGA4	55740, 5578, 5911, 6781, 3908, 9201, 10512, 219699, 11178, 4208, 4205, 6507, 5925, 7436, 65059, 10631, 4233, 57633, 3676
cellular component disassembly	GO:0022411	0.000710743	n/a	17	7.01426	563	PRKCA, NEK6, SREBF2, LMOD3, CDK1, PPARGC1A, ELN, MMP15, H1F0, HK2, N6AMT1, NCKAP5L, ACTN2, SH3PXD2B, ADAMTS5, KIF18A, FBN1	5578, 10783, 6721, 56203, 983, 10891, 2006, 4324, 3005, 3099, 29104, 57701, 88, 285590, 11096, 81930, 2200
odontogenesis	GO:0042476	0.000728035	n/a	7	1.48259	119	STIM1, TBX1, BMP2, FAM20C, INHBA, TNC, ADAMTS5	6786, 6899, 650, 56975, 3624, 3371, 11096
regulation of striated muscle contraction	GO:0006942	0.000760999	n/a	6	1.08391	87	STC1, RGS2, MYH7, ATP2A2, MYL3, KCNJ2	6781, 5997, 4625, 488, 4634, 3759
response to stimulus involved in regulation of muscle adaptation	GO:0014874	0.000776819	n/a	3	0.186881	15	TRIM63, PPARGC1A, MYOG	84676, 10891, 4656
enamel mineralization	GO:0070166	0.000776819	n/a	3	0.186881	15	STIM1, TBX1, FAM20C	6786, 6899, 56975
positive regulation of metabolic process	GO:0009893	0.000835848	n/a	59	39.8803	3201	PRKCA, SREBF2, IL6ST, RAP2A, MYF6, DUSP7, PCGF5, EYA3, CDK1, EDNRA, TBX1, CCBE1, SERPINE1, BRF1, PPARGC1A, CHI3L1, MEF2C, KLF2, EGR1, RAI1, MEF2A, JUN, BMP2, RB1, MDFIC, MYLIP, PABPC1, INHBA, CASZ1, ELK3, VLDLR, NFIL3, PIAS2, HK2, PKP1, HBEGF, TNC, ERBB4, VGLL2, AKTIP, DACT1, MET, RFC3, BTG2, POU2F1, H3F3A, MYOG, MAP3K8, HMGN3, AKAP6, ITGB8, ACTA2, SH3PXD2B, ZFP36L2, SPRY2, TBL1XR1, NR4A1, NDP, A…	5578, 6721, 3572, 5911, 4618, 1849, 84333, 2140, 983, 1909, 6899, 147372, 5054, 2972, 10891, 1116, 4208, 10365, 1958, 10743, 4205, 3725, 650, 5925, 29969, 29116, 26986, 3624, 54897, 2004, 7436, 4783, 9063, 3099, 5317, 1839, 3371, 2066, 245806, 64400, 51339, 4233, 5983, 7832, 5451, 3020, 4656, 1326, 9324, 9472, 3696, 59, 285590, 678, 10253, 79718, 3164, 4693, 196
growth	GO:0040007	0.000837889	n/a	24	11.8856	954	MYF6, STC1, CDK1, TAL2, DCLK1, MEF2C, KLF2, RAI1, RB1, INHBA, RAPH1, SORBS2, POSTN, HBEGF, TNC, ERBB4, BASP1, N6AMT1, H3F3A, MYOG, AKAP6, SH3PXD2B, SPRY2, TBL1XR1	4618, 6781, 983, 6887, 9201, 4208, 10365, 10743, 5925, 3624, 65059, 8470, 10631, 1839, 3371, 2066, 10409, 29104, 3020, 4656, 9472, 285590, 10253, 79718
regulation of heart contraction	GO:0008016	0.000880272	n/a	10	2.99009	240	STIM1, CACNA1S, STC1, MEF2A, RGS2, MYH7, HBEGF, ATP2A2, MYL3, KCNJ2	6786, 779, 6781, 4205, 5997, 4625, 1839, 488, 4634, 3759
ossification	GO:0001503	0.000900971	n/a	13	4.68448	376	IL6ST, STC1, MEF2C, MRC2, CHSY1, BMP2, FAM20C, PIAS2, TNC, ITGA11, H3F3A, MYOG, SH3PXD2B	3572, 6781, 4208, 9902, 22856, 650, 56975, 9063, 3371, 22801, 3020, 4656, 285590
heart growth	GO:0060419	0.000909783	n/a	6	1.12128	90	CDK1, MEF2C, SORBS2, ERBB4, BASP1, AKAP6	983, 4208, 8470, 2066, 10409, 9472
oncostatin-M-mediated signaling pathway	GO:0038165	0.000911828	n/a	2	0.0498348	4	IL6ST, LIFR	3572, 3977
leukemia inhibitory factor signaling pathway	GO:0048861	0.000911828	n/a	2	0.0498348	4	IL6ST, LIFR	3572, 3977
regulation of cellular process	GO:0050794	0.000917687	n/a	154	131.788	10578	ZBTB10, GRASP, LTBP1, CHAC1, PRKCA, TBX15, NEK6, SREBF2, IL6ST, PAQR5, RAP2A, DUSP10, MYF6, TGM2, SLC24A2, NEB, STC1, DUSP7, TMPO, PCGF5, EYA3, JPH1, MKI67, RRM2, SLC35C1, LMOD3, LAMA2, TRIM63, CDK1, EDNRA, TAL2, AHNAK, SLC25A4, DCLK1, TBX1, CCBE1, VCAM1, SERPINE1, SNAPC3, BRF1, UNC5B, PPARGC1A, LZTS1, CHI3L1, MEF2C, RGS16, KLF2, MRC2, EGR1, RGS13, MED13L, SULF1, RAI1, MEF2A, CHSY1, SLC1A3, RGS2,…	65986, 160622, 4052, 79094, 5578, 6913, 10783, 6721, 3572, 54852, 5911, 11221, 4618, 7052, 25769, 4703, 6781, 1849, 7112, 84333, 2140, 56704, 4288, 6241, 55343, 56203, 3908, 84676, 983, 1909, 6887, 79026, 291, 9201, 6899, 147372, 7412, 5054, 6619, 2972, 219699, 10891, 11178, 1116, 4208, 6004, 10365, 9902, 1958, 6003, 23389, 23213, 10743, 4205, 22856, 6507, 5997, 4724, 51514, 3725, 650, 5925, 5697…
positive regulation of nuclear-transcribed mRNA catabolic process, deadenylation-dependent decay	GO:1900153	0.00094733	n/a	3	0.199339	16	PABPC1, BTG2, ZFP36L2	26986, 7832, 678
regulation of hormone biosynthetic process	GO:0046885	0.00094733	n/a	3	0.199339	16	PPARGC1A, EGR1, BMP2	10891, 1958, 650
regulation of nuclear-transcribed mRNA catabolic process, deadenylation-dependent decay	GO:1900151	0.00094733	n/a	3	0.199339	16	PABPC1, BTG2, ZFP36L2	26986, 7832, 678
tube development	GO:0035295	0.000949202	n/a	17	7.20114	578	TGM2, EDNRA, TBX1, CCBE1, SEMA3C, CHI3L1, MEF2C, KLF2, BMP2, RB1, RHOB, TNC, DACT1, BASP1, MET, SPRY2, KIF18A	7052, 1909, 6899, 147372, 10512, 1116, 4208, 10365, 650, 5925, 388, 3371, 51339, 10409, 4233, 10253, 81930
regulation of cellular component movement	GO:0051270	0.000961776	n/a	22	10.5899	850	PRKCA, RAP2A, STC1, LAMA2, CCBE1, SERPINE1, PPARGC1A, SULF1, JUN, BMP2, RHOB, POSTN, HBEGF, ERBB4, PLAU, ATP2A2, MET, CMKLR1, SPRY2, KCNJ2, ITGA4, PKHD1	5578, 5911, 6781, 3908, 147372, 5054, 10891, 23213, 3725, 650, 388, 10631, 1839, 2066, 5328, 488, 4233, 1240, 10253, 3759, 3676, 5314
organ growth	GO:0035265	0.000976544	n/a	8	2.01831	162	STC1, CDK1, MEF2C, SORBS2, ERBB4, BASP1, AKAP6, SPRY2	6781, 983, 4208, 8470, 2066, 10409, 9472, 10253
negative regulation of cell communication	GO:0010648	0.00098843	n/a	29	15.698	1260	LTBP1, CHAC1, DUSP10, SLC24A2, DUSP7, EYA3, SLC35C1, SERPINE1, UNC5B, RGS16, EGR1, RGS13, SULF1, RGS2, BMP2, RB1, INHBA, PIAS2, RGS4, HBEGF, CYLD, IVNS1ABP, ERBB4, DACT1, MET, FST, SPRY2, PKHD1, FBN1	4052, 79094, 11221, 25769, 1849, 2140, 55343, 5054, 219699, 6004, 1958, 6003, 23213, 5997, 650, 5925, 3624, 9063, 5999, 1839, 1540, 10625, 2066, 51339, 4233, 10468, 10253, 5314, 2200
negative regulation of signaling	GO:0023057	0.00103816	n/a	29	15.7478	1264	LTBP1, CHAC1, DUSP10, SLC24A2, DUSP7, EYA3, SLC35C1, SERPINE1, UNC5B, RGS16, EGR1, RGS13, SULF1, RGS2, BMP2, RB1, INHBA, PIAS2, RGS4, HBEGF, CYLD, IVNS1ABP, ERBB4, DACT1, MET, FST, SPRY2, PKHD1, FBN1	4052, 79094, 11221, 25769, 1849, 2140, 55343, 5054, 219699, 6004, 1958, 6003, 23213, 5997, 650, 5925, 3624, 9063, 5999, 1839, 1540, 10625, 2066, 51339, 4233, 10468, 10253, 5314, 2200
cellular response to growth factor stimulus	GO:0071363	0.00106459	n/a	18	7.9362	637	LTBP1, TBX1, CCBE1, VCAM1, PPARGC1A, MEF2C, EGR1, SULF1, JUN, BMP2, FAM20C, POSTN, ERBB4, MYOG, ZFP36L2, SPRY2, NR4A1, FBN1	4052, 6899, 147372, 7412, 10891, 4208, 1958, 23213, 3725, 650, 56975, 10631, 2066, 4656, 678, 10253, 3164, 2200
negative regulation of nucleobase-containing compound metabolic process	GO:0045934	0.00106924	n/a	31	17.2927	1388	PRKCA, TBX15, SREBF2, MYF6, EDNRA, PPARGC1A, MEF2C, EGR1, MEF2A, JUN, BMP2, RB1, MDFIC, PABPC1, ELK3, VLDLR, NFIL3, PKP1, DACT1, BASP1, BTG2, POU2F1, FRK, FST, H3F3A, MYOG, ARID5A, BHLHE40, AKAP6, TBL1XR1, AHR	5578, 6913, 6721, 4618, 1909, 10891, 4208, 1958, 4205, 3725, 650, 5925, 29969, 26986, 2004, 7436, 4783, 5317, 51339, 10409, 7832, 5451, 2444, 10468, 3020, 4656, 10865, 8553, 9472, 79718, 196
actin cytoskeleton organization	GO:0030036	0.00108201	n/a	17	7.28835	585	RAP2A, NEB, MYOZ2, LMOD3, MEF2C, MEF2A, MYLIP, XIRP1, SORBS2, CDC42EP1, ACTR3, FMNL1, MET, PDLIM3, ACTN2, SH3PXD2B, MYOM2	5911, 4703, 51778, 56203, 4208, 4205, 29116, 165904, 8470, 11135, 10096, 752, 4233, 27295, 88, 285590, 9172
regulation of heart growth	GO:0060420	0.00111994	n/a	5	0.784899	63	CDK1, MEF2C, ERBB4, BASP1, AKAP6	983, 4208, 2066, 10409, 9472
positive regulation of muscle hypertrophy	GO:0014742	0.00112106	n/a	4	0.460972	37	PRKCA, IL6ST, MEF2A, AKAP6	5578, 3572, 4205, 9472
positive regulation of cardiac muscle tissue growth	GO:0055023	0.00112106	n/a	4	0.460972	37	CDK1, MEF2C, ERBB4, AKAP6	983, 4208, 2066, 9472
positive regulation of cardiac muscle hypertrophy	GO:0010613	0.00112106	n/a	4	0.460972	37	PRKCA, IL6ST, MEF2A, AKAP6	5578, 3572, 4205, 9472
positive regulation of myotube differentiation	GO:0010831	0.00112106	n/a	4	0.460972	37	MYF6, LMOD3, TBX1, MYOG	4618, 56203, 6899, 4656
ameboidal-type cell migration	GO:0001667	0.00112675	n/a	12	4.21104	338	PRKCA, STC1, TBX1, CCBE1, SEMA3C, JUN, RHOB, HBEGF, ERBB4, MET, ITGA4, NR4A1	5578, 6781, 6899, 147372, 10512, 3725, 388, 1839, 2066, 4233, 3676, 3164
relaxation of cardiac muscle	GO:0055119	0.0011398	n/a	3	0.211798	17	RGS2, ATP2A2, KCNJ2	5997, 488, 3759
fat cell differentiation	GO:0045444	0.00117795	n/a	9	2.57895	207	DUSP10, PPARGC1A, RGS2, BMP2, CMKLR1, SH3PXD2B, ZFP36L2, TBL1XR1, NR4A1	11221, 10891, 5997, 650, 1240, 285590, 678, 79718, 3164
skeletal system development	GO:0001501	0.00119675	n/a	15	6.06739	487	TBX15, STC1, TBX1, CHI3L1, MEF2C, SULF1, RAI1, CHSY1, BMP2, FAM20C, POSTN, CMKLR1, ITGB8, SH3PXD2B, FBN1	6913, 6781, 6899, 1116, 4208, 23213, 10743, 22856, 650, 56975, 10631, 1240, 3696, 285590, 2200
glomerulus development	GO:0032835	0.00120271	n/a	5	0.797358	64	MEF2C, EGR1, SULF1, BASP1, ACTA2	4208, 1958, 23213, 10409, 59
locomotion	GO:0040011	0.00123199	n/a	36	21.3418	1713	ENAH, PRKCA, RAP2A, STC1, LAMA2, CDK1, DCLK1, TBX1, CCBE1, VCAM1, SEMA3C, SERPINE1, UNC5B, PPARGC1A, MEF2C, SULF1, JUN, BMP2, VLDLR, SORBS2, RHOB, POSTN, HBEGF, ERBB4, PLAU, FMNL1, ITGA11, MET, PLEKHO1, CMKLR1, GOLPH3, FRK, SPRY2, ITGA4, NR4A1, VPS37B	55740, 5578, 5911, 6781, 3908, 983, 9201, 6899, 147372, 7412, 10512, 5054, 219699, 10891, 4208, 23213, 3725, 650, 7436, 8470, 388, 10631, 1839, 2066, 5328, 752, 22801, 4233, 51177, 1240, 64083, 2444, 10253, 3676, 3164, 79720
negative regulation of signal transduction	GO:0009968	0.0012345	n/a	27	14.4272	1158	LTBP1, CHAC1, DUSP10, DUSP7, EYA3, SLC35C1, SERPINE1, UNC5B, RGS16, EGR1, RGS13, SULF1, RGS2, BMP2, RB1, PIAS2, RGS4, HBEGF, CYLD, IVNS1ABP, ERBB4, DACT1, MET, FST, SPRY2, PKHD1, FBN1	4052, 79094, 11221, 1849, 2140, 55343, 5054, 219699, 6004, 1958, 6003, 23213, 5997, 650, 5925, 9063, 5999, 1839, 1540, 10625, 2066, 51339, 4233, 10468, 10253, 5314, 2200
response to organic substance	GO:0010033	0.00128055	n/a	54	36.2549	2910	LTBP1, CHAC1, PRKCA, SREBF2, IL6ST, PAQR5, DUSP10, CACNA1S, STC1, MKI67, TRIM63, CDK1, TBX1, CCBE1, VCAM1, SERPINE1, PPARGC1A, CHI3L1, MEF2C, KLF2, EGR1, SULF1, NDUFS4, JUN, BMP2, RB1, FAM20C, INHBA, RAP1B, MMP15, POSTN, NFIL3, PIAS2, MME, CYLD, TNC, ERBB4, ACSL4, RFC3, BTG2, CMKLR1, H3F3A, LIFR, MYOG, HMGN3, ACTN2, AKAP6, ZFP36L2, SPRY2, ITGA4, NR4A1, KIF18A, FBN1, CPEB2	4052, 79094, 5578, 6721, 3572, 54852, 11221, 779, 6781, 4288, 84676, 983, 6899, 147372, 7412, 5054, 10891, 1116, 4208, 10365, 1958, 23213, 4724, 3725, 650, 5925, 56975, 3624, 5908, 4324, 10631, 4783, 9063, 4311, 1540, 3371, 2066, 2182, 5983, 7832, 1240, 3020, 3977, 4656, 9324, 88, 9472, 678, 10253, 3676, 3164, 81930, 2200, 132864
response to muscle activity	GO:0014850	0.00135525	n/a	3	0.224257	18	PPARGC1A, POSTN, MYOG	10891, 10631, 4656
ventricular cardiac muscle cell differentiation	GO:0055012	0.00135525	n/a	3	0.224257	18	CDK1, MEF2C, MEF2A	983, 4208, 4205
muscle filament sliding	GO:0030049	0.0013693	n/a	4	0.48589	39	NEB, MYH7, ACTN2, MYL3	4703, 4625, 88, 4634
actin-myosin filament sliding	GO:0033275	0.0013693	n/a	4	0.48589	39	NEB, MYH7, ACTN2, MYL3	4703, 4625, 88, 4634
striated muscle contraction	GO:0006941	0.00138165	n/a	8	2.13044	171	STC1, LMOD3, RGS2, MYH7, ATP2A2, MYL3, KCNJ2, MYOM2	6781, 56203, 5997, 4625, 488, 4634, 3759, 9172
response to electrical stimulus	GO:0051602	0.00150675	n/a	4	0.498348	40	TRIM63, PPARGC1A, BTG2, MYOG	84676, 10891, 7832, 4656
positive regulation of ryanodine-sensitive calcium-release channel activity	GO:0060316	0.00150715	n/a	2	0.0622936	5	JPH2, AKAP6	57158, 9472
ciliary neurotrophic factor-mediated signaling pathway	GO:0070120	0.00150715	n/a	2	0.0622936	5	IL6ST, LIFR	3572, 3977
smooth muscle cell-matrix adhesion	GO:0061302	0.00150715	n/a	2	0.0622936	5	SERPINE1, PLAU	5054, 5328
positive regulation of skeletal muscle cell differentiation	GO:2001016	0.00150715	n/a	2	0.0622936	5	TBX1, MEF2C	6899, 4208
cell motility	GO:0048870	0.00151834	n/a	32	18.4514	1481	PRKCA, RAP2A, STC1, LAMA2, CDK1, DCLK1, TBX1, CCBE1, VCAM1, SEMA3C, SERPINE1, PPARGC1A, MEF2C, SULF1, JUN, BMP2, SORBS2, RHOB, POSTN, HBEGF, ERBB4, PLAU, FMNL1, ITGA11, MET, PLEKHO1, CMKLR1, GOLPH3, FRK, SPRY2, ITGA4, NR4A1	5578, 5911, 6781, 3908, 983, 9201, 6899, 147372, 7412, 10512, 5054, 10891, 4208, 23213, 3725, 650, 8470, 388, 10631, 1839, 2066, 5328, 752, 22801, 4233, 51177, 1240, 64083, 2444, 10253, 3676, 3164
localization of cell	GO:0051674	0.00151834	n/a	32	18.4514	1481	PRKCA, RAP2A, STC1, LAMA2, CDK1, DCLK1, TBX1, CCBE1, VCAM1, SEMA3C, SERPINE1, PPARGC1A, MEF2C, SULF1, JUN, BMP2, SORBS2, RHOB, POSTN, HBEGF, ERBB4, PLAU, FMNL1, ITGA11, MET, PLEKHO1, CMKLR1, GOLPH3, FRK, SPRY2, ITGA4, NR4A1	5578, 5911, 6781, 3908, 983, 9201, 6899, 147372, 7412, 10512, 5054, 10891, 4208, 23213, 3725, 650, 8470, 388, 10631, 1839, 2066, 5328, 752, 22801, 4233, 51177, 1240, 64083, 2444, 10253, 3676, 3164
actin filament-based movement	GO:0030048	0.00152261	n/a	7	1.68193	135	NEB, STC1, MYH7, ATP2A2, ACTN2, MYL3, KCNJ2	4703, 6781, 4625, 488, 88, 4634, 3759
intracellular signal transduction	GO:0035556	0.00155694	n/a	50	33.1526	2661	CHAC1, PRKCA, NEK6, IL6ST, RAP2A, DUSP10, TGM2, DUSP7, JPH1, CDK1, DCLK1, TBX1, VCAM1, UNC5B, CHI3L1, MEF2C, MEF2A, RGS2, NDUFS4, JUN, BMP2, RB1, MDFIC, INHBA, RAP1B, RHOB, CDC42EP1, RGS4, ARHGAP11A, HBEGF, CYLD, IVNS1ABP, ERBB4, IER3, ATP2A2, DACT1, ARL4D, MET, RFC3, BTG2, CMKLR1, GOLPH3, RCAN2, MAP3K8, JPH2, ACTN2, AKAP6, ZFP36L2, SPRY2, PKHD1	79094, 5578, 10783, 3572, 5911, 11221, 7052, 1849, 56704, 983, 9201, 6899, 7412, 219699, 1116, 4208, 4205, 5997, 4724, 3725, 650, 5925, 29969, 3624, 5908, 388, 11135, 5999, 9824, 1839, 1540, 10625, 2066, 8870, 488, 51339, 379, 4233, 5983, 7832, 1240, 64083, 10231, 1326, 57158, 88, 9472, 678, 10253, 5314
neural crest cell differentiation	GO:0014033	0.00157961	n/a	5	0.847192	68	EDNRA, TBX1, SEMA3C, MEF2C, ERBB4	1909, 6899, 10512, 4208, 2066
neurogenesis	GO:0022008	0.00158567	n/a	32	18.5012	1485	ENAH, CHAC1, PRKCA, IL6ST, RAP2A, DUSP10, LAMA2, CDK1, DCLK1, SEMA3C, UNC5B, LZTS1, MEF2C, MEF2A, SLC1A3, JUN, BMP2, RB1, INHBA, CASZ1, VLDLR, RAPH1, NEGR1, POSTN, TNC, ERBB4, ACSL4, BTG2, ENC1, PRDM8, LRRN1, DYNLL2	55740, 79094, 5578, 3572, 5911, 11221, 3908, 983, 9201, 10512, 219699, 11178, 4208, 4205, 6507, 3725, 650, 5925, 3624, 54897, 7436, 65059, 257194, 10631, 3371, 2066, 2182, 7832, 8507, 56978, 57633, 140735
regulation of macrophage differentiation	GO:0045649	0.00159464	n/a	3	0.236716	19	PRKCA, RB1, INHBA	5578, 5925, 3624
regulation of cell migration	GO:0030334	0.00177129	n/a	19	8.99519	722	PRKCA, RAP2A, STC1, LAMA2, CCBE1, SERPINE1, PPARGC1A, SULF1, JUN, BMP2, RHOB, POSTN, HBEGF, ERBB4, PLAU, MET, CMKLR1, SPRY2, ITGA4	5578, 5911, 6781, 3908, 147372, 5054, 10891, 23213, 3725, 650, 388, 10631, 1839, 2066, 5328, 4233, 1240, 10253, 3676
response to chemical	GO:0042221	0.0017765	n/a	72	52.6754	4228	LTBP1, PYROXD1, ENAH, CHAC1, PRKCA, SREBF2, STIM1, IL6ST, PAQR5, RAP2A, DUSP10, CACNA1S, STC1, MKI67, LAMA2, TRIM63, CDK1, TBX1, CCBE1, VCAM1, SEMA3C, SERPINE1, UNC5B, PPARGC1A, CHI3L1, MEF2C, KLF2, EGR1, SULF1, MEF2A, SLC1A3, NDUFS4, JUN, BMP2, RB1, FAM20C, INHBA, VLDLR, RAP1B, RHOB, MMP15, POSTN, NFIL3, PIAS2, MME, HBEGF, CYLD, TNC, ERBB4, PLAU, ATP2A2, ACSL4, MET, RFC3, BTG2, CMKLR1, H3F3A, LI…	4052, 79912, 55740, 79094, 5578, 6721, 6786, 3572, 54852, 5911, 11221, 779, 6781, 4288, 3908, 84676, 983, 6899, 147372, 7412, 10512, 5054, 219699, 10891, 1116, 4208, 10365, 1958, 23213, 4205, 6507, 4724, 3725, 650, 5925, 56975, 3624, 7436, 5908, 388, 4324, 10631, 4783, 9063, 4311, 1839, 1540, 3371, 2066, 5328, 488, 2182, 4233, 5983, 7832, 1240, 3020, 3977, 4656, 10865, 9324, 88, 9472, 5742, 678, …
supramolecular fiber organization	GO:0097435	0.00179542	n/a	16	6.97688	560	MYOZ2, LMOD3, MEF2C, MEF2A, RGS2, SORBS2, CDC42EP1, PKP1, ACTR3, MET, NCKAP5L, PDLIM3, ACTN2, SH3PXD2B, KIF18A, MYOM2	51778, 56203, 4208, 4205, 5997, 8470, 11135, 5317, 10096, 4233, 57701, 27295, 88, 285590, 81930, 9172
cellular component assembly involved in morphogenesis	GO:0010927	0.00182843	n/a	6	1.28325	103	MYOZ2, LMOD3, MEF2C, MEF2A, ACTN2, MYOM2	51778, 56203, 4208, 4205, 88, 9172
morphogenesis of a branching epithelium	GO:0061138	0.00184472	n/a	8	2.23011	179	TGM2, EDNRA, SEMA3C, SULF1, BMP2, TNC, MET, SPRY2	7052, 1909, 10512, 23213, 650, 3371, 4233, 10253
programmed cell death	GO:0012501	0.00184958	n/a	40	25.0794	2013	CHAC1, PRKCA, NEK6, IL6ST, TGM2, EYA3, CDK1, SLC25A4, TBX1, SERPINE1, UNC5B, PPARGC1A, CHI3L1, MEF2C, EGR1, SULF1, MEF2A, JUN, BMP2, RB1, INHBA, RHOB, H1F0, HK2, PKP1, CYLD, IVNS1ABP, ERBB4, IER3, AKTIP, MET, BTG2, GOLPH3, ANP32E, MAP3K8, ACTN2, SPRY2, PKHD1, DYNLL2, AHR	79094, 5578, 10783, 3572, 7052, 2140, 983, 291, 6899, 5054, 219699, 10891, 1116, 4208, 1958, 23213, 4205, 3725, 650, 5925, 3624, 388, 3005, 3099, 5317, 1540, 10625, 2066, 8870, 64400, 4233, 7832, 64083, 81611, 1326, 88, 10253, 5314, 140735, 196
positive regulation of myoblast differentiation	GO:0045663	0.0018589	n/a	3	0.249174	20	MYF6, MEF2C, MYOG	4618, 4208, 4656
cellular response to fluid shear stress	GO:0071498	0.0018589	n/a	3	0.249174	20	SREBF2, MEF2C, KLF2	6721, 4208, 10365
regeneration	GO:0031099	0.00191031	n/a	8	2.24257	180	MYF6, MKI67, CDK1, JUN, POSTN, TNC, ERBB4, MYOG	4618, 4288, 983, 3725, 10631, 3371, 2066, 4656
cardiac muscle cell development	GO:0055013	0.00191449	n/a	5	0.884569	71	CDK1, MEF2A, SORBS2, ACTN2, AKAP6	983, 4205, 8470, 88, 9472
carbohydrate derivative transport	GO:1901264	0.00191449	n/a	5	0.884569	71	SLC35C1, SLC25A4, P2RY2, VLDLR, MFSD2A	55343, 291, 5029, 7436, 84879
positive regulation of transcription from RNA polymerase II promoter	GO:0045944	0.00194824	n/a	25	13.3931	1075	SREBF2, MYF6, PCGF5, TBX1, SERPINE1, PPARGC1A, MEF2C, KLF2, EGR1, RAI1, MEF2A, JUN, BMP2, RB1, INHBA, ELK3, PIAS2, VGLL2, MET, POU2F1, MYOG, HMGN3, TBL1XR1, NR4A1, AHR	6721, 4618, 84333, 6899, 5054, 10891, 4208, 10365, 1958, 10743, 4205, 3725, 650, 5925, 3624, 2004, 9063, 245806, 4233, 5451, 4656, 9324, 79718, 3164, 196
cellular response to fibroblast growth factor stimulus	GO:0044344	0.00195265	n/a	7	1.75668	141	TBX1, SULF1, FAM20C, POSTN, ZFP36L2, SPRY2, NR4A1	6899, 23213, 56975, 10631, 678, 10253, 3164
negative regulation of G-protein coupled receptor protein signaling pathway	GO:0045744	0.00197634	n/a	4	0.535725	43	RGS13, RGS2, RGS4, MET	6003, 5997, 5999, 4233
apoptotic process	GO:0006915	0.00198391	n/a	38	23.547	1890	CHAC1, PRKCA, NEK6, IL6ST, TGM2, EYA3, CDK1, SLC25A4, TBX1, SERPINE1, UNC5B, PPARGC1A, CHI3L1, MEF2C, EGR1, SULF1, MEF2A, JUN, BMP2, RB1, INHBA, RHOB, H1F0, HK2, CYLD, IVNS1ABP, ERBB4, IER3, AKTIP, BTG2, GOLPH3, ANP32E, MAP3K8, ACTN2, SPRY2, PKHD1, DYNLL2, AHR	79094, 5578, 10783, 3572, 7052, 2140, 983, 291, 6899, 5054, 219699, 10891, 1116, 4208, 1958, 23213, 4205, 3725, 650, 5925, 3624, 388, 3005, 3099, 1540, 10625, 2066, 8870, 64400, 7832, 64083, 81611, 1326, 88, 10253, 5314, 140735, 196
positive regulation of locomotion	GO:0040017	0.00201563	n/a	14	5.75593	462	PRKCA, CCBE1, SERPINE1, JUN, BMP2, RHOB, POSTN, HBEGF, PLAU, MET, CMKLR1, SPRY2, ITGA4, VPS37B	5578, 147372, 5054, 3725, 650, 388, 10631, 1839, 5328, 4233, 1240, 10253, 3676, 79720
negative regulation of purine nucleotide metabolic process	GO:1900543	0.00203684	n/a	5	0.897027	72	PRKCA, EDNRA, PPARGC1A, MYOG, AKAP6	5578, 1909, 10891, 4656, 9472
positive regulation of nucleic acid-templated transcription	GO:1903508	0.00204937	n/a	30	17.2429	1384	SREBF2, MYF6, PCGF5, TBX1, SERPINE1, BRF1, PPARGC1A, MEF2C, KLF2, EGR1, RAI1, MEF2A, JUN, BMP2, RB1, MDFIC, INHBA, CASZ1, ELK3, PIAS2, ERBB4, VGLL2, MET, POU2F1, MYOG, HMGN3, TBL1XR1, NR4A1, NDP, AHR	6721, 4618, 84333, 6899, 5054, 2972, 10891, 4208, 10365, 1958, 10743, 4205, 3725, 650, 5925, 29969, 3624, 54897, 2004, 9063, 2066, 245806, 4233, 5451, 4656, 9324, 79718, 3164, 4693, 196
positive regulation of transcription, DNA-templated	GO:0045893	0.00204937	n/a	30	17.2429	1384	SREBF2, MYF6, PCGF5, TBX1, SERPINE1, BRF1, PPARGC1A, MEF2C, KLF2, EGR1, RAI1, MEF2A, JUN, BMP2, RB1, MDFIC, INHBA, CASZ1, ELK3, PIAS2, ERBB4, VGLL2, MET, POU2F1, MYOG, HMGN3, TBL1XR1, NR4A1, NDP, AHR	6721, 4618, 84333, 6899, 5054, 2972, 10891, 4208, 10365, 1958, 10743, 4205, 3725, 650, 5925, 29969, 3624, 54897, 2004, 9063, 2066, 245806, 4233, 5451, 4656, 9324, 79718, 3164, 4693, 196
positive regulation of RNA biosynthetic process	GO:1902680	0.00207188	n/a	30	17.2553	1385	SREBF2, MYF6, PCGF5, TBX1, SERPINE1, BRF1, PPARGC1A, MEF2C, KLF2, EGR1, RAI1, MEF2A, JUN, BMP2, RB1, MDFIC, INHBA, CASZ1, ELK3, PIAS2, ERBB4, VGLL2, MET, POU2F1, MYOG, HMGN3, TBL1XR1, NR4A1, NDP, AHR	6721, 4618, 84333, 6899, 5054, 2972, 10891, 4208, 10365, 1958, 10743, 4205, 3725, 650, 5925, 29969, 3624, 54897, 2004, 9063, 2066, 245806, 4233, 5451, 4656, 9324, 79718, 3164, 4693, 196
cellular response to endogenous stimulus	GO:0071495	0.00210662	n/a	28	15.7354	1263	LTBP1, SREBF2, PAQR5, CACNA1S, STC1, TBX1, PPARGC1A, MEF2C, KLF2, EGR1, SULF1, JUN, BMP2, RB1, FAM20C, INHBA, RAP1B, POSTN, PIAS2, TNC, ERBB4, ACTN2, AKAP6, ZFP36L2, SPRY2, NR4A1, FBN1, CPEB2	4052, 6721, 54852, 779, 6781, 6899, 10891, 4208, 10365, 1958, 23213, 3725, 650, 5925, 56975, 3624, 5908, 10631, 9063, 3371, 2066, 88, 9472, 678, 10253, 3164, 2200, 132864
cardiocyte differentiation	GO:0035051	0.00211514	n/a	7	1.7816	143	CDK1, MEF2C, MEF2A, BMP2, SORBS2, ACTN2, AKAP6	983, 4208, 4205, 650, 8470, 88, 9472
generation of neurons	GO:0048699	0.0021407	n/a	30	17.2927	1388	ENAH, PRKCA, IL6ST, RAP2A, DUSP10, LAMA2, CDK1, DCLK1, SEMA3C, UNC5B, LZTS1, MEF2C, MEF2A, SLC1A3, JUN, BMP2, RB1, INHBA, CASZ1, VLDLR, RAPH1, NEGR1, POSTN, TNC, ERBB4, ACSL4, BTG2, ENC1, LRRN1, DYNLL2	55740, 5578, 3572, 5911, 11221, 3908, 983, 9201, 10512, 219699, 11178, 4208, 4205, 6507, 3725, 650, 5925, 3624, 54897, 7436, 65059, 257194, 10631, 3371, 2066, 2182, 7832, 8507, 57633, 140735
leukocyte tethering or rolling	GO:0050901	0.00214891	n/a	3	0.261633	21	VCAM1, GOLPH3, ITGA4	7412, 64083, 3676
positive regulation of cation channel activity	GO:2001259	0.00215302	n/a	4	0.548183	44	STIM1, JPH2, ACTN2, AKAP6	6786, 57158, 88, 9472
negative regulation of nucleotide metabolic process	GO:0045980	0.00216481	n/a	5	0.909486	73	PRKCA, EDNRA, PPARGC1A, MYOG, AKAP6	5578, 1909, 10891, 4656, 9472
single-organism organelle organization	GO:1902589	0.00222401	n/a	34	20.4821	1644	NEK6, SREBF2, RAP2A, NEB, MYOZ2, LMOD3, CDK1, SLC25A4, PPARGC1A, MEF2C, MEF2A, RGS2, RB1, MYLIP, XIRP1, SORBS2, HK2, CDC42EP1, PKP1, CYLD, ACTR3, FMNL1, SYT6, MET, TUBA1A, NCKAP5L, PDLIM3, ACTN2, SH3PXD2B, PKHD1, SKA1, KIF18A, DYNLL2, MYOM2	10783, 6721, 5911, 4703, 51778, 56203, 983, 291, 10891, 4208, 4205, 5997, 5925, 29116, 165904, 8470, 3099, 11135, 5317, 1540, 10096, 752, 148281, 4233, 7846, 57701, 27295, 88, 285590, 5314, 220134, 81930, 140735, 9172
signal transduction	GO:0007165	0.00222479	n/a	93	72.5845	5826	GRASP, LTBP1, CHAC1, PRKCA, NEK6, IL6ST, PAQR5, RAP2A, DUSP10, TGM2, DUSP7, EYA3, JPH1, SLC35C1, TRIM63, CDK1, EDNRA, DCLK1, TBX1, CCBE1, VCAM1, SERPINE1, UNC5B, PPARGC1A, CHI3L1, MEF2C, RGS16, MRC2, EGR1, RGS13, SULF1, MEF2A, CHSY1, RGS2, NDUFS4, JUN, BMP2, RB1, FAM20C, MDFIC, ABCA4, INHBA, P2RY2, ELK3, TLE3, VLDLR, RAP1B, RAPH1, RHOB, POSTN, PIAS2, ADGRE5, CDC42EP1, PKP1, RGS4, ARHGAP11A, HBEGF…	160622, 4052, 79094, 5578, 10783, 3572, 54852, 5911, 11221, 7052, 1849, 2140, 56704, 55343, 84676, 983, 1909, 9201, 6899, 147372, 7412, 5054, 219699, 10891, 1116, 4208, 6004, 9902, 1958, 6003, 23213, 4205, 22856, 5997, 4724, 3725, 650, 5925, 56975, 29969, 24, 3624, 5029, 2004, 7090, 7436, 5908, 65059, 388, 10631, 9063, 976, 11135, 5317, 5999, 9824, 1839, 1540, 10625, 10096, 2066, 8870, 5328, 488,…
maintenance of protein location in extracellular region	GO:0071694	0.00224201	n/a	2	0.0747523	6	LTBP1, FBN1	4052, 2200
regulation of centromere complex assembly	GO:0090230	0.00224201	n/a	2	0.0747523	6	RB1, H3F3A	5925, 3020
positive regulation of cellular respiration	GO:1901857	0.00224201	n/a	2	0.0747523	6	CDK1, PPARGC1A	983, 10891
protein localization to extracellular region	GO:0071692	0.00224201	n/a	2	0.0747523	6	LTBP1, FBN1	4052, 2200
positive regulation of cell migration	GO:0030335	0.00226481	n/a	13	5.19528	417	PRKCA, CCBE1, SERPINE1, JUN, BMP2, RHOB, POSTN, HBEGF, PLAU, MET, CMKLR1, SPRY2, ITGA4	5578, 147372, 5054, 3725, 650, 388, 10631, 1839, 5328, 4233, 1240, 10253, 3676
bone development	GO:0060348	0.00226634	n/a	8	2.30486	185	STC1, MEF2C, SULF1, CHSY1, BMP2, FAM20C, SH3PXD2B, FBN1	6781, 4208, 23213, 22856, 650, 56975, 285590, 2200
negative regulation of MAP kinase activity	GO:0043407	0.00229854	n/a	5	0.921945	74	DUSP10, DUSP7, RGS2, RGS4, SPRY2	11221, 1849, 5997, 5999, 10253
muscle cell proliferation	GO:0033002	0.00234342	n/a	8	2.31732	186	TGM2, CDK1, PPARGC1A, MEF2C, JUN, HBEGF, ERBB4, MYOG	7052, 983, 10891, 4208, 3725, 1839, 2066, 4656
response to endogenous stimulus	GO:0009719	0.00244329	n/a	31	18.2271	1463	LTBP1, SREBF2, PAQR5, CACNA1S, STC1, TRIM63, TBX1, PPARGC1A, MEF2C, KLF2, EGR1, SULF1, JUN, BMP2, RB1, FAM20C, INHBA, RAP1B, POSTN, PIAS2, TNC, ERBB4, BTG2, H3F3A, ACTN2, AKAP6, ZFP36L2, SPRY2, NR4A1, FBN1, CPEB2	4052, 6721, 54852, 779, 6781, 84676, 6899, 10891, 4208, 10365, 1958, 23213, 3725, 650, 5925, 56975, 3624, 5908, 10631, 9063, 3371, 2066, 7832, 3020, 88, 9472, 678, 10253, 3164, 2200, 132864
regulation of intracellular signal transduction	GO:1902531	0.00245867	n/a	36	22.2139	1783	PRKCA, NEK6, IL6ST, RAP2A, DUSP10, TGM2, DUSP7, JPH1, CDK1, TBX1, UNC5B, CHI3L1, RGS2, JUN, BMP2, MDFIC, INHBA, RHOB, RGS4, ARHGAP11A, HBEGF, CYLD, IVNS1ABP, ERBB4, IER3, DACT1, MET, RFC3, CMKLR1, GOLPH3, RCAN2, MAP3K8, JPH2, AKAP6, SPRY2, PKHD1	5578, 10783, 3572, 5911, 11221, 7052, 1849, 56704, 983, 6899, 219699, 1116, 5997, 3725, 650, 29969, 3624, 388, 5999, 9824, 1839, 1540, 10625, 2066, 8870, 51339, 4233, 5983, 1240, 64083, 10231, 1326, 57158, 9472, 10253, 5314
tooth mineralization	GO:0034505	0.00246548	n/a	3	0.274092	22	STIM1, TBX1, FAM20C	6786, 6899, 56975
amelogenesis	GO:0097186	0.00246548	n/a	3	0.274092	22	STIM1, TBX1, FAM20C	6786, 6899, 56975
response to purine-containing compound	GO:0014074	0.00247134	n/a	7	1.83143	147	CACNA1S, STC1, PPARGC1A, NDUFS4, JUN, RAP1B, AKAP6	779, 6781, 10891, 4724, 3725, 5908, 9472
regulation of cation transmembrane transport	GO:1904062	0.00248448	n/a	10	3.4386	276	STIM1, JPH1, AHNAK, PPARGC1A, MEF2C, SESTD1, JPH2, ACTN2, AKAP6, KCNJ2	6786, 56704, 79026, 10891, 4208, 91404, 57158, 88, 9472, 3759
response to stimulus	GO:0050896	0.00253268	n/a	128	107.132	8599	GRASP, LTBP1, PYROXD1, ENAH, CHAC1, PRKCA, NEK6, SREBF2, STIM1, IL6ST, PAQR5, RAP2A, DUSP10, MYF6, CACNA1S, TGM2, SLC24A2, STC1, DUSP7, EYA3, JPH1, MKI67, SLC35C1, LAMA2, TRIM63, CDK1, EDNRA, DCLK1, TBX1, CCBE1, VCAM1, SEMA3C, SERPINE1, UNC5B, PPARGC1A, CHI3L1, MEF2C, RGS16, KLF2, MRC2, EGR1, RGS13, SULF1, MEF2A, CHSY1, SLC1A3, RGS2, NDUFS4, DTL, JUN, BMP2, RB1, FAM20C, MDFIC, INO80C, ABCA4, INHB…	160622, 4052, 79912, 55740, 79094, 5578, 10783, 6721, 6786, 3572, 54852, 5911, 11221, 4618, 779, 7052, 25769, 6781, 1849, 2140, 56704, 4288, 55343, 3908, 84676, 983, 1909, 9201, 6899, 147372, 7412, 10512, 5054, 219699, 10891, 1116, 4208, 6004, 10365, 9902, 1958, 6003, 23213, 4205, 22856, 6507, 5997, 4724, 51514, 3725, 650, 5925, 56975, 29969, 125476, 24, 3624, 5029, 4907, 4625, 2004, 7090, 7436, …
regulation of cellular component organization	GO:0051128	0.00269132	n/a	44	28.9291	2322	NEK6, SREBF2, RAP2A, MYF6, NEB, MKI67, LMOD3, SERPINE1, PPARGC1A, LZTS1, MEF2C, RGS2, JUN, RB1, INHBA, VLDLR, RAP1B, NEGR1, POSTN, HK2, CDC42EP1, HBEGF, CYLD, ACTR3, DACT1, FMNL1, MET, PLEKHO1, N6AMT1, ENC1, GOLPH3, H3F3A, MYOG, ACTN2, AKAP6, LRRN1, SH3PXD2B, SPRY2, PALMD, THBS2, PKHD1, SKA1, KIF18A, DYNLL2	10783, 6721, 5911, 4618, 4703, 4288, 56203, 5054, 10891, 11178, 4208, 5997, 3725, 5925, 3624, 7436, 5908, 257194, 10631, 3099, 11135, 1839, 1540, 10096, 51339, 752, 4233, 51177, 29104, 8507, 64083, 3020, 4656, 88, 9472, 57633, 285590, 10253, 54873, 7058, 5314, 220134, 81930, 140735
muscle tissue morphogenesis	GO:0060415	0.00273622	n/a	5	0.959321	77	MYF6, TBX1, BMP2, MYH7, MYL3	4618, 6899, 650, 4625, 4634
cardiac cell development	GO:0055006	0.00273622	n/a	5	0.959321	77	CDK1, MEF2A, SORBS2, ACTN2, AKAP6	983, 4205, 8470, 88, 9472
regulation of transcription from RNA polymerase II promoter	GO:0006357	0.00276063	n/a	38	23.9955	1926	TBX15, SREBF2, MYF6, PCGF5, TAL2, TBX1, SERPINE1, PPARGC1A, MEF2C, KLF2, EGR1, MED13L, SULF1, RAI1, MEF2A, JUN, BMP2, RB1, INHBA, ELK3, VLDLR, NFIL3, PIAS2, VGLL2, DACT1, MET, BTG2, POU2F1, FRK, FST, MYOG, ARID5A, HMGN3, BHLHE40, TBL1XR1, NR4A1, FBN1, AHR	6913, 6721, 4618, 84333, 6887, 6899, 5054, 10891, 4208, 10365, 1958, 23389, 23213, 10743, 4205, 3725, 650, 5925, 3624, 2004, 7436, 4783, 9063, 245806, 51339, 4233, 7832, 5451, 2444, 10468, 4656, 10865, 9324, 8553, 79718, 3164, 2200, 196
myotube differentiation	GO:0014902	0.00279009	n/a	6	1.39538	112	MYF6, LMOD3, TBX1, MEF2C, PLEKHO1, MYOG	4618, 56203, 6899, 4208, 51177, 4656
regulation of ryanodine-sensitive calcium-release channel activity	GO:0060314	0.00280943	n/a	3	0.28655	23	JPH1, JPH2, AKAP6	56704, 57158, 9472
regulation of MAPK cascade	GO:0043408	0.00284979	n/a	18	8.68372	697	PRKCA, RAP2A, DUSP10, DUSP7, CDK1, TBX1, CHI3L1, RGS2, JUN, BMP2, MDFIC, INHBA, RGS4, ERBB4, DACT1, MAP3K8, SPRY2, PKHD1	5578, 5911, 11221, 1849, 983, 6899, 1116, 5997, 3725, 650, 29969, 3624, 5999, 2066, 51339, 1326, 10253, 5314
morphogenesis of a branching structure	GO:0001763	0.00285012	n/a	8	2.39207	192	TGM2, EDNRA, SEMA3C, SULF1, BMP2, TNC, MET, SPRY2	7052, 1909, 10512, 23213, 650, 3371, 4233, 10253
regulation of calcium-mediated signaling	GO:0050848	0.00289455	n/a	5	0.97178	78	JPH1, CMKLR1, RCAN2, JPH2, AKAP6	56704, 1240, 10231, 57158, 9472
cell morphogenesis involved in neuron differentiation	GO:0048667	0.0030169	n/a	15	6.67787	536	ENAH, PRKCA, RAP2A, LAMA2, DCLK1, SEMA3C, UNC5B, LZTS1, MEF2C, MEF2A, SLC1A3, RB1, VLDLR, RAPH1, LRRN1	55740, 5578, 5911, 3908, 9201, 10512, 219699, 11178, 4208, 4205, 6507, 5925, 7436, 65059, 57633
regulation of muscle cell differentiation	GO:0051147	0.00303676	n/a	8	2.41699	194	MYF6, LMOD3, TBX1, MEF2C, MEF2A, BMP2, MYOG, AKAP6	4618, 56203, 6899, 4208, 4205, 650, 4656, 9472
second-messenger-mediated signaling	GO:0019932	0.00304594	n/a	9	2.96517	238	JPH1, VCAM1, RGS2, NDUFS4, ATP2A2, CMKLR1, RCAN2, JPH2, AKAP6	56704, 7412, 5997, 4724, 488, 1240, 10231, 57158, 9472
cellular response to laminar fluid shear stress	GO:0071499	0.00311277	n/a	2	0.087211	7	SREBF2, KLF2	6721, 10365
positive regulation of hormone biosynthetic process	GO:0046886	0.00311277	n/a	2	0.087211	7	PPARGC1A, EGR1	10891, 1958
progesterone biosynthetic process	GO:0006701	0.00311277	n/a	2	0.087211	7	PPARGC1A, EGR1	10891, 1958
positive regulation of cell motility	GO:2000147	0.00312921	n/a	13	5.39462	433	PRKCA, CCBE1, SERPINE1, JUN, BMP2, RHOB, POSTN, HBEGF, PLAU, MET, CMKLR1, SPRY2, ITGA4	5578, 147372, 5054, 3725, 650, 388, 10631, 1839, 5328, 4233, 1240, 10253, 3676
regulation of B cell differentiation	GO:0045577	0.00318148	n/a	3	0.299009	24	INHBA, CYLD, ZFP36L2	3624, 1540, 678
regulation of blood circulation	GO:1903522	0.00320606	n/a	10	3.56319	286	STIM1, CACNA1S, STC1, MEF2A, RGS2, MYH7, HBEGF, ATP2A2, MYL3, KCNJ2	6786, 779, 6781, 4205, 5997, 4625, 1839, 488, 4634, 3759
epithelium development	GO:0060429	0.00321236	n/a	27	15.4363	1239	RAP2A, MYF6, TGM2, STC1, CDK1, EDNRA, TBX1, SEMA3C, MEF2C, KLF2, SULF1, JUN, BMP2, FAM20C, INHBA, RAP1B, RHOB, PKP1, HBEGF, TNC, ERBB4, DACT1, BASP1, MET, FST, ACTA2, SPRY2	5911, 4618, 7052, 6781, 983, 1909, 6899, 10512, 4208, 10365, 23213, 3725, 650, 56975, 3624, 5908, 388, 5317, 1839, 3371, 2066, 51339, 10409, 4233, 10468, 59, 10253
positive regulation of epithelial cell migration	GO:0010634	0.00332181	n/a	6	1.44521	116	PRKCA, CCBE1, JUN, RHOB, HBEGF, MET	5578, 147372, 3725, 388, 1839, 4233
regulation of cytoskeleton organization	GO:0051493	0.00338285	n/a	13	5.44446	437	NEB, LMOD3, MEF2C, RGS2, CDC42EP1, CYLD, ACTR3, MET, ACTN2, SH3PXD2B, PKHD1, SKA1, KIF18A	4703, 56203, 4208, 5997, 11135, 1540, 10096, 4233, 88, 285590, 5314, 220134, 81930
regulation of calcium ion transmembrane transporter activity	GO:1901019	0.00340924	n/a	5	1.00916	81	STIM1, JPH1, AHNAK, JPH2, AKAP6	6786, 56704, 79026, 57158, 9472
regulation of actin filament-based process	GO:0032970	0.00343666	n/a	11	4.19859	337	NEB, STC1, LMOD3, MEF2C, CDC42EP1, ACTR3, ATP2A2, MET, ACTN2, SH3PXD2B, KCNJ2	4703, 6781, 56203, 4208, 11135, 10096, 488, 4233, 88, 285590, 3759
positive regulation of cardiac muscle tissue development	GO:0055025	0.00344658	n/a	4	0.622936	50	CDK1, MEF2C, ERBB4, AKAP6	983, 4208, 2066, 9472
positive regulation of cell differentiation	GO:0045597	0.00345578	n/a	21	11.001	883	PRKCA, IL6ST, DUSP10, MYF6, LMOD3, TBX1, MEF2C, MEF2A, JUN, BMP2, RB1, FAM20C, INHBA, VLDLR, NEGR1, CYLD, CMKLR1, ENC1, MYOG, AKAP6, SH3PXD2B	5578, 3572, 11221, 4618, 56203, 6899, 4208, 4205, 3725, 650, 5925, 56975, 3624, 7436, 257194, 1540, 1240, 8507, 4656, 9472, 285590
response to lipid	GO:0033993	0.00350126	n/a	21	11.0135	884	PRKCA, PAQR5, DUSP10, STC1, TRIM63, TBX1, VCAM1, SERPINE1, PPARGC1A, MEF2C, JUN, RB1, INHBA, MMP15, POSTN, PIAS2, TNC, MYOG, ZFP36L2, NR4A1, KIF18A	5578, 54852, 11221, 6781, 84676, 6899, 7412, 5054, 10891, 4208, 3725, 5925, 3624, 4324, 10631, 9063, 3371, 4656, 678, 3164, 81930
cellular response to lipid	GO:0071396	0.00352324	n/a	15	6.79	545	PRKCA, PAQR5, STC1, TBX1, SERPINE1, PPARGC1A, MEF2C, RB1, INHBA, PIAS2, TNC, MYOG, ZFP36L2, NR4A1, KIF18A	5578, 54852, 6781, 6899, 5054, 10891, 4208, 5925, 3624, 9063, 3371, 4656, 678, 3164, 81930
neuron projection development	GO:0031175	0.00354724	n/a	21	11.026	885	ENAH, PRKCA, RAP2A, LAMA2, DCLK1, SEMA3C, UNC5B, LZTS1, MEF2C, MEF2A, JUN, RB1, VLDLR, RAPH1, NEGR1, POSTN, TNC, ACSL4, BTG2, ENC1, LRRN1	55740, 5578, 5911, 3908, 9201, 10512, 219699, 11178, 4208, 4205, 3725, 5925, 7436, 65059, 257194, 10631, 3371, 2182, 7832, 8507, 57633
regulation of hormone metabolic process	GO:0032350	0.00358234	n/a	3	0.311468	25	PPARGC1A, EGR1, BMP2	10891, 1958, 650
positive regulation of phosphatase activity	GO:0010922	0.00358234	n/a	3	0.311468	25	MEF2C, BMP2, AKAP6	4208, 650, 9472
C21-steroid hormone biosynthetic process	GO:0006700	0.00358234	n/a	3	0.311468	25	PPARGC1A, EGR1, BMP2	10891, 1958, 650
muscle organ morphogenesis	GO:0048644	0.00359454	n/a	5	1.02161	82	MYF6, TBX1, BMP2, MYH7, MYL3	4618, 6899, 650, 4625, 4634
cellular process	GO:0009987	0.00366698	n/a	206	195.091	15659	ZBTB10, GRASP, LTBP1, PYROXD1, ENAH, CHAC1, PRKCA, TBX15, NEK6, SREBF2, STIM1, IL6ST, PAQR5, RAP2A, DUSP10, MYF6, EXOC2, CACNA1S, TGM2, SLC24A2, NEB, ANKRD9, STC1, DUSP7, TMPO, PCGF5, MYOZ2, EYA3, JPH1, MKI67, RRM2, SLC35C1, LMOD3, SGCG, LAMA2, TRIM63, CDK1, EDNRA, SLC44A3, TAL2, PDZRN3, AHNAK, SLC25A4, DCLK1, TBX1, CCBE1, B3GALT2, VCAM1, SEMA3C, SERPINE1, SNAPC3, BRF1, UNC5B, PPARGC1A, LZTS1, EL…	65986, 160622, 4052, 79912, 55740, 79094, 5578, 6913, 10783, 6721, 6786, 3572, 54852, 5911, 11221, 4618, 55770, 779, 7052, 25769, 4703, 122416, 6781, 1849, 7112, 84333, 51778, 2140, 56704, 4288, 6241, 55343, 56203, 6445, 3908, 84676, 983, 1909, 126969, 6887, 23024, 79026, 291, 9201, 6899, 147372, 8707, 7412, 10512, 5054, 6619, 2972, 219699, 10891, 11178, 2006, 1116, 4208, 64795, 6004, 10365, 9902…
calcium-mediated signaling	GO:0019722	0.00369153	n/a	7	1.96848	158	JPH1, VCAM1, ATP2A2, CMKLR1, RCAN2, JPH2, AKAP6	56704, 7412, 488, 1240, 10231, 57158, 9472
positive regulation of macromolecule biosynthetic process	GO:0010557	0.00372442	n/a	33	20.3451	1633	SREBF2, MYF6, PCGF5, CDK1, TBX1, SERPINE1, BRF1, PPARGC1A, MEF2C, KLF2, EGR1, RAI1, MEF2A, JUN, BMP2, RB1, MDFIC, PABPC1, INHBA, CASZ1, ELK3, PIAS2, ERBB4, VGLL2, MET, RFC3, POU2F1, MYOG, HMGN3, TBL1XR1, NR4A1, NDP, AHR	6721, 4618, 84333, 983, 6899, 5054, 2972, 10891, 4208, 10365, 1958, 10743, 4205, 3725, 650, 5925, 29969, 26986, 3624, 54897, 2004, 9063, 2066, 245806, 4233, 5983, 5451, 4656, 9324, 79718, 3164, 4693, 196
negative regulation of response to stimulus	GO:0048585	0.00372504	n/a	30	17.953	1441	LTBP1, CHAC1, DUSP10, DUSP7, EYA3, SLC35C1, SERPINE1, UNC5B, RGS16, EGR1, RGS13, SULF1, RGS2, BMP2, RB1, NT5E, PIAS2, RGS4, HBEGF, CYLD, IVNS1ABP, ERBB4, PLAU, DACT1, MET, FST, SPRY2, PKHD1, FEM1A, FBN1	4052, 79094, 11221, 1849, 2140, 55343, 5054, 219699, 6004, 1958, 6003, 23213, 5997, 650, 5925, 4907, 9063, 5999, 1839, 1540, 10625, 2066, 5328, 51339, 4233, 10468, 10253, 5314, 55527, 2200
cardiac muscle tissue growth	GO:0055017	0.00378696	n/a	5	1.03407	83	CDK1, MEF2C, SORBS2, ERBB4, AKAP6	983, 4208, 8470, 2066, 9472
muscle cell migration	GO:0014812	0.00378696	n/a	5	1.03407	83	SERPINE1, PPARGC1A, POSTN, PLAU, PLEKHO1	5054, 10891, 10631, 5328, 51177
odontogenesis of dentin-containing tooth	GO:0042475	0.00378696	n/a	5	1.03407	83	STIM1, TBX1, BMP2, FAM20C, TNC	6786, 6899, 650, 56975, 3371
neuron development	GO:0048666	0.00386853	n/a	23	12.5958	1011	ENAH, PRKCA, RAP2A, LAMA2, DCLK1, SEMA3C, UNC5B, LZTS1, MEF2C, MEF2A, SLC1A3, JUN, RB1, VLDLR, RAPH1, NEGR1, POSTN, TNC, ACSL4, BTG2, ENC1, LRRN1, DYNLL2	55740, 5578, 5911, 3908, 9201, 10512, 219699, 11178, 4208, 4205, 6507, 3725, 5925, 7436, 65059, 257194, 10631, 3371, 2182, 7832, 8507, 57633, 140735
regulation of cell motility	GO:2000145	0.0038723	n/a	19	9.6555	775	PRKCA, RAP2A, STC1, LAMA2, CCBE1, SERPINE1, PPARGC1A, SULF1, JUN, BMP2, RHOB, POSTN, HBEGF, ERBB4, PLAU, MET, CMKLR1, SPRY2, ITGA4	5578, 5911, 6781, 3908, 147372, 5054, 10891, 23213, 3725, 650, 388, 10631, 1839, 2066, 5328, 4233, 1240, 10253, 3676
positive regulation of cellular biosynthetic process	GO:0031328	0.00393827	n/a	35	22.0395	1769	PRKCA, SREBF2, MYF6, PCGF5, CDK1, EDNRA, TBX1, SERPINE1, BRF1, PPARGC1A, MEF2C, KLF2, EGR1, RAI1, MEF2A, JUN, BMP2, RB1, MDFIC, PABPC1, INHBA, CASZ1, ELK3, PIAS2, ERBB4, VGLL2, MET, RFC3, POU2F1, MYOG, HMGN3, TBL1XR1, NR4A1, NDP, AHR	5578, 6721, 4618, 84333, 983, 1909, 6899, 5054, 2972, 10891, 4208, 10365, 1958, 10743, 4205, 3725, 650, 5925, 29969, 26986, 3624, 54897, 2004, 9063, 2066, 245806, 4233, 5983, 5451, 4656, 9324, 79718, 3164, 4693, 196
positive regulation of cellular component movement	GO:0051272	0.00394101	n/a	13	5.54413	445	PRKCA, CCBE1, SERPINE1, JUN, BMP2, RHOB, POSTN, HBEGF, PLAU, MET, CMKLR1, SPRY2, ITGA4	5578, 147372, 5054, 3725, 650, 388, 10631, 1839, 5328, 4233, 1240, 10253, 3676
inactivation of MAPK activity	GO:0000188	0.00401268	n/a	3	0.323927	26	DUSP10, DUSP7, RGS4	11221, 1849, 5999
positive regulation of mRNA catabolic process	GO:0061014	0.00401268	n/a	3	0.323927	26	PABPC1, BTG2, ZFP36L2	26986, 7832, 678
negative regulation of mRNA catabolic process	GO:1902373	0.00411585	n/a	2	0.0996697	8	PABPC1, PKP1	26986, 5317
cellular response to caffeine	GO:0071313	0.00411585	n/a	2	0.0996697	8	CACNA1S, PPARGC1A	779, 10891
positive regulation of oxidative phosphorylation	GO:1903862	0.00411585	n/a	2	0.0996697	8	CDK1, MYOG	983, 4656
sequestering of extracellular ligand from receptor	GO:0035581	0.00411585	n/a	2	0.0996697	8	LTBP1, FBN1	4052, 2200
cellular response to organic substance	GO:0071310	0.00417649	n/a	43	28.7672	2309	LTBP1, PRKCA, SREBF2, IL6ST, PAQR5, CACNA1S, STC1, TBX1, CCBE1, VCAM1, SERPINE1, PPARGC1A, CHI3L1, MEF2C, KLF2, EGR1, SULF1, JUN, BMP2, RB1, FAM20C, INHBA, RAP1B, POSTN, NFIL3, PIAS2, MME, CYLD, TNC, ERBB4, CMKLR1, LIFR, MYOG, HMGN3, ACTN2, AKAP6, ZFP36L2, SPRY2, ITGA4, NR4A1, KIF18A, FBN1, CPEB2	4052, 5578, 6721, 3572, 54852, 779, 6781, 6899, 147372, 7412, 5054, 10891, 1116, 4208, 10365, 1958, 23213, 3725, 650, 5925, 56975, 3624, 5908, 10631, 4783, 9063, 4311, 1540, 3371, 2066, 1240, 3977, 4656, 9324, 88, 9472, 678, 10253, 3676, 3164, 81930, 2200, 132864
positive regulation of growth	GO:0045927	0.00420784	n/a	9	3.11468	250	CDK1, MEF2C, HBEGF, ERBB4, BASP1, N6AMT1, H3F3A, AKAP6, SH3PXD2B	983, 4208, 1839, 2066, 10409, 29104, 3020, 9472, 285590
neuron differentiation	GO:0030182	0.00420962	n/a	27	15.7478	1264	ENAH, PRKCA, RAP2A, LAMA2, DCLK1, SEMA3C, UNC5B, LZTS1, MEF2C, MEF2A, SLC1A3, JUN, BMP2, RB1, INHBA, CASZ1, VLDLR, RAPH1, NEGR1, POSTN, TNC, ERBB4, ACSL4, BTG2, ENC1, LRRN1, DYNLL2	55740, 5578, 5911, 3908, 9201, 10512, 219699, 11178, 4208, 4205, 6507, 3725, 650, 5925, 3624, 54897, 7436, 65059, 257194, 10631, 3371, 2066, 2182, 7832, 8507, 57633, 140735
regulation of localization	GO:0032879	0.00423426	n/a	47	32.1933	2584	PRKCA, SREBF2, STIM1, RAP2A, CACNA1S, STC1, JPH1, LAMA2, CDK1, AHNAK, SLC25A4, DCLK1, CCBE1, SERPINE1, PPARGC1A, MEF2C, SULF1, JUN, BMP2, RB1, MDFIC, INHBA, P2RY2, RHOB, POSTN, HK2, SCN4A, HBEGF, CYLD, ERBB4, PLAU, ATP2A2, DACT1, SYT6, MET, CMKLR1, GOLPH3, SESTD1, JPH2, HMGN3, ACTN2, AKAP6, SPRY2, KCNJ2, ITGA4, PKHD1, DYNLL2	5578, 6721, 6786, 5911, 779, 6781, 56704, 3908, 983, 79026, 291, 9201, 147372, 5054, 10891, 4208, 23213, 3725, 650, 5925, 29969, 3624, 5029, 388, 10631, 3099, 6329, 1839, 1540, 2066, 5328, 488, 51339, 148281, 4233, 1240, 64083, 91404, 57158, 9324, 88, 9472, 10253, 3759, 3676, 5314, 140735
regulation of locomotion	GO:0040012	0.00430115	n/a	20	10.4778	841	PRKCA, RAP2A, STC1, LAMA2, CCBE1, SERPINE1, PPARGC1A, SULF1, JUN, BMP2, RHOB, POSTN, HBEGF, ERBB4, PLAU, MET, CMKLR1, SPRY2, ITGA4, VPS37B	5578, 5911, 6781, 3908, 147372, 5054, 10891, 23213, 3725, 650, 388, 10631, 1839, 2066, 5328, 4233, 1240, 10253, 3676, 79720
positive regulation of nitrogen compound metabolic process	GO:0051173	0.00432616	n/a	51	35.6818	2864	PRKCA, SREBF2, IL6ST, RAP2A, MYF6, DUSP7, PCGF5, EYA3, CDK1, EDNRA, TBX1, CCBE1, SERPINE1, BRF1, PPARGC1A, CHI3L1, MEF2C, KLF2, EGR1, RAI1, MEF2A, JUN, BMP2, RB1, MDFIC, MYLIP, PABPC1, INHBA, CASZ1, ELK3, VLDLR, PIAS2, HBEGF, ERBB4, VGLL2, AKTIP, DACT1, MET, RFC3, BTG2, POU2F1, MYOG, MAP3K8, HMGN3, AKAP6, ZFP36L2, SPRY2, TBL1XR1, NR4A1, NDP, AHR	5578, 6721, 3572, 5911, 4618, 1849, 84333, 2140, 983, 1909, 6899, 147372, 5054, 2972, 10891, 1116, 4208, 10365, 1958, 10743, 4205, 3725, 650, 5925, 29969, 29116, 26986, 3624, 54897, 2004, 7436, 9063, 1839, 2066, 245806, 64400, 51339, 4233, 5983, 7832, 5451, 4656, 1326, 9324, 9472, 678, 10253, 79718, 3164, 4693, 196
microtubule polymerization or depolymerization	GO:0031109	0.00440844	n/a	5	1.07145	86	RGS2, MET, NCKAP5L, SKA1, KIF18A	5997, 4233, 57701, 220134, 81930
positive regulation of calcium ion transmembrane transporter activity	GO:1901021	0.00447313	n/a	3	0.336385	27	STIM1, JPH2, AKAP6	6786, 57158, 9472
positive regulation of vascular endothelial growth factor production	GO:0010575	0.00447313	n/a	3	0.336385	27	IL6ST, CCBE1, SULF1	3572, 147372, 23213
positive regulation of ATP metabolic process	GO:1903580	0.00447313	n/a	3	0.336385	27	CDK1, PPARGC1A, MYOG	983, 10891, 4656
angiogenesis	GO:0001525	0.00448811	n/a	13	5.63134	452	PRKCA, EDNRA, TBX1, CCBE1, SERPINE1, UNC5B, CHI3L1, SULF1, JUN, ELK3, RHOB, THBS2, NR4A1	5578, 1909, 6899, 147372, 5054, 219699, 1116, 23213, 3725, 2004, 388, 7058, 3164
cell fate commitment	GO:0045165	0.0046637	n/a	9	3.16451	254	MYF6, TBX1, MEF2C, BMP2, CYLD, ERBB4, MYOG, SH3PXD2B, SPRY2	4618, 6899, 4208, 650, 1540, 2066, 4656, 285590, 10253
regulation of ion transmembrane transporter activity	GO:0032412	0.00475795	n/a	8	2.60387	209	STIM1, JPH1, AHNAK, PPARGC1A, MEF2C, JPH2, ACTN2, AKAP6	6786, 56704, 79026, 10891, 4208, 57158, 88, 9472
tissue migration	GO:0090130	0.00478345	n/a	9	3.17697	255	PRKCA, STC1, CCBE1, JUN, RHOB, HBEGF, MET, ACTA2, NR4A1	5578, 6781, 147372, 3725, 388, 1839, 4233, 59, 3164
circadian regulation of gene expression	GO:0032922	0.00486358	n/a	4	0.685229	55	PPARGC1A, RAI1, BHLHE40, AHR	10891, 10743, 8553, 196
cell adhesion mediated by integrin	GO:0033627	0.00486358	n/a	4	0.685229	55	SERPINE1, PLAU, ITGA11, FBN1	5054, 5328, 22801, 2200
positive regulation of cardiac muscle cell proliferation	GO:0060045	0.00496427	n/a	3	0.348844	28	CDK1, MEF2C, ERBB4	983, 4208, 2066
regulation of the force of heart contraction	GO:0002026	0.00496427	n/a	3	0.348844	28	MYH7, ATP2A2, MYL3	4625, 488, 4634
positive regulation of biosynthetic process	GO:0009891	0.00513369	n/a	35	22.4132	1799	PRKCA, SREBF2, MYF6, PCGF5, CDK1, EDNRA, TBX1, SERPINE1, BRF1, PPARGC1A, MEF2C, KLF2, EGR1, RAI1, MEF2A, JUN, BMP2, RB1, MDFIC, PABPC1, INHBA, CASZ1, ELK3, PIAS2, ERBB4, VGLL2, MET, RFC3, POU2F1, MYOG, HMGN3, TBL1XR1, NR4A1, NDP, AHR	5578, 6721, 4618, 84333, 983, 1909, 6899, 5054, 2972, 10891, 4208, 10365, 1958, 10743, 4205, 3725, 650, 5925, 29969, 26986, 3624, 54897, 2004, 9063, 2066, 245806, 4233, 5983, 5451, 4656, 9324, 79718, 3164, 4693, 196
cell death	GO:0008219	0.00516164	n/a	40	26.5744	2133	CHAC1, PRKCA, NEK6, IL6ST, TGM2, EYA3, CDK1, SLC25A4, TBX1, SERPINE1, UNC5B, PPARGC1A, CHI3L1, MEF2C, EGR1, SULF1, MEF2A, JUN, BMP2, RB1, INHBA, RHOB, H1F0, HK2, PKP1, CYLD, IVNS1ABP, ERBB4, IER3, AKTIP, MET, BTG2, GOLPH3, ANP32E, MAP3K8, ACTN2, SPRY2, PKHD1, DYNLL2, AHR	79094, 5578, 10783, 3572, 7052, 2140, 983, 291, 6899, 5054, 219699, 10891, 1116, 4208, 1958, 23213, 4205, 3725, 650, 5925, 3624, 388, 3005, 3099, 5317, 1540, 10625, 2066, 8870, 64400, 4233, 7832, 64083, 81611, 1326, 88, 10253, 5314, 140735, 196
regulation of glial cell differentiation	GO:0045685	0.00518744	n/a	4	0.697688	56	IL6ST, DUSP10, CDK1, BMP2	3572, 11221, 983, 650
cellular response to purine-containing compound	GO:0071415	0.00525049	n/a	2	0.112128	9	CACNA1S, PPARGC1A	779, 10891
transition between fast and slow fiber	GO:0014883	0.00525049	n/a	2	0.112128	9	MYH7, ATP2A2	4625, 488
mitochondrial genome maintenance	GO:0000002	0.00548665	n/a	3	0.361303	29	SLC25A4, PPARGC1A, MEF2A	291, 10891, 4205
negative regulation of RNA metabolic process	GO:0051253	0.00550607	n/a	26	15.2868	1227	TBX15, SREBF2, MYF6, MEF2C, EGR1, MEF2A, JUN, BMP2, RB1, MDFIC, PABPC1, ELK3, VLDLR, NFIL3, PKP1, DACT1, BASP1, BTG2, POU2F1, FRK, FST, H3F3A, ARID5A, BHLHE40, TBL1XR1, AHR	6913, 6721, 4618, 4208, 1958, 4205, 3725, 650, 5925, 29969, 26986, 2004, 7436, 4783, 5317, 51339, 10409, 7832, 5451, 2444, 10468, 3020, 10865, 8553, 79718, 196
regulation of cardiac muscle tissue growth	GO:0055021	0.00552543	n/a	4	0.710147	57	CDK1, MEF2C, ERBB4, AKAP6	983, 4208, 2066, 9472
negative regulation of cellular metabolic process	GO:0031324	0.00555132	n/a	47	32.6543	2621	CHAC1, PRKCA, TBX15, SREBF2, DUSP10, MYF6, DUSP7, CDK1, EDNRA, SERPINE1, PPARGC1A, LZTS1, MEF2C, EGR1, MEF2A, RGS2, JUN, BMP2, RB1, MDFIC, PABPC1, INHBA, ELK3, VLDLR, NFIL3, HK2, PKP1, RGS4, HBEGF, DACT1, BASP1, MET, BTG2, POU2F1, ENC1, FRK, FST, H3F3A, MYOG, ARID5A, BHLHE40, AKAP6, ZFP36L2, SPRY2, TBL1XR1, AHR, CPEB2	79094, 5578, 6913, 6721, 11221, 4618, 1849, 983, 1909, 5054, 10891, 11178, 4208, 1958, 4205, 5997, 3725, 650, 5925, 29969, 26986, 3624, 2004, 7436, 4783, 3099, 5317, 5999, 1839, 51339, 10409, 4233, 7832, 5451, 8507, 2444, 10468, 3020, 4656, 10865, 8553, 9472, 678, 10253, 79718, 196, 132864
cardiac muscle contraction	GO:0060048	0.00557703	n/a	6	1.60717	129	STC1, RGS2, MYH7, ATP2A2, MYL3, KCNJ2	6781, 5997, 4625, 488, 4634, 3759
regulation of transmembrane transporter activity	GO:0022898	0.00562494	n/a	8	2.67862	215	STIM1, JPH1, AHNAK, PPARGC1A, MEF2C, JPH2, ACTN2, AKAP6	6786, 56704, 79026, 10891, 4208, 57158, 88, 9472
regulation of anatomical structure morphogenesis	GO:0022603	0.00581504	n/a	22	12.2718	985	PRKCA, RAP2A, MYF6, TBX1, CCBE1, SERPINE1, PPARGC1A, LZTS1, CHI3L1, MEF2C, SULF1, BMP2, RHOB, POSTN, CDC42EP1, DACT1, BASP1, FMNL1, PLEKHO1, MYOG, PALMD, THBS2	5578, 5911, 4618, 6899, 147372, 5054, 10891, 11178, 1116, 4208, 23213, 650, 388, 10631, 11135, 51339, 10409, 752, 51177, 4656, 54873, 7058
kidney development	GO:0001822	0.00582988	n/a	9	3.27664	263	MEF2C, EGR1, SULF1, BMP2, MME, BASP1, ACTA2, PKHD1, FBN1	4208, 1958, 23213, 650, 4311, 10409, 59, 5314, 2200
cell proliferation	GO:0008283	0.00589097	n/a	38	25.1043	2015	PRKCA, IL6ST, TGM2, STC1, MKI67, CDK1, EDNRA, TBX1, VCAM1, PPARGC1A, ELN, MEF2C, EGR1, SULF1, NDUFS4, JUN, BMP2, RB1, INHBA, HBEGF, TNC, ERBB4, PLAU, MET, BTG2, GOLPH3, FRK, H3F3A, LIFR, MYOG, PTGS1, ZFP36L2, SPRY2, TACC1, NR4A1, PKHD1, NDP, AHR	5578, 3572, 7052, 6781, 4288, 983, 1909, 6899, 7412, 10891, 2006, 4208, 1958, 23213, 4724, 3725, 650, 5925, 3624, 1839, 3371, 2066, 5328, 4233, 7832, 64083, 2444, 3020, 3977, 4656, 5742, 678, 10253, 6867, 3164, 5314, 4693, 196
positive regulation of supramolecular fiber organization	GO:1902905	0.00603388	n/a	7	2.15536	173	LMOD3, RGS2, CDC42EP1, ACTR3, MET, ACTN2, SH3PXD2B	56203, 5997, 11135, 10096, 4233, 88, 285590
positive regulation of potassium ion transmembrane transport	GO:1901381	0.00604233	n/a	3	0.373761	30	ACTN2, AKAP6, KCNJ2	88, 9472, 3759
cardiac muscle hypertrophy in response to stress	GO:0014898	0.00604233	n/a	3	0.373761	30	MEF2C, MYH7, ATP2A2	4208, 4625, 488
cardiac muscle adaptation	GO:0014887	0.00604233	n/a	3	0.373761	30	MEF2C, MYH7, ATP2A2	4208, 4625, 488
muscle hypertrophy in response to stress	GO:0003299	0.00604233	n/a	3	0.373761	30	MEF2C, MYH7, ATP2A2	4208, 4625, 488
localization	GO:0051179	0.00606472	n/a	97	78.7017	6317	GRASP, LTBP1, PRKCA, SLCO3A1, SREBF2, STIM1, RAP2A, EXOC2, CACNA1S, TGM2, SLC24A2, STC1, SLC35F5, JPH1, SLC35C1, LAMA2, CDK1, EDNRA, SLC44A3, AHNAK, SLC25A4, DCLK1, TBX1, CCBE1, VCAM1, SEMA3C, SERPINE1, PPARGC1A, CHI3L1, MEF2C, MRC2, SULF1, MEF2A, SLC1A3, CLINT1, JUN, BMP2, RB1, MDFIC, ABCA4, INHBA, P2RY2, VLDLR, ANKRD50, RAP1B, SORBS2, RHOB, SLC6A6, POSTN, MFSD2A, SLC4A3, HK2, ADGRE5, SCN4A, PKP…	160622, 4052, 5578, 28232, 6721, 6786, 5911, 55770, 779, 7052, 25769, 6781, 80255, 56704, 55343, 3908, 983, 1909, 126969, 79026, 291, 9201, 6899, 147372, 7412, 10512, 5054, 10891, 1116, 4208, 9902, 23213, 4205, 6507, 9685, 3725, 650, 5925, 29969, 24, 3624, 5029, 7436, 57182, 5908, 8470, 388, 6533, 10631, 84879, 6508, 3099, 976, 6329, 5317, 4311, 1839, 1540, 10096, 2066, 64400, 5328, 488, 51339, 7…
positive regulation of osteoblast differentiation	GO:0045669	0.00624485	n/a	4	0.735064	59	IL6ST, MEF2C, BMP2, FAM20C	3572, 4208, 650, 56975
cell-substrate adhesion	GO:0031589	0.00627535	n/a	10	3.92449	315	VCAM1, SERPINE1, PLEKHA2, POSTN, PLAU, ITGA11, NID2, ACTN2, ITGB8, ITGA4	7412, 5054, 59339, 10631, 5328, 22801, 22795, 88, 3696, 3676
leukocyte differentiation	GO:0002521	0.00639616	n/a	13	5.88051	472	PRKCA, DUSP10, VCAM1, MEF2C, EGR1, JUN, RB1, FAM20C, INHBA, CYLD, ZFP36L2, ITGA4, FBN1	5578, 11221, 7412, 4208, 1958, 3725, 5925, 56975, 3624, 1540, 678, 3676, 2200
urogenital system development	GO:0001655	0.00641184	n/a	10	3.93695	316	MEF2C, EGR1, SULF1, BMP2, MME, TNC, BASP1, ACTA2, PKHD1, FBN1	4208, 1958, 23213, 650, 4311, 3371, 10409, 59, 5314, 2200
regulation of organ growth	GO:0046620	0.00641607	n/a	5	1.17112	94	CDK1, MEF2C, ERBB4, BASP1, AKAP6	983, 4208, 2066, 10409, 9472
extracellular matrix disassembly	GO:0022617	0.00641607	n/a	5	1.17112	94	ELN, MMP15, SH3PXD2B, ADAMTS5, FBN1	2006, 4324, 285590, 11096, 2200
regulation of RNA metabolic process	GO:0051252	0.00643821	n/a	63	47.0815	3779	ZBTB10, TBX15, SREBF2, MYF6, TMPO, PCGF5, EYA3, RRM2, TAL2, AHNAK, TBX1, SERPINE1, SNAPC3, BRF1, PPARGC1A, LZTS1, MEF2C, KLF2, EGR1, MED13L, SULF1, RAI1, MEF2A, JUN, BMP2, RB1, MDFIC, INO80C, PABPC1, INHBA, CASZ1, ELK3, TLE3, VLDLR, NFIL3, PIAS2, PKP1, CYLD, ERBB4, VGLL2, DACT1, BASP1, MET, BTG2, CMKLR1, POU2F1, FRK, FST, H3F3A, KLHL31, MYOG, ARID5A, PRDM8, HMGN3, ACTN2, BHLHE40, ZFP36L2, TBL1XR1…	65986, 6913, 6721, 4618, 7112, 84333, 2140, 6241, 6887, 79026, 6899, 5054, 6619, 2972, 10891, 11178, 4208, 10365, 1958, 23389, 23213, 10743, 4205, 3725, 650, 5925, 29969, 125476, 26986, 3624, 54897, 2004, 7090, 7436, 4783, 9063, 5317, 1540, 2066, 245806, 51339, 10409, 4233, 7832, 1240, 5451, 2444, 10468, 3020, 401265, 4656, 10865, 56978, 9324, 88, 8553, 678, 79718, 3164, 5314, 2200, 4693, 196
response to organophosphorus	GO:0046683	0.00645429	n/a	6	1.65701	133	STC1, NDUFS4, JUN, RAP1B, RFC3, AKAP6	6781, 4724, 3725, 5908, 5983, 9472
positive regulation of astrocyte differentiation	GO:0048711	0.00650946	n/a	2	0.124587	10	IL6ST, BMP2	3572, 650
endothelial cell morphogenesis	GO:0001886	0.00650946	n/a	2	0.124587	10	STC1, MET	6781, 4233
negative regulation of RNA catabolic process	GO:1902369	0.00650946	n/a	2	0.124587	10	PABPC1, PKP1	26986, 5317
positive regulation of hormone metabolic process	GO:0032352	0.00650946	n/a	2	0.124587	10	PPARGC1A, EGR1	10891, 1958
response to activity	GO:0014823	0.0066268	n/a	4	0.747523	60	CDK1, PPARGC1A, POSTN, MYOG	983, 10891, 10631, 4656
neural crest cell development	GO:0014032	0.0066268	n/a	4	0.747523	60	EDNRA, TBX1, SEMA3C, ERBB4	1909, 6899, 10512, 2066
response to interleukin-6	GO:0070741	0.00662905	n/a	3	0.38622	31	IL6ST, PPARGC1A, CHI3L1	3572, 10891, 1116
regulation of fibroblast growth factor receptor signaling pathway	GO:0040036	0.00662905	n/a	3	0.38622	31	SULF1, FAM20C, SPRY2	23213, 56975, 10253
protein phosphorylation	GO:0006468	0.00664621	n/a	36	23.6217	1896	PRKCA, NEK6, IL6ST, RAP2A, DUSP10, DUSP7, CDK1, DCLK1, TBX1, PPARGC1A, CHI3L1, MEF2C, EGR1, MEF2A, RGS2, NDUFS4, JUN, BMP2, RB1, FAM20C, MDFIC, INHBA, VLDLR, CDK18, RGS4, HBEGF, ERBB4, AKTIP, DACT1, MET, FRK, MAP3K8, ACTN2, ZFP36L2, SPRY2, PKHD1	5578, 10783, 3572, 5911, 11221, 1849, 983, 9201, 6899, 10891, 1116, 4208, 1958, 4205, 5997, 4724, 3725, 650, 5925, 56975, 29969, 3624, 7436, 5129, 5999, 1839, 2066, 64400, 51339, 4233, 2444, 1326, 88, 678, 10253, 5314
regulation of nucleobase-containing compound metabolic process	GO:0019219	0.00683874	n/a	68	51.7535	4154	ZBTB10, PRKCA, TBX15, SREBF2, MYF6, TMPO, PCGF5, EYA3, RRM2, CDK1, EDNRA, TAL2, AHNAK, TBX1, SERPINE1, SNAPC3, BRF1, PPARGC1A, LZTS1, MEF2C, KLF2, EGR1, MED13L, SULF1, RAI1, MEF2A, JUN, BMP2, RB1, MDFIC, INO80C, PABPC1, INHBA, CASZ1, ELK3, TLE3, VLDLR, NFIL3, PIAS2, PKP1, CYLD, ERBB4, VGLL2, DACT1, BASP1, MET, RFC3, BTG2, CMKLR1, POU2F1, FRK, FST, H3F3A, KLHL31, MYOG, ARID5A, PRDM8, HMGN3, ACTN2,…	65986, 5578, 6913, 6721, 4618, 7112, 84333, 2140, 6241, 983, 1909, 6887, 79026, 6899, 5054, 6619, 2972, 10891, 11178, 4208, 10365, 1958, 23389, 23213, 10743, 4205, 3725, 650, 5925, 29969, 125476, 26986, 3624, 54897, 2004, 7090, 7436, 4783, 9063, 5317, 1540, 2066, 245806, 51339, 10409, 4233, 5983, 7832, 1240, 5451, 2444, 10468, 3020, 401265, 4656, 10865, 56978, 9324, 88, 8553, 9472, 678, 79718, 31…
response to oxygen-containing compound	GO:1901700	0.0068802	n/a	30	18.7504	1505	PRKCA, DUSP10, STC1, CDK1, TBX1, VCAM1, SERPINE1, PPARGC1A, MEF2C, KLF2, EGR1, NDUFS4, JUN, INHBA, RAP1B, RHOB, MMP15, POSTN, TNC, MET, BTG2, MYOG, HMGN3, ACTN2, AKAP6, ZFP36L2, NR4A1, KIF18A, FBN1, CPEB2	5578, 11221, 6781, 983, 6899, 7412, 5054, 10891, 4208, 10365, 1958, 4724, 3725, 3624, 5908, 388, 4324, 10631, 3371, 4233, 7832, 4656, 9324, 88, 9472, 678, 3164, 81930, 2200, 132864
regulation of calcium ion transmembrane transport	GO:1903169	0.00692866	n/a	6	1.68193	135	STIM1, JPH1, AHNAK, SESTD1, JPH2, AKAP6	6786, 56704, 79026, 91404, 57158, 9472
regulation of cell differentiation	GO:0045595	0.00700247	n/a	31	19.5851	1572	PRKCA, IL6ST, RAP2A, DUSP10, MYF6, LMOD3, CDK1, TBX1, LZTS1, MEF2C, MEF2A, JUN, BMP2, RB1, FAM20C, INHBA, CASZ1, VLDLR, NEGR1, POSTN, PIAS2, CYLD, ERBB4, CMKLR1, ENC1, MYOG, AKAP6, SH3PXD2B, ZFP36L2, SPRY2, FBN1	5578, 3572, 5911, 11221, 4618, 56203, 983, 6899, 11178, 4208, 4205, 3725, 650, 5925, 56975, 3624, 54897, 7436, 257194, 10631, 9063, 1540, 2066, 1240, 8507, 4656, 9472, 285590, 678, 10253, 2200
tissue regeneration	GO:0042246	0.00702391	n/a	4	0.759981	61	MYF6, POSTN, ERBB4, MYOG	4618, 10631, 2066, 4656
regulation of vascular endothelial growth factor production	GO:0010574	0.00724851	n/a	3	0.398679	32	IL6ST, CCBE1, SULF1	3572, 147372, 23213
leukocyte adhesion to vascular endothelial cell	GO:0061756	0.00724851	n/a	3	0.398679	32	VCAM1, GOLPH3, ITGA4	7412, 64083, 3676
relaxation of muscle	GO:0090075	0.00724851	n/a	3	0.398679	32	RGS2, ATP2A2, KCNJ2	5997, 488, 3759
response to cAMP	GO:0051591	0.00731152	n/a	5	1.2085	97	STC1, NDUFS4, JUN, RAP1B, AKAP6	6781, 4724, 3725, 5908, 9472
regulation of myotube differentiation	GO:0010830	0.00743643	n/a	4	0.77244	62	MYF6, LMOD3, TBX1, MYOG	4618, 56203, 6899, 4656
regulation of gene expression	GO:0010468	0.00762141	n/a	75	58.4438	4691	ZBTB10, CHAC1, PRKCA, TBX15, SREBF2, MYF6, TMPO, PCGF5, EYA3, RRM2, CDK1, TAL2, AHNAK, TBX1, CCBE1, SERPINE1, SNAPC3, BRF1, PPARGC1A, LZTS1, MEF2C, KLF2, EGR1, MED13L, SULF1, RAI1, MEF2A, RGS2, JUN, BMP2, RB1, MDFIC, INO80C, PABPC1, INHBA, CASZ1, ELK3, TLE3, VLDLR, NFIL3, PIAS2, PKP1, CYLD, TNC, ERBB4, VGLL2, DACT1, BASP1, MET, BTG2, CMKLR1, POU2F1, ENC1, FRK, FST, H3F3A, KLHL31, MYOG, ARID5A, PR…	65986, 79094, 5578, 6913, 6721, 4618, 7112, 84333, 2140, 6241, 983, 6887, 79026, 6899, 147372, 5054, 6619, 2972, 10891, 11178, 4208, 10365, 1958, 23389, 23213, 10743, 4205, 5997, 3725, 650, 5925, 29969, 125476, 26986, 3624, 54897, 2004, 7090, 7436, 4783, 9063, 5317, 1540, 3371, 2066, 245806, 51339, 10409, 4233, 7832, 1240, 5451, 8507, 2444, 10468, 3020, 401265, 4656, 10865, 56978, 9324, 8553, 369…
cartilage development	GO:0051216	0.00766485	n/a	7	2.25503	181	STC1, CHI3L1, MEF2C, SULF1, CHSY1, BMP2, ITGB8	6781, 1116, 4208, 23213, 22856, 650, 3696
striated muscle cell proliferation	GO:0014855	0.0078646	n/a	4	0.784899	63	CDK1, MEF2C, ERBB4, MYOG	983, 4208, 2066, 4656
embryonic viscerocranium morphogenesis	GO:0048703	0.00789101	n/a	2	0.137046	11	TBX1, MEF2C	6899, 4208
heart field specification	GO:0003128	0.00789101	n/a	2	0.137046	11	MEF2C, BMP2	4208, 650
negative regulation of cofactor metabolic process	GO:0051195	0.00789101	n/a	2	0.137046	11	PPARGC1A, MYOG	10891, 4656
cellular response to follicle-stimulating hormone stimulus	GO:0071372	0.00789101	n/a	2	0.137046	11	PPARGC1A, INHBA	10891, 3624
positive regulation of nuclear-transcribed mRNA poly(A) tail shortening	GO:0060213	0.00789101	n/a	2	0.137046	11	PABPC1, BTG2	26986, 7832
negative regulation of coenzyme metabolic process	GO:0051198	0.00789101	n/a	2	0.137046	11	PPARGC1A, MYOG	10891, 4656
regulation of skeletal muscle contraction	GO:0014819	0.00789101	n/a	2	0.137046	11	MYH7, KCNJ2	4625, 3759
regulation of nuclear-transcribed mRNA poly(A) tail shortening	GO:0060211	0.00789101	n/a	2	0.137046	11	PABPC1, BTG2	26986, 7832
negative regulation of glycolytic process	GO:0045820	0.00789101	n/a	2	0.137046	11	PPARGC1A, MYOG	10891, 4656
regulation of binding	GO:0051098	0.00790758	n/a	10	4.06154	326	MEF2C, JUN, BMP2, RB1, XIRP1, CYLD, AKTIP, DACT1, MET, ITGA4	4208, 3725, 650, 5925, 165904, 1540, 64400, 51339, 4233, 3676
negative regulation of transcription, DNA-templated	GO:0045892	0.00794625	n/a	24	14.1656	1137	TBX15, SREBF2, MYF6, MEF2C, EGR1, MEF2A, JUN, BMP2, RB1, MDFIC, ELK3, VLDLR, NFIL3, DACT1, BASP1, BTG2, POU2F1, FRK, FST, H3F3A, ARID5A, BHLHE40, TBL1XR1, AHR	6913, 6721, 4618, 4208, 1958, 4205, 3725, 650, 5925, 29969, 2004, 7436, 4783, 51339, 10409, 7832, 5451, 2444, 10468, 3020, 10865, 8553, 79718, 196
single-organism process	GO:0044699	0.00801527	n/a	184	169.688	13620	GRASP, LTBP1, PYROXD1, ENAH, CHAC1, PRKCA, SLCO3A1, TBX15, NEK6, SREBF2, STIM1, IL6ST, PAQR5, RAP2A, DUSP10, MYF6, EXOC2, CACNA1S, TGM2, SLC24A2, NEB, STC1, DUSP7, MYOZ2, EYA3, JPH1, MKI67, RRM2, SLC35C1, LMOD3, SGCG, LAMA2, TRIM63, CDK1, EDNRA, SLC44A3, TAL2, PDZRN3, SLC25A4, DCLK1, TBX1, CCBE1, B3GALT2, VCAM1, SEMA3C, SERPINE1, UNC5B, PPARGC1A, LZTS1, ELN, CHI3L1, MEF2C, RGS16, KLF2, MRC2, ADAM…	160622, 4052, 79912, 55740, 79094, 5578, 28232, 6913, 10783, 6721, 6786, 3572, 54852, 5911, 11221, 4618, 55770, 779, 7052, 25769, 4703, 6781, 1849, 51778, 2140, 56704, 4288, 6241, 55343, 56203, 6445, 3908, 84676, 983, 1909, 126969, 6887, 23024, 291, 9201, 6899, 147372, 8707, 7412, 10512, 5054, 219699, 10891, 11178, 2006, 1116, 4208, 6004, 10365, 9902, 92949, 1958, 6003, 23213, 10743, 4205, 22856,…
transcription from RNA polymerase II promoter	GO:0006366	0.00808256	n/a	39	26.4498	2123	TBX15, SREBF2, MYF6, PCGF5, TAL2, TBX1, SERPINE1, SNAPC3, PPARGC1A, MEF2C, KLF2, EGR1, MED13L, SULF1, RAI1, MEF2A, JUN, BMP2, RB1, INHBA, ELK3, VLDLR, NFIL3, PIAS2, VGLL2, DACT1, MET, BTG2, POU2F1, FRK, FST, MYOG, ARID5A, HMGN3, BHLHE40, TBL1XR1, NR4A1, FBN1, AHR	6913, 6721, 4618, 84333, 6887, 6899, 5054, 6619, 10891, 4208, 10365, 1958, 23389, 23213, 10743, 4205, 3725, 650, 5925, 3624, 2004, 7436, 4783, 9063, 245806, 51339, 4233, 7832, 5451, 2444, 10468, 4656, 10865, 9324, 8553, 79718, 3164, 2200, 196
regulation of transporter activity	GO:0032409	0.00811466	n/a	8	2.85305	229	STIM1, JPH1, AHNAK, PPARGC1A, MEF2C, JPH2, ACTN2, AKAP6	6786, 56704, 79026, 10891, 4208, 57158, 88, 9472
nephron development	GO:0072006	0.00822573	n/a	6	1.74422	140	MEF2C, EGR1, SULF1, BMP2, BASP1, ACTA2	4208, 1958, 23213, 650, 10409, 59
regulation of microtubule cytoskeleton organization	GO:0070507	0.00822573	n/a	6	1.74422	140	RGS2, CYLD, MET, PKHD1, SKA1, KIF18A	5997, 1540, 4233, 5314, 220134, 81930
renal system development	GO:0072001	0.00825983	n/a	9	3.46352	278	MEF2C, EGR1, SULF1, BMP2, MME, BASP1, ACTA2, PKHD1, FBN1	4208, 1958, 23213, 650, 4311, 10409, 59, 5314, 2200
regulation of ion transmembrane transport	GO:0034765	0.00826127	n/a	12	5.39462	433	STIM1, CACNA1S, JPH1, AHNAK, PPARGC1A, MEF2C, SCN4A, SESTD1, JPH2, ACTN2, AKAP6, KCNJ2	6786, 779, 56704, 79026, 10891, 4208, 6329, 91404, 57158, 88, 9472, 3759
mesenchymal cell development	GO:0014031	0.00830865	n/a	4	0.797358	64	EDNRA, TBX1, SEMA3C, ERBB4	1909, 6899, 10512, 2066
regulation of smooth muscle cell migration	GO:0014910	0.00830865	n/a	4	0.797358	64	SERPINE1, PPARGC1A, POSTN, PLAU	5054, 10891, 10631, 5328
cranial skeletal system development	GO:1904888	0.00830865	n/a	4	0.797358	64	TBX15, TBX1, MEF2C, SH3PXD2B	6913, 6899, 4208, 285590
stem cell development	GO:0048864	0.00830865	n/a	4	0.797358	64	EDNRA, TBX1, SEMA3C, ERBB4	1909, 6899, 10512, 2066
negative regulation of nitrogen compound metabolic process	GO:0051172	0.00854344	n/a	44	30.8229	2474	CHAC1, PRKCA, TBX15, SREBF2, DUSP10, MYF6, DUSP7, CDK1, EDNRA, SERPINE1, PPARGC1A, MEF2C, EGR1, MEF2A, RGS2, JUN, BMP2, RB1, MDFIC, PABPC1, INHBA, ELK3, VLDLR, NFIL3, PKP1, RGS4, HBEGF, DACT1, BASP1, BTG2, POU2F1, ENC1, FRK, FST, H3F3A, MYOG, ARID5A, BHLHE40, AKAP6, ZFP36L2, SPRY2, TBL1XR1, AHR, CPEB2	79094, 5578, 6913, 6721, 11221, 4618, 1849, 983, 1909, 5054, 10891, 4208, 1958, 4205, 5997, 3725, 650, 5925, 29969, 26986, 3624, 2004, 7436, 4783, 5317, 5999, 1839, 51339, 10409, 7832, 5451, 8507, 2444, 10468, 3020, 4656, 10865, 8553, 9472, 678, 10253, 79718, 196, 132864
vascular endothelial growth factor production	GO:0010573	0.0085873	n/a	3	0.423596	34	IL6ST, CCBE1, SULF1	3572, 147372, 23213
response to ischemia	GO:0002931	0.0085873	n/a	3	0.423596	34	PPARGC1A, EGR1, HK2	10891, 1958, 3099
positive regulation of cellular metabolic process	GO:0031325	0.00874004	n/a	51	36.9775	2968	PRKCA, SREBF2, IL6ST, RAP2A, MYF6, DUSP7, PCGF5, EYA3, CDK1, EDNRA, TBX1, CCBE1, SERPINE1, BRF1, PPARGC1A, CHI3L1, MEF2C, KLF2, EGR1, RAI1, MEF2A, JUN, BMP2, RB1, MDFIC, PABPC1, INHBA, CASZ1, ELK3, VLDLR, PIAS2, HK2, HBEGF, ERBB4, VGLL2, AKTIP, DACT1, MET, RFC3, BTG2, POU2F1, MYOG, MAP3K8, HMGN3, AKAP6, ZFP36L2, SPRY2, TBL1XR1, NR4A1, NDP, AHR	5578, 6721, 3572, 5911, 4618, 1849, 84333, 2140, 983, 1909, 6899, 147372, 5054, 2972, 10891, 1116, 4208, 10365, 1958, 10743, 4205, 3725, 650, 5925, 29969, 26986, 3624, 54897, 2004, 7436, 9063, 3099, 1839, 2066, 245806, 64400, 51339, 4233, 5983, 7832, 5451, 4656, 1326, 9324, 9472, 678, 10253, 79718, 3164, 4693, 196
response to wounding	GO:0009611	0.00888939	n/a	16	8.24767	662	PRKCA, MYF6, CDK1, SERPINE1, SLC1A3, JUN, ELK3, RHOB, POSTN, HBEGF, TNC, ERBB4, PLAU, H3F3A, MYOG, ZFP36L2	5578, 4618, 983, 5054, 6507, 3725, 2004, 388, 10631, 1839, 3371, 2066, 5328, 3020, 4656, 678
cellular response to oxidative stress	GO:0034599	0.00902212	n/a	9	3.51336	282	PYROXD1, CDK1, PPARGC1A, KLF2, JUN, RHOB, ATP2A2, MET, CPEB2	79912, 983, 10891, 10365, 3725, 388, 488, 4233, 132864
positive regulation of phosphate metabolic process	GO:0045937	0.00905787	n/a	23	13.5426	1087	PRKCA, IL6ST, RAP2A, DUSP7, CDK1, EDNRA, TBX1, PPARGC1A, CHI3L1, MEF2C, EGR1, JUN, BMP2, MDFIC, INHBA, VLDLR, HBEGF, ERBB4, AKTIP, MYOG, MAP3K8, AKAP6, SPRY2	5578, 3572, 5911, 1849, 983, 1909, 6899, 10891, 1116, 4208, 1958, 3725, 650, 29969, 3624, 7436, 1839, 2066, 64400, 4656, 1326, 9472, 10253
positive regulation of phosphorus metabolic process	GO:0010562	0.00905787	n/a	23	13.5426	1087	PRKCA, IL6ST, RAP2A, DUSP7, CDK1, EDNRA, TBX1, PPARGC1A, CHI3L1, MEF2C, EGR1, JUN, BMP2, MDFIC, INHBA, VLDLR, HBEGF, ERBB4, AKTIP, MYOG, MAP3K8, AKAP6, SPRY2	5578, 3572, 5911, 1849, 983, 1909, 6899, 10891, 1116, 4208, 1958, 3725, 650, 29969, 3624, 7436, 1839, 2066, 64400, 4656, 1326, 9472, 10253
myeloid leukocyte differentiation	GO:0002573	0.00908668	n/a	7	2.32978	187	PRKCA, MEF2C, JUN, RB1, FAM20C, INHBA, FBN1	5578, 4208, 3725, 5925, 56975, 3624, 2200
positive regulation of molecular function	GO:0044093	0.00921882	n/a	36	24.1325	1937	PRKCA, STIM1, DUSP7, CDK1, EDNRA, PPARGC1A, CHI3L1, MEF2C, RGS16, EGR1, RGS13, RGS2, JUN, BMP2, RB1, MDFIC, VLDLR, MMP15, CDC42EP1, RGS4, ARHGAP11A, HBEGF, ERBB4, AKTIP, DACT1, MET, RFC3, MAP3K8, JPH2, ACTN2, AKAP6, SH3PXD2B, SPRY2, MYL3, NDP, DYNLL2	5578, 6786, 1849, 983, 1909, 10891, 1116, 4208, 6004, 1958, 6003, 5997, 3725, 650, 5925, 29969, 7436, 4324, 11135, 5999, 9824, 1839, 2066, 64400, 51339, 4233, 5983, 1326, 57158, 88, 9472, 285590, 10253, 4634, 4693, 140735
skeletal muscle fiber development	GO:0048741	0.00930738	n/a	3	0.436055	35	MYF6, LMOD3, MYOG	4618, 56203, 4656
positive regulation of bone mineralization	GO:0030501	0.00930738	n/a	3	0.436055	35	MEF2C, BMP2, FAM20C	4208, 650, 56975
regulation of protein binding	GO:0043393	0.00934125	n/a	7	2.34224	188	MEF2C, BMP2, XIRP1, CYLD, AKTIP, DACT1, ITGA4	4208, 650, 165904, 1540, 64400, 51339, 3676
protein O-linked fucosylation	GO:0036066	0.00939193	n/a	2	0.149505	12	ADAMTSL1, ADAMTS5	92949, 11096
positive regulation of macrophage differentiation	GO:0045651	0.00939193	n/a	2	0.149505	12	PRKCA, RB1	5578, 5925
cartilage morphogenesis	GO:0060536	0.00939193	n/a	2	0.149505	12	STC1, MEF2C	6781, 4208
response to abiotic stimulus	GO:0009628	0.00954322	n/a	24	14.3898	1155	STC1, EYA3, MKI67, TRIM63, EDNRA, VCAM1, PPARGC1A, CHI3L1, EGR1, SLC1A3, DTL, JUN, BMP2, ABCA4, RHOB, POSTN, MME, TNC, PLAU, BTG2, MYOG, BHLHE40, KCNJ2, CPEB2	6781, 2140, 4288, 84676, 1909, 7412, 10891, 1116, 1958, 6507, 51514, 3725, 650, 24, 388, 10631, 4311, 3371, 5328, 7832, 4656, 8553, 3759, 132864
regulation of epithelial cell migration	GO:0010632	0.00960101	n/a	7	2.3547	189	PRKCA, STC1, CCBE1, JUN, RHOB, HBEGF, MET	5578, 6781, 147372, 3725, 388, 1839, 4233
multicellular organism growth	GO:0035264	0.00968772	n/a	6	1.80651	145	TAL2, KLF2, RAI1, H3F3A, SH3PXD2B, TBL1XR1	6887, 10365, 10743, 3020, 285590, 79718
response to cytokine	GO:0034097	0.00994025	n/a	19	10.5774	849	PRKCA, IL6ST, TRIM63, VCAM1, PPARGC1A, CHI3L1, KLF2, EGR1, JUN, POSTN, NFIL3, MME, CYLD, ACSL4, CMKLR1, LIFR, AKAP6, ZFP36L2, ITGA4	5578, 3572, 84676, 7412, 10891, 1116, 10365, 1958, 3725, 10631, 4783, 4311, 1540, 2182, 1240, 3977, 9472, 678, 3676

## Sheet: e) GOs siCBP&P300 down
GO-Term	GO-Term id	P-value	Adjusted p-value	# Genes (observed)	# Genes (expected)	# Genes (total)	List of observed genes	Gene ids
muscle structure development	GO:0061061	1.11271e-21	n/a	55	11.9303	622	MYF5, MYF6, MYOZ2, SGCG, TPM1, MEF2C, EGR1, MYL2, KCNH1, SIK1, HMGCR, HBEGF, MYH9, ERBB4, ATP2A2, BASP1, ITGA11, RANBP3L, PLEKHO1, NRG1, KLHL31, MYOG, JPH2, TGFB2, MYL3, NOTCH1, SVIL, MYOM2, MYPN, NPNT, NEB, JPH1, LMOD3, VEGFA, CDK1, MEF2A, CASQ2, BMP2, RB1, SMTN, MYH7, OBSCN, SORBS2, OLFM2, VGLL2, JAG1, GJA1, BTG2, KLHL41, AKAP13, GDF15, ACTN2, AKAP6, PRICKLE1, ADAM12	4617, 4618, 51778, 6445, 7168, 4208, 1958, 4633, 3756, 150094, 3156, 1839, 4627, 2066, 488, 10409, 22801, 202151, 51177, 3084, 401265, 4656, 57158, 7042, 4634, 4851, 6840, 9172, 84665, 255743, 4703, 56704, 56203, 7422, 983, 4205, 845, 650, 5925, 6525, 4625, 84033, 8470, 93145, 245806, 182, 2697, 7832, 10324, 11214, 9518, 88, 9472, 144165, 8038
anatomical structure morphogenesis	GO:0009653	2.12369e-21	n/a	116	47.7022	2487	EGF, SEMA7A, ENAH, PRKCA, TENM2, HAS2, MYF5, RAP2A, MYF6, STC1, MYOZ2, CSNK1E, EYA3, CCBE1, SERPINE1, SEMA3C, UNC5B, TPM1, LZTS1, ELN, CHI3L1, MEF2C, KLF2, SULF1, MYL2, SLC1A3, KCNH1, ITGA3, MYC, NCAM1, INHBA, EPHB3, MYO10, VLDLR, RAPH1, RHOB, MMP15, CDC42EP1, HBEGF, MYH9, ERBB4, PRRX1, DACT1, FMNL1, BASP1, COL5A1, COL4A1, SERPINH1, PLEKHO1, FITM2, WWTR1, SIPA1L1, NRG1, MYOG, TGFB2, LRRN1, SPRY2,…	1950, 8482, 55740, 5578, 57451, 3037, 4617, 5911, 4618, 6781, 51778, 1454, 2140, 147372, 5054, 10512, 219699, 7168, 11178, 2006, 1116, 4208, 10365, 23213, 4633, 6507, 3756, 3675, 4609, 4684, 3624, 2049, 4651, 7436, 65059, 388, 4324, 11135, 1839, 4627, 2066, 5396, 51339, 752, 10409, 1289, 1282, 871, 51177, 128486, 25937, 26037, 3084, 4656, 7042, 57633, 10253, 4634, 54873, 4851, 7128, 7058, 3676, 1…
anatomical structure development	GO:0048856	2.68039e-21	n/a	190	107.066	5582	EGF, SEMA7A, ENAH, ADAMTS6, CHAC1, PRKCA, TENM2, HAS2, NCS1, MYF5, BAG3, PAQR5, RAP2A, MYF6, STC1, MYOZ2, CSNK1E, EYA3, MKI67, SGCG, CCBE1, SERPINE1, SEMA3C, UNC5B, TPM1, LZTS1, ELN, CHI3L1, MEF2C, KLF2, EGR1, DHCR24, SULF1, MYL2, SLC1A3, KCNH1, ITGA3, MYC, OLFML3, NEK2, NCAM1, SIK1, MYLIP, TTLL1, INHBA, HMGCR, EPHB3, MYO10, VLDLR, EFHD1, FASN, RAP1B, RAPH1, SHISA2, RHOB, MMP15, RRM2B, CDC42EP1, …	1950, 8482, 55740, 11174, 79094, 5578, 57451, 3037, 23413, 4617, 9531, 54852, 5911, 4618, 6781, 51778, 1454, 2140, 4288, 6445, 147372, 5054, 10512, 219699, 7168, 11178, 2006, 1116, 4208, 10365, 1958, 1718, 23213, 4633, 6507, 3756, 3675, 4609, 56944, 4751, 4684, 150094, 29116, 25809, 3624, 3156, 2049, 4651, 7436, 80303, 2194, 5908, 65059, 387914, 388, 4324, 50484, 11135, 5317, 1717, 1839, 4627, 23…
single-organism developmental process	GO:0044767	2.39328e-20	n/a	195	113.53	5919	EGF, SEMA7A, ENAH, ADAMTS6, CHAC1, PRKCA, TENM2, HAS2, NCS1, MYF5, BAG3, NEK6, PAQR5, RAP2A, MYF6, STC1, MYOZ2, CSNK1E, EYA3, MKI67, SGCG, CCBE1, SERPINE1, SEMA3C, UNC5B, TPM1, LZTS1, ELN, CHI3L1, MEF2C, KLF2, EGR1, DHCR24, SULF1, MYL2, SLC1A3, KCNH1, ITGA3, MYC, OLFML3, NEK2, NCAM1, SIK1, MYLIP, TTLL1, INHBA, HMGCR, EPHB3, MYO10, VLDLR, EFHD1, FASN, RAP1B, RAPH1, SHISA2, RHOB, MMP15, RRM2B, CDC4…	1950, 8482, 55740, 11174, 79094, 5578, 57451, 3037, 23413, 4617, 9531, 10783, 54852, 5911, 4618, 6781, 51778, 1454, 2140, 4288, 6445, 147372, 5054, 10512, 219699, 7168, 11178, 2006, 1116, 4208, 10365, 1958, 1718, 23213, 4633, 6507, 3756, 3675, 4609, 56944, 4751, 4684, 150094, 29116, 25809, 3624, 3156, 2049, 4651, 7436, 80303, 2194, 5908, 65059, 387914, 388, 4324, 50484, 11135, 5317, 1717, 1839, 4…
developmental process	GO:0032502	5.85044e-20	n/a	196	115.256	6009	EGF, SEMA7A, ENAH, ADAMTS6, CHAC1, PRKCA, TENM2, HAS2, NCS1, MYF5, BAG3, NEK6, PAQR5, RAP2A, MYF6, STC1, MYOZ2, CSNK1E, EYA3, MKI67, SGCG, CCBE1, SERPINE1, SEMA3C, UNC5B, TPM1, LZTS1, ELN, CHI3L1, MEF2C, KLF2, EGR1, DHCR24, SULF1, MYL2, SLC1A3, KCNH1, ITGA3, MYC, OLFML3, NEK2, NCAM1, SIK1, MYLIP, TTLL1, INHBA, HMGCR, EPHB3, MYO10, VLDLR, EFHD1, FASN, RAP1B, RAPH1, SHISA2, RHOB, MMP15, RRM2B, CDC4…	1950, 8482, 55740, 11174, 79094, 5578, 57451, 3037, 23413, 4617, 9531, 10783, 54852, 5911, 4618, 6781, 51778, 1454, 2140, 4288, 6445, 147372, 5054, 10512, 219699, 7168, 11178, 2006, 1116, 4208, 10365, 1958, 1718, 23213, 4633, 6507, 3756, 3675, 4609, 56944, 4751, 4684, 150094, 29116, 25809, 3624, 3156, 2049, 4651, 7436, 80303, 2194, 5908, 65059, 387914, 388, 4324, 50484, 11135, 5317, 1717, 1839, 4…
system development	GO:0048731	5.32297e-19	n/a	162	87.08	4540	EGF, SEMA7A, ENAH, ADAMTS6, CHAC1, PRKCA, TENM2, HAS2, NCS1, MYF5, BAG3, RAP2A, MYF6, STC1, CSNK1E, MKI67, SGCG, CCBE1, SERPINE1, SEMA3C, UNC5B, TPM1, LZTS1, ELN, CHI3L1, MEF2C, KLF2, EGR1, DHCR24, SULF1, MYL2, SLC1A3, ITGA3, MYC, NCAM1, SIK1, MYLIP, INHBA, HMGCR, EPHB3, VLDLR, EFHD1, FASN, RAPH1, RHOB, RRM2B, PKP1, DHCR7, HBEGF, MYH9, FOSL2, ERBB4, PRRX1, DACT1, BASP1, COL5A1, COL4A1, ITGA11, AC…	1950, 8482, 55740, 11174, 79094, 5578, 57451, 3037, 23413, 4617, 9531, 5911, 4618, 6781, 1454, 4288, 6445, 147372, 5054, 10512, 219699, 7168, 11178, 2006, 1116, 4208, 10365, 1958, 1718, 23213, 4633, 6507, 3675, 4609, 4684, 150094, 29116, 3624, 3156, 2049, 7436, 80303, 2194, 65059, 388, 50484, 5317, 1717, 1839, 4627, 2355, 2066, 5396, 51339, 10409, 1289, 1282, 22801, 2182, 871, 202151, 1240, 27295…
circulatory system development	GO:0072359	9.19559e-19	n/a	65	18.9121	986	EGF, ADAMTS6, PRKCA, HAS2, SGCG, CCBE1, SERPINE1, SEMA3C, UNC5B, TPM1, CHI3L1, MEF2C, EGR1, SULF1, MYL2, ITGA3, SIK1, EPHB3, RHOB, DHCR7, MYH9, ERBB4, PRRX1, BASP1, COL5A1, COL4A1, PDLIM3, NRG1, JPH2, TGFB2, ITGB8, MYL3, NOTCH1, TNFAIP3, THBS2, MYPN, LTBP1, ADAMTS1, ITGB3, SLIT2, VEGFA, CDK1, EDNRA, MEF2A, BMP2, MYH7, ELK3, XIRP1, SORBS2, JAG1, GJA1, AKAP13, JAM3, SOCS3, ACTN2, AKAP6, SH3PXD2B, M…	1950, 11174, 5578, 3037, 6445, 147372, 5054, 10512, 219699, 7168, 1116, 4208, 1958, 23213, 4633, 3675, 150094, 2049, 388, 1717, 4627, 2066, 5396, 10409, 1289, 1282, 27295, 3084, 57158, 7042, 3696, 4634, 4851, 7128, 7058, 84665, 4052, 9510, 3690, 9353, 7422, 983, 1909, 4205, 650, 4625, 2004, 165904, 8470, 182, 2697, 11214, 83700, 9021, 88, 9472, 285590, 9645, 3164, 23768, 144165, 3678, 4693, 7857,…
multicellular organism development	GO:0007275	2.96865e-18	n/a	173	98.0322	5111	EGF, SEMA7A, ENAH, ADAMTS6, CHAC1, PRKCA, TENM2, HAS2, NCS1, MYF5, BAG3, PAQR5, RAP2A, MYF6, STC1, CSNK1E, EYA3, MKI67, SGCG, CCBE1, SERPINE1, SEMA3C, UNC5B, TPM1, LZTS1, ELN, CHI3L1, MEF2C, KLF2, EGR1, DHCR24, SULF1, MYL2, SLC1A3, ITGA3, MYC, OLFML3, NEK2, NCAM1, SIK1, MYLIP, INHBA, HMGCR, EPHB3, VLDLR, EFHD1, FASN, RAPH1, SHISA2, RHOB, MMP15, RRM2B, PKP1, DHCR7, HBEGF, MYH9, FOSL2, ERBB4, PRRX1…	1950, 8482, 55740, 11174, 79094, 5578, 57451, 3037, 23413, 4617, 9531, 54852, 5911, 4618, 6781, 1454, 2140, 4288, 6445, 147372, 5054, 10512, 219699, 7168, 11178, 2006, 1116, 4208, 10365, 1958, 1718, 23213, 4633, 6507, 3675, 4609, 56944, 4751, 4684, 150094, 29116, 3624, 3156, 2049, 7436, 80303, 2194, 65059, 387914, 388, 4324, 50484, 5317, 1717, 1839, 4627, 2355, 2066, 5396, 51339, 10409, 1289, 128…
single-multicellular organism process	GO:0044707	4.11866e-18	n/a	196	119.227	6216	EGF, SEMA7A, ENAH, ADAMTS6, CHAC1, PRKCA, TENM2, HAS2, NCS1, MYF5, BAG3, PAQR5, RAP2A, MYF6, STC1, CSNK1E, EYA3, MKI67, SGCG, TRIM63, CCBE1, SERPINE1, SEMA3C, UNC5B, TPM1, SYNPO, LZTS1, ELN, CHI3L1, MEF2C, KLF2, EGR1, POLR3H, DHCR24, SULF1, MYL2, SLC1A3, ITGA3, MYC, OLFML3, NEK2, NCAM1, SIK1, ABCA4, MYLIP, INHBA, HMGCR, EPHB3, VLDLR, EFHD1, FASN, RAPH1, SHISA2, RHOB, MMP15, RRM2B, PKP1, DHCR7, HB…	1950, 8482, 55740, 11174, 79094, 5578, 57451, 3037, 23413, 4617, 9531, 54852, 5911, 4618, 6781, 1454, 2140, 4288, 6445, 84676, 147372, 5054, 10512, 219699, 7168, 11346, 11178, 2006, 1116, 4208, 10365, 1958, 171568, 1718, 23213, 4633, 6507, 3675, 4609, 56944, 4751, 4684, 150094, 24, 29116, 3624, 3156, 2049, 7436, 80303, 2194, 65059, 387914, 388, 4324, 50484, 5317, 1717, 1839, 4627, 2355, 2066, 532…
tissue development	GO:0009888	7.9276e-17	n/a	91	36.7693	1917	EGF, HAS2, MYF5, RAP2A, MYF6, STC1, SGCG, SEMA3C, TPM1, CHI3L1, MEF2C, KLF2, EGR1, DHCR24, SULF1, MYL2, ITGA3, MYC, SIK1, INHBA, HMGCR, RAP1B, RHOB, MMP15, PKP1, HBEGF, FOSL2, ERBB4, ATP2A2, PRRX1, DACT1, BASP1, COL5A1, COL4A1, SERPINH1, RANBP3L, WWTR1, NRG1, FST, KLHL31, MYOG, JPH2, TGFB2, ITGB8, SPRY2, MYL3, NOTCH1, ITGA4, SVIL, MYOM2, MYPN, LBH, NPNT, ITGB3, NTN4, TGM2, SLIT2, LMOD3, VEGFA, CD…	1950, 3037, 4617, 5911, 4618, 6781, 6445, 10512, 7168, 1116, 4208, 10365, 1958, 1718, 23213, 4633, 3675, 4609, 150094, 3624, 3156, 5908, 388, 4324, 5317, 1839, 2355, 2066, 488, 5396, 51339, 10409, 1289, 1282, 871, 202151, 25937, 3084, 10468, 401265, 4656, 57158, 7042, 3696, 10253, 4634, 4851, 3676, 6840, 9172, 84665, 81606, 255743, 3690, 59277, 7052, 9353, 56203, 7422, 983, 1909, 2934, 10891, 420…
animal organ development	GO:0048513	2.75623e-16	n/a	126	62.97	3283	EGF, SEMA7A, ADAMTS6, PRKCA, HAS2, MYF5, BAG3, MYF6, STC1, CSNK1E, MKI67, SGCG, CCBE1, SEMA3C, TPM1, ELN, CHI3L1, MEF2C, KLF2, EGR1, DHCR24, SULF1, MYL2, ITGA3, MYC, SIK1, INHBA, HMGCR, EPHB3, VLDLR, FASN, RRM2B, PKP1, DHCR7, HBEGF, MYH9, FOSL2, ERBB4, PRRX1, DACT1, BASP1, COL5A1, COL4A1, ITGA11, SERPINH1, RANBP3L, PDLIM3, WWTR1, NRG1, FST, KLHL31, MYOG, JPH2, TGFB2, ITGB8, ZFP36L2, SPRY2, MYL3, …	1950, 8482, 11174, 5578, 3037, 4617, 9531, 4618, 6781, 1454, 4288, 6445, 147372, 10512, 7168, 2006, 1116, 4208, 10365, 1958, 1718, 23213, 4633, 3675, 4609, 150094, 3624, 3156, 2049, 7436, 2194, 50484, 5317, 1717, 1839, 4627, 2355, 2066, 5396, 51339, 10409, 1289, 1282, 22801, 871, 202151, 27295, 25937, 3084, 10468, 401265, 4656, 57158, 7042, 3696, 678, 10253, 4634, 4851, 7128, 6867, 3676, 11096, 8…
muscle tissue development	GO:0060537	2.97584e-16	n/a	37	7.23109	377	MYF5, MYF6, SGCG, SEMA3C, TPM1, MEF2C, EGR1, MYL2, SIK1, HMGCR, ERBB4, NRG1, KLHL31, MYOG, JPH2, TGFB2, MYL3, NOTCH1, SVIL, MYOM2, MYPN, LMOD3, VEGFA, CDK1, PPARGC1A, MEF2A, BMP2, RB1, MYH7, SORBS2, VGLL2, GJA1, BTG2, KLHL41, AKAP13, ACTN2, AKAP6	4617, 4618, 6445, 10512, 7168, 4208, 1958, 4633, 150094, 3156, 2066, 3084, 401265, 4656, 57158, 7042, 4634, 4851, 6840, 9172, 84665, 56203, 7422, 983, 10891, 4205, 650, 5925, 4625, 8470, 245806, 2697, 7832, 10324, 11214, 88, 9472
cell development	GO:0048468	3.77147e-16	n/a	91	37.6899	1965	SEMA7A, ENAH, PRKCA, TENM2, HAS2, NCS1, MYF5, PAQR5, RAP2A, MYF6, STC1, MYOZ2, CSNK1E, SGCG, SEMA3C, UNC5B, TPM1, LZTS1, MEF2C, KLF2, SULF1, MYL2, SLC1A3, ITGA3, NCAM1, TTLL1, INHBA, EPHB3, VLDLR, EFHD1, RAP1B, RAPH1, MYH9, FOSL2, ERBB4, ATP2A2, PRRX1, ACSL4, SERPINH1, SIPA1L1, NRG1, MYOG, TGFB2, LRRN1, NOTCH1, ITGA4, DYNLL2, MYOM2, MYPN, IL6ST, ITGB3, DUSP10, NTN4, SLIT2, LMOD3, VEGFA, CDK1, EDN…	8482, 55740, 5578, 57451, 3037, 23413, 4617, 54852, 5911, 4618, 6781, 51778, 1454, 6445, 10512, 219699, 7168, 11178, 4208, 10365, 23213, 4633, 6507, 3675, 4684, 25809, 3624, 2049, 7436, 80303, 5908, 65059, 4627, 2355, 2066, 488, 5396, 2182, 871, 26037, 3084, 4656, 7042, 57633, 4851, 3676, 140735, 9172, 84665, 3572, 3690, 11221, 59277, 9353, 56203, 7422, 983, 1909, 2934, 9201, 4205, 845, 26227, 21…
striated muscle tissue development	GO:0014706	4.26083e-16	n/a	36	6.90502	360	MYF5, MYF6, SGCG, SEMA3C, TPM1, MEF2C, EGR1, MYL2, SIK1, HMGCR, ERBB4, NRG1, KLHL31, MYOG, JPH2, TGFB2, MYL3, NOTCH1, SVIL, MYOM2, MYPN, LMOD3, VEGFA, CDK1, MEF2A, BMP2, RB1, MYH7, SORBS2, VGLL2, GJA1, BTG2, KLHL41, AKAP13, ACTN2, AKAP6	4617, 4618, 6445, 10512, 7168, 4208, 1958, 4633, 150094, 3156, 2066, 3084, 401265, 4656, 57158, 7042, 4634, 4851, 6840, 9172, 84665, 56203, 7422, 983, 4205, 650, 5925, 4625, 8470, 245806, 2697, 7832, 10324, 11214, 88, 9472
muscle cell differentiation	GO:0042692	4.32593e-16	n/a	38	7.72979	403	MYF5, MYF6, MYOZ2, SGCG, TPM1, MEF2C, MYL2, KCNH1, SIK1, HMGCR, MYH9, ATP2A2, RANBP3L, PLEKHO1, NRG1, MYOG, NOTCH1, MYOM2, MYPN, NPNT, LMOD3, VEGFA, CDK1, MEF2A, CASQ2, BMP2, RB1, OBSCN, SORBS2, OLFM2, JAG1, KLHL41, AKAP13, GDF15, ACTN2, AKAP6, PRICKLE1, ADAM12	4617, 4618, 51778, 6445, 7168, 4208, 4633, 3756, 150094, 3156, 4627, 488, 202151, 51177, 3084, 4656, 4851, 9172, 84665, 255743, 56203, 7422, 983, 4205, 845, 650, 5925, 84033, 8470, 93145, 182, 10324, 11214, 9518, 88, 9472, 144165, 8038
cellular developmental process	GO:0048869	1.21543e-15	n/a	144	78.6597	4101	SEMA7A, ENAH, CHAC1, PRKCA, TENM2, HAS2, NCS1, MYF5, NEK6, PAQR5, RAP2A, MYF6, STC1, MYOZ2, CSNK1E, EYA3, SGCG, SERPINE1, SEMA3C, UNC5B, TPM1, LZTS1, MEF2C, KLF2, EGR1, SULF1, MYL2, SLC1A3, KCNH1, ITGA3, MYC, NCAM1, SIK1, TTLL1, INHBA, HMGCR, EPHB3, MYO10, VLDLR, EFHD1, FASN, RAP1B, RAPH1, RHOB, MMP15, CDC42EP1, PKP1, DHCR7, MYH9, FOSL2, ERBB4, ATP2A2, PRRX1, FMNL1, BASP1, COL5A1, COL4A1, ITGA11,…	8482, 55740, 79094, 5578, 57451, 3037, 23413, 4617, 10783, 54852, 5911, 4618, 6781, 51778, 1454, 2140, 6445, 5054, 10512, 219699, 7168, 11178, 4208, 10365, 1958, 23213, 4633, 6507, 3756, 3675, 4609, 4684, 150094, 25809, 3624, 3156, 2049, 4651, 7436, 80303, 2194, 5908, 65059, 388, 4324, 11135, 5317, 1717, 4627, 2355, 2066, 488, 5396, 752, 10409, 1289, 1282, 22801, 2182, 871, 202151, 51177, 1240, 1…
muscle system process	GO:0003012	1.8621e-15	n/a	39	8.5162	444	PRKCA, STC1, TRIM63, TPM1, MEF2C, SULF1, MYL2, DYSF, ATP2A2, MYH2, MYOG, ADORA2B, MYL3, SNTB1, MYOM2, LMCD1, NPNT, IL6ST, CACNA1S, NEB, LMOD3, EDNRA, GSN, PPARGC1A, MEF2A, CASQ2, RGS2, ADRA1B, SMTN, MYH7, SORBS2, SCN4A, GJA1, KLHL41, AKAP13, MYL1, ACTN2, AKAP6, KCNJ2	5578, 6781, 84676, 7168, 4208, 23213, 4633, 8291, 488, 4620, 4656, 136, 4634, 6641, 9172, 29995, 255743, 3572, 779, 4703, 56203, 1909, 2934, 10891, 4205, 845, 5997, 147, 6525, 4625, 8470, 6329, 2697, 10324, 11214, 4632, 88, 9472, 3759
muscle organ development	GO:0007517	1.00086e-14	n/a	35	7.21191	376	MYF5, MYF6, SGCG, TPM1, MEF2C, EGR1, MYL2, HMGCR, HBEGF, ERBB4, BASP1, ITGA11, NRG1, KLHL31, MYOG, JPH2, TGFB2, MYL3, NOTCH1, SVIL, MYOM2, NEB, JPH1, LMOD3, CDK1, MEF2A, BMP2, RB1, SMTN, MYH7, VGLL2, GJA1, BTG2, KLHL41, AKAP6	4617, 4618, 6445, 7168, 4208, 1958, 4633, 3156, 1839, 2066, 10409, 22801, 3084, 401265, 4656, 57158, 7042, 4634, 4851, 6840, 9172, 4703, 56704, 56203, 983, 4205, 650, 5925, 6525, 4625, 245806, 2697, 7832, 10324, 9472
striated muscle cell differentiation	GO:0051146	1.21976e-14	n/a	30	5.25549	274	MYF5, MYF6, MYOZ2, TPM1, MEF2C, MYL2, KCNH1, SIK1, MYH9, PLEKHO1, NRG1, MYOG, NOTCH1, MYOM2, MYPN, LMOD3, VEGFA, CDK1, MEF2A, CASQ2, BMP2, RB1, OBSCN, SORBS2, KLHL41, AKAP13, GDF15, ACTN2, AKAP6, ADAM12	4617, 4618, 51778, 7168, 4208, 4633, 3756, 150094, 4627, 51177, 3084, 4656, 4851, 9172, 84665, 56203, 7422, 983, 4205, 845, 650, 5925, 84033, 8470, 10324, 11214, 9518, 88, 9472, 8038
extracellular matrix organization	GO:0030198	5.20226e-14	n/a	32	6.34879	331	HAS2, MYF5, SERPINE1, ELN, SULF1, ITGA3, MMP15, COL5A1, COL4A1, ITGA11, SERPINH1, NID2, TGFB2, ITGB8, NOTCH1, ITGA4, ADAMTS5, NPNT, ITGB3, GSN, VCAM1, FBLN1, POSTN, TNC, ITGB6, JAM3, ADAMTS14, SH3PXD2B, CD44, FLRT2, ITGA5, ADAM12	3037, 4617, 5054, 2006, 23213, 3675, 4324, 1289, 1282, 22801, 871, 22795, 7042, 3696, 4851, 3676, 11096, 255743, 3690, 2934, 7412, 2192, 10631, 3371, 3694, 83700, 140766, 285590, 960, 23768, 3678, 8038
extracellular structure organization	GO:0043062	5.65916e-14	n/a	32	6.36797	332	HAS2, MYF5, SERPINE1, ELN, SULF1, ITGA3, MMP15, COL5A1, COL4A1, ITGA11, SERPINH1, NID2, TGFB2, ITGB8, NOTCH1, ITGA4, ADAMTS5, NPNT, ITGB3, GSN, VCAM1, FBLN1, POSTN, TNC, ITGB6, JAM3, ADAMTS14, SH3PXD2B, CD44, FLRT2, ITGA5, ADAM12	3037, 4617, 5054, 2006, 23213, 3675, 4324, 1289, 1282, 22801, 871, 22795, 7042, 3696, 4851, 3676, 11096, 255743, 3690, 2934, 7412, 2192, 10631, 3371, 3694, 83700, 140766, 285590, 960, 23768, 3678, 8038
cellular component morphogenesis	GO:0032989	9.04492e-14	n/a	58	19.7177	1028	SEMA7A, ENAH, PRKCA, TENM2, HAS2, RAP2A, STC1, MYOZ2, CSNK1E, SEMA3C, UNC5B, TPM1, LZTS1, MEF2C, KLF2, MYL2, SLC1A3, NCAM1, EPHB3, MYO10, VLDLR, RAPH1, CDC42EP1, MYH9, FMNL1, PLEKHO1, FITM2, SIPA1L1, NRG1, TGFB2, LRRN1, PALMD, NOTCH1, ITGA4, MYOM2, MYPN, ITGB3, NTN4, SLIT2, LMOD3, VEGFA, DCLK1, MEF2A, CASQ2, FBLN1, RB1, OBSCN, POSTN, SEMA6A, MET, CAMK2A, GJA1, KLHL41, AKAP13, TNIK, ACTN2, CD44, F…	8482, 55740, 5578, 57451, 3037, 5911, 6781, 51778, 1454, 10512, 219699, 7168, 11178, 4208, 10365, 4633, 6507, 4684, 2049, 4651, 7436, 65059, 11135, 4627, 752, 51177, 128486, 26037, 3084, 7042, 57633, 54873, 4851, 3676, 9172, 84665, 3690, 59277, 9353, 56203, 7422, 9201, 4205, 845, 2192, 5925, 84033, 10631, 57556, 4233, 815, 2697, 10324, 11214, 23043, 88, 960, 23768
multicellular organismal process	GO:0032501	9.90038e-14	n/a	206	139.616	7279	EGF, SEMA7A, ENAH, ADAMTS6, CHAC1, PRKCA, TENM2, HAS2, NCS1, MYF5, BAG3, PAQR5, RAP2A, MYF6, STC1, CSNK1E, EYA3, MKI67, SGCG, TRIM63, CCBE1, SERPINE1, SEMA3C, UNC5B, TPM1, SYNPO, LZTS1, ELN, CHI3L1, MEF2C, KLF2, EGR1, POLR3H, DHCR24, SULF1, MYL2, SLC1A3, ITGA3, MYC, OLFML3, NEK2, NCAM1, SIK1, ABCA4, MYLIP, TTLL1, INHBA, HMGCR, EPHB3, VLDLR, EFHD1, FASN, RAPH1, SHISA2, RHOB, MMP15, RRM2B, DYSF, PK…	1950, 8482, 55740, 11174, 79094, 5578, 57451, 3037, 23413, 4617, 9531, 54852, 5911, 4618, 6781, 1454, 2140, 4288, 6445, 84676, 147372, 5054, 10512, 219699, 7168, 11346, 11178, 2006, 1116, 4208, 10365, 1958, 171568, 1718, 23213, 4633, 6507, 3675, 4609, 56944, 4751, 4684, 150094, 24, 29116, 25809, 3624, 3156, 2049, 7436, 80303, 2194, 65059, 387914, 388, 4324, 50484, 8291, 5317, 1717, 1839, 4627, 23…
cell differentiation	GO:0030154	1.19232e-13	n/a	135	75.399	3931	SEMA7A, ENAH, CHAC1, PRKCA, TENM2, HAS2, NCS1, MYF5, PAQR5, RAP2A, MYF6, STC1, MYOZ2, CSNK1E, EYA3, SGCG, SEMA3C, UNC5B, TPM1, LZTS1, MEF2C, KLF2, EGR1, SULF1, MYL2, SLC1A3, KCNH1, ITGA3, MYC, NCAM1, SIK1, TTLL1, INHBA, HMGCR, EPHB3, VLDLR, EFHD1, FASN, RAP1B, RAPH1, RHOB, MMP15, PKP1, DHCR7, MYH9, FOSL2, ERBB4, ATP2A2, PRRX1, BASP1, COL5A1, COL4A1, ITGA11, ACSL4, SERPINH1, RANBP3L, PLEKHO1, CMKL…	8482, 55740, 79094, 5578, 57451, 3037, 23413, 4617, 54852, 5911, 4618, 6781, 51778, 1454, 2140, 6445, 10512, 219699, 7168, 11178, 4208, 10365, 1958, 23213, 4633, 6507, 3756, 3675, 4609, 4684, 150094, 25809, 3624, 3156, 2049, 7436, 80303, 2194, 5908, 65059, 388, 4324, 5317, 1717, 4627, 2355, 2066, 488, 5396, 10409, 1289, 1282, 22801, 2182, 871, 202151, 51177, 1240, 25937, 26037, 3084, 10468, 4656,…
anatomical structure formation involved in morphogenesis	GO:0048646	1.86685e-13	n/a	57	19.4683	1015	EGF, PRKCA, MYF5, MYF6, MYOZ2, CCBE1, SERPINE1, SEMA3C, UNC5B, TPM1, CHI3L1, MEF2C, SULF1, MYL2, KCNH1, ITGA3, INHBA, EPHB3, RHOB, MMP15, MYH9, COL5A1, COL4A1, PLEKHO1, MYOG, TGFB2, NOTCH1, TNFAIP3, THBS2, ITGA4, MYOM2, MYPN, ADAMTS1, ITGB3, TGM2, SLIT2, LMOD3, VEGFA, EDNRA, MEF2A, CASQ2, BMP2, FAM20C, ELK3, OBSCN, JAG1, KLHL41, AKAP13, JAM3, GDF15, ACTN2, FZD6, NR4A1, PRICKLE1, ITGA5, ADAM12, SC…	1950, 5578, 4617, 4618, 51778, 147372, 5054, 10512, 219699, 7168, 1116, 4208, 23213, 4633, 3756, 3675, 3624, 2049, 388, 4324, 4627, 1289, 1282, 51177, 4656, 7042, 4851, 7128, 7058, 3676, 9172, 84665, 9510, 3690, 7052, 9353, 56203, 7422, 1909, 4205, 845, 650, 56975, 2004, 84033, 182, 10324, 11214, 83700, 9518, 88, 8323, 3164, 144165, 3678, 8038, 7857
muscle cell development	GO:0055001	2.44716e-13	n/a	23	3.29907	172	MYF5, MYF6, MYOZ2, SGCG, TPM1, MEF2C, MYL2, ATP2A2, MYOG, NOTCH1, MYOM2, MYPN, LMOD3, VEGFA, CDK1, MEF2A, CASQ2, OBSCN, SORBS2, KLHL41, AKAP13, ACTN2, AKAP6	4617, 4618, 51778, 6445, 7168, 4208, 4633, 488, 4656, 4851, 9172, 84665, 56203, 7422, 983, 4205, 845, 84033, 8470, 10324, 11214, 88, 9472
regulation of developmental process	GO:0050793	5.824e-13	n/a	94	44.7484	2333	EGF, SEMA7A, PRKCA, HAS2, NCS1, MYF5, NEK6, RAP2A, MYF6, CSNK1E, CCBE1, SERPINE1, TPM1, LZTS1, CHI3L1, MEF2C, EGR1, SULF1, ITGA3, MYC, SIK1, INHBA, HMGCR, EPHB3, MYO10, VLDLR, RHOB, CDC42EP1, MYH9, ERBB4, PRRX1, DACT1, FMNL1, BASP1, COL5A1, RANBP3L, PLEKHO1, CMKLR1, FITM2, WWTR1, SIPA1L1, NRG1, FST, MYOG, JPH2, TGFB2, LRRN1, ZFP36L2, SPRY2, PALMD, NOTCH1, TNFAIP3, THBS2, LBH, NPNT, IL6ST, ITGB3, …	1950, 8482, 5578, 3037, 23413, 4617, 10783, 5911, 4618, 1454, 147372, 5054, 7168, 11178, 1116, 4208, 1958, 23213, 3675, 4609, 150094, 3624, 3156, 2049, 4651, 7436, 388, 11135, 4627, 2066, 5396, 51339, 752, 10409, 1289, 202151, 51177, 1240, 128486, 25937, 26037, 3084, 10468, 4656, 57158, 7042, 57633, 678, 10253, 54873, 4851, 7128, 7058, 81606, 255743, 3572, 3690, 11221, 59277, 9353, 56203, 7422, 9…
tissue morphogenesis	GO:0048729	1.3266e-12	n/a	42	11.9687	624	EGF, MYF5, RAP2A, MYF6, STC1, SEMA3C, TPM1, MEF2C, SULF1, MYL2, ITGA3, MYC, INHBA, RHOB, HBEGF, DACT1, COL5A1, COL4A1, NRG1, TGFB2, SPRY2, MYL3, NOTCH1, NPNT, ITGB3, NTN4, TGM2, SLIT2, VEGFA, EDNRA, GSN, BMP2, MYH7, TNC, JAG1, MET, SOCS3, FZD6, CD44, MICAL2, PRICKLE1, ITGA5	1950, 4617, 5911, 4618, 6781, 10512, 7168, 4208, 23213, 4633, 3675, 4609, 3624, 388, 1839, 51339, 1289, 1282, 3084, 7042, 10253, 4634, 4851, 255743, 3690, 59277, 7052, 9353, 7422, 1909, 2934, 650, 4625, 3371, 182, 4233, 9021, 8323, 960, 9645, 144165, 3678
heart development	GO:0007507	1.5248e-12	n/a	38	9.9931	521	ADAMTS6, HAS2, SGCG, SEMA3C, TPM1, MEF2C, MYL2, ITGA3, SIK1, ERBB4, BASP1, COL5A1, PDLIM3, NRG1, JPH2, TGFB2, MYL3, NOTCH1, MYPN, LTBP1, ADAMTS1, VEGFA, CDK1, EDNRA, MEF2A, BMP2, MYH7, XIRP1, SORBS2, JAG1, GJA1, AKAP13, ACTN2, AKAP6, SH3PXD2B, MICAL2, FLRT2, PRICKLE1	11174, 3037, 6445, 10512, 7168, 4208, 4633, 3675, 150094, 2066, 10409, 1289, 27295, 3084, 57158, 7042, 4634, 4851, 84665, 4052, 9510, 7422, 983, 1909, 4205, 650, 4625, 165904, 8470, 182, 2697, 11214, 88, 9472, 285590, 9645, 23768, 144165
actin filament-based process	GO:0030029	1.71892e-12	n/a	44	13.1195	684	RAP2A, STC1, MYOZ2, DSTN, TPM1, SYNPO, MEF2C, MYL2, MYLIP, CDC42EP1, ACTR3, MYO1B, MYH9, ATP2A2, FMNL1, MYH2, PDLIM3, SIPA1L1, MYL3, MYOM2, MYPN, NEB, SLIT2, LMOD3, GSN, CAVIN3, MEF2A, CASQ2, ABLIM3, MYH7, XIRP1, OBSCN, SORBS2, MET, GJA1, KLHL41, AKAP13, JAM3, TNIK, MYL1, ACTN2, SH3PXD2B, MICAL2, KCNJ2	5911, 6781, 51778, 11034, 7168, 11346, 4208, 4633, 29116, 11135, 10096, 4430, 4627, 488, 752, 4620, 27295, 26037, 4634, 9172, 84665, 4703, 9353, 56203, 2934, 112464, 4205, 845, 22885, 4625, 165904, 84033, 8470, 4233, 2697, 10324, 11214, 83700, 23043, 4632, 88, 285590, 9645, 3759
positive regulation of multicellular organismal process	GO:0051240	5.01107e-12	n/a	69	28.7709	1500	EGF, SEMA7A, PRKCA, HAS2, MYF5, MYF6, CSNK1E, CCBE1, SERPINE1, TPM1, CHI3L1, MEF2C, EGR1, POLR3H, SULF1, ITGA3, MYC, INHBA, HMGCR, EPHB3, VLDLR, RHOB, HBEGF, ERBB4, ATP2A2, BASP1, WWTR1, NRG1, FST, MYOG, ADORA2B, TGFB2, LRRN1, NOTCH1, TNFAIP3, THBS2, LIPG, LBH, NPNT, IL6ST, ITGB3, DUSP10, SLIT2, LMOD3, VEGFA, CDK1, PPARGC1A, MEF2A, RGS2, BMP2, ADRA1B, RB1, FAM20C, AMIGO2, P2RY2, NEGR1, POSTN, CYL…	1950, 8482, 5578, 3037, 4617, 4618, 1454, 147372, 5054, 7168, 1116, 4208, 1958, 171568, 23213, 3675, 4609, 3624, 3156, 2049, 7436, 388, 1839, 2066, 488, 10409, 25937, 3084, 10468, 4656, 136, 7042, 57633, 4851, 7128, 7058, 9388, 81606, 255743, 3572, 3690, 11221, 9353, 56203, 7422, 983, 10891, 4205, 5997, 650, 147, 5925, 56975, 347902, 5029, 257194, 10631, 1540, 57556, 54843, 182, 4233, 2697, 8507,…
regulation of multicellular organismal process	GO:0051239	5.91069e-12	n/a	102	52.6124	2743	EGF, SEMA7A, PRKCA, HAS2, NCS1, MYF5, RAP2A, MYF6, STC1, CSNK1E, TRIM63, CCBE1, SERPINE1, TPM1, LZTS1, CHI3L1, MEF2C, KLF2, EGR1, POLR3H, SULF1, MYL2, ITGA3, MYC, MYLIP, INHBA, HMGCR, EPHB3, VLDLR, RHOB, HBEGF, ERBB4, PLAU, ATP2A2, PRRX1, DACT1, BASP1, COL5A1, RANBP3L, CMKLR1, WWTR1, SIPA1L1, NRG1, FST, MYOG, JPH2, ADORA2B, TGFB2, LRRN1, ZFP36L2, MYL3, NOTCH1, TNFAIP3, THBS2, LMCD1, LIPG, ITPR2, …	1950, 8482, 5578, 3037, 23413, 4617, 5911, 4618, 6781, 1454, 84676, 147372, 5054, 7168, 11178, 1116, 4208, 10365, 1958, 171568, 23213, 4633, 3675, 4609, 29116, 3624, 3156, 2049, 7436, 388, 1839, 2066, 5328, 488, 5396, 51339, 10409, 1289, 202151, 1240, 25937, 26037, 3084, 10468, 4656, 57158, 136, 7042, 57633, 678, 4634, 4851, 7128, 7058, 29995, 9388, 3709, 81606, 255743, 3572, 3690, 11221, 59277, …
striated muscle cell development	GO:0055002	2.28355e-11	n/a	20	3.01136	157	MYF5, MYF6, MYOZ2, TPM1, MEF2C, MYL2, MYOG, MYOM2, MYPN, LMOD3, VEGFA, CDK1, MEF2A, CASQ2, OBSCN, SORBS2, KLHL41, AKAP13, ACTN2, AKAP6	4617, 4618, 51778, 7168, 4208, 4633, 4656, 9172, 84665, 56203, 7422, 983, 4205, 845, 84033, 8470, 10324, 11214, 88, 9472
positive regulation of developmental process	GO:0051094	4.08143e-11	n/a	59	23.5154	1226	EGF, SEMA7A, PRKCA, HAS2, MYF5, MYF6, CSNK1E, CCBE1, SERPINE1, CHI3L1, MEF2C, EGR1, ITGA3, MYC, INHBA, HMGCR, EPHB3, VLDLR, RHOB, ERBB4, BASP1, RANBP3L, CMKLR1, WWTR1, NRG1, FST, MYOG, TGFB2, LRRN1, NOTCH1, TNFAIP3, THBS2, LBH, NPNT, IL6ST, DUSP10, SLIT2, LMOD3, VEGFA, CDK1, PPARGC1A, MEF2A, BMP2, RB1, FAM20C, AMIGO2, NEGR1, CYLD, OLFM2, SEMA6A, JAG1, ENC1, SOCS3, GDF15, AKAP6, SH3PXD2B, FLRT2, I…	1950, 8482, 5578, 3037, 4617, 4618, 1454, 147372, 5054, 1116, 4208, 1958, 3675, 4609, 3624, 3156, 2049, 7436, 388, 2066, 10409, 202151, 1240, 25937, 3084, 10468, 4656, 7042, 57633, 4851, 7128, 7058, 81606, 255743, 3572, 11221, 9353, 56203, 7422, 983, 10891, 4205, 650, 5925, 56975, 347902, 257194, 1540, 93145, 57556, 182, 8507, 9021, 9518, 9472, 285590, 23768, 3678, 201501
cardiac muscle tissue development	GO:0048738	6.95165e-11	n/a	22	3.93203	205	SGCG, TPM1, MEF2C, MYL2, SIK1, ERBB4, NRG1, JPH2, TGFB2, MYL3, NOTCH1, MYPN, VEGFA, CDK1, MEF2A, BMP2, MYH7, SORBS2, GJA1, AKAP13, ACTN2, AKAP6	6445, 7168, 4208, 4633, 150094, 2066, 3084, 57158, 7042, 4634, 4851, 84665, 7422, 983, 4205, 650, 4625, 8470, 2697, 11214, 88, 9472
positive regulation of biological process	GO:0048518	1.2446e-10	n/a	161	105.628	5507	GRIK2, EGF, SEMA7A, PRKCA, TENM2, HAS2, NCS1, MYF5, BAG3, SREBF2, NEK6, RAP2A, MYF6, STC1, DUSP7, CSNK1E, DSTN, EYA3, NSMCE1, CCBE1, SERPINE1, BRF1, UNC5B, TPM1, SYNPO, CHI3L1, MEF2C, KLF2, EGR1, POLR3H, SULF1, SLC1A3, ITGA3, MYC, NEK2, SIK1, MYLIP, PLEKHA2, INHBA, HMGCR, EPHB3, MYO10, VLDLR, FASN, RHOB, IRS1, CDC42EP1, PKP1, HBEGF, ACTR3, MYH9, FOSL2, ERBB4, PLAU, ATP2A2, PRRX1, DACT1, BASP1, ST…	2898, 1950, 8482, 5578, 57451, 3037, 23413, 4617, 9531, 6721, 10783, 5911, 4618, 6781, 1849, 1454, 11034, 2140, 197370, 147372, 5054, 2972, 219699, 7168, 11346, 1116, 4208, 10365, 1958, 171568, 23213, 6507, 3675, 4609, 4751, 150094, 29116, 59339, 3624, 3156, 2049, 4651, 7436, 2194, 388, 3667, 11135, 5317, 1839, 10096, 4627, 2355, 2066, 5328, 488, 5396, 51339, 10409, 134429, 4620, 202151, 1240, 12…
muscle contraction	GO:0006936	1.66797e-10	n/a	28	6.67486	348	STC1, TRIM63, TPM1, SULF1, MYL2, DYSF, ATP2A2, MYH2, ADORA2B, MYL3, SNTB1, MYOM2, NPNT, CACNA1S, NEB, LMOD3, EDNRA, CASQ2, RGS2, ADRA1B, SMTN, MYH7, SCN4A, GJA1, KLHL41, MYL1, ACTN2, KCNJ2	6781, 84676, 7168, 23213, 4633, 8291, 488, 4620, 136, 4634, 6641, 9172, 255743, 779, 4703, 56203, 1909, 845, 5997, 147, 6525, 4625, 6329, 2697, 10324, 4632, 88, 3759
myofibril assembly	GO:0030239	2.51909e-10	n/a	13	1.24674	65	MYOZ2, TPM1, MEF2C, MYL2, MYOM2, MYPN, LMOD3, MEF2A, CASQ2, OBSCN, KLHL41, AKAP13, ACTN2	51778, 7168, 4208, 4633, 9172, 84665, 56203, 4205, 845, 84033, 10324, 11214, 88
vasculature development	GO:0001944	3.16273e-10	n/a	39	12.5249	653	EGF, ADAMTS6, PRKCA, HAS2, CCBE1, SERPINE1, SEMA3C, UNC5B, CHI3L1, MEF2C, EGR1, SULF1, EPHB3, RHOB, DHCR7, MYH9, PRRX1, COL5A1, COL4A1, TGFB2, ITGB8, NOTCH1, TNFAIP3, THBS2, LTBP1, ITGB3, SLIT2, VEGFA, EDNRA, ELK3, JAG1, JAM3, SOCS3, NR4A1, PRICKLE1, ITGA5, NDP, SCG2, AHR	1950, 11174, 5578, 3037, 147372, 5054, 10512, 219699, 1116, 4208, 1958, 23213, 2049, 388, 1717, 4627, 5396, 1289, 1282, 7042, 3696, 4851, 7128, 7058, 4052, 3690, 9353, 7422, 1909, 2004, 182, 83700, 9021, 3164, 144165, 3678, 4693, 7857, 196
blood vessel development	GO:0001568	3.28305e-10	n/a	38	11.9879	625	EGF, ADAMTS6, PRKCA, HAS2, CCBE1, SERPINE1, SEMA3C, UNC5B, CHI3L1, MEF2C, EGR1, SULF1, EPHB3, RHOB, DHCR7, MYH9, PRRX1, COL5A1, COL4A1, TGFB2, ITGB8, NOTCH1, TNFAIP3, THBS2, LTBP1, ITGB3, SLIT2, VEGFA, EDNRA, ELK3, JAG1, JAM3, SOCS3, NR4A1, PRICKLE1, ITGA5, SCG2, AHR	1950, 11174, 5578, 3037, 147372, 5054, 10512, 219699, 1116, 4208, 1958, 23213, 2049, 388, 1717, 4627, 5396, 1289, 1282, 7042, 3696, 4851, 7128, 7058, 4052, 3690, 9353, 7422, 1909, 2004, 182, 83700, 9021, 3164, 144165, 3678, 7857, 196
cell morphogenesis	GO:0000902	3.6703e-10	n/a	48	17.8572	931	SEMA7A, ENAH, PRKCA, TENM2, HAS2, RAP2A, STC1, CSNK1E, SEMA3C, UNC5B, TPM1, LZTS1, MEF2C, KLF2, SLC1A3, NCAM1, EPHB3, MYO10, VLDLR, RAPH1, CDC42EP1, MYH9, FMNL1, PLEKHO1, FITM2, SIPA1L1, NRG1, TGFB2, LRRN1, PALMD, NOTCH1, ITGA4, ITGB3, NTN4, SLIT2, VEGFA, DCLK1, MEF2A, FBLN1, RB1, POSTN, SEMA6A, MET, CAMK2A, GJA1, TNIK, CD44, FLRT2	8482, 55740, 5578, 57451, 3037, 5911, 6781, 1454, 10512, 219699, 7168, 11178, 4208, 10365, 6507, 4684, 2049, 4651, 7436, 65059, 11135, 4627, 752, 51177, 128486, 26037, 3084, 7042, 57633, 54873, 4851, 3676, 3690, 59277, 9353, 7422, 9201, 4205, 2192, 5925, 10631, 57556, 4233, 815, 2697, 23043, 960, 23768
regulation of signal transduction	GO:0009966	4.19153e-10	n/a	99	54.1661	2824	GRIK2, EGF, SEMA7A, CHAC1, PRKCA, NEK6, RGS3, RAP2A, DUSP7, CSNK1E, EYA3, CCBE1, SERPINE1, UNC5B, CHI3L1, MEF2C, EGR1, RGS13, SULF1, ITGA3, MYC, INHBA, HMGCR, SHISA2, RHOB, IRS1, RRM2B, ARHGAP11A, HBEGF, ERBB4, PLAU, PRRX1, DACT1, CMKLR1, WWTR1, SIPA1L1, NRG1, FST, JPH2, ADORA2B, TGFB2, TPD52L1, PLEKHF1, SPRY2, NOTCH1, TNFAIP3, DKK3, DYNLL2, LTBP1, LMCD1, LBH, ARHGEF37, NPNT, IL6ST, ITGB3, DUSP10…	2898, 1950, 8482, 79094, 5578, 10783, 5998, 5911, 1849, 1454, 2140, 147372, 5054, 219699, 1116, 4208, 1958, 6003, 23213, 3675, 4609, 3624, 3156, 387914, 388, 3667, 50484, 9824, 1839, 2066, 5328, 5396, 51339, 1240, 25937, 26037, 3084, 10468, 57158, 136, 7042, 7164, 79156, 10253, 4851, 7128, 27122, 140735, 4052, 29995, 81606, 389337, 255743, 3572, 3690, 11221, 7052, 9353, 8445, 56704, 7422, 983, 29…
cellular component organization	GO:0016043	4.52964e-10	n/a	171	116.541	6076	EGF, SEMA7A, ENAH, PRKCA, TENM2, HAS2, NCS1, MYF5, SREBF2, NEK6, RAP2A, MYF6, STC1, MYOZ2, CSNK1E, DSTN, EYA3, MKI67, SGCG, AHNAK, SLC25A4, SERPINE1, SEMA3C, BRF1, UNC5B, TPM1, SYNPO, LZTS1, ELN, MEF2C, KLF2, DHCR24, SULF1, MYL2, SLC1A3, CLINT1, ITGA3, SNX18, MYC, NEK2, INO80C, NCAM1, ABCA4, MYLIP, TTLL1, INHBA, HMGCR, EPHB3, MYO10, VLDLR, EFHD1, RAP1B, RAPH1, MMP15, RRM2B, DYSF, CDC42EP1, PKP1, …	1950, 8482, 55740, 5578, 57451, 3037, 23413, 4617, 6721, 10783, 5911, 4618, 6781, 51778, 1454, 11034, 2140, 4288, 6445, 79026, 291, 5054, 10512, 2972, 219699, 7168, 11346, 11178, 2006, 4208, 10365, 1718, 23213, 4633, 6507, 9685, 3675, 112574, 4609, 4751, 125476, 4684, 24, 29116, 25809, 3624, 3156, 2049, 4651, 7436, 80303, 5908, 65059, 4324, 50484, 8291, 11135, 5317, 1839, 10096, 4430, 4627, 11520…
cardiovascular system development	GO:0072358	4.69844e-10	n/a	39	12.6976	662	EGF, ADAMTS6, PRKCA, HAS2, CCBE1, SERPINE1, SEMA3C, UNC5B, CHI3L1, MEF2C, EGR1, SULF1, EPHB3, RHOB, DHCR7, MYH9, PRRX1, COL5A1, COL4A1, TGFB2, ITGB8, NOTCH1, TNFAIP3, THBS2, LTBP1, ITGB3, SLIT2, VEGFA, EDNRA, ELK3, JAG1, JAM3, SOCS3, NR4A1, PRICKLE1, ITGA5, NDP, SCG2, AHR	1950, 11174, 5578, 3037, 147372, 5054, 10512, 219699, 1116, 4208, 1958, 23213, 2049, 388, 1717, 4627, 5396, 1289, 1282, 7042, 3696, 4851, 7128, 7058, 4052, 3690, 9353, 7422, 1909, 2004, 182, 83700, 9021, 3164, 144165, 3678, 4693, 7857, 196
cell projection organization	GO:0030030	4.90641e-10	n/a	62	27.0639	1411	SEMA7A, ENAH, PRKCA, TENM2, NCS1, RAP2A, CSNK1E, SEMA3C, UNC5B, TPM1, LZTS1, MEF2C, ITGA3, NEK2, NCAM1, TTLL1, EPHB3, MYO10, VLDLR, EFHD1, RAP1B, RAPH1, CDC42EP1, ACTR3, MYH9, PRRX1, ACSL4, PLEKHO1, WWTR1, SIPA1L1, NRG1, LRRN1, SPRY2, NOTCH1, DYNLL2, NTN4, SLIT2, VEGFA, CDK1, GSN, DCLK1, MEF2A, PHGDH, RB1, ABLIM3, NEGR1, POSTN, CYLD, TNC, SEMA6A, PLK4, CAMK2A, GJA1, TUBA1A, BTG2, KLHL41, ENC1, JA…	8482, 55740, 5578, 57451, 23413, 5911, 1454, 10512, 219699, 7168, 11178, 4208, 3675, 4751, 4684, 25809, 2049, 4651, 7436, 80303, 5908, 65059, 11135, 10096, 4627, 5396, 2182, 51177, 25937, 26037, 3084, 57633, 10253, 4851, 140735, 59277, 9353, 7422, 983, 2934, 9201, 4205, 26227, 5925, 22885, 257194, 10631, 1540, 3371, 57556, 10733, 815, 2697, 7846, 7832, 10324, 8507, 83700, 23043, 88, 960, 23768
regulation of cell communication	GO:0010646	5.01929e-10	n/a	106	59.9203	3124	GRIK2, EGF, SEMA7A, CHAC1, PRKCA, NEK6, RGS3, RAP2A, DUSP7, CSNK1E, EYA3, SLC25A4, CCBE1, SERPINE1, UNC5B, SYNPO, LZTS1, CHI3L1, MEF2C, EGR1, RGS13, SULF1, SLC1A3, ITGA3, MYC, INHBA, HMGCR, SHISA2, RHOB, IRS1, RRM2B, ARHGAP11A, HBEGF, ERBB4, PLAU, ATP2A2, PRRX1, DACT1, CMKLR1, WWTR1, SIPA1L1, NRG1, FST, JPH2, ADORA2B, TGFB2, TPD52L1, PLEKHF1, SPRY2, NOTCH1, TNFAIP3, DKK3, DYNLL2, LTBP1, LMCD1, IT…	2898, 1950, 8482, 79094, 5578, 10783, 5998, 5911, 1849, 1454, 2140, 291, 147372, 5054, 219699, 11346, 11178, 1116, 4208, 1958, 6003, 23213, 6507, 3675, 4609, 3624, 3156, 387914, 388, 3667, 50484, 9824, 1839, 2066, 5328, 488, 5396, 51339, 1240, 25937, 26037, 3084, 10468, 57158, 136, 7042, 7164, 79156, 10253, 4851, 7128, 27122, 140735, 4052, 29995, 3709, 81606, 389337, 255743, 3572, 3690, 11221, 70…
regulation of signaling	GO:0023051	6.04102e-10	n/a	107	60.9177	3176	GRIK2, EGF, SEMA7A, CHAC1, PRKCA, NEK6, RGS3, RAP2A, DUSP7, CSNK1E, EYA3, SLC25A4, CCBE1, SERPINE1, UNC5B, SYNPO, LZTS1, CHI3L1, MEF2C, EGR1, RGS13, SULF1, SLC1A3, ITGA3, MYC, INHBA, HMGCR, SHISA2, RHOB, IRS1, RRM2B, ARHGAP11A, HBEGF, ERBB4, PLAU, ATP2A2, PRRX1, DACT1, CMKLR1, WWTR1, SIPA1L1, NRG1, FST, JPH2, ADORA2B, TGFB2, TPD52L1, PLEKHF1, SPRY2, NOTCH1, TNFAIP3, DKK3, DYNLL2, LTBP1, LMCD1, IT…	2898, 1950, 8482, 79094, 5578, 10783, 5998, 5911, 1849, 1454, 2140, 291, 147372, 5054, 219699, 11346, 11178, 1116, 4208, 1958, 6003, 23213, 6507, 3675, 4609, 3624, 3156, 387914, 388, 3667, 50484, 9824, 1839, 2066, 5328, 488, 5396, 51339, 1240, 25937, 26037, 3084, 10468, 57158, 136, 7042, 7164, 79156, 10253, 4851, 7128, 27122, 140735, 4052, 29995, 3709, 81606, 389337, 255743, 3572, 3690, 11221, 70…
plasma membrane bounded cell projection organization	GO:0120036	6.1907e-10	n/a	61	26.546	1384	SEMA7A, ENAH, PRKCA, TENM2, NCS1, RAP2A, CSNK1E, SEMA3C, UNC5B, TPM1, LZTS1, MEF2C, ITGA3, NEK2, NCAM1, TTLL1, EPHB3, MYO10, VLDLR, EFHD1, RAP1B, RAPH1, CDC42EP1, ACTR3, MYH9, PRRX1, ACSL4, PLEKHO1, WWTR1, SIPA1L1, NRG1, LRRN1, NOTCH1, DYNLL2, NTN4, SLIT2, VEGFA, CDK1, GSN, DCLK1, MEF2A, PHGDH, RB1, ABLIM3, NEGR1, POSTN, CYLD, TNC, SEMA6A, PLK4, CAMK2A, GJA1, TUBA1A, BTG2, KLHL41, ENC1, JAM3, TNI…	8482, 55740, 5578, 57451, 23413, 5911, 1454, 10512, 219699, 7168, 11178, 4208, 3675, 4751, 4684, 25809, 2049, 4651, 7436, 80303, 5908, 65059, 11135, 10096, 4627, 5396, 2182, 51177, 25937, 26037, 3084, 57633, 4851, 140735, 59277, 9353, 7422, 983, 2934, 9201, 4205, 26227, 5925, 22885, 257194, 10631, 1540, 3371, 57556, 10733, 815, 2697, 7846, 7832, 10324, 8507, 83700, 23043, 88, 960, 23768
cytoskeleton organization	GO:0007010	6.62125e-10	n/a	55	22.614	1179	NEK6, RAP2A, MYOZ2, DSTN, TPM1, SYNPO, MEF2C, MYL2, NEK2, MYLIP, TTLL1, CDC42EP1, PKP1, ACTR3, MYO1B, MYH9, FMNL1, RANBP3L, PDLIM3, FITM2, SIPA1L1, SPRY2, TACC1, TUBA1C, SKA1, KIF18A, SVIL, MYOM2, MYPN, NEB, SLIT2, LMOD3, CDK1, GSN, CAVIN3, MEF2A, CASQ2, RGS2, ABLIM3, XIRP1, OBSCN, SORBS2, CYLD, SEMA6A, PLK4, MET, TUBA1A, KLHL41, AKAP13, JAM3, NCKAP5L, TNIK, ACTN2, SH3PXD2B, MICAL2	10783, 5911, 51778, 11034, 7168, 11346, 4208, 4633, 4751, 29116, 25809, 11135, 5317, 10096, 4430, 4627, 752, 202151, 27295, 128486, 26037, 10253, 6867, 84790, 220134, 81930, 6840, 9172, 84665, 4703, 9353, 56203, 983, 2934, 112464, 4205, 845, 5997, 22885, 165904, 84033, 8470, 1540, 57556, 10733, 4233, 7846, 10324, 11214, 83700, 57701, 23043, 88, 285590, 9645
actin cytoskeleton organization	GO:0030036	7.18963e-10	n/a	36	11.2207	585	RAP2A, MYOZ2, DSTN, TPM1, SYNPO, MEF2C, MYL2, MYLIP, CDC42EP1, ACTR3, MYO1B, MYH9, FMNL1, PDLIM3, SIPA1L1, MYOM2, MYPN, NEB, SLIT2, LMOD3, GSN, CAVIN3, MEF2A, CASQ2, ABLIM3, XIRP1, OBSCN, SORBS2, MET, KLHL41, AKAP13, JAM3, TNIK, ACTN2, SH3PXD2B, MICAL2	5911, 51778, 11034, 7168, 11346, 4208, 4633, 29116, 11135, 10096, 4430, 4627, 752, 27295, 26037, 9172, 84665, 4703, 9353, 56203, 2934, 112464, 4205, 845, 22885, 165904, 84033, 8470, 4233, 10324, 11214, 83700, 23043, 88, 285590, 9645
regulation of anatomical structure morphogenesis	GO:0022603	7.87546e-10	n/a	49	18.8929	985	SEMA7A, PRKCA, HAS2, MYF5, RAP2A, MYF6, CSNK1E, CCBE1, SERPINE1, TPM1, LZTS1, CHI3L1, MEF2C, SULF1, MYC, EPHB3, MYO10, RHOB, CDC42EP1, MYH9, DACT1, FMNL1, BASP1, COL5A1, PLEKHO1, FITM2, SIPA1L1, NRG1, MYOG, TGFB2, PALMD, NOTCH1, TNFAIP3, THBS2, NTN4, SLIT2, VEGFA, GSN, PPARGC1A, FBLN1, BMP2, POSTN, AKAP13, TNIK, GDF15, FZD6, CD44, PRICKLE1, ITGA5	8482, 5578, 3037, 4617, 5911, 4618, 1454, 147372, 5054, 7168, 11178, 1116, 4208, 23213, 4609, 2049, 4651, 388, 11135, 4627, 51339, 752, 10409, 1289, 51177, 128486, 26037, 3084, 4656, 7042, 54873, 4851, 7128, 7058, 59277, 9353, 7422, 2934, 10891, 2192, 650, 10631, 11214, 23043, 9518, 8323, 960, 144165, 3678
intracellular signal transduction	GO:0035556	9.53842e-10	n/a	94	51.0396	2661	GRIK2, EGF, SEMA7A, CHAC1, PRKCA, NCS1, NEK6, RGS3, RAP2A, DUSP7, TULP4, NSMCE1, UNC5B, CHI3L1, MEF2C, DHCR24, KCNH1, ITGA3, MYC, NCAM1, SIK1, INHBA, HMGCR, RAP1B, RHOB, IRS1, RRM2B, CDC42EP1, ARHGAP11A, HBEGF, ERBB4, ATP2A2, DACT1, ARL4D, CMKLR1, WWTR1, SIPA1L1, NRG1, JPH2, ADORA2B, TGFB2, TPD52L1, PLEKHF1, ZFP36L2, SPRY2, NOTCH1, TNFAIP3, LMCD1, ITPR2, ARHGEF37, NPNT, IL6ST, DUSP10, TGM2, SLIT2…	2898, 1950, 8482, 79094, 5578, 23413, 10783, 5998, 5911, 1849, 56995, 197370, 219699, 1116, 4208, 1718, 3756, 3675, 4609, 4684, 150094, 3624, 3156, 5908, 388, 3667, 50484, 11135, 9824, 1839, 2066, 488, 51339, 379, 1240, 25937, 26037, 3084, 57158, 136, 7042, 7164, 79156, 678, 10253, 4851, 7128, 29995, 3709, 389337, 255743, 3572, 11221, 7052, 9353, 8445, 56704, 7422, 983, 2934, 9201, 10124, 112464,…
cellular component organization or biogenesis	GO:0071840	1.08657e-09	n/a	174	120.55	6285	EGF, SEMA7A, ENAH, PRKCA, TENM2, HAS2, NCS1, MYF5, SREBF2, NEK6, RAP2A, MYF6, STC1, MYOZ2, CSNK1E, DSTN, EYA3, MKI67, SGCG, AHNAK, SLC25A4, SERPINE1, SEMA3C, BRF1, UNC5B, TPM1, SYNPO, LZTS1, ELN, MEF2C, KLF2, DHCR24, SULF1, MYL2, SLC1A3, CLINT1, ITGA3, SNX18, MYC, NEK2, INO80C, NCAM1, ABCA4, MYLIP, TTLL1, INHBA, HMGCR, EPHB3, MYO10, VLDLR, EFHD1, RAP1B, RAPH1, MMP15, RRM2B, DYSF, CDC42EP1, PKP1, …	1950, 8482, 55740, 5578, 57451, 3037, 23413, 4617, 6721, 10783, 5911, 4618, 6781, 51778, 1454, 11034, 2140, 4288, 6445, 79026, 291, 5054, 10512, 2972, 219699, 7168, 11346, 11178, 2006, 4208, 10365, 1718, 23213, 4633, 6507, 9685, 3675, 112574, 4609, 4751, 125476, 4684, 24, 29116, 25809, 3624, 3156, 2049, 4651, 7436, 80303, 5908, 65059, 4324, 50484, 8291, 11135, 5317, 1839, 10096, 4430, 4627, 11520…
single organism signaling	GO:0044700	1.11226e-09	n/a	175	121.528	6336	GRIK2, EGF, SEMA7A, CHAC1, PRKCA, TENM2, NCS1, BAG3, NEK6, RGS3, PAQR5, RAP2A, DUSP7, TULP4, CSNK1E, EYA3, TRIM63, SLC25A4, NSMCE1, CCBE1, SERPINE1, UNC5B, SYNPO, LZTS1, CHI3L1, MEF2C, EGR1, DHCR24, RGS13, SULF1, SLC1A3, KCNH1, ITGA3, MYC, NCAM1, SIK1, ABCA4, INHBA, HMGCR, EPHB3, MYO10, VLDLR, RAP1B, RAPH1, SHISA2, RHOB, IRS1, RRM2B, ADGRE5, CDC42EP1, PKP1, ARHGAP11A, HBEGF, ACTR3, MYH9, ERBB4, P…	2898, 1950, 8482, 79094, 5578, 57451, 23413, 9531, 10783, 5998, 54852, 5911, 1849, 56995, 1454, 2140, 84676, 291, 197370, 147372, 5054, 219699, 11346, 11178, 1116, 4208, 1958, 1718, 6003, 23213, 6507, 3756, 3675, 4609, 4684, 150094, 24, 3624, 3156, 2049, 4651, 7436, 5908, 65059, 387914, 388, 3667, 50484, 976, 11135, 5317, 9824, 1839, 10096, 4627, 2066, 5328, 488, 5396, 51339, 1282, 22801, 379, 46…
signaling	GO:0023052	1.31313e-09	n/a	175	121.759	6348	GRIK2, EGF, SEMA7A, CHAC1, PRKCA, TENM2, NCS1, BAG3, NEK6, RGS3, PAQR5, RAP2A, DUSP7, TULP4, CSNK1E, EYA3, TRIM63, SLC25A4, NSMCE1, CCBE1, SERPINE1, UNC5B, SYNPO, LZTS1, CHI3L1, MEF2C, EGR1, DHCR24, RGS13, SULF1, SLC1A3, KCNH1, ITGA3, MYC, NCAM1, SIK1, ABCA4, INHBA, HMGCR, EPHB3, MYO10, VLDLR, RAP1B, RAPH1, SHISA2, RHOB, IRS1, RRM2B, ADGRE5, CDC42EP1, PKP1, ARHGAP11A, HBEGF, ACTR3, MYH9, ERBB4, P…	2898, 1950, 8482, 79094, 5578, 57451, 23413, 9531, 10783, 5998, 54852, 5911, 1849, 56995, 1454, 2140, 84676, 291, 197370, 147372, 5054, 219699, 11346, 11178, 1116, 4208, 1958, 1718, 6003, 23213, 6507, 3756, 3675, 4609, 4684, 150094, 24, 3624, 3156, 2049, 4651, 7436, 5908, 65059, 387914, 388, 3667, 50484, 976, 11135, 5317, 9824, 1839, 10096, 4627, 2066, 5328, 488, 5396, 51339, 1282, 22801, 379, 46…
cardiocyte differentiation	GO:0035051	2.19322e-09	n/a	17	2.74283	143	MEF2C, MYL2, SIK1, NRG1, TGFB2, NOTCH1, MYPN, VEGFA, CDK1, MEF2A, BMP2, SORBS2, JAG1, AKAP13, ACTN2, AKAP6, PRICKLE1	4208, 4633, 150094, 3084, 7042, 4851, 84665, 7422, 983, 4205, 650, 8470, 182, 11214, 88, 9472, 144165
positive regulation of cellular process	GO:0048522	2.73744e-09	n/a	143	93.3329	4866	GRIK2, EGF, SEMA7A, PRKCA, TENM2, HAS2, NCS1, MYF5, SREBF2, NEK6, RAP2A, MYF6, DUSP7, CSNK1E, DSTN, EYA3, NSMCE1, CCBE1, SERPINE1, BRF1, UNC5B, TPM1, SYNPO, CHI3L1, MEF2C, KLF2, EGR1, SULF1, SLC1A3, ITGA3, MYC, NEK2, SIK1, INHBA, HMGCR, EPHB3, VLDLR, FASN, RHOB, IRS1, CDC42EP1, HBEGF, ACTR3, MYH9, FOSL2, ERBB4, PLAU, PRRX1, DACT1, STARD4, RANBP3L, CMKLR1, WWTR1, NRG1, MYOG, JPH2, ADORA2B, TGFB2, …	2898, 1950, 8482, 5578, 57451, 3037, 23413, 4617, 6721, 10783, 5911, 4618, 1849, 1454, 11034, 2140, 197370, 147372, 5054, 2972, 219699, 7168, 11346, 1116, 4208, 10365, 1958, 23213, 6507, 3675, 4609, 4751, 150094, 3624, 3156, 2049, 7436, 2194, 388, 3667, 11135, 1839, 10096, 4627, 2355, 2066, 5328, 5396, 51339, 134429, 202151, 1240, 25937, 3084, 4656, 57158, 136, 7042, 7164, 57633, 79156, 678, 1025…
supramolecular fiber organization	GO:0097435	3.11488e-09	n/a	34	10.7411	560	MYOZ2, DSTN, TPM1, SYNPO, MEF2C, MYL2, CDC42EP1, PKP1, ACTR3, MYO1B, COL5A1, SERPINH1, PDLIM3, TGFB2, KIF18A, MYOM2, MYPN, SLIT2, LMOD3, GSN, MEF2A, CASQ2, RGS2, OBSCN, SORBS2, LTBP2, MET, KLHL41, AKAP13, NCKAP5L, ADAMTS14, ACTN2, SH3PXD2B, MICAL2	51778, 11034, 7168, 11346, 4208, 4633, 11135, 5317, 10096, 4430, 1289, 871, 27295, 7042, 81930, 9172, 84665, 9353, 56203, 2934, 4205, 845, 5997, 84033, 8470, 4053, 4233, 10324, 11214, 57701, 140766, 88, 285590, 9645
regulation of muscle system process	GO:0090257	3.42552e-09	n/a	21	4.39236	229	PRKCA, STC1, TRIM63, TPM1, MYL2, ATP2A2, MYOG, ADORA2B, MYL3, LMCD1, NPNT, IL6ST, PPARGC1A, MEF2A, CASQ2, RGS2, ADRA1B, MYH7, AKAP13, AKAP6, KCNJ2	5578, 6781, 84676, 7168, 4633, 488, 4656, 136, 4634, 29995, 255743, 3572, 10891, 4205, 845, 5997, 147, 4625, 11214, 9472, 3759
cell communication	GO:0007154	6.11639e-09	n/a	173	122.046	6363	GRIK2, EGF, SEMA7A, CHAC1, PRKCA, TENM2, NCS1, BAG3, SREBF2, NEK6, RGS3, PAQR5, RAP2A, DUSP7, TULP4, CSNK1E, EYA3, TRIM63, SLC25A4, NSMCE1, CCBE1, SERPINE1, UNC5B, SYNPO, LZTS1, CHI3L1, MEF2C, EGR1, DHCR24, RGS13, SULF1, SLC1A3, KCNH1, ITGA3, MYC, NCAM1, SIK1, ABCA4, INHBA, HMGCR, EPHB3, MYO10, VLDLR, RAP1B, RAPH1, SHISA2, RHOB, IRS1, RRM2B, ADGRE5, CDC42EP1, PKP1, ARHGAP11A, HBEGF, ACTR3, MYH9, …	2898, 1950, 8482, 79094, 5578, 57451, 23413, 9531, 6721, 10783, 5998, 54852, 5911, 1849, 56995, 1454, 2140, 84676, 291, 197370, 147372, 5054, 219699, 11346, 11178, 1116, 4208, 1958, 1718, 6003, 23213, 6507, 3756, 3675, 4609, 4684, 150094, 24, 3624, 3156, 2049, 4651, 7436, 5908, 65059, 387914, 388, 3667, 50484, 976, 11135, 5317, 9824, 1839, 10096, 4627, 2066, 5328, 488, 5396, 51339, 1282, 22801, 3…
regulation of muscle tissue development	GO:1901861	6.1482e-09	n/a	16	2.5702	134	MYF5, MYF6, MEF2C, HMGCR, ERBB4, NRG1, MYOG, JPH2, NOTCH1, LMOD3, CDK1, PPARGC1A, BMP2, GJA1, KLHL41, AKAP6	4617, 4618, 4208, 3156, 2066, 3084, 4656, 57158, 4851, 56203, 983, 10891, 650, 2697, 10324, 9472
tube development	GO:0035295	6.917e-09	n/a	34	11.0864	578	EGF, CCBE1, SEMA3C, CHI3L1, MEF2C, KLF2, ITGA3, MYC, EPHB3, RHOB, DHCR7, DACT1, BASP1, COL4A1, WWTR1, TGFB2, SPRY2, NOTCH1, KIF18A, NPNT, ITGB3, TGM2, SLIT2, VEGFA, EDNRA, PHGDH, BMP2, RB1, TNC, JAG1, MET, FZD6, MICAL2, PRICKLE1	1950, 147372, 10512, 1116, 4208, 10365, 3675, 4609, 2049, 388, 1717, 51339, 10409, 1282, 25937, 7042, 10253, 4851, 81930, 255743, 3690, 7052, 9353, 7422, 1909, 26227, 650, 5925, 3371, 182, 4233, 8323, 9645, 144165
movement of cell or subcellular component	GO:0006928	7.71483e-09	n/a	74	37.7283	1967	EGF, ENAH, PRKCA, HAS2, RAP2A, STC1, CCBE1, SERPINE1, SEMA3C, UNC5B, TPM1, MEF2C, SULF1, MYL2, ITGA3, NCAM1, MYLIP, TTLL1, EPHB3, VLDLR, RHOB, ADGRE5, HBEGF, ACTR3, MYO1B, MYH9, ERBB4, PLAU, ATP2A2, FMNL1, COL5A1, ITGA11, MYH2, PLEKHO1, CMKLR1, NRG1, TGFB2, SPRY2, MYL3, NOTCH1, ITGA4, KIF18A, DYNLL2, MYPN, ITGB3, NTN4, NEB, SLIT2, VEGFA, CDK1, GSN, DCLK1, VCAM1, PPARGC1A, FBLN1, BMP2, MYH7, SORBS…	1950, 55740, 5578, 3037, 5911, 6781, 147372, 5054, 10512, 219699, 7168, 4208, 23213, 4633, 3675, 4684, 29116, 25809, 2049, 7436, 388, 976, 1839, 10096, 4430, 4627, 2066, 5328, 488, 752, 1289, 22801, 4620, 51177, 1240, 3084, 7042, 10253, 4634, 4851, 3676, 81930, 140735, 84665, 3690, 59277, 4703, 9353, 7422, 983, 2934, 9201, 7412, 10891, 2192, 650, 4625, 8470, 10631, 57556, 182, 4233, 2697, 2444, 8…
cell-substrate adhesion	GO:0031589	1.03139e-08	n/a	24	6.0419	315	HAS2, MYF5, SERPINE1, ITGA3, PLEKHA2, EPHB3, PLAU, ITGA11, NID2, ITGB8, NOTCH1, ITGA4, FBLN2, NPNT, ITGB3, VEGFA, VCAM1, FBLN1, POSTN, ITGB6, JAM3, ACTN2, CD44, ITGA5	3037, 4617, 5054, 3675, 59339, 2049, 5328, 22801, 22795, 3696, 4851, 3676, 2199, 255743, 3690, 7422, 7412, 2192, 10631, 3694, 83700, 88, 960, 3678
positive regulation of muscle tissue development	GO:1901863	1.79889e-08	n/a	12	1.43855	75	MYF5, MYF6, MEF2C, HMGCR, ERBB4, NRG1, MYOG, NOTCH1, LMOD3, CDK1, PPARGC1A, AKAP6	4617, 4618, 4208, 3156, 2066, 3084, 4656, 4851, 56203, 983, 10891, 9472
cell adhesion	GO:0007155	1.84297e-08	n/a	57	26.2199	1367	PRKCA, TENM2, HAS2, MYF5, SERPINE1, TPM1, ITGA3, NCAM1, PLEKHA2, EPHB3, MYO10, RHOB, ADGRE5, CDC42EP1, PKP1, MYH9, PLAU, ATP2A2, COL5A1, ITGA11, NID2, TGFB2, ITGB8, NOTCH1, THBS2, ITGA4, FBLN2, NPNT, IL6ST, ITGB3, DUSP10, TGM2, SMAGP, VEGFA, GSN, VCAM1, UBASH3B, FBLN1, BMP2, AMIGO2, NT5E, RGMB, SORBS2, NEGR1, POSTN, CYLD, TNC, PAG1, ITGB6, JAM3, PCDH18, MAP3K8, ACTN2, CD44, FLRT2, ITGA5, ADAM12	5578, 57451, 3037, 4617, 5054, 7168, 3675, 4684, 59339, 2049, 4651, 388, 976, 11135, 5317, 4627, 5328, 488, 1289, 22801, 22795, 7042, 3696, 4851, 7058, 3676, 2199, 255743, 3572, 3690, 11221, 7052, 57228, 7422, 2934, 7412, 84959, 2192, 650, 347902, 4907, 285704, 8470, 257194, 10631, 1540, 3371, 55824, 3694, 83700, 54510, 1326, 88, 960, 23768, 3678, 8038
signal transduction by protein phosphorylation	GO:0023014	1.87552e-08	n/a	44	17.5886	917	GRIK2, EGF, SEMA7A, PRKCA, RGS3, RAP2A, DUSP7, CHI3L1, MEF2C, KCNH1, MYC, NCAM1, INHBA, HMGCR, IRS1, HBEGF, ERBB4, DACT1, NRG1, ADORA2B, TGFB2, TPD52L1, ZFP36L2, SPRY2, NPNT, DUSP10, VEGFA, CDK1, CAVIN3, MEF2A, RGS2, FBLN1, BMP2, ADRA1B, RGS4, MET, CAMK2A, AKAP13, TNIK, MAP3K8, GDF15, ACTN2, CD44, SCG2	2898, 1950, 8482, 5578, 5998, 5911, 1849, 1116, 4208, 3756, 4609, 4684, 3624, 3156, 3667, 1839, 2066, 51339, 3084, 136, 7042, 7164, 678, 10253, 255743, 11221, 7422, 983, 112464, 4205, 5997, 2192, 650, 147, 5999, 4233, 815, 11214, 23043, 1326, 9518, 88, 960, 7857
skeletal muscle organ development	GO:0060538	1.95586e-08	n/a	17	3.1648	165	MYF5, MYF6, MEF2C, EGR1, HMGCR, BASP1, KLHL31, MYOG, MYL3, NOTCH1, SVIL, MYOM2, LMOD3, RB1, VGLL2, BTG2, KLHL41	4617, 4618, 4208, 1958, 3156, 10409, 401265, 4656, 4634, 4851, 6840, 9172, 56203, 5925, 245806, 7832, 10324
protein phosphorylation	GO:0006468	2.05104e-08	n/a	71	36.3665	1896	GRIK2, EGF, SEMA7A, PRKCA, NEK6, RGS3, RAP2A, DUSP7, CSNK1E, CHI3L1, MEF2C, EGR1, KCNH1, MYC, NEK2, NCAM1, SIK1, INHBA, HMGCR, EPHB3, VLDLR, IRS1, CDK18, HBEGF, ERBB4, DACT1, WWTR1, NRG1, ADORA2B, TGFB2, TPD52L1, ZFP36L2, SPRY2, TNFAIP3, ACSL1, NPNT, IL6ST, ITGB3, DUSP10, SLIT2, DYRK2, VEGFA, CDK1, DCLK1, CAVIN3, PPARGC1A, UBASH3B, MEF2A, RGS2, FBLN1, BMP2, ADRA1B, RB1, FAM20C, OBSCN, RGS4, PLK4,…	2898, 1950, 8482, 5578, 10783, 5998, 5911, 1849, 1454, 1116, 4208, 1958, 3756, 4609, 4751, 4684, 150094, 3624, 3156, 2049, 7436, 3667, 5129, 1839, 2066, 51339, 25937, 3084, 136, 7042, 7164, 678, 10253, 7128, 2180, 255743, 3572, 3690, 11221, 9353, 8445, 7422, 983, 9201, 112464, 10891, 84959, 4205, 5997, 2192, 650, 147, 5925, 56975, 84033, 5999, 10733, 4233, 815, 11214, 2444, 9021, 23043, 1326, 951…
MAPK cascade	GO:0000165	2.06262e-08	n/a	43	17.0132	887	GRIK2, EGF, SEMA7A, PRKCA, RGS3, RAP2A, DUSP7, CHI3L1, MEF2C, MYC, NCAM1, INHBA, HMGCR, IRS1, HBEGF, ERBB4, DACT1, NRG1, ADORA2B, TGFB2, TPD52L1, ZFP36L2, SPRY2, NPNT, DUSP10, VEGFA, CDK1, CAVIN3, MEF2A, RGS2, FBLN1, BMP2, ADRA1B, RGS4, MET, CAMK2A, AKAP13, TNIK, MAP3K8, GDF15, ACTN2, CD44, SCG2	2898, 1950, 8482, 5578, 5998, 5911, 1849, 1116, 4208, 4609, 4684, 3624, 3156, 3667, 1839, 2066, 51339, 3084, 136, 7042, 7164, 678, 10253, 255743, 11221, 7422, 983, 112464, 4205, 5997, 2192, 650, 147, 5999, 4233, 815, 11214, 23043, 1326, 9518, 88, 960, 7857
biological adhesion	GO:0022610	2.20449e-08	n/a	57	26.3542	1374	PRKCA, TENM2, HAS2, MYF5, SERPINE1, TPM1, ITGA3, NCAM1, PLEKHA2, EPHB3, MYO10, RHOB, ADGRE5, CDC42EP1, PKP1, MYH9, PLAU, ATP2A2, COL5A1, ITGA11, NID2, TGFB2, ITGB8, NOTCH1, THBS2, ITGA4, FBLN2, NPNT, IL6ST, ITGB3, DUSP10, TGM2, SMAGP, VEGFA, GSN, VCAM1, UBASH3B, FBLN1, BMP2, AMIGO2, NT5E, RGMB, SORBS2, NEGR1, POSTN, CYLD, TNC, PAG1, ITGB6, JAM3, PCDH18, MAP3K8, ACTN2, CD44, FLRT2, ITGA5, ADAM12	5578, 57451, 3037, 4617, 5054, 7168, 3675, 4684, 59339, 2049, 4651, 388, 976, 11135, 5317, 4627, 5328, 488, 1289, 22801, 22795, 7042, 3696, 4851, 7058, 3676, 2199, 255743, 3572, 3690, 11221, 7052, 57228, 7422, 2934, 7412, 84959, 2192, 650, 347902, 4907, 285704, 8470, 257194, 10631, 1540, 3371, 55824, 3694, 83700, 54510, 1326, 88, 960, 23768, 3678, 8038
morphogenesis of an epithelium	GO:0002009	2.24639e-08	n/a	31	9.93556	518	EGF, RAP2A, SEMA3C, MEF2C, SULF1, MYC, RHOB, HBEGF, DACT1, COL5A1, COL4A1, TGFB2, SPRY2, NOTCH1, NPNT, NTN4, TGM2, SLIT2, VEGFA, EDNRA, GSN, BMP2, TNC, JAG1, MET, SOCS3, FZD6, CD44, MICAL2, PRICKLE1, ITGA5	1950, 5911, 10512, 4208, 23213, 4609, 388, 1839, 51339, 1289, 1282, 7042, 10253, 4851, 255743, 59277, 7052, 9353, 7422, 1909, 2934, 650, 3371, 182, 4233, 9021, 8323, 960, 9645, 144165, 3678
signal transduction	GO:0007165	2.27133e-08	n/a	160	111.746	5826	GRIK2, EGF, SEMA7A, CHAC1, PRKCA, TENM2, NCS1, BAG3, NEK6, RGS3, PAQR5, RAP2A, DUSP7, TULP4, CSNK1E, EYA3, TRIM63, NSMCE1, CCBE1, SERPINE1, UNC5B, CHI3L1, MEF2C, EGR1, DHCR24, RGS13, SULF1, KCNH1, ITGA3, MYC, NCAM1, SIK1, ABCA4, INHBA, HMGCR, EPHB3, MYO10, VLDLR, RAP1B, RAPH1, SHISA2, RHOB, IRS1, RRM2B, ADGRE5, CDC42EP1, PKP1, ARHGAP11A, HBEGF, ACTR3, MYH9, ERBB4, PLAU, ATP2A2, PRRX1, DACT1, COL4…	2898, 1950, 8482, 79094, 5578, 57451, 23413, 9531, 10783, 5998, 54852, 5911, 1849, 56995, 1454, 2140, 84676, 197370, 147372, 5054, 219699, 1116, 4208, 1958, 1718, 6003, 23213, 3756, 3675, 4609, 4684, 150094, 24, 3624, 3156, 2049, 4651, 7436, 5908, 65059, 387914, 388, 3667, 50484, 976, 11135, 5317, 9824, 1839, 10096, 4627, 2066, 5328, 488, 5396, 51339, 1282, 22801, 379, 4620, 55507, 1240, 25937, 2…
muscle adaptation	GO:0043500	3.06494e-08	n/a	14	2.14823	112	PRKCA, TRIM63, MEF2C, ATP2A2, MYOG, LMCD1, IL6ST, GSN, PPARGC1A, MEF2A, RGS2, MYH7, AKAP13, AKAP6	5578, 84676, 4208, 488, 4656, 29995, 3572, 2934, 10891, 4205, 5997, 4625, 11214, 9472
regulation of cell differentiation	GO:0045595	3.10133e-08	n/a	62	30.1519	1572	SEMA7A, PRKCA, HAS2, NCS1, MYF5, RAP2A, MYF6, CSNK1E, LZTS1, MEF2C, ITGA3, MYC, SIK1, INHBA, EPHB3, VLDLR, ERBB4, PRRX1, COL5A1, RANBP3L, CMKLR1, WWTR1, SIPA1L1, NRG1, MYOG, TGFB2, ZFP36L2, SPRY2, NOTCH1, LBH, NPNT, IL6ST, ITGB3, DUSP10, SLIT2, LMOD3, VEGFA, CDK1, UBASH3B, MEF2A, FBLN1, BMP2, RB1, FAM20C, CASZ1, NEGR1, POSTN, CYLD, OLFM2, SEMA6A, JAG1, KLHL41, AKAP13, ENC1, SOCS3, TNIK, GDF15, AK…	8482, 5578, 3037, 23413, 4617, 5911, 4618, 1454, 11178, 4208, 3675, 4609, 150094, 3624, 2049, 7436, 2066, 5396, 1289, 202151, 1240, 25937, 26037, 3084, 4656, 7042, 678, 10253, 4851, 81606, 255743, 3572, 3690, 11221, 9353, 56203, 7422, 983, 84959, 4205, 2192, 650, 5925, 56975, 54897, 257194, 10631, 1540, 93145, 57556, 182, 10324, 11214, 8507, 9021, 23043, 9518, 9472, 285590, 23768, 144165, 201501
regulation of striated muscle tissue development	GO:0016202	3.62564e-08	n/a	15	2.53184	132	MYF5, MYF6, MEF2C, HMGCR, ERBB4, NRG1, MYOG, JPH2, NOTCH1, LMOD3, CDK1, BMP2, GJA1, KLHL41, AKAP6	4617, 4618, 4208, 3156, 2066, 3084, 4656, 57158, 4851, 56203, 983, 650, 2697, 10324, 9472
myoblast differentiation	GO:0045445	3.80747e-08	n/a	12	1.53445	80	MYF5, MYF6, MEF2C, HMGCR, RANBP3L, NRG1, MYOG, NOTCH1, RB1, JAG1, KLHL41, PRICKLE1	4617, 4618, 4208, 3156, 202151, 3084, 4656, 4851, 5925, 182, 10324, 144165
single-organism cellular process	GO:0044763	4.1152e-08	n/a	256	210.584	10979	GRIK2, EGF, SEMA7A, ENAH, CHAC1, PRKCA, TENM2, HAS2, NCS1, MYF5, BAG3, SREBF2, NEK6, RGS3, PAQR5, RAP2A, MYF6, CHST7, STC1, DUSP7, MYOZ2, CSNK1E, DSTN, EYA3, MKI67, SGCG, SLC44A3, SLC25A4, CCBE1, SERPINE1, SEMA3C, UNC5B, TPM1, SYNPO, LZTS1, ELN, CHI3L1, MEF2C, KLF2, ADAMTSL1, EGR1, DHCR24, SULF1, MYL2, SLC1A3, KCNH1, ITGA3, SNX18, MYC, NEK2, NCAM1, SIK1, ABCA4, MYLIP, PLEKHA2, TTLL1, INHBA, HMGCR…	2898, 1950, 8482, 55740, 79094, 5578, 57451, 3037, 23413, 4617, 9531, 6721, 10783, 5998, 54852, 5911, 4618, 56548, 6781, 1849, 51778, 1454, 11034, 2140, 4288, 6445, 126969, 291, 147372, 5054, 10512, 219699, 7168, 11346, 11178, 2006, 1116, 4208, 10365, 92949, 1958, 1718, 23213, 4633, 6507, 3756, 3675, 112574, 4609, 4751, 4684, 150094, 24, 29116, 59339, 25809, 3624, 3156, 2049, 4651, 7436, 80303, 2…
actomyosin structure organization	GO:0031032	4.32033e-08	n/a	17	3.33743	174	MYOZ2, TPM1, MEF2C, MYL2, MYLIP, MYH9, MYOM2, MYPN, LMOD3, MEF2A, CASQ2, OBSCN, MET, KLHL41, AKAP13, ACTN2, SH3PXD2B	51778, 7168, 4208, 4633, 29116, 4627, 9172, 84665, 56203, 4205, 845, 84033, 4233, 10324, 11214, 88, 285590
regulation of multicellular organismal development	GO:2000026	5.45424e-08	n/a	67	34.2758	1787	EGF, SEMA7A, PRKCA, NCS1, MYF5, RAP2A, MYF6, CSNK1E, CCBE1, SERPINE1, LZTS1, CHI3L1, MEF2C, EGR1, SULF1, ITGA3, MYC, INHBA, HMGCR, EPHB3, VLDLR, RHOB, ERBB4, PRRX1, DACT1, BASP1, COL5A1, WWTR1, SIPA1L1, NRG1, FST, MYOG, JPH2, TGFB2, LRRN1, ZFP36L2, NOTCH1, TNFAIP3, THBS2, LBH, IL6ST, DUSP10, NTN4, SLIT2, LMOD3, VEGFA, CDK1, UBASH3B, BMP2, RB1, FAM20C, AMIGO2, CASZ1, NEGR1, CYLD, SEMA6A, JAG1, GJA…	1950, 8482, 5578, 23413, 4617, 5911, 4618, 1454, 147372, 5054, 11178, 1116, 4208, 1958, 23213, 3675, 4609, 3624, 3156, 2049, 7436, 388, 2066, 5396, 51339, 10409, 1289, 25937, 26037, 3084, 10468, 4656, 57158, 7042, 57633, 678, 4851, 7128, 7058, 81606, 3572, 11221, 59277, 9353, 56203, 7422, 983, 84959, 650, 5925, 56975, 347902, 54897, 257194, 1540, 57556, 182, 2697, 10324, 8507, 23043, 8323, 9472, …
response to wounding	GO:0009611	5.98578e-08	n/a	35	12.6976	662	PRKCA, MYF6, SERPINE1, TPM1, SLC1A3, HMGCR, RHOB, DYSF, HBEGF, MYH9, ERBB4, PLAU, COL5A1, MYH2, NRG1, MYOG, TGFB2, ZFP36L2, NOTCH1, TNFAIP3, ITPR2, LBH, ITGB3, CDK1, GSN, UBASH3B, FBLN1, ELK3, POSTN, TNC, GJA1, JAM3, FZD6, CD44, ITGA5	5578, 4618, 5054, 7168, 6507, 3156, 388, 8291, 1839, 4627, 2066, 5328, 1289, 4620, 3084, 4656, 7042, 678, 4851, 7128, 3709, 81606, 3690, 983, 2934, 84959, 2192, 2004, 10631, 3371, 2697, 83700, 8323, 960, 3678
regulation of muscle organ development	GO:0048634	5.99304e-08	n/a	15	2.62775	137	MYF5, MYF6, MEF2C, HMGCR, ERBB4, NRG1, MYOG, JPH2, NOTCH1, LMOD3, CDK1, BMP2, GJA1, KLHL41, AKAP6	4617, 4618, 4208, 3156, 2066, 3084, 4656, 57158, 4851, 56203, 983, 650, 2697, 10324, 9472
regulation of response to stimulus	GO:0048583	6.11506e-08	n/a	115	72.9055	3801	GRIK2, EGF, SEMA7A, CHAC1, PRKCA, BAG3, NEK6, RGS3, RAP2A, DUSP7, CSNK1E, EYA3, TRIM63, NSMCE1, CCBE1, SERPINE1, UNC5B, CHI3L1, MEF2C, EGR1, RGS13, SULF1, ITGA3, MYC, INHBA, HMGCR, MYO10, SHISA2, RHOB, IRS1, RRM2B, ARHGAP11A, HBEGF, ACTR3, ERBB4, PLAU, ATP2A2, PRRX1, DACT1, MYH2, CMKLR1, WWTR1, SIPA1L1, NRG1, FST, MYOG, JPH2, ADORA2B, TGFB2, TPD52L1, PLEKHF1, SPRY2, NOTCH1, TNFAIP3, ITGA4, FEM1A,…	2898, 1950, 8482, 79094, 5578, 9531, 10783, 5998, 5911, 1849, 1454, 2140, 84676, 197370, 147372, 5054, 219699, 1116, 4208, 1958, 6003, 23213, 3675, 4609, 3624, 3156, 4651, 387914, 388, 3667, 50484, 9824, 1839, 10096, 2066, 5328, 488, 5396, 51339, 4620, 1240, 25937, 26037, 3084, 10468, 4656, 57158, 136, 7042, 7164, 79156, 10253, 4851, 7128, 3676, 55527, 27122, 140735, 4052, 29995, 81606, 389337, 2…
skeletal muscle tissue development	GO:0007519	6.55815e-08	n/a	16	3.03054	158	MYF5, MYF6, MEF2C, EGR1, HMGCR, KLHL31, MYOG, MYL3, NOTCH1, SVIL, MYOM2, LMOD3, RB1, VGLL2, BTG2, KLHL41	4617, 4618, 4208, 1958, 3156, 401265, 4656, 4634, 4851, 6840, 9172, 56203, 5925, 245806, 7832, 10324
morphogenesis of a branching epithelium	GO:0061138	6.56398e-08	n/a	17	3.43333	179	EGF, SEMA3C, SULF1, MYC, COL4A1, SPRY2, NOTCH1, NPNT, NTN4, TGM2, SLIT2, VEGFA, EDNRA, BMP2, TNC, MET, SOCS3	1950, 10512, 23213, 4609, 1282, 10253, 4851, 255743, 59277, 7052, 9353, 7422, 1909, 650, 3371, 4233, 9021
cell morphogenesis involved in differentiation	GO:0000904	7.19519e-08	n/a	35	12.7935	667	SEMA7A, ENAH, PRKCA, HAS2, RAP2A, STC1, SEMA3C, UNC5B, LZTS1, MEF2C, SLC1A3, NCAM1, EPHB3, VLDLR, RAPH1, MYH9, SIPA1L1, NRG1, LRRN1, NOTCH1, ITGA4, ITGB3, NTN4, SLIT2, VEGFA, DCLK1, MEF2A, FBLN1, RB1, POSTN, SEMA6A, MET, CAMK2A, TNIK, FLRT2	8482, 55740, 5578, 3037, 5911, 6781, 10512, 219699, 11178, 4208, 6507, 4684, 2049, 7436, 65059, 4627, 26037, 3084, 57633, 4851, 3676, 3690, 59277, 9353, 7422, 9201, 4205, 2192, 5925, 10631, 57556, 4233, 815, 23043, 23768
cell-matrix adhesion	GO:0007160	7.73195e-08	n/a	18	3.89367	203	MYF5, SERPINE1, ITGA3, PLEKHA2, PLAU, ITGA11, NID2, ITGB8, ITGA4, NPNT, ITGB3, VEGFA, VCAM1, POSTN, ITGB6, JAM3, ACTN2, CD44	4617, 5054, 3675, 59339, 5328, 22801, 22795, 3696, 3676, 255743, 3690, 7422, 7412, 10631, 3694, 83700, 88, 960
regulation of cellular component organization	GO:0051128	8.06105e-08	n/a	80	44.5374	2322	EGF, SEMA7A, TENM2, HAS2, NCS1, MYF5, SREBF2, NEK6, RAP2A, MYF6, CSNK1E, DSTN, MKI67, SERPINE1, TPM1, SYNPO, LZTS1, MEF2C, MYL2, ITGA3, MYC, NEK2, INHBA, EPHB3, MYO10, VLDLR, RAP1B, CDC42EP1, HBEGF, ACTR3, MYH9, PRRX1, DACT1, FMNL1, COL5A1, RANBP3L, PLEKHO1, FITM2, SIPA1L1, NRG1, MYOG, TGFB2, LRRN1, SPRY2, PALMD, NOTCH1, THBS2, SKA1, KIF18A, DYNLL2, MYPN, NEB, SLIT2, LMOD3, VEGFA, GSN, PPARGC1A, …	1950, 8482, 57451, 3037, 23413, 4617, 6721, 10783, 5911, 4618, 1454, 11034, 4288, 5054, 7168, 11346, 11178, 4208, 4633, 3675, 4609, 4751, 3624, 2049, 4651, 7436, 5908, 11135, 1839, 10096, 4627, 5396, 51339, 752, 1289, 202151, 51177, 128486, 26037, 3084, 4656, 7042, 57633, 10253, 54873, 4851, 7058, 220134, 81930, 140735, 84665, 4703, 9353, 56203, 7422, 2934, 10891, 5997, 2192, 5925, 22885, 347902,…
cellular component assembly involved in morphogenesis	GO:0010927	8.53416e-08	n/a	13	1.9756	103	MYOZ2, TPM1, MEF2C, MYL2, MYOM2, MYPN, LMOD3, MEF2A, CASQ2, OBSCN, KLHL41, AKAP13, ACTN2	51778, 7168, 4208, 4633, 9172, 84665, 56203, 4205, 845, 84033, 10324, 11214, 88
cell surface receptor signaling pathway	GO:0007166	9.19093e-08	n/a	90	52.6124	2743	GRIK2, EGF, SEMA7A, CHAC1, PRKCA, BAG3, CSNK1E, EYA3, CCBE1, SERPINE1, UNC5B, MEF2C, EGR1, SULF1, ITGA3, MYC, NCAM1, INHBA, EPHB3, MYO10, VLDLR, SHISA2, IRS1, ADGRE5, HBEGF, ACTR3, MYH9, ERBB4, PRRX1, DACT1, COL4A1, ITGA11, MYH2, CMKLR1, WWTR1, SIPA1L1, NRG1, FST, ADORA2B, TGFB2, IL21R, ITGB8, SPRY2, NOTCH1, TNFAIP3, ITGA4, DKK3, LTBP1, ACSL1, ADAMTS1, NPNT, IL6ST, ITGB3, SLIT2, DYRK2, VEGFA, VCA…	2898, 1950, 8482, 79094, 5578, 9531, 1454, 2140, 147372, 5054, 219699, 4208, 1958, 23213, 3675, 4609, 4684, 3624, 2049, 4651, 7436, 387914, 3667, 976, 1839, 10096, 4627, 2066, 5396, 51339, 1282, 22801, 4620, 1240, 25937, 26037, 3084, 10468, 136, 7042, 50615, 3696, 10253, 4851, 7128, 3676, 27122, 4052, 2180, 9510, 255743, 3572, 3690, 9353, 8445, 7422, 7412, 10891, 84959, 2192, 650, 5925, 56975, 50…
wound healing	GO:0042060	1.02755e-07	n/a	31	10.6261	554	PRKCA, MYF6, SERPINE1, TPM1, HMGCR, RHOB, DYSF, HBEGF, MYH9, ERBB4, PLAU, COL5A1, MYH2, NRG1, MYOG, TGFB2, NOTCH1, TNFAIP3, ITPR2, LBH, ITGB3, GSN, UBASH3B, FBLN1, ELK3, POSTN, TNC, GJA1, FZD6, CD44, ITGA5	5578, 4618, 5054, 7168, 3156, 388, 8291, 1839, 4627, 2066, 5328, 1289, 4620, 3084, 4656, 7042, 4851, 7128, 3709, 81606, 3690, 2934, 84959, 2192, 2004, 10631, 3371, 2697, 8323, 960, 3678
cellular response to stimulus	GO:0051716	1.14216e-07	n/a	182	135.204	7049	GRIK2, EGF, SEMA7A, CHAC1, PRKCA, TENM2, HAS2, NCS1, BAG3, SREBF2, NEK6, RGS3, PAQR5, RAP2A, STC1, DUSP7, TULP4, CSNK1E, EYA3, MKI67, TRIM63, NSMCE1, CCBE1, SERPINE1, UNC5B, TPM1, CHI3L1, MEF2C, KLF2, EGR1, DHCR24, RGS13, SULF1, SOD3, KCNH1, ITGA3, MYC, INO80C, NCAM1, SIK1, ABCA4, INHBA, HMGCR, EPHB3, MYO10, VLDLR, FASN, RAP1B, RAPH1, SHISA2, RHOB, IRS1, RRM2B, ADGRE5, CDC42EP1, PKP1, MACROD1, AR…	2898, 1950, 8482, 79094, 5578, 57451, 3037, 23413, 9531, 6721, 10783, 5998, 54852, 5911, 6781, 1849, 56995, 1454, 2140, 4288, 84676, 197370, 147372, 5054, 219699, 7168, 1116, 4208, 10365, 1958, 1718, 6003, 23213, 6649, 3756, 3675, 4609, 125476, 4684, 150094, 24, 3624, 3156, 2049, 4651, 7436, 2194, 5908, 65059, 387914, 388, 3667, 50484, 976, 11135, 5317, 28992, 9824, 1839, 10096, 4627, 2066, 5328,…
sarcomere organization	GO:0045214	1.2377e-07	n/a	9	0.843947	44	TPM1, MEF2C, MYOM2, MYPN, CASQ2, OBSCN, KLHL41, AKAP13, ACTN2	7168, 4208, 9172, 84665, 845, 84033, 10324, 11214, 88
regulation of muscle adaptation	GO:0043502	1.28558e-07	n/a	12	1.70708	89	PRKCA, TRIM63, ATP2A2, MYOG, LMCD1, IL6ST, PPARGC1A, MEF2A, RGS2, MYH7, AKAP13, AKAP6	5578, 84676, 488, 4656, 29995, 3572, 10891, 4205, 5997, 4625, 11214, 9472
animal organ morphogenesis	GO:0009887	1.50854e-07	n/a	44	18.9121	986	EGF, HAS2, MYF5, MYF6, STC1, SEMA3C, TPM1, ELN, MEF2C, SULF1, MYL2, MYC, INHBA, PRRX1, DACT1, BASP1, COL5A1, SERPINH1, WWTR1, NRG1, TGFB2, SPRY2, MYL3, NOTCH1, TNFAIP3, ADAMTS5, ADAMTS1, TBX15, NPNT, NTN4, TGM2, VEGFA, BMP2, FAM20C, MYH7, TLE3, TNC, SEMA6A, JAG1, FZD6, SH3PXD2B, MICAL2, FLRT2, PRICKLE1	1950, 3037, 4617, 4618, 6781, 10512, 7168, 2006, 4208, 23213, 4633, 4609, 3624, 5396, 51339, 10409, 1289, 871, 25937, 3084, 7042, 10253, 4634, 4851, 7128, 11096, 9510, 6913, 255743, 59277, 7052, 7422, 650, 56975, 4625, 7090, 3371, 57556, 182, 8323, 285590, 9645, 23768, 144165
positive regulation of striated muscle tissue development	GO:0045844	1.55877e-07	n/a	11	1.41937	74	MYF5, MYF6, MEF2C, HMGCR, ERBB4, NRG1, MYOG, NOTCH1, LMOD3, CDK1, AKAP6	4617, 4618, 4208, 3156, 2066, 3084, 4656, 4851, 56203, 983, 9472
positive regulation of muscle organ development	GO:0048636	1.55877e-07	n/a	11	1.41937	74	MYF5, MYF6, MEF2C, HMGCR, ERBB4, NRG1, MYOG, NOTCH1, LMOD3, CDK1, AKAP6	4617, 4618, 4208, 3156, 2066, 3084, 4656, 4851, 56203, 983, 9472
single-organism organelle organization	GO:1902589	1.56573e-07	n/a	62	31.5329	1644	SREBF2, NEK6, RAP2A, MYOZ2, CSNK1E, DSTN, SLC25A4, TPM1, SYNPO, MEF2C, MYL2, NEK2, MYLIP, TTLL1, DYSF, CDC42EP1, PKP1, ACTR3, MYO1B, MYH9, FMNL1, PDLIM3, WWTR1, SIPA1L1, NOTCH1, SKA1, KIF18A, DYNLL2, MYOM2, MYPN, NEB, SLIT2, LMOD3, CDK1, GSN, WIPI1, CAVIN3, PPARGC1A, MEF2A, CASQ2, RGS2, RB1, ABLIM3, XIRP1, OBSCN, SORBS2, HK2, CYLD, SYTL2, PLK4, SYT6, MET, CAMK2A, TUBA1A, KLHL41, AKAP13, JAM3, NCK…	6721, 10783, 5911, 51778, 1454, 11034, 291, 7168, 11346, 4208, 4633, 4751, 29116, 25809, 8291, 11135, 5317, 10096, 4430, 4627, 752, 27295, 25937, 26037, 4851, 220134, 81930, 140735, 9172, 84665, 4703, 9353, 56203, 983, 2934, 55062, 112464, 10891, 4205, 845, 5997, 5925, 22885, 165904, 84033, 8470, 3099, 1540, 54843, 10733, 148281, 4233, 815, 7846, 10324, 11214, 83700, 57701, 23043, 88, 285590, 9645
epithelium development	GO:0060429	1.75374e-07	n/a	51	23.7648	1239	EGF, MYF5, RAP2A, MYF6, STC1, SEMA3C, MEF2C, KLF2, SULF1, MYC, INHBA, RAP1B, RHOB, PKP1, HBEGF, FOSL2, ERBB4, DACT1, BASP1, COL5A1, COL4A1, WWTR1, NRG1, FST, TGFB2, SPRY2, NOTCH1, LBH, NPNT, NTN4, TGM2, SLIT2, VEGFA, CDK1, EDNRA, GSN, PHGDH, BMP2, FAM20C, TNC, JAG1, PLK4, MET, GJA1, SOCS3, PPP2R3A, FZD6, CD44, MICAL2, PRICKLE1, ITGA5	1950, 4617, 5911, 4618, 6781, 10512, 4208, 10365, 23213, 4609, 3624, 5908, 388, 5317, 1839, 2355, 2066, 51339, 10409, 1289, 1282, 25937, 3084, 10468, 7042, 10253, 4851, 81606, 255743, 59277, 7052, 9353, 7422, 983, 1909, 2934, 26227, 650, 56975, 3371, 182, 10733, 4233, 2697, 9021, 5523, 8323, 960, 9645, 144165, 3678
morphogenesis of a branching structure	GO:0001763	1.82273e-07	n/a	17	3.68268	192	EGF, SEMA3C, SULF1, MYC, COL4A1, SPRY2, NOTCH1, NPNT, NTN4, TGM2, SLIT2, VEGFA, EDNRA, BMP2, TNC, MET, SOCS3	1950, 10512, 23213, 4609, 1282, 10253, 4851, 255743, 59277, 7052, 9353, 7422, 1909, 650, 3371, 4233, 9021
cardiac muscle hypertrophy	GO:0003300	1.86646e-07	n/a	12	1.76462	92	PRKCA, TRIM63, MEF2C, ATP2A2, LMCD1, IL6ST, MEF2A, RGS2, MYH7, SORBS2, AKAP13, AKAP6	5578, 84676, 4208, 488, 29995, 3572, 4205, 5997, 4625, 8470, 11214, 9472
regulation of muscle cell differentiation	GO:0051147	2.11615e-07	n/a	17	3.72104	194	MYF5, MYF6, MEF2C, SIK1, RANBP3L, NRG1, MYOG, NOTCH1, LMOD3, MEF2A, BMP2, OLFM2, KLHL41, AKAP13, GDF15, AKAP6, PRICKLE1	4617, 4618, 4208, 150094, 202151, 3084, 4656, 4851, 56203, 4205, 650, 93145, 10324, 11214, 9518, 9472, 144165
myotube differentiation	GO:0014902	2.32069e-07	n/a	13	2.14823	112	MYF5, MYF6, MEF2C, KCNH1, SIK1, MYH9, PLEKHO1, MYOG, NOTCH1, LMOD3, KLHL41, GDF15, ADAM12	4617, 4618, 4208, 3756, 150094, 4627, 51177, 4656, 4851, 56203, 10324, 9518, 8038
striated muscle hypertrophy	GO:0014897	2.37378e-07	n/a	12	1.80298	94	PRKCA, TRIM63, MEF2C, ATP2A2, LMCD1, IL6ST, MEF2A, RGS2, MYH7, SORBS2, AKAP13, AKAP6	5578, 84676, 4208, 488, 29995, 3572, 4205, 5997, 4625, 8470, 11214, 9472
regulation of intracellular signal transduction	GO:1902531	2.53548e-07	n/a	65	34.199	1783	GRIK2, EGF, SEMA7A, PRKCA, NEK6, RGS3, RAP2A, DUSP7, UNC5B, CHI3L1, ITGA3, MYC, INHBA, HMGCR, RHOB, IRS1, RRM2B, ARHGAP11A, HBEGF, ERBB4, DACT1, CMKLR1, SIPA1L1, NRG1, JPH2, ADORA2B, TGFB2, TPD52L1, PLEKHF1, SPRY2, NOTCH1, TNFAIP3, LMCD1, ARHGEF37, NPNT, IL6ST, DUSP10, TGM2, SLIT2, DYRK2, JPH1, VEGFA, CDK1, CAVIN3, TAF13, CASQ2, RGS2, FBLN1, BMP2, ADRA1B, OBSCN, RGS4, CYLD, IER3, MET, GJA1, AKAP1…	2898, 1950, 8482, 5578, 10783, 5998, 5911, 1849, 219699, 1116, 3675, 4609, 3624, 3156, 388, 3667, 50484, 9824, 1839, 2066, 51339, 1240, 26037, 3084, 57158, 136, 7042, 7164, 79156, 10253, 4851, 7128, 29995, 389337, 255743, 3572, 11221, 7052, 9353, 8445, 56704, 7422, 983, 112464, 6884, 845, 5997, 2192, 650, 147, 84033, 5999, 1540, 8870, 4233, 2697, 11214, 9021, 10231, 23043, 1326, 9518, 9472, 960, …
single-organism process	GO:0044699	2.67591e-07	n/a	296	261.24	13620	GRIK2, EGF, SEMA7A, ENAH, ADAMTS6, CHAC1, PRKCA, TENM2, HAS2, NCS1, MYF5, BAG3, SREBF2, NEK6, RGS3, PAQR5, RAP2A, MYF6, CHST7, STC1, DUSP7, TULP4, MYOZ2, CSNK1E, DSTN, EYA3, MKI67, SGCG, TRIM63, SLC44A3, SLC7A1, SLC25A4, NSMCE1, CCBE1, SERPINE1, SEMA3C, UNC5B, TPM1, SYNPO, LZTS1, ELN, CHI3L1, MEF2C, KLF2, ADAMTSL1, EGR1, POLR3H, DHCR24, RGS13, SULF1, MYL2, SLC1A3, SOD3, KCNH1, ITGA3, SNX18, MYC, …	2898, 1950, 8482, 55740, 11174, 79094, 5578, 57451, 3037, 23413, 4617, 9531, 6721, 10783, 5998, 54852, 5911, 4618, 56548, 6781, 1849, 56995, 51778, 1454, 11034, 2140, 4288, 6445, 84676, 126969, 6541, 291, 197370, 147372, 5054, 10512, 219699, 7168, 11346, 11178, 2006, 1116, 4208, 10365, 92949, 1958, 171568, 1718, 6003, 23213, 4633, 6507, 6649, 3756, 3675, 112574, 4609, 56944, 4751, 84171, 4684, 15…
muscle hypertrophy	GO:0014896	3.00046e-07	n/a	12	1.84134	96	PRKCA, TRIM63, MEF2C, ATP2A2, LMCD1, IL6ST, MEF2A, RGS2, MYH7, SORBS2, AKAP13, AKAP6	5578, 84676, 4208, 488, 29995, 3572, 4205, 5997, 4625, 8470, 11214, 9472
circulatory system process	GO:0003013	3.02135e-07	n/a	29	9.9931	521	STC1, SGCG, TPM1, ELN, MYL2, HMGCR, HBEGF, ATP2A2, ADORA2B, TGFB2, PTGS1, MYL3, ITPR2, CACNA1S, SLIT2, EDNRA, FXYD3, MEF2A, CASQ2, RGS2, ADRA1B, P2RY2, MYH7, POSTN, MME, GJA1, AKAP13, MYL1, KCNJ2	6781, 6445, 7168, 2006, 4633, 3156, 1839, 488, 136, 7042, 5742, 4634, 3709, 779, 9353, 1909, 5349, 4205, 845, 5997, 147, 5029, 4625, 10631, 4311, 2697, 11214, 4632, 3759
cardiac muscle cell differentiation	GO:0055007	3.1694e-07	n/a	13	2.20577	115	MEF2C, MYL2, SIK1, NRG1, MYPN, VEGFA, CDK1, MEF2A, BMP2, SORBS2, AKAP13, ACTN2, AKAP6	4208, 4633, 150094, 3084, 84665, 7422, 983, 4205, 650, 8470, 11214, 88, 9472
actin filament-based movement	GO:0030048	3.27136e-07	n/a	14	2.58938	135	STC1, TPM1, MYL2, MYO1B, MYH9, ATP2A2, MYH2, MYL3, NEB, MYH7, GJA1, MYL1, ACTN2, KCNJ2	6781, 7168, 4633, 4430, 4627, 488, 4620, 4634, 4703, 4625, 2697, 4632, 88, 3759
negative regulation of signal transduction	GO:0009968	3.47324e-07	n/a	48	22.2112	1158	EGF, CHAC1, RGS3, DUSP7, EYA3, SERPINE1, UNC5B, EGR1, RGS13, SULF1, ITGA3, MYC, HMGCR, SHISA2, IRS1, RRM2B, HBEGF, ERBB4, DACT1, WWTR1, NRG1, FST, TGFB2, SPRY2, NOTCH1, TNFAIP3, DKK3, LTBP1, LBH, DUSP10, SLIT2, CAVIN3, RGS16, UBASH3B, CASQ2, RGS2, FBLN1, BMP2, RB1, RGS4, CYLD, MET, SOCS3, FZD6, CD44, FLRT2, PRICKLE1, SCG2	1950, 79094, 5998, 1849, 2140, 5054, 219699, 1958, 6003, 23213, 3675, 4609, 3156, 387914, 3667, 50484, 1839, 2066, 51339, 25937, 3084, 10468, 7042, 10253, 4851, 7128, 27122, 4052, 81606, 11221, 9353, 112464, 6004, 84959, 845, 5997, 2192, 650, 5925, 5999, 1540, 4233, 9021, 8323, 960, 23768, 144165, 7857
heart process	GO:0003015	3.79305e-07	n/a	20	5.27467	275	STC1, SGCG, TPM1, MYL2, HBEGF, ATP2A2, TGFB2, MYL3, ITPR2, CACNA1S, FXYD3, MEF2A, CASQ2, RGS2, ADRA1B, MYH7, GJA1, AKAP13, MYL1, KCNJ2	6781, 6445, 7168, 4633, 1839, 488, 7042, 4634, 3709, 779, 5349, 4205, 845, 5997, 147, 4625, 2697, 11214, 4632, 3759
regulation of biological process	GO:0050789	3.8063e-07	n/a	257	215.437	11232	ZBTB10, GRIK2, EGF, SEMA7A, CHAC1, PRKCA, TENM2, HAS2, NCS1, MYF5, BAG3, SREBF2, NEK6, RGS3, PAQR5, RAP2A, MYF6, STC1, DUSP7, TULP4, CSNK1E, DSTN, EYA3, MKI67, TRIM63, AHNAK, SLC25A4, NSMCE1, CCBE1, SERPINE1, BRF1, UNC5B, TPM1, SYNPO, LZTS1, CHI3L1, MEF2C, KLF2, EGR1, POLR3H, DHCR24, RGS13, SULF1, MYL2, SLC1A3, KCNH1, ITGA3, MYC, NEK2, INO80C, NCAM1, SIK1, ABCA4, MYLIP, PLEKHA2, INHBA, HMGCR, EPH…	65986, 2898, 1950, 8482, 79094, 5578, 57451, 3037, 23413, 4617, 9531, 6721, 10783, 5998, 54852, 5911, 4618, 6781, 1849, 56995, 1454, 11034, 2140, 4288, 84676, 79026, 291, 197370, 147372, 5054, 2972, 219699, 7168, 11346, 11178, 1116, 4208, 10365, 1958, 171568, 1718, 6003, 23213, 4633, 6507, 3756, 3675, 4609, 4751, 125476, 4684, 150094, 24, 29116, 59339, 3624, 3156, 2049, 4651, 7436, 2194, 5908, 65…
regulation of system process	GO:0044057	3.83014e-07	n/a	29	10.1082	527	PRKCA, STC1, TRIM63, TPM1, MYL2, INHBA, HBEGF, ATP2A2, NRG1, MYOG, ADORA2B, TGFB2, MYL3, LMCD1, ITPR2, NPNT, IL6ST, CACNA1S, PPARGC1A, FXYD3, MEF2A, CASQ2, RGS2, ADRA1B, MYH7, GJA1, AKAP13, AKAP6, KCNJ2	5578, 6781, 84676, 7168, 4633, 3624, 1839, 488, 3084, 4656, 136, 7042, 4634, 29995, 3709, 255743, 3572, 779, 10891, 5349, 4205, 845, 5997, 147, 4625, 2697, 11214, 9472, 3759
regulation of steroid biosynthetic process	GO:0050810	4.0122e-07	n/a	11	1.55363	81	SREBF2, EGR1, HMGCR, FASN, SQLE, DHCR7, STARD4, DKK3, PPARGC1A, SCD, BMP2	6721, 1958, 3156, 2194, 6713, 1717, 134429, 27122, 10891, 6319, 650
myoblast fusion	GO:0007520	4.98532e-07	n/a	8	0.728864	38	MYF5, MYF6, KCNH1, MYH9, PLEKHO1, MYOG, GDF15, ADAM12	4617, 4618, 3756, 4627, 51177, 4656, 9518, 8038
response to growth factor	GO:0070848	5.77405e-07	n/a	33	12.7168	663	HAS2, CCBE1, MEF2C, EGR1, SULF1, ITGA3, MYC, SHISA2, ERBB4, MYOG, TGFB2, ZFP36L2, SPRY2, NOTCH1, DKK3, LTBP1, NPNT, ITGB3, SLIT2, VEGFA, VCAM1, PPARGC1A, BMP2, FAM20C, RGMB, POSTN, LTBP2, TNC, GDF15, CD44, NR4A1, FLRT2, ITGA5	3037, 147372, 4208, 1958, 23213, 3675, 4609, 387914, 2066, 4656, 7042, 678, 10253, 4851, 27122, 4052, 255743, 3690, 9353, 7422, 7412, 10891, 650, 56975, 285704, 10631, 4053, 3371, 9518, 960, 3164, 23768, 3678
muscle filament sliding	GO:0030049	6.16788e-07	n/a	8	0.748044	39	TPM1, MYL2, MYH2, MYL3, NEB, MYH7, MYL1, ACTN2	7168, 4633, 4620, 4634, 4703, 4625, 4632, 88
actin-myosin filament sliding	GO:0033275	6.16788e-07	n/a	8	0.748044	39	TPM1, MYL2, MYH2, MYL3, NEB, MYH7, MYL1, ACTN2	7168, 4633, 4620, 4634, 4703, 4625, 4632, 88
negative regulation of cell communication	GO:0010648	7.0442e-07	n/a	50	24.1676	1260	GRIK2, EGF, CHAC1, RGS3, DUSP7, EYA3, SERPINE1, UNC5B, EGR1, RGS13, SULF1, ITGA3, MYC, INHBA, HMGCR, SHISA2, IRS1, RRM2B, HBEGF, ERBB4, DACT1, WWTR1, NRG1, FST, TGFB2, SPRY2, NOTCH1, TNFAIP3, DKK3, LTBP1, LBH, DUSP10, SLIT2, CAVIN3, RGS16, UBASH3B, CASQ2, RGS2, FBLN1, BMP2, RB1, RGS4, CYLD, MET, SOCS3, FZD6, CD44, FLRT2, PRICKLE1, SCG2	2898, 1950, 79094, 5998, 1849, 2140, 5054, 219699, 1958, 6003, 23213, 3675, 4609, 3624, 3156, 387914, 3667, 50484, 1839, 2066, 51339, 25937, 3084, 10468, 7042, 10253, 4851, 7128, 27122, 4052, 81606, 11221, 9353, 112464, 6004, 84959, 845, 5997, 2192, 650, 5925, 5999, 1540, 4233, 9021, 8323, 960, 23768, 144165, 7857
negative regulation of signaling	GO:0023057	7.7325e-07	n/a	50	24.2443	1264	GRIK2, EGF, CHAC1, RGS3, DUSP7, EYA3, SERPINE1, UNC5B, EGR1, RGS13, SULF1, ITGA3, MYC, INHBA, HMGCR, SHISA2, IRS1, RRM2B, HBEGF, ERBB4, DACT1, WWTR1, NRG1, FST, TGFB2, SPRY2, NOTCH1, TNFAIP3, DKK3, LTBP1, LBH, DUSP10, SLIT2, CAVIN3, RGS16, UBASH3B, CASQ2, RGS2, FBLN1, BMP2, RB1, RGS4, CYLD, MET, SOCS3, FZD6, CD44, FLRT2, PRICKLE1, SCG2	2898, 1950, 79094, 5998, 1849, 2140, 5054, 219699, 1958, 6003, 23213, 3675, 4609, 3624, 3156, 387914, 3667, 50484, 1839, 2066, 51339, 25937, 3084, 10468, 7042, 10253, 4851, 7128, 27122, 4052, 81606, 11221, 9353, 112464, 6004, 84959, 845, 5997, 2192, 650, 5925, 5999, 1540, 4233, 9021, 8323, 960, 23768, 144165, 7857
neuron development	GO:0048666	7.75725e-07	n/a	43	19.3916	1011	SEMA7A, ENAH, PRKCA, TENM2, NCS1, RAP2A, SEMA3C, UNC5B, LZTS1, MEF2C, SLC1A3, ITGA3, NCAM1, EPHB3, VLDLR, EFHD1, RAPH1, PRRX1, ACSL4, SIPA1L1, NRG1, TGFB2, LRRN1, NOTCH1, DYNLL2, NTN4, SLIT2, VEGFA, DCLK1, MEF2A, PHGDH, RB1, NEGR1, POSTN, TNC, SEMA6A, CAMK2A, GJA1, BTG2, ENC1, JAM3, TNIK, FLRT2	8482, 55740, 5578, 57451, 23413, 5911, 10512, 219699, 11178, 4208, 6507, 3675, 4684, 2049, 7436, 80303, 65059, 5396, 2182, 26037, 3084, 7042, 57633, 4851, 140735, 59277, 9353, 7422, 9201, 4205, 26227, 5925, 257194, 10631, 3371, 57556, 815, 2697, 7832, 8507, 83700, 23043, 23768
blood circulation	GO:0008015	8.09979e-07	n/a	28	9.8972	516	STC1, SGCG, TPM1, ELN, MYL2, HMGCR, HBEGF, ATP2A2, ADORA2B, TGFB2, PTGS1, MYL3, ITPR2, CACNA1S, SLIT2, EDNRA, FXYD3, MEF2A, CASQ2, RGS2, ADRA1B, P2RY2, MYH7, POSTN, MME, GJA1, MYL1, KCNJ2	6781, 6445, 7168, 2006, 4633, 3156, 1839, 488, 136, 7042, 5742, 4634, 3709, 779, 9353, 1909, 5349, 4205, 845, 5997, 147, 5029, 4625, 10631, 4311, 2697, 4632, 3759
regulation of molecular function	GO:0065009	8.4024e-07	n/a	94	58.5584	3053	EGF, PRKCA, BAG3, RGS3, DUSP7, CSNK1E, AHNAK, SERPINE1, TPM1, CHI3L1, MEF2C, EGR1, DHCR24, RGS13, SNX18, MYC, NEK2, NCAM1, SIK1, HMGCR, EPHB3, VLDLR, MMP15, IRS1, CDC42EP1, ARHGAP11A, HBEGF, ERBB4, PLAU, DACT1, SERPINH1, RANBP3L, CMKLR1, WWTR1, SIPA1L1, NRG1, JPH2, ADORA2B, TGFB2, BHLHE40, TPD52L1, SPRY2, MYL3, NOTCH1, TNFAIP3, ITGA4, FEM1A, DYNLL2, CPEB2, ACSL1, ARHGEF37, NPNT, ITGB3, DUSP10, EI…	1950, 5578, 9531, 5998, 1849, 1454, 79026, 5054, 7168, 1116, 4208, 1958, 1718, 6003, 112574, 4609, 4751, 4684, 150094, 3156, 2049, 7436, 4324, 3667, 11135, 9824, 1839, 2066, 5328, 51339, 871, 202151, 1240, 25937, 26037, 3084, 57158, 136, 7042, 8553, 7164, 10253, 4634, 4851, 7128, 3676, 55527, 140735, 132864, 2180, 389337, 255743, 3690, 11221, 1983, 9353, 56704, 7422, 983, 1909, 2934, 10891, 6004,…
regulation of locomotion	GO:0040012	8.53432e-07	n/a	38	16.1309	841	EGF, PRKCA, HAS2, RAP2A, STC1, CCBE1, SERPINE1, TPM1, SULF1, ITGA3, RHOB, HBEGF, ERBB4, PLAU, CMKLR1, NRG1, TGFB2, SPRY2, NOTCH1, ITGA4, MYPN, ITGB3, SLIT2, VEGFA, GSN, PPARGC1A, FBLN1, BMP2, POSTN, SEMA6A, JAG1, MET, JAM3, RRAS2, FLRT2, ITGA5, SCG2, VPS37B	1950, 5578, 3037, 5911, 6781, 147372, 5054, 7168, 23213, 3675, 388, 1839, 2066, 5328, 1240, 3084, 7042, 10253, 4851, 3676, 84665, 3690, 9353, 7422, 2934, 10891, 2192, 650, 10631, 57556, 182, 4233, 83700, 22800, 23768, 3678, 7857, 79720
urogenital system development	GO:0001655	8.53455e-07	n/a	21	6.06108	316	HAS2, MEF2C, EGR1, SULF1, ITGA3, MYC, EPHB3, RRM2B, BASP1, COL4A1, WWTR1, TGFB2, NOTCH1, ADAMTS1, NPNT, SLIT2, VEGFA, BMP2, MME, TNC, JAG1	3037, 4208, 1958, 23213, 3675, 4609, 2049, 50484, 10409, 1282, 25937, 7042, 4851, 9510, 255743, 9353, 7422, 650, 4311, 3371, 182
regulation of cell motility	GO:2000145	8.91957e-07	n/a	36	14.865	775	EGF, PRKCA, HAS2, RAP2A, STC1, CCBE1, SERPINE1, TPM1, SULF1, ITGA3, RHOB, HBEGF, ERBB4, PLAU, CMKLR1, NRG1, TGFB2, SPRY2, NOTCH1, ITGA4, MYPN, ITGB3, SLIT2, VEGFA, GSN, PPARGC1A, FBLN1, BMP2, POSTN, SEMA6A, JAG1, MET, JAM3, RRAS2, FLRT2, ITGA5	1950, 5578, 3037, 5911, 6781, 147372, 5054, 7168, 23213, 3675, 388, 1839, 2066, 5328, 1240, 3084, 7042, 10253, 4851, 3676, 84665, 3690, 9353, 7422, 2934, 10891, 2192, 650, 10631, 57556, 182, 4233, 83700, 22800, 23768, 3678
striated muscle contraction	GO:0006941	1.09004e-06	n/a	15	3.27989	171	STC1, TPM1, MYL2, ATP2A2, MYL3, MYOM2, LMOD3, CASQ2, RGS2, ADRA1B, MYH7, GJA1, KLHL41, MYL1, KCNJ2	6781, 7168, 4633, 488, 4634, 9172, 56203, 845, 5997, 147, 4625, 2697, 10324, 4632, 3759
regulation of cellular component movement	GO:0051270	1.10484e-06	n/a	38	16.3035	850	EGF, PRKCA, HAS2, RAP2A, STC1, CCBE1, SERPINE1, TPM1, SULF1, ITGA3, RHOB, HBEGF, ERBB4, PLAU, ATP2A2, CMKLR1, NRG1, TGFB2, SPRY2, NOTCH1, ITGA4, MYPN, ITGB3, SLIT2, VEGFA, GSN, PPARGC1A, FBLN1, BMP2, POSTN, SEMA6A, JAG1, MET, JAM3, RRAS2, KCNJ2, FLRT2, ITGA5	1950, 5578, 3037, 5911, 6781, 147372, 5054, 7168, 23213, 3675, 388, 1839, 2066, 5328, 488, 1240, 3084, 7042, 10253, 4851, 3676, 84665, 3690, 9353, 7422, 2934, 10891, 2192, 650, 10631, 57556, 182, 4233, 83700, 22800, 3759, 23768, 3678
neuron projection development	GO:0031175	1.12424e-06	n/a	39	16.9749	885	SEMA7A, ENAH, PRKCA, NCS1, RAP2A, SEMA3C, UNC5B, LZTS1, MEF2C, ITGA3, NCAM1, EPHB3, VLDLR, EFHD1, RAPH1, PRRX1, ACSL4, SIPA1L1, NRG1, LRRN1, NOTCH1, NTN4, SLIT2, VEGFA, DCLK1, MEF2A, PHGDH, RB1, NEGR1, POSTN, TNC, SEMA6A, CAMK2A, GJA1, BTG2, ENC1, JAM3, TNIK, FLRT2	8482, 55740, 5578, 23413, 5911, 10512, 219699, 11178, 4208, 3675, 4684, 2049, 7436, 80303, 65059, 5396, 2182, 26037, 3084, 57633, 4851, 59277, 9353, 7422, 9201, 4205, 26227, 5925, 257194, 10631, 3371, 57556, 815, 2697, 7832, 8507, 83700, 23043, 23768
negative regulation of biological process	GO:0048519	1.12662e-06	n/a	136	95.6538	4987	GRIK2, EGF, CHAC1, PRKCA, TENM2, BAG3, SREBF2, NEK6, RGS3, RAP2A, MYF6, STC1, DUSP7, EYA3, TRIM63, SLC25A4, SERPINE1, UNC5B, TPM1, LZTS1, MEF2C, KLF2, EGR1, DHCR24, RGS13, SULF1, MYL2, ITGA3, MYC, NEK2, SIK1, MYLIP, INHBA, HMGCR, VLDLR, SHISA2, RHOB, IRS1, RRM2B, PKP1, HBEGF, MYH9, ERBB4, PLAU, ATP2A2, PRRX1, DACT1, BASP1, COL5A1, SERPINH1, RANBP3L, CMKLR1, WWTR1, NRG1, FST, MYOG, JPH2, ADORA2B, …	2898, 1950, 79094, 5578, 57451, 9531, 6721, 10783, 5998, 5911, 4618, 6781, 1849, 2140, 84676, 291, 5054, 219699, 7168, 11178, 4208, 10365, 1958, 1718, 6003, 23213, 4633, 3675, 4609, 4751, 150094, 29116, 3624, 3156, 7436, 387914, 388, 3667, 50484, 5317, 1839, 4627, 2066, 5328, 488, 5396, 51339, 10409, 1289, 871, 202151, 1240, 25937, 3084, 10468, 4656, 57158, 136, 7042, 8553, 3696, 678, 10253, 4851…
cardiac ventricle morphogenesis	GO:0003208	1.25305e-06	n/a	10	1.40019	73	SEMA3C, TPM1, MEF2C, MYL2, NRG1, TGFB2, MYL3, NOTCH1, MYH7, JAG1	10512, 7168, 4208, 4633, 3084, 7042, 4634, 4851, 4625, 182
heart contraction	GO:0060047	1.29317e-06	n/a	19	5.19795	271	STC1, SGCG, TPM1, MYL2, HBEGF, ATP2A2, TGFB2, MYL3, ITPR2, CACNA1S, FXYD3, MEF2A, CASQ2, RGS2, ADRA1B, MYH7, GJA1, MYL1, KCNJ2	6781, 6445, 7168, 4633, 1839, 488, 7042, 4634, 3709, 779, 5349, 4205, 845, 5997, 147, 4625, 2697, 4632, 3759
regulation of cell migration	GO:0030334	1.35189e-06	n/a	34	13.8484	722	PRKCA, HAS2, RAP2A, STC1, CCBE1, SERPINE1, TPM1, SULF1, ITGA3, RHOB, HBEGF, ERBB4, PLAU, CMKLR1, NRG1, TGFB2, SPRY2, NOTCH1, ITGA4, MYPN, ITGB3, SLIT2, VEGFA, GSN, PPARGC1A, BMP2, POSTN, SEMA6A, JAG1, MET, JAM3, RRAS2, FLRT2, ITGA5	5578, 3037, 5911, 6781, 147372, 5054, 7168, 23213, 3675, 388, 1839, 2066, 5328, 1240, 3084, 7042, 10253, 4851, 3676, 84665, 3690, 9353, 7422, 2934, 10891, 650, 10631, 57556, 182, 4233, 83700, 22800, 23768, 3678
enzyme linked receptor protein signaling pathway	GO:0007167	1.50038e-06	n/a	42	19.1998	1001	EGF, PRKCA, CCBE1, EGR1, SULF1, ITGA3, INHBA, EPHB3, SHISA2, IRS1, HBEGF, ACTR3, ERBB4, DACT1, COL4A1, WWTR1, SIPA1L1, NRG1, FST, TGFB2, SPRY2, NOTCH1, DKK3, LTBP1, NPNT, IL6ST, ITGB3, VEGFA, UBASH3B, BMP2, FAM20C, RGMB, LTBP2, PAG1, MET, FRK, SOCS3, LIFR, GDF15, AFAP1L2, FLRT2, ITGA5	1950, 5578, 147372, 1958, 23213, 3675, 3624, 2049, 387914, 3667, 1839, 10096, 2066, 51339, 1282, 25937, 26037, 3084, 10468, 7042, 10253, 4851, 27122, 4052, 255743, 3572, 3690, 7422, 84959, 650, 56975, 285704, 4053, 55824, 4233, 2444, 9021, 3977, 9518, 84632, 23768, 3678
neurogenesis	GO:0022008	1.5767e-06	n/a	55	28.4832	1485	SEMA7A, ENAH, CHAC1, PRKCA, TENM2, NCS1, RAP2A, CSNK1E, SEMA3C, UNC5B, LZTS1, MEF2C, SLC1A3, ITGA3, NCAM1, INHBA, EPHB3, VLDLR, EFHD1, RAPH1, ERBB4, PRRX1, ACSL4, SIPA1L1, NRG1, TGFB2, LRRN1, NOTCH1, DYNLL2, IL6ST, DUSP10, NTN4, SLIT2, VEGFA, CDK1, GSN, DCLK1, MEF2A, PHGDH, BMP2, RB1, CASZ1, NEGR1, POSTN, TNC, SEMA6A, JAG1, CAMK2A, GJA1, BTG2, ENC1, JAM3, TNIK, PRDM8, FLRT2	8482, 55740, 79094, 5578, 57451, 23413, 5911, 1454, 10512, 219699, 11178, 4208, 6507, 3675, 4684, 3624, 2049, 7436, 80303, 65059, 2066, 5396, 2182, 26037, 3084, 7042, 57633, 4851, 140735, 3572, 11221, 59277, 9353, 7422, 983, 2934, 9201, 4205, 26227, 650, 5925, 54897, 257194, 10631, 3371, 57556, 182, 815, 2697, 7832, 8507, 83700, 23043, 56978, 23768
regulation of striated muscle cell differentiation	GO:0051153	1.61327e-06	n/a	12	2.14823	112	MYF5, MYF6, MEF2C, SIK1, NRG1, MYOG, NOTCH1, LMOD3, BMP2, AKAP13, GDF15, AKAP6	4617, 4618, 4208, 150094, 3084, 4656, 4851, 56203, 650, 11214, 9518, 9472
regulation of MAPK cascade	GO:0043408	1.73724e-06	n/a	33	13.3689	697	GRIK2, EGF, SEMA7A, PRKCA, RGS3, RAP2A, DUSP7, CHI3L1, MYC, INHBA, HMGCR, ERBB4, DACT1, NRG1, ADORA2B, TGFB2, TPD52L1, SPRY2, NPNT, DUSP10, VEGFA, CDK1, CAVIN3, RGS2, FBLN1, BMP2, ADRA1B, RGS4, AKAP13, TNIK, MAP3K8, GDF15, CD44	2898, 1950, 8482, 5578, 5998, 5911, 1849, 1116, 4609, 3624, 3156, 2066, 51339, 3084, 136, 7042, 7164, 10253, 255743, 11221, 7422, 983, 112464, 5997, 2192, 650, 147, 5999, 11214, 23043, 1326, 9518, 960
cellular response to chemical stimulus	GO:0070887	1.78689e-06	n/a	87	53.7249	2801	PRKCA, HAS2, SREBF2, PAQR5, RAP2A, STC1, CCBE1, SERPINE1, TPM1, CHI3L1, MEF2C, KLF2, EGR1, SULF1, SOD3, KCNH1, ITGA3, MYC, NCAM1, SIK1, INHBA, HMGCR, FASN, RAP1B, SHISA2, RHOB, IRS1, HBEGF, ERBB4, ATP2A2, COL4A1, CMKLR1, MYOG, TGFB2, IL21R, PTGS1, ZFP36L2, SPRY2, NOTCH1, TNFAIP3, ITGA4, KIF18A, DKK3, CPEB2, LTBP1, ACSL1, ITPR2, LBH, NPNT, IL6ST, ITGB3, CACNA1S, SLIT2, VEGFA, CDK1, GSN, WIPI1, VCA…	5578, 3037, 6721, 54852, 5911, 6781, 147372, 5054, 7168, 1116, 4208, 10365, 1958, 23213, 6649, 3756, 3675, 4609, 4684, 150094, 3624, 3156, 2194, 5908, 387914, 388, 3667, 1839, 2066, 488, 1282, 1240, 4656, 7042, 50615, 5742, 678, 10253, 4851, 7128, 3676, 81930, 27122, 132864, 4052, 2180, 3709, 81606, 255743, 3572, 3690, 779, 9353, 7422, 983, 2934, 55062, 7412, 10891, 4205, 845, 650, 5925, 56975, 2…
neuron differentiation	GO:0030182	1.80359e-06	n/a	49	24.2443	1264	SEMA7A, ENAH, PRKCA, TENM2, NCS1, RAP2A, CSNK1E, SEMA3C, UNC5B, LZTS1, MEF2C, SLC1A3, ITGA3, NCAM1, INHBA, EPHB3, VLDLR, EFHD1, RAPH1, ERBB4, PRRX1, ACSL4, SIPA1L1, NRG1, TGFB2, LRRN1, NOTCH1, DYNLL2, NTN4, SLIT2, VEGFA, DCLK1, MEF2A, PHGDH, BMP2, RB1, CASZ1, NEGR1, POSTN, TNC, SEMA6A, JAG1, CAMK2A, GJA1, BTG2, ENC1, JAM3, TNIK, FLRT2	8482, 55740, 5578, 57451, 23413, 5911, 1454, 10512, 219699, 11178, 4208, 6507, 3675, 4684, 3624, 2049, 7436, 80303, 65059, 2066, 5396, 2182, 26037, 3084, 7042, 57633, 4851, 140735, 59277, 9353, 7422, 9201, 4205, 26227, 650, 5925, 54897, 257194, 10631, 3371, 57556, 182, 815, 2697, 7832, 8507, 83700, 23043, 23768
integrin-mediated signaling pathway	GO:0007229	1.83068e-06	n/a	11	1.80298	94	SEMA7A, ITGA3, MYH9, ITGA11, ITGB8, ITGA4, ADAMTS1, ITGB3, FBLN1, ITGB6, ITGA5	8482, 3675, 4627, 22801, 3696, 3676, 9510, 3690, 2192, 3694, 3678
renal system development	GO:0072001	1.89055e-06	n/a	19	5.33221	278	HAS2, MEF2C, EGR1, SULF1, ITGA3, MYC, RRM2B, BASP1, COL4A1, WWTR1, TGFB2, NOTCH1, ADAMTS1, NPNT, SLIT2, VEGFA, BMP2, MME, JAG1	3037, 4208, 1958, 23213, 3675, 4609, 50484, 10409, 1282, 25937, 7042, 4851, 9510, 255743, 9353, 7422, 650, 4311, 182
regulation of cell development	GO:0060284	2.03044e-06	n/a	36	15.402	803	SEMA7A, HAS2, NCS1, MYF5, RAP2A, MYF6, CSNK1E, LZTS1, MEF2C, ITGA3, EPHB3, VLDLR, ERBB4, PRRX1, SIPA1L1, NRG1, MYOG, NOTCH1, IL6ST, DUSP10, SLIT2, LMOD3, VEGFA, CDK1, FBLN1, BMP2, CASZ1, NEGR1, POSTN, SEMA6A, JAG1, AKAP13, ENC1, TNIK, AKAP6, FLRT2	8482, 3037, 23413, 4617, 5911, 4618, 1454, 11178, 4208, 3675, 2049, 7436, 2066, 5396, 26037, 3084, 4656, 4851, 3572, 11221, 9353, 56203, 7422, 983, 2192, 650, 54897, 257194, 10631, 57556, 182, 11214, 8507, 23043, 9472, 23768
system process	GO:0003008	2.03892e-06	n/a	69	39.397	2054	PRKCA, HAS2, STC1, EYA3, SGCG, TRIM63, CCBE1, TPM1, SYNPO, ELN, MEF2C, SULF1, MYL2, SLC1A3, ITGA3, ABCA4, INHBA, HMGCR, VLDLR, RRM2B, DYSF, HBEGF, ATP2A2, MYH2, NRG1, MYOG, ADORA2B, TGFB2, PTGS1, SPRY2, MYL3, SNTB1, MYOM2, LMCD1, ITPR2, NPNT, IL6ST, CACNA1S, NEB, SLIT2, LMOD3, EDNRA, GSN, PPARGC1A, RGS16, FXYD3, MEF2A, CASQ2, RGS2, ADRA1B, SMTN, P2RY2, MYH7, SORBS2, POSTN, SCN4A, MME, OLFM2, GJA1…	5578, 3037, 6781, 2140, 6445, 84676, 147372, 7168, 11346, 2006, 4208, 23213, 4633, 6507, 3675, 24, 3624, 3156, 7436, 50484, 8291, 1839, 488, 4620, 3084, 4656, 136, 7042, 5742, 10253, 4634, 6641, 9172, 29995, 3709, 255743, 3572, 779, 4703, 9353, 56203, 1909, 2934, 10891, 6004, 5349, 4205, 845, 5997, 147, 6525, 5029, 4625, 8470, 10631, 6329, 4311, 93145, 2697, 7832, 10324, 11214, 83700, 4632, 88, 9…
muscle tissue morphogenesis	GO:0060415	2.06727e-06	n/a	10	1.47691	77	MYF5, MYF6, TPM1, MYL2, NRG1, TGFB2, MYL3, NOTCH1, BMP2, MYH7	4617, 4618, 7168, 4633, 3084, 7042, 4634, 4851, 650, 4625
cardiac cell development	GO:0055006	2.06727e-06	n/a	10	1.47691	77	MYL2, NOTCH1, MYPN, VEGFA, CDK1, MEF2A, SORBS2, JAG1, ACTN2, AKAP6	4633, 4851, 84665, 7422, 983, 4205, 8470, 182, 88, 9472
cellular response to growth factor stimulus	GO:0071363	2.0692e-06	n/a	31	12.2181	637	HAS2, CCBE1, MEF2C, EGR1, SULF1, ITGA3, SHISA2, ERBB4, MYOG, TGFB2, ZFP36L2, SPRY2, NOTCH1, DKK3, LTBP1, NPNT, ITGB3, SLIT2, VEGFA, VCAM1, PPARGC1A, BMP2, FAM20C, RGMB, POSTN, LTBP2, GDF15, CD44, NR4A1, FLRT2, ITGA5	3037, 147372, 4208, 1958, 23213, 3675, 387914, 2066, 4656, 7042, 678, 10253, 4851, 27122, 4052, 255743, 3690, 9353, 7422, 7412, 10891, 650, 56975, 285704, 10631, 4053, 9518, 960, 3164, 23768, 3678
actin-mediated cell contraction	GO:0070252	2.1396e-06	n/a	12	2.20577	115	STC1, TPM1, MYL2, ATP2A2, MYH2, MYL3, NEB, MYH7, GJA1, MYL1, ACTN2, KCNJ2	6781, 7168, 4633, 488, 4620, 4634, 4703, 4625, 2697, 4632, 88, 3759
generation of neurons	GO:0048699	2.28365e-06	n/a	52	26.6227	1388	SEMA7A, ENAH, PRKCA, TENM2, NCS1, RAP2A, CSNK1E, SEMA3C, UNC5B, LZTS1, MEF2C, SLC1A3, ITGA3, NCAM1, INHBA, EPHB3, VLDLR, EFHD1, RAPH1, ERBB4, PRRX1, ACSL4, SIPA1L1, NRG1, TGFB2, LRRN1, NOTCH1, DYNLL2, IL6ST, DUSP10, NTN4, SLIT2, VEGFA, CDK1, DCLK1, MEF2A, PHGDH, BMP2, RB1, CASZ1, NEGR1, POSTN, TNC, SEMA6A, JAG1, CAMK2A, GJA1, BTG2, ENC1, JAM3, TNIK, FLRT2	8482, 55740, 5578, 57451, 23413, 5911, 1454, 10512, 219699, 11178, 4208, 6507, 3675, 4684, 3624, 2049, 7436, 80303, 65059, 2066, 5396, 2182, 26037, 3084, 7042, 57633, 4851, 140735, 3572, 11221, 59277, 9353, 7422, 983, 9201, 4205, 26227, 650, 5925, 54897, 257194, 10631, 3371, 57556, 182, 815, 2697, 7832, 8507, 83700, 23043, 23768
angiogenesis	GO:0001525	2.2871e-06	n/a	25	8.66964	452	EGF, PRKCA, CCBE1, SERPINE1, UNC5B, CHI3L1, SULF1, EPHB3, RHOB, MYH9, COL4A1, TGFB2, NOTCH1, TNFAIP3, THBS2, ITGB3, SLIT2, VEGFA, EDNRA, ELK3, JAG1, JAM3, NR4A1, ITGA5, SCG2	1950, 5578, 147372, 5054, 219699, 1116, 23213, 2049, 388, 4627, 1282, 7042, 4851, 7128, 7058, 3690, 9353, 7422, 1909, 2004, 182, 83700, 3164, 3678, 7857
positive regulation of cell differentiation	GO:0045597	2.74229e-06	n/a	38	16.9365	883	SEMA7A, PRKCA, HAS2, MYF5, MYF6, CSNK1E, MEF2C, ITGA3, INHBA, VLDLR, RANBP3L, CMKLR1, WWTR1, NRG1, MYOG, TGFB2, NOTCH1, NPNT, IL6ST, DUSP10, SLIT2, LMOD3, VEGFA, MEF2A, BMP2, RB1, FAM20C, NEGR1, CYLD, OLFM2, SEMA6A, JAG1, ENC1, SOCS3, GDF15, AKAP6, SH3PXD2B, ZBTB7C	8482, 5578, 3037, 4617, 4618, 1454, 4208, 3675, 3624, 7436, 202151, 1240, 25937, 3084, 4656, 7042, 4851, 255743, 3572, 11221, 9353, 56203, 7422, 4205, 650, 5925, 56975, 257194, 1540, 93145, 57556, 182, 8507, 9021, 9518, 9472, 285590, 201501
nervous system development	GO:0007399	2.77221e-06	n/a	73	42.9071	2237	EGF, SEMA7A, ENAH, CHAC1, PRKCA, TENM2, NCS1, BAG3, RAP2A, CSNK1E, SEMA3C, UNC5B, LZTS1, MEF2C, SULF1, SLC1A3, ITGA3, NCAM1, MYLIP, INHBA, EPHB3, VLDLR, EFHD1, RAPH1, ERBB4, PRRX1, DACT1, BASP1, COL4A1, ACSL4, SIPA1L1, NRG1, TGFB2, LRRN1, NOTCH1, TACC1, THBS2, DYNLL2, IL6ST, DUSP10, NTN4, SLIT2, VEGFA, CDK1, EDNRA, TAL2, GSN, DCLK1, PPARGC1A, MEF2A, PHGDH, BMP2, RB1, AMIGO2, CASZ1, NEGR1, POSTN, …	1950, 8482, 55740, 79094, 5578, 57451, 23413, 9531, 5911, 1454, 10512, 219699, 11178, 4208, 23213, 6507, 3675, 4684, 29116, 3624, 2049, 7436, 80303, 65059, 2066, 5396, 51339, 10409, 1282, 2182, 26037, 3084, 7042, 57633, 4851, 6867, 7058, 140735, 3572, 11221, 59277, 9353, 7422, 983, 1909, 6887, 2934, 9201, 10891, 4205, 26227, 650, 5925, 347902, 54897, 257194, 10631, 84879, 3371, 57556, 182, 815, 2…
locomotion	GO:0040011	2.99353e-06	n/a	60	32.8564	1713	EGF, SEMA7A, ENAH, PRKCA, HAS2, RAP2A, STC1, CCBE1, SERPINE1, SEMA3C, UNC5B, TPM1, MEF2C, SULF1, ITGA3, NCAM1, TTLL1, EPHB3, VLDLR, RHOB, HBEGF, MYH9, ERBB4, PLAU, FMNL1, COL5A1, ITGA11, PLEKHO1, CMKLR1, NRG1, TGFB2, SPRY2, NOTCH1, ITGA4, MYPN, ITGB3, NTN4, SLIT2, VEGFA, CDK1, GSN, DCLK1, VCAM1, PPARGC1A, FBLN1, BMP2, SORBS2, POSTN, SEMA6A, JAG1, MET, FRK, JAM3, CD44, RRAS2, NR4A1, FLRT2, ITGA5, …	1950, 8482, 55740, 5578, 3037, 5911, 6781, 147372, 5054, 10512, 219699, 7168, 4208, 23213, 3675, 4684, 25809, 2049, 7436, 388, 1839, 4627, 2066, 5328, 752, 1289, 22801, 51177, 1240, 3084, 7042, 10253, 4851, 3676, 84665, 3690, 59277, 9353, 7422, 983, 2934, 9201, 7412, 10891, 2192, 650, 8470, 10631, 57556, 182, 4233, 2444, 83700, 960, 22800, 3164, 23768, 3678, 7857, 79720
regulation of myoblast differentiation	GO:0045661	3.25607e-06	n/a	8	0.92067	48	MYF5, MYF6, MEF2C, RANBP3L, MYOG, NOTCH1, KLHL41, PRICKLE1	4617, 4618, 4208, 202151, 4656, 4851, 10324, 144165
heart morphogenesis	GO:0003007	3.26441e-06	n/a	17	4.52663	236	HAS2, SEMA3C, TPM1, MEF2C, MYL2, COL5A1, NRG1, TGFB2, MYL3, NOTCH1, ADAMTS1, VEGFA, BMP2, MYH7, JAG1, MICAL2, FLRT2	3037, 10512, 7168, 4208, 4633, 1289, 3084, 7042, 4634, 4851, 9510, 7422, 650, 4625, 182, 9645, 23768
kidney development	GO:0001822	3.46441e-06	n/a	18	5.0445	263	HAS2, MEF2C, EGR1, SULF1, ITGA3, MYC, RRM2B, BASP1, WWTR1, TGFB2, NOTCH1, ADAMTS1, NPNT, SLIT2, VEGFA, BMP2, MME, JAG1	3037, 4208, 1958, 23213, 3675, 4609, 50484, 10409, 25937, 7042, 4851, 9510, 255743, 9353, 7422, 650, 4311, 182
tube morphogenesis	GO:0035239	3.61619e-06	n/a	21	6.6365	346	EGF, MEF2C, MYC, EPHB3, RHOB, DACT1, COL4A1, TGFB2, SPRY2, NOTCH1, NPNT, TGM2, SLIT2, VEGFA, EDNRA, BMP2, TNC, MET, FZD6, MICAL2, PRICKLE1	1950, 4208, 4609, 2049, 388, 51339, 1282, 7042, 10253, 4851, 255743, 7052, 9353, 7422, 1909, 650, 3371, 4233, 8323, 9645, 144165
muscle organ morphogenesis	GO:0048644	3.70391e-06	n/a	10	1.57281	82	MYF5, MYF6, TPM1, MYL2, NRG1, TGFB2, MYL3, NOTCH1, BMP2, MYH7	4617, 4618, 7168, 4633, 3084, 7042, 4634, 4851, 650, 4625
syncytium formation by plasma membrane fusion	GO:0000768	3.82706e-06	n/a	8	0.93985	49	MYF5, MYF6, KCNH1, MYH9, PLEKHO1, MYOG, GDF15, ADAM12	4617, 4618, 3756, 4627, 51177, 4656, 9518, 8038
phosphorylation	GO:0016310	3.83321e-06	n/a	73	43.2907	2257	GRIK2, EGF, SEMA7A, PRKCA, NEK6, RGS3, RAP2A, DUSP7, CSNK1E, CHI3L1, MEF2C, EGR1, KCNH1, MYC, NEK2, NCAM1, SIK1, INHBA, HMGCR, EPHB3, VLDLR, IRS1, CDK18, HBEGF, ERBB4, DACT1, WWTR1, NRG1, MYOG, ADORA2B, TGFB2, TPD52L1, ZFP36L2, SPRY2, TNFAIP3, ACSL1, NPNT, IL6ST, ITGB3, DUSP10, SLIT2, DYRK2, VEGFA, CDK1, DCLK1, CAVIN3, PPARGC1A, UBASH3B, MEF2A, RGS2, FBLN1, BMP2, ADRA1B, RB1, FAM20C, OBSCN, HK2, …	2898, 1950, 8482, 5578, 10783, 5998, 5911, 1849, 1454, 1116, 4208, 1958, 3756, 4609, 4751, 4684, 150094, 3624, 3156, 2049, 7436, 3667, 5129, 1839, 2066, 51339, 25937, 3084, 4656, 136, 7042, 7164, 678, 10253, 7128, 2180, 255743, 3572, 3690, 11221, 9353, 8445, 7422, 983, 9201, 112464, 10891, 84959, 4205, 5997, 2192, 650, 147, 5925, 56975, 84033, 3099, 5999, 10733, 4233, 815, 11214, 2444, 9021, 2304…
skeletal muscle cell differentiation	GO:0035914	3.91803e-06	n/a	9	1.24674	65	MYF5, MYF6, MEF2C, EGR1, MYOG, NOTCH1, RB1, BTG2, KLHL41	4617, 4618, 4208, 1958, 4656, 4851, 5925, 7832, 10324
cellular response to endogenous stimulus	GO:0071495	4.02156e-06	n/a	48	24.2251	1263	HAS2, SREBF2, PAQR5, STC1, MEF2C, KLF2, EGR1, SULF1, ITGA3, SIK1, INHBA, RAP1B, SHISA2, IRS1, ERBB4, COL4A1, TGFB2, ZFP36L2, SPRY2, NOTCH1, DKK3, CPEB2, LTBP1, ACSL1, ITPR2, LBH, NPNT, CACNA1S, SLIT2, PPARGC1A, CASQ2, BMP2, RB1, FAM20C, RGMB, POSTN, LTBP2, TNC, CAMK2A, AKAP13, SOCS3, CPEB4, GDF15, ACTN2, AKAP6, CD44, NR4A1, FLRT2	3037, 6721, 54852, 6781, 4208, 10365, 1958, 23213, 3675, 150094, 3624, 5908, 387914, 3667, 2066, 1282, 7042, 678, 10253, 4851, 27122, 132864, 4052, 2180, 3709, 81606, 255743, 779, 9353, 10891, 845, 650, 5925, 56975, 285704, 10631, 4053, 3371, 815, 11214, 9021, 80315, 9518, 88, 9472, 960, 3164, 23768
regulation of heart contraction	GO:0008016	4.09455e-06	n/a	17	4.60335	240	STC1, TPM1, MYL2, HBEGF, ATP2A2, TGFB2, MYL3, ITPR2, CACNA1S, FXYD3, MEF2A, CASQ2, RGS2, ADRA1B, MYH7, GJA1, KCNJ2	6781, 7168, 4633, 1839, 488, 7042, 4634, 3709, 779, 5349, 4205, 845, 5997, 147, 4625, 2697, 3759
cell migration	GO:0016477	4.76941e-06	n/a	50	25.8363	1347	PRKCA, HAS2, RAP2A, STC1, CCBE1, SERPINE1, SEMA3C, TPM1, MEF2C, SULF1, ITGA3, EPHB3, RHOB, HBEGF, MYH9, ERBB4, PLAU, FMNL1, COL5A1, ITGA11, PLEKHO1, CMKLR1, NRG1, TGFB2, SPRY2, NOTCH1, ITGA4, MYPN, ITGB3, SLIT2, VEGFA, CDK1, GSN, DCLK1, VCAM1, PPARGC1A, BMP2, SORBS2, POSTN, SEMA6A, JAG1, MET, FRK, JAM3, CD44, RRAS2, NR4A1, FLRT2, ITGA5, SCG2	5578, 3037, 5911, 6781, 147372, 5054, 10512, 7168, 4208, 23213, 3675, 2049, 388, 1839, 4627, 2066, 5328, 752, 1289, 22801, 51177, 1240, 3084, 7042, 10253, 4851, 3676, 84665, 3690, 9353, 7422, 983, 2934, 9201, 7412, 10891, 650, 8470, 10631, 57556, 182, 4233, 2444, 83700, 960, 22800, 3164, 23768, 3678, 7857
response to endogenous stimulus	GO:0009719	4.81411e-06	n/a	53	28.0613	1463	HAS2, SREBF2, PAQR5, STC1, TRIM63, MEF2C, KLF2, EGR1, DHCR24, SULF1, ITGA3, SIK1, INHBA, RAP1B, SHISA2, IRS1, ERBB4, COL4A1, TGFB2, ZFP36L2, SPRY2, NOTCH1, DKK3, CPEB2, LTBP1, ACSL1, ITPR2, LBH, NPNT, CACNA1S, SLIT2, PPARGC1A, PAPPA, CASQ2, BMP2, RB1, FAM20C, RGMB, POSTN, LTBP2, TNC, CAMK2A, GJA1, BTG2, AKAP13, SOCS3, CPEB4, GDF15, ACTN2, AKAP6, CD44, NR4A1, FLRT2	3037, 6721, 54852, 6781, 84676, 4208, 10365, 1958, 1718, 23213, 3675, 150094, 3624, 5908, 387914, 3667, 2066, 1282, 7042, 678, 10253, 4851, 27122, 132864, 4052, 2180, 3709, 81606, 255743, 779, 9353, 10891, 5069, 845, 650, 5925, 56975, 285704, 10631, 4053, 3371, 815, 2697, 7832, 11214, 9021, 80315, 9518, 88, 9472, 960, 3164, 23768
cell morphogenesis involved in neuron differentiation	GO:0048667	5.16928e-06	n/a	27	10.2808	536	SEMA7A, ENAH, PRKCA, RAP2A, SEMA3C, UNC5B, LZTS1, MEF2C, SLC1A3, NCAM1, EPHB3, VLDLR, RAPH1, SIPA1L1, NRG1, LRRN1, NOTCH1, NTN4, SLIT2, VEGFA, DCLK1, MEF2A, RB1, SEMA6A, CAMK2A, TNIK, FLRT2	8482, 55740, 5578, 5911, 10512, 219699, 11178, 4208, 6507, 4684, 2049, 7436, 65059, 26037, 3084, 57633, 4851, 59277, 9353, 7422, 9201, 4205, 5925, 57556, 815, 23043, 23768
syncytium formation	GO:0006949	5.22651e-06	n/a	8	0.978212	51	MYF5, MYF6, KCNH1, MYH9, PLEKHO1, MYOG, GDF15, ADAM12	4617, 4618, 3756, 4627, 51177, 4656, 9518, 8038
regulation of steroid metabolic process	GO:0019218	5.47757e-06	n/a	11	2.01397	105	SREBF2, EGR1, HMGCR, FASN, SQLE, DHCR7, STARD4, DKK3, PPARGC1A, SCD, BMP2	6721, 1958, 3156, 2194, 6713, 1717, 134429, 27122, 10891, 6319, 650
blood vessel morphogenesis	GO:0048514	5.72635e-06	n/a	27	10.3384	539	EGF, PRKCA, HAS2, CCBE1, SERPINE1, UNC5B, CHI3L1, SULF1, EPHB3, RHOB, MYH9, PRRX1, COL4A1, TGFB2, NOTCH1, TNFAIP3, THBS2, ITGB3, SLIT2, VEGFA, EDNRA, ELK3, JAG1, JAM3, NR4A1, ITGA5, SCG2	1950, 5578, 3037, 147372, 5054, 219699, 1116, 23213, 2049, 388, 4627, 5396, 1282, 7042, 4851, 7128, 7058, 3690, 9353, 7422, 1909, 2004, 182, 83700, 3164, 3678, 7857
regulation of cell adhesion	GO:0030155	5.79715e-06	n/a	31	12.851	670	PRKCA, HAS2, MYF5, SERPINE1, TPM1, ITGA3, PLEKHA2, EPHB3, MYO10, PLAU, TGFB2, NOTCH1, ITGA4, FBLN2, NPNT, IL6ST, DUSP10, TGM2, VEGFA, GSN, VCAM1, UBASH3B, FBLN1, BMP2, POSTN, CYLD, TNC, PAG1, MAP3K8, CD44, ITGA5	5578, 3037, 4617, 5054, 7168, 3675, 59339, 2049, 4651, 5328, 7042, 4851, 3676, 2199, 255743, 3572, 11221, 7052, 7422, 2934, 7412, 84959, 2192, 650, 10631, 1540, 3371, 55824, 1326, 960, 3678
biological regulation	GO:0065007	5.85177e-06	n/a	263	227.137	11842	ZBTB10, GRIK2, EGF, SEMA7A, CHAC1, PRKCA, TENM2, HAS2, NCS1, MYF5, BAG3, SREBF2, NEK6, RGS3, PAQR5, RAP2A, MYF6, STC1, DUSP7, TULP4, CSNK1E, DSTN, EYA3, MKI67, TRIM63, AHNAK, SLC25A4, NSMCE1, CCBE1, SERPINE1, BRF1, UNC5B, TPM1, SYNPO, LZTS1, CHI3L1, MEF2C, KLF2, EGR1, POLR3H, DHCR24, RGS13, SULF1, MYL2, SLC1A3, KCNH1, ITGA3, SNX18, MYC, NEK2, INO80C, NCAM1, SIK1, ABCA4, MYLIP, PLEKHA2, INHBA, HMG…	65986, 2898, 1950, 8482, 79094, 5578, 57451, 3037, 23413, 4617, 9531, 6721, 10783, 5998, 54852, 5911, 4618, 6781, 1849, 56995, 1454, 11034, 2140, 4288, 84676, 79026, 291, 197370, 147372, 5054, 2972, 219699, 7168, 11346, 11178, 1116, 4208, 10365, 1958, 171568, 1718, 6003, 23213, 4633, 6507, 3756, 3675, 112574, 4609, 4751, 125476, 4684, 150094, 24, 29116, 59339, 3624, 3156, 2049, 4651, 7436, 2194, …
positive regulation of skeletal muscle tissue development	GO:0048643	6.19405e-06	n/a	6	0.479516	25	MYF5, MYF6, MEF2C, HMGCR, MYOG, LMOD3	4617, 4618, 4208, 3156, 4656, 56203
negative regulation of response to stimulus	GO:0048585	6.70353e-06	n/a	52	27.6393	1441	EGF, CHAC1, RGS3, DUSP7, EYA3, SERPINE1, UNC5B, EGR1, RGS13, SULF1, ITGA3, MYC, HMGCR, SHISA2, IRS1, RRM2B, HBEGF, ERBB4, PLAU, DACT1, WWTR1, NRG1, FST, TGFB2, SPRY2, NOTCH1, TNFAIP3, FEM1A, DKK3, LTBP1, LBH, DUSP10, SLIT2, CAVIN3, RGS16, UBASH3B, CASQ2, RGS2, FBLN1, BMP2, RB1, NT5E, RGS4, CYLD, MET, GJA1, SOCS3, FZD6, CD44, FLRT2, PRICKLE1, SCG2	1950, 79094, 5998, 1849, 2140, 5054, 219699, 1958, 6003, 23213, 3675, 4609, 3156, 387914, 3667, 50484, 1839, 2066, 5328, 51339, 25937, 3084, 10468, 7042, 10253, 4851, 7128, 55527, 27122, 4052, 81606, 11221, 9353, 112464, 6004, 84959, 845, 5997, 2192, 650, 5925, 4907, 5999, 1540, 4233, 2697, 9021, 8323, 960, 23768, 144165, 7857
cell motility	GO:0048870	6.84203e-06	n/a	53	28.4065	1481	EGF, PRKCA, HAS2, RAP2A, STC1, CCBE1, SERPINE1, SEMA3C, TPM1, MEF2C, SULF1, ITGA3, TTLL1, EPHB3, RHOB, HBEGF, MYH9, ERBB4, PLAU, FMNL1, COL5A1, ITGA11, PLEKHO1, CMKLR1, NRG1, TGFB2, SPRY2, NOTCH1, ITGA4, MYPN, ITGB3, SLIT2, VEGFA, CDK1, GSN, DCLK1, VCAM1, PPARGC1A, FBLN1, BMP2, SORBS2, POSTN, SEMA6A, JAG1, MET, FRK, JAM3, CD44, RRAS2, NR4A1, FLRT2, ITGA5, SCG2	1950, 5578, 3037, 5911, 6781, 147372, 5054, 10512, 7168, 4208, 23213, 3675, 25809, 2049, 388, 1839, 4627, 2066, 5328, 752, 1289, 22801, 51177, 1240, 3084, 7042, 10253, 4851, 3676, 84665, 3690, 9353, 7422, 983, 2934, 9201, 7412, 10891, 2192, 650, 8470, 10631, 57556, 182, 4233, 2444, 83700, 960, 22800, 3164, 23768, 3678, 7857
localization of cell	GO:0051674	6.84203e-06	n/a	53	28.4065	1481	EGF, PRKCA, HAS2, RAP2A, STC1, CCBE1, SERPINE1, SEMA3C, TPM1, MEF2C, SULF1, ITGA3, TTLL1, EPHB3, RHOB, HBEGF, MYH9, ERBB4, PLAU, FMNL1, COL5A1, ITGA11, PLEKHO1, CMKLR1, NRG1, TGFB2, SPRY2, NOTCH1, ITGA4, MYPN, ITGB3, SLIT2, VEGFA, CDK1, GSN, DCLK1, VCAM1, PPARGC1A, FBLN1, BMP2, SORBS2, POSTN, SEMA6A, JAG1, MET, FRK, JAM3, CD44, RRAS2, NR4A1, FLRT2, ITGA5, SCG2	1950, 5578, 3037, 5911, 6781, 147372, 5054, 10512, 7168, 4208, 23213, 3675, 25809, 2049, 388, 1839, 4627, 2066, 5328, 752, 1289, 22801, 51177, 1240, 3084, 7042, 10253, 4851, 3676, 84665, 3690, 9353, 7422, 983, 2934, 9201, 7412, 10891, 2192, 650, 8470, 10631, 57556, 182, 4233, 2444, 83700, 960, 22800, 3164, 23768, 3678, 7857
localization	GO:0051179	6.87462e-06	n/a	160	121.164	6317	GRIK2, EGF, PRKCA, HAS2, NCS1, BAG3, SREBF2, RAP2A, STC1, SLC35F5, TULP4, CSNK1E, SLC44A3, SLC7A1, AHNAK, SLC25A4, CCBE1, SERPINE1, SEMA3C, TPM1, CHI3L1, MEF2C, DHCR24, SULF1, SLC1A3, CLINT1, KCNH1, ITGA3, SNX18, MYC, NEK2, LOXL4, SIK1, ABCA4, TTLL1, INHBA, HMGCR, EPHB3, MYO10, VLDLR, ANKRD50, RAP1B, RHOB, IRS1, SLC4A3, DYSF, ADGRE5, PKP1, HBEGF, ACTR3, MYO1B, MYH9, ERBB4, PLAU, ATP2A2, DACT1, FM…	2898, 1950, 5578, 3037, 23413, 9531, 6721, 5911, 6781, 80255, 56995, 1454, 126969, 6541, 79026, 291, 147372, 5054, 10512, 7168, 1116, 4208, 1718, 23213, 6507, 9685, 3756, 3675, 112574, 4609, 4751, 84171, 150094, 24, 25809, 3624, 3156, 2049, 4651, 7436, 57182, 5908, 388, 3667, 6508, 8291, 976, 5317, 1839, 10096, 4430, 4627, 2066, 5328, 488, 51339, 752, 134429, 1289, 22801, 2182, 379, 4620, 202151,…
cardiac muscle contraction	GO:0060048	7.14396e-06	n/a	12	2.4743	129	STC1, TPM1, MYL2, ATP2A2, MYL3, CASQ2, RGS2, ADRA1B, MYH7, GJA1, MYL1, KCNJ2	6781, 7168, 4633, 488, 4634, 845, 5997, 147, 4625, 2697, 4632, 3759
positive regulation of muscle cell differentiation	GO:0051149	7.20708e-06	n/a	11	2.07151	108	MYF5, MYF6, MEF2C, RANBP3L, NRG1, MYOG, LMOD3, MEF2A, OLFM2, GDF15, AKAP6	4617, 4618, 4208, 202151, 3084, 4656, 56203, 4205, 93145, 9518, 9472
response to organic substance	GO:0010033	8.52002e-06	n/a	87	55.8156	2910	CHAC1, PRKCA, HAS2, SREBF2, PAQR5, STC1, MKI67, TRIM63, CCBE1, SERPINE1, CHI3L1, MEF2C, KLF2, EGR1, DHCR24, SULF1, ITGA3, MYC, NCAM1, SIK1, INHBA, HMGCR, FASN, RAP1B, SHISA2, MMP15, IRS1, RRM2B, SQLE, ERBB4, COL4A1, ACSL4, SERPINH1, CMKLR1, MYOG, TGFB2, IL21R, ZFP36L2, SPRY2, NOTCH1, TNFAIP3, ITGA4, KIF18A, DKK3, CPEB2, LTBP1, ACSL1, ITPR2, LBH, NPNT, IL6ST, ITGB3, DUSP10, CACNA1S, SLIT2, VEGFA, …	79094, 5578, 3037, 6721, 54852, 6781, 4288, 84676, 147372, 5054, 1116, 4208, 10365, 1958, 1718, 23213, 3675, 4609, 4684, 150094, 3624, 3156, 2194, 5908, 387914, 4324, 3667, 50484, 6713, 2066, 1282, 2182, 871, 1240, 4656, 7042, 50615, 678, 10253, 4851, 7128, 3676, 81930, 27122, 132864, 4052, 2180, 3709, 81606, 255743, 3572, 3690, 11221, 779, 9353, 7422, 983, 2934, 55062, 7412, 10891, 5069, 845, 65…
positive regulation of skeletal muscle fiber development	GO:0048743	8.75422e-06	n/a	4	0.153445	8	MYF5, MYF6, MYOG, LMOD3	4617, 4618, 4656, 56203
developmental growth	GO:0048589	8.97616e-06	n/a	28	11.2207	585	SEMA7A, MYF6, STC1, MEF2C, KLF2, RAPH1, DHCR7, ERBB4, BASP1, WWTR1, NRG1, MYOG, TGFB2, SPRY2, NOTCH1, SLIT2, VEGFA, CDK1, TAL2, GSN, DCLK1, SORBS2, POSTN, TNC, GJA1, AKAP6, SH3PXD2B, TBL1XR1	8482, 4618, 6781, 4208, 10365, 65059, 1717, 2066, 10409, 25937, 3084, 4656, 7042, 10253, 4851, 9353, 7422, 983, 6887, 2934, 9201, 8470, 10631, 3371, 2697, 9472, 285590, 79718
cell adhesion mediated by integrin	GO:0033627	9.34951e-06	n/a	8	1.05493	55	SERPINE1, PLAU, ITGA11, TGFB2, NPNT, ITGB3, ITGB6, ITGA5	5054, 5328, 22801, 7042, 255743, 3690, 3694, 3678
cardiac chamber development	GO:0003205	9.98748e-06	n/a	13	2.99218	156	ADAMTS6, SEMA3C, TPM1, MEF2C, MYL2, NRG1, TGFB2, MYL3, NOTCH1, LTBP1, ADAMTS1, MYH7, JAG1	11174, 10512, 7168, 4208, 4633, 3084, 7042, 4634, 4851, 4052, 9510, 4625, 182
positive regulation of macromolecule metabolic process	GO:0010604	1.01807e-05	n/a	88	56.9089	2967	EGF, SEMA7A, PRKCA, HAS2, MYF5, SREBF2, RAP2A, MYF6, DUSP7, CSNK1E, EYA3, CCBE1, SERPINE1, BRF1, CHI3L1, MEF2C, KLF2, EGR1, ITGA3, MYC, NEK2, MYLIP, INHBA, HMGCR, VLDLR, IRS1, PKP1, HBEGF, MYH9, FOSL2, ERBB4, PRRX1, DACT1, WWTR1, NRG1, MYOG, ADORA2B, TGFB2, TPD52L1, ITGB8, ZFP36L2, SPRY2, NOTCH1, TNFAIP3, ACSL1, LBH, NPNT, IL6ST, ITGB3, DYRK2, PCGF5, RNF144B, VEGFA, CDK1, GSN, CAVIN3, PPARGC1A, M…	1950, 8482, 5578, 3037, 4617, 6721, 5911, 4618, 1849, 1454, 2140, 147372, 5054, 2972, 1116, 4208, 10365, 1958, 3675, 4609, 4751, 29116, 3624, 3156, 7436, 3667, 5317, 1839, 4627, 2355, 2066, 5396, 51339, 25937, 3084, 4656, 136, 7042, 7164, 3696, 678, 10253, 4851, 7128, 2180, 81606, 255743, 3572, 3690, 8445, 84333, 255488, 7422, 983, 2934, 112464, 10891, 4205, 2192, 650, 147, 5925, 22885, 54897, 20…
regulation of protein phosphorylation	GO:0001932	1.03801e-05	n/a	49	25.8363	1347	GRIK2, EGF, SEMA7A, PRKCA, RGS3, RAP2A, DUSP7, CHI3L1, EGR1, MYC, INHBA, HMGCR, VLDLR, HBEGF, ERBB4, DACT1, WWTR1, NRG1, ADORA2B, TGFB2, TPD52L1, SPRY2, TNFAIP3, ACSL1, NPNT, IL6ST, ITGB3, DUSP10, SLIT2, VEGFA, CDK1, CAVIN3, PPARGC1A, UBASH3B, RGS2, FBLN1, BMP2, ADRA1B, RB1, RGS4, AKAP13, SOCS3, TNIK, MAP3K8, GDF15, AFAP1L2, CD44, FLRT2, ITGA5	2898, 1950, 8482, 5578, 5998, 5911, 1849, 1116, 1958, 4609, 3624, 3156, 7436, 1839, 2066, 51339, 25937, 3084, 136, 7042, 7164, 10253, 7128, 2180, 255743, 3572, 3690, 11221, 9353, 7422, 983, 112464, 10891, 84959, 5997, 2192, 650, 147, 5925, 5999, 11214, 9021, 23043, 1326, 9518, 84632, 960, 23768, 3678
positive regulation of locomotion	GO:0040017	1.05433e-05	n/a	24	8.86145	462	PRKCA, HAS2, CCBE1, SERPINE1, ITGA3, RHOB, HBEGF, PLAU, CMKLR1, TGFB2, SPRY2, NOTCH1, ITGA4, ITGB3, SLIT2, VEGFA, BMP2, POSTN, SEMA6A, MET, RRAS2, ITGA5, SCG2, VPS37B	5578, 3037, 147372, 5054, 3675, 388, 1839, 5328, 1240, 7042, 10253, 4851, 3676, 3690, 9353, 7422, 650, 10631, 57556, 4233, 22800, 3678, 7857, 79720
muscle fiber development	GO:0048747	1.07276e-05	n/a	8	1.07411	56	MYF5, MYF6, MYL2, MYOG, MYPN, LMOD3, VEGFA, KLHL41	4617, 4618, 4633, 4656, 84665, 56203, 7422, 10324
positive regulation of metabolic process	GO:0009893	1.20318e-05	n/a	93	61.3972	3201	EGF, SEMA7A, PRKCA, HAS2, MYF5, SREBF2, RAP2A, MYF6, DUSP7, CSNK1E, EYA3, CCBE1, SERPINE1, BRF1, CHI3L1, MEF2C, KLF2, EGR1, ITGA3, MYC, NEK2, MYLIP, INHBA, HMGCR, VLDLR, FASN, IRS1, PKP1, HBEGF, MYH9, FOSL2, ERBB4, PRRX1, DACT1, STARD4, WWTR1, NRG1, MYOG, ADORA2B, TGFB2, TPD52L1, ITGB8, PLEKHF1, ZFP36L2, SPRY2, NOTCH1, TNFAIP3, ACSL1, LBH, NPNT, IL6ST, ITGB3, DYRK2, PCGF5, RNF144B, VEGFA, CDK1, E…	1950, 8482, 5578, 3037, 4617, 6721, 5911, 4618, 1849, 1454, 2140, 147372, 5054, 2972, 1116, 4208, 10365, 1958, 3675, 4609, 4751, 29116, 3624, 3156, 7436, 2194, 3667, 5317, 1839, 4627, 2355, 2066, 5396, 51339, 134429, 25937, 3084, 4656, 136, 7042, 7164, 3696, 79156, 678, 10253, 4851, 7128, 2180, 81606, 255743, 3572, 3690, 8445, 84333, 255488, 7422, 983, 1909, 2934, 112464, 10891, 4205, 2192, 650, …
osteoblast differentiation	GO:0001649	1.2201e-05	n/a	15	3.98957	208	SEMA7A, MEF2C, FASN, ITGA11, RANBP3L, WWTR1, NOTCH1, NPNT, IL6ST, BMP2, FAM20C, TNC, JAG1, SH3PXD2B, RRAS2	8482, 4208, 2194, 22801, 202151, 25937, 4851, 255743, 3572, 650, 56975, 3371, 182, 285590, 22800
regulation of cytoskeleton organization	GO:0051493	1.31079e-05	n/a	23	8.38193	437	DSTN, TPM1, SYNPO, MEF2C, NEK2, CDC42EP1, ACTR3, RANBP3L, SKA1, KIF18A, MYPN, NEB, SLIT2, LMOD3, GSN, RGS2, CYLD, PLK4, MET, AKAP13, JAM3, ACTN2, SH3PXD2B	11034, 7168, 11346, 4208, 4751, 11135, 10096, 202151, 220134, 81930, 84665, 4703, 9353, 56203, 2934, 5997, 1540, 10733, 4233, 11214, 83700, 88, 285590
regulation of phosphorylation	GO:0042325	1.36655e-05	n/a	51	27.6009	1439	GRIK2, EGF, SEMA7A, PRKCA, RGS3, RAP2A, DUSP7, CHI3L1, EGR1, MYC, INHBA, HMGCR, VLDLR, IRS1, HBEGF, ERBB4, DACT1, WWTR1, NRG1, MYOG, ADORA2B, TGFB2, TPD52L1, SPRY2, TNFAIP3, ACSL1, NPNT, IL6ST, ITGB3, DUSP10, SLIT2, VEGFA, CDK1, CAVIN3, PPARGC1A, UBASH3B, RGS2, FBLN1, BMP2, ADRA1B, RB1, RGS4, AKAP13, SOCS3, TNIK, MAP3K8, GDF15, AFAP1L2, CD44, FLRT2, ITGA5	2898, 1950, 8482, 5578, 5998, 5911, 1849, 1116, 1958, 4609, 3624, 3156, 7436, 3667, 1839, 2066, 51339, 25937, 3084, 4656, 136, 7042, 7164, 10253, 7128, 2180, 255743, 3572, 3690, 11221, 9353, 7422, 983, 112464, 10891, 84959, 5997, 2192, 650, 147, 5925, 5999, 11214, 9021, 23043, 1326, 9518, 84632, 960, 23768, 3678
response to stimulus	GO:0050896	1.42019e-05	n/a	203	164.934	8599	GRIK2, EGF, SEMA7A, ENAH, CHAC1, PRKCA, TENM2, HAS2, NCS1, BAG3, SREBF2, NEK6, RGS3, PAQR5, RAP2A, MYF6, STC1, DUSP7, TULP4, CSNK1E, EYA3, MKI67, TRIM63, NSMCE1, CCBE1, SERPINE1, SEMA3C, UNC5B, TPM1, SYNPO, CHI3L1, MEF2C, KLF2, EGR1, POLR3H, DHCR24, RGS13, SULF1, SLC1A3, SOD3, KCNH1, ITGA3, MYC, INO80C, NCAM1, SIK1, ABCA4, INHBA, HMGCR, EPHB3, MYO10, VLDLR, FASN, RAP1B, RAPH1, SHISA2, RHOB, MMP15…	2898, 1950, 8482, 55740, 79094, 5578, 57451, 3037, 23413, 9531, 6721, 10783, 5998, 54852, 5911, 4618, 6781, 1849, 56995, 1454, 2140, 4288, 84676, 197370, 147372, 5054, 10512, 219699, 7168, 11346, 1116, 4208, 10365, 1958, 171568, 1718, 6003, 23213, 6507, 6649, 3756, 3675, 4609, 125476, 4684, 150094, 24, 3624, 3156, 2049, 4651, 7436, 2194, 5908, 65059, 387914, 388, 4324, 3667, 50484, 6713, 8291, 97…
connective tissue development	GO:0061448	1.51437e-05	n/a	16	4.56499	238	MYF5, STC1, CHI3L1, MEF2C, EGR1, SULF1, PRRX1, COL5A1, SERPINH1, ITGB8, NOTCH1, PPARGC1A, BMP2, SH3PXD2B, CD44, TBL1XR1	4617, 6781, 1116, 4208, 1958, 23213, 5396, 1289, 871, 3696, 4851, 10891, 650, 285590, 960, 79718
striated muscle atrophy	GO:0014891	1.55177e-05	n/a	4	0.172626	9	TRIM63, MYOG, GSN, PPARGC1A	84676, 4656, 2934, 10891
actin filament severing	GO:0051014	1.55177e-05	n/a	4	0.172626	9	DSTN, MYH9, FMNL1, GSN	11034, 4627, 752, 2934
nephron development	GO:0072006	1.64931e-05	n/a	12	2.68529	140	MEF2C, EGR1, SULF1, ITGA3, MYC, BASP1, WWTR1, NOTCH1, NPNT, VEGFA, BMP2, JAG1	4208, 1958, 23213, 3675, 4609, 10409, 25937, 4851, 255743, 7422, 650, 182
plasma membrane bounded cell projection morphogenesis	GO:0120039	1.66156e-05	n/a	28	11.6043	605	SEMA7A, ENAH, PRKCA, RAP2A, SEMA3C, UNC5B, LZTS1, NCAM1, EPHB3, VLDLR, RAPH1, PLEKHO1, SIPA1L1, NRG1, LRRN1, NOTCH1, NTN4, SLIT2, VEGFA, DCLK1, MEF2A, POSTN, SEMA6A, CAMK2A, GJA1, TNIK, CD44, FLRT2	8482, 55740, 5578, 5911, 10512, 219699, 11178, 4684, 2049, 7436, 65059, 51177, 26037, 3084, 57633, 4851, 59277, 9353, 7422, 9201, 4205, 10631, 57556, 815, 2697, 23043, 960, 23768
regulation of cellular process	GO:0050794	1.723e-05	n/a	239	202.893	10578	ZBTB10, GRIK2, EGF, SEMA7A, CHAC1, PRKCA, TENM2, HAS2, NCS1, MYF5, BAG3, SREBF2, NEK6, RGS3, PAQR5, RAP2A, MYF6, STC1, DUSP7, TULP4, CSNK1E, DSTN, EYA3, MKI67, TRIM63, AHNAK, SLC25A4, NSMCE1, CCBE1, SERPINE1, BRF1, UNC5B, TPM1, SYNPO, LZTS1, CHI3L1, MEF2C, KLF2, EGR1, DHCR24, RGS13, SULF1, MYL2, SLC1A3, KCNH1, ITGA3, MYC, NEK2, INO80C, NCAM1, SIK1, ABCA4, MYLIP, INHBA, HMGCR, EPHB3, MYO10, VLDLR,…	65986, 2898, 1950, 8482, 79094, 5578, 57451, 3037, 23413, 4617, 9531, 6721, 10783, 5998, 54852, 5911, 4618, 6781, 1849, 56995, 1454, 11034, 2140, 4288, 84676, 79026, 291, 197370, 147372, 5054, 2972, 219699, 7168, 11346, 11178, 1116, 4208, 10365, 1958, 1718, 6003, 23213, 4633, 6507, 3756, 3675, 4609, 4751, 125476, 4684, 150094, 24, 29116, 3624, 3156, 2049, 4651, 7436, 2194, 5908, 65059, 387914, 38…
regulation of phosphorus metabolic process	GO:0051174	1.7329e-05	n/a	57	32.4344	1691	GRIK2, EGF, SEMA7A, PRKCA, RGS3, RAP2A, DUSP7, CHI3L1, MEF2C, EGR1, MYC, INHBA, HMGCR, VLDLR, IRS1, HBEGF, ERBB4, DACT1, WWTR1, NRG1, MYOG, ADORA2B, TGFB2, TPD52L1, SPRY2, TNFAIP3, ACSL1, NPNT, IL6ST, ITGB3, DUSP10, SLIT2, VEGFA, CDK1, EDNRA, CAVIN3, PPARGC1A, UBASH3B, RGS2, FBLN1, BMP2, ADRA1B, RB1, FAM20C, RGS4, SYTL2, AKAP13, SOCS3, TNIK, MAP3K8, GDF15, AKAP6, AFAP1L2, CD44, TBL1XR1, FLRT2, IT…	2898, 1950, 8482, 5578, 5998, 5911, 1849, 1116, 4208, 1958, 4609, 3624, 3156, 7436, 3667, 1839, 2066, 51339, 25937, 3084, 4656, 136, 7042, 7164, 10253, 7128, 2180, 255743, 3572, 3690, 11221, 9353, 7422, 983, 1909, 112464, 10891, 84959, 5997, 2192, 650, 147, 5925, 56975, 5999, 54843, 11214, 9021, 23043, 1326, 9518, 9472, 84632, 960, 79718, 23768, 3678
regulation of cardiac muscle hypertrophy	GO:0010611	1.80784e-05	n/a	8	1.15084	60	PRKCA, TRIM63, LMCD1, IL6ST, MEF2A, RGS2, AKAP13, AKAP6	5578, 84676, 29995, 3572, 4205, 5997, 11214, 9472
embryo development	GO:0009790	1.80982e-05	n/a	38	18.3942	959	EGF, MYF5, MYF6, SEMA3C, TPM1, MEF2C, KLF2, SULF1, ITGA3, NEK2, INHBA, MMP15, MYH9, ERBB4, PRRX1, DACT1, BASP1, COL5A1, ACSL4, NRG1, TGFB2, SPRY2, NOTCH1, ITGA4, TBX15, ITGB3, VEGFA, CDK1, EDNRA, PHGDH, BMP2, PLK4, SOCS3, PPP2R3A, FZD6, MICAL2, PRICKLE1, ITGA5	1950, 4617, 4618, 10512, 7168, 4208, 10365, 23213, 3675, 4751, 3624, 4324, 4627, 2066, 5396, 51339, 10409, 1289, 2182, 3084, 7042, 10253, 4851, 3676, 6913, 3690, 7422, 983, 1909, 26227, 650, 10733, 9021, 5523, 8323, 9645, 144165, 3678
cell projection morphogenesis	GO:0048858	1.8172e-05	n/a	28	11.6618	608	SEMA7A, ENAH, PRKCA, RAP2A, SEMA3C, UNC5B, LZTS1, NCAM1, EPHB3, VLDLR, RAPH1, PLEKHO1, SIPA1L1, NRG1, LRRN1, NOTCH1, NTN4, SLIT2, VEGFA, DCLK1, MEF2A, POSTN, SEMA6A, CAMK2A, GJA1, TNIK, CD44, FLRT2	8482, 55740, 5578, 5911, 10512, 219699, 11178, 4684, 2049, 7436, 65059, 51177, 26037, 3084, 57633, 4851, 59277, 9353, 7422, 9201, 4205, 10631, 57556, 815, 2697, 23043, 960, 23768
cardiac ventricle development	GO:0003231	1.82669e-05	n/a	11	2.28249	119	SEMA3C, TPM1, MEF2C, MYL2, NRG1, TGFB2, MYL3, NOTCH1, LTBP1, MYH7, JAG1	10512, 7168, 4208, 4633, 3084, 7042, 4634, 4851, 4052, 4625, 182
regulation of lipid biosynthetic process	GO:0046890	1.94829e-05	n/a	13	3.18398	166	SREBF2, EGR1, SIK1, HMGCR, FASN, SQLE, DHCR7, STARD4, FITM2, DKK3, PPARGC1A, SCD, BMP2	6721, 1958, 150094, 3156, 2194, 6713, 1717, 134429, 128486, 27122, 10891, 6319, 650
cardiac chamber morphogenesis	GO:0003206	1.97714e-05	n/a	11	2.30167	120	SEMA3C, TPM1, MEF2C, MYL2, NRG1, TGFB2, MYL3, NOTCH1, ADAMTS1, MYH7, JAG1	10512, 7168, 4208, 4633, 3084, 7042, 4634, 4851, 9510, 4625, 182
negative regulation of cellular process	GO:0048523	1.98944e-05	n/a	121	86.869	4529	GRIK2, EGF, CHAC1, PRKCA, TENM2, BAG3, SREBF2, NEK6, RGS3, RAP2A, MYF6, STC1, DUSP7, EYA3, SLC25A4, SERPINE1, UNC5B, TPM1, LZTS1, MEF2C, EGR1, DHCR24, RGS13, SULF1, MYL2, ITGA3, MYC, NEK2, SIK1, INHBA, HMGCR, VLDLR, SHISA2, RHOB, IRS1, RRM2B, PKP1, HBEGF, MYH9, ERBB4, PRRX1, DACT1, BASP1, COL5A1, SERPINH1, RANBP3L, WWTR1, NRG1, FST, MYOG, JPH2, TGFB2, BHLHE40, ZFP36L2, SPRY2, NOTCH1, TNFAIP3, DKK…	2898, 1950, 79094, 5578, 57451, 9531, 6721, 10783, 5998, 5911, 4618, 6781, 1849, 2140, 291, 5054, 219699, 7168, 11178, 4208, 1958, 1718, 6003, 23213, 4633, 3675, 4609, 4751, 150094, 3624, 3156, 7436, 387914, 388, 3667, 50484, 5317, 1839, 4627, 2066, 5396, 51339, 10409, 1289, 871, 202151, 25937, 3084, 10468, 4656, 57158, 7042, 8553, 678, 10253, 4851, 7128, 27122, 132864, 4052, 29995, 3709, 9510, 6…
regulation of localization	GO:0032879	2.10267e-05	n/a	78	49.5627	2584	EGF, PRKCA, HAS2, NCS1, BAG3, SREBF2, RAP2A, STC1, CSNK1E, AHNAK, SLC25A4, CCBE1, SERPINE1, TPM1, MEF2C, SULF1, KCNH1, ITGA3, SIK1, INHBA, HMGCR, RHOB, IRS1, HBEGF, ERBB4, PLAU, ATP2A2, DACT1, CMKLR1, FITM2, WWTR1, NRG1, JPH2, ADORA2B, TGFB2, SPRY2, NOTCH1, ITGA4, DYNLL2, MYPN, LIPG, ITPR2, ITGB3, CACNA1S, SLIT2, DYRK2, JPH1, VEGFA, CDK1, GSN, DCLK1, PPARGC1A, UBASH3B, FXYD3, CASQ2, FBLN1, BMP2, …	1950, 5578, 3037, 23413, 9531, 6721, 5911, 6781, 1454, 79026, 291, 147372, 5054, 7168, 4208, 23213, 3756, 3675, 150094, 3624, 3156, 388, 3667, 1839, 2066, 5328, 488, 51339, 1240, 128486, 25937, 3084, 57158, 136, 7042, 10253, 4851, 3676, 140735, 84665, 9388, 3709, 3690, 779, 9353, 8445, 56704, 7422, 983, 2934, 9201, 10891, 84959, 5349, 845, 2192, 650, 5925, 22885, 5029, 10631, 3099, 6329, 1540, 57…
regulation of biological quality	GO:0065008	2.16273e-05	n/a	99	67.4774	3518	GRIK2, SEMA7A, PRKCA, HAS2, BAG3, SREBF2, STC1, CSNK1E, DSTN, SLC25A4, SERPINE1, TPM1, SYNPO, LZTS1, MEF2C, KLF2, EGR1, MYL2, SLC1A3, KCNH1, MYC, NEK2, ABCA4, MYLIP, INHBA, HMGCR, EPHB3, MYO10, RHOB, IRS1, SLC4A3, CDC42EP1, DHCR7, ACTR3, MYH9, ERBB4, PLAU, ATP2A2, DACT1, FMNL1, STARD4, PLEKHO1, FITM2, SIPA1L1, NRG1, JPH2, ADORA2B, LRRN1, PTGS1, ZFP36L2, MYL3, PALMD, TNFAIP3, THBS2, DKK3, DYNLL2, …	2898, 8482, 5578, 3037, 9531, 6721, 6781, 1454, 11034, 291, 5054, 7168, 11346, 11178, 4208, 10365, 1958, 4633, 6507, 3756, 4609, 4751, 24, 29116, 3624, 3156, 2049, 4651, 388, 3667, 6508, 11135, 1717, 10096, 4627, 2066, 5328, 488, 51339, 752, 134429, 51177, 128486, 26037, 3084, 57158, 136, 57633, 5742, 678, 4634, 54873, 7128, 7058, 27122, 140735, 4052, 9388, 3709, 81606, 3690, 7052, 779, 4703, 935…
regulation of cardiac muscle tissue development	GO:0055024	2.20899e-05	n/a	9	1.53445	80	MEF2C, ERBB4, NRG1, JPH2, NOTCH1, CDK1, BMP2, GJA1, AKAP6	4208, 2066, 3084, 57158, 4851, 983, 650, 2697, 9472
epithelial cell migration	GO:0010631	2.27738e-05	n/a	16	4.71843	246	PRKCA, HAS2, STC1, CCBE1, ITGA3, RHOB, HBEGF, MYH9, TGFB2, NOTCH1, ITGB3, SLIT2, VEGFA, MET, NR4A1, SCG2	5578, 3037, 6781, 147372, 3675, 388, 1839, 4627, 7042, 4851, 3690, 9353, 7422, 4233, 3164, 7857
phosphorus metabolic process	GO:0006793	2.29035e-05	n/a	93	62.3754	3252	GRIK2, EGF, SEMA7A, PRKCA, NEK6, RGS3, RAP2A, DUSP7, CSNK1E, EYA3, SLC44A3, CHI3L1, MEF2C, EGR1, KCNH1, MYC, NEK2, NCAM1, SIK1, PLEKHA2, INHBA, HMGCR, EPHB3, VLDLR, FASN, IRS1, RRM2B, CDK18, HBEGF, ERBB4, DACT1, ACSL4, FITM2, WWTR1, NRG1, MYOG, ADORA2B, TGFB2, TPD52L1, ZFP36L2, SPRY2, TNFAIP3, ACSL1, LIPG, NPNT, IL6ST, ITGB3, DUSP10, SLIT2, DYRK2, RRM2, VEGFA, CDK1, EDNRA, DCLK1, CAVIN3, PPARGC1A…	2898, 1950, 8482, 5578, 10783, 5998, 5911, 1849, 1454, 2140, 126969, 1116, 4208, 1958, 3756, 4609, 4751, 4684, 150094, 59339, 3624, 3156, 2049, 7436, 2194, 3667, 50484, 5129, 1839, 2066, 51339, 2182, 128486, 25937, 3084, 4656, 136, 7042, 7164, 678, 10253, 7128, 2180, 9388, 255743, 3572, 3690, 11221, 9353, 8445, 6241, 7422, 983, 1909, 9201, 112464, 10891, 51268, 84959, 4205, 6319, 5997, 2192, 650,…
regulation of muscle hypertrophy	GO:0014743	2.3108e-05	n/a	8	1.1892	62	PRKCA, TRIM63, LMCD1, IL6ST, MEF2A, RGS2, AKAP13, AKAP6	5578, 84676, 29995, 3572, 4205, 5997, 11214, 9472
negative regulation of stem cell differentiation	GO:2000737	2.34761e-05	n/a	5	0.364432	19	ZFP36L2, NOTCH1, LBH, JAG1, PRICKLE1	678, 4851, 81606, 182, 144165
muscle cell fate commitment	GO:0042693	2.34761e-05	n/a	5	0.364432	19	MYF5, MYF6, MEF2C, MYL2, MYOG	4617, 4618, 4208, 4633, 4656
cardiac muscle tissue morphogenesis	GO:0055008	2.60327e-05	n/a	8	1.20838	63	TPM1, MYL2, NRG1, TGFB2, MYL3, NOTCH1, BMP2, MYH7	7168, 4633, 3084, 7042, 4634, 4851, 650, 4625
epithelium migration	GO:0090132	2.64147e-05	n/a	16	4.77597	249	PRKCA, HAS2, STC1, CCBE1, ITGA3, RHOB, HBEGF, MYH9, TGFB2, NOTCH1, ITGB3, SLIT2, VEGFA, MET, NR4A1, SCG2	5578, 3037, 6781, 147372, 3675, 388, 1839, 4627, 7042, 4851, 3690, 9353, 7422, 4233, 3164, 7857
response to chemical	GO:0042221	2.689e-05	n/a	114	81.0957	4228	SEMA7A, ENAH, CHAC1, PRKCA, HAS2, SREBF2, PAQR5, RAP2A, STC1, MKI67, TRIM63, CCBE1, SERPINE1, SEMA3C, UNC5B, TPM1, CHI3L1, MEF2C, KLF2, EGR1, DHCR24, SULF1, SLC1A3, SOD3, KCNH1, ITGA3, MYC, NCAM1, SIK1, INHBA, HMGCR, EPHB3, VLDLR, FASN, RAP1B, SHISA2, RHOB, MMP15, IRS1, RRM2B, SQLE, HBEGF, ERBB4, PLAU, ATP2A2, COL4A1, ACSL4, SERPINH1, CMKLR1, NRG1, MYOG, TGFB2, IL21R, PTGS1, ZFP36L2, SPRY2, NOTCH…	8482, 55740, 79094, 5578, 3037, 6721, 54852, 5911, 6781, 4288, 84676, 147372, 5054, 10512, 219699, 7168, 1116, 4208, 10365, 1958, 1718, 23213, 6507, 6649, 3756, 3675, 4609, 4684, 150094, 3624, 3156, 2049, 7436, 2194, 5908, 387914, 388, 4324, 3667, 50484, 6713, 1839, 2066, 5328, 488, 1282, 2182, 871, 1240, 3084, 4656, 7042, 50615, 5742, 678, 10253, 4851, 7128, 3676, 81930, 27122, 132864, 4052, 218…
branching morphogenesis of an epithelial tube	GO:0048754	2.69139e-05	n/a	12	2.81955	147	EGF, MYC, COL4A1, SPRY2, NOTCH1, NPNT, SLIT2, VEGFA, EDNRA, BMP2, TNC, MET	1950, 4609, 1282, 10253, 4851, 255743, 9353, 7422, 1909, 650, 3371, 4233
regulation of phosphate metabolic process	GO:0019220	2.71625e-05	n/a	56	32.1659	1677	GRIK2, EGF, SEMA7A, PRKCA, RGS3, RAP2A, DUSP7, CHI3L1, MEF2C, EGR1, MYC, INHBA, HMGCR, VLDLR, IRS1, HBEGF, ERBB4, DACT1, WWTR1, NRG1, MYOG, ADORA2B, TGFB2, TPD52L1, SPRY2, TNFAIP3, ACSL1, NPNT, IL6ST, ITGB3, DUSP10, SLIT2, VEGFA, CDK1, EDNRA, CAVIN3, PPARGC1A, UBASH3B, RGS2, FBLN1, BMP2, ADRA1B, RB1, RGS4, SYTL2, AKAP13, SOCS3, TNIK, MAP3K8, GDF15, AKAP6, AFAP1L2, CD44, TBL1XR1, FLRT2, ITGA5	2898, 1950, 8482, 5578, 5998, 5911, 1849, 1116, 4208, 1958, 4609, 3624, 3156, 7436, 3667, 1839, 2066, 51339, 25937, 3084, 4656, 136, 7042, 7164, 10253, 7128, 2180, 255743, 3572, 3690, 11221, 9353, 7422, 983, 1909, 112464, 10891, 84959, 5997, 2192, 650, 147, 5925, 5999, 54843, 11214, 9021, 23043, 1326, 9518, 9472, 84632, 960, 79718, 23768, 3678
regulation of catalytic activity	GO:0050790	2.71884e-05	n/a	75	47.4337	2473	EGF, PRKCA, BAG3, RGS3, DUSP7, SERPINE1, TPM1, CHI3L1, MEF2C, EGR1, DHCR24, RGS13, SNX18, MYC, NEK2, NCAM1, HMGCR, EPHB3, VLDLR, MMP15, IRS1, CDC42EP1, ARHGAP11A, HBEGF, ERBB4, SERPINH1, RANBP3L, WWTR1, SIPA1L1, NRG1, ADORA2B, TGFB2, TPD52L1, SPRY2, MYL3, NOTCH1, TNFAIP3, FEM1A, DYNLL2, CPEB2, ACSL1, ARHGEF37, NPNT, ITGB3, DUSP10, EIF5, SLIT2, VEGFA, CDK1, EDNRA, GSN, RGS16, UBASH3B, RGS2, FBLN1,…	1950, 5578, 9531, 5998, 1849, 5054, 7168, 1116, 4208, 1958, 1718, 6003, 112574, 4609, 4751, 4684, 3156, 2049, 7436, 4324, 3667, 11135, 9824, 1839, 2066, 871, 202151, 25937, 26037, 3084, 136, 7042, 7164, 10253, 4634, 4851, 7128, 55527, 140735, 132864, 2180, 389337, 255743, 3690, 11221, 1983, 9353, 7422, 983, 1909, 2934, 6004, 84959, 5997, 2192, 650, 5925, 84033, 5999, 54843, 4233, 815, 11214, 9021…
response to electrical stimulus involved in regulation of muscle adaptation	GO:0014878	2.74437e-05	n/a	3	0.0767225	4	TRIM63, MYOG, PPARGC1A	84676, 4656, 10891
regulation of cell morphogenesis	GO:0022604	2.90168e-05	n/a	22	8.20931	428	SEMA7A, HAS2, RAP2A, CSNK1E, TPM1, LZTS1, EPHB3, MYO10, CDC42EP1, MYH9, FMNL1, PLEKHO1, FITM2, SIPA1L1, NRG1, PALMD, SLIT2, VEGFA, FBLN1, POSTN, TNIK, CD44	8482, 3037, 5911, 1454, 7168, 11178, 2049, 4651, 11135, 4627, 752, 51177, 128486, 26037, 3084, 54873, 9353, 7422, 2192, 10631, 23043, 960
ventricular cardiac muscle tissue morphogenesis	GO:0055010	2.91613e-05	n/a	7	0.901489	47	TPM1, MYL2, NRG1, TGFB2, MYL3, NOTCH1, MYH7	7168, 4633, 3084, 7042, 4634, 4851, 4625
regulation of actin filament-based process	GO:0032970	2.94679e-05	n/a	19	6.46387	337	STC1, DSTN, TPM1, SYNPO, MEF2C, CDC42EP1, ACTR3, MYH9, ATP2A2, NEB, SLIT2, LMOD3, GSN, MET, AKAP13, JAM3, ACTN2, SH3PXD2B, KCNJ2	6781, 11034, 7168, 11346, 4208, 11135, 10096, 4627, 488, 4703, 9353, 56203, 2934, 4233, 11214, 83700, 88, 285590, 3759
muscle cell migration	GO:0014812	2.97779e-05	n/a	9	1.59199	83	HAS2, SERPINE1, TPM1, PLAU, PLEKHO1, ITGB3, SLIT2, PPARGC1A, POSTN	3037, 5054, 7168, 5328, 51177, 3690, 9353, 10891, 10631
ameboidal-type cell migration	GO:0001667	3.06868e-05	n/a	19	6.48305	338	PRKCA, HAS2, STC1, CCBE1, SEMA3C, ITGA3, RHOB, HBEGF, MYH9, ERBB4, TGFB2, NOTCH1, ITGA4, ITGB3, SLIT2, VEGFA, MET, NR4A1, SCG2	5578, 3037, 6781, 147372, 10512, 3675, 388, 1839, 4627, 2066, 7042, 4851, 3676, 3690, 9353, 7422, 4233, 3164, 7857
positive regulation of myoblast differentiation	GO:0045663	3.08111e-05	n/a	5	0.383612	20	MYF5, MYF6, MEF2C, RANBP3L, MYOG	4617, 4618, 4208, 202151, 4656
epithelial tube morphogenesis	GO:0060562	3.11212e-05	n/a	18	5.92681	309	EGF, MEF2C, MYC, RHOB, COL4A1, TGFB2, SPRY2, NOTCH1, NPNT, SLIT2, VEGFA, EDNRA, BMP2, TNC, MET, FZD6, MICAL2, PRICKLE1	1950, 4208, 4609, 388, 1282, 7042, 10253, 4851, 255743, 9353, 7422, 1909, 650, 3371, 4233, 8323, 9645, 144165
cell part morphogenesis	GO:0032990	3.15213e-05	n/a	28	12.0263	627	SEMA7A, ENAH, PRKCA, RAP2A, SEMA3C, UNC5B, LZTS1, NCAM1, EPHB3, VLDLR, RAPH1, PLEKHO1, SIPA1L1, NRG1, LRRN1, NOTCH1, NTN4, SLIT2, VEGFA, DCLK1, MEF2A, POSTN, SEMA6A, CAMK2A, GJA1, TNIK, CD44, FLRT2	8482, 55740, 5578, 5911, 10512, 219699, 11178, 4684, 2049, 7436, 65059, 51177, 26037, 3084, 57633, 4851, 59277, 9353, 7422, 9201, 4205, 10631, 57556, 815, 2697, 23043, 960, 23768
positive regulation of cellular metabolic process	GO:0031325	3.26198e-05	n/a	86	56.9281	2968	EGF, SEMA7A, PRKCA, HAS2, MYF5, SREBF2, RAP2A, MYF6, DUSP7, CSNK1E, EYA3, CCBE1, SERPINE1, BRF1, CHI3L1, MEF2C, KLF2, EGR1, MYC, NEK2, INHBA, HMGCR, VLDLR, FASN, IRS1, HBEGF, MYH9, FOSL2, ERBB4, PRRX1, DACT1, STARD4, WWTR1, NRG1, MYOG, ADORA2B, TGFB2, TPD52L1, PLEKHF1, ZFP36L2, SPRY2, NOTCH1, TNFAIP3, ACSL1, LBH, NPNT, IL6ST, ITGB3, DYRK2, PCGF5, RNF144B, VEGFA, CDK1, EDNRA, GSN, CAVIN3, PPARGC1A…	1950, 8482, 5578, 3037, 4617, 6721, 5911, 4618, 1849, 1454, 2140, 147372, 5054, 2972, 1116, 4208, 10365, 1958, 4609, 4751, 3624, 3156, 7436, 2194, 3667, 1839, 4627, 2355, 2066, 5396, 51339, 134429, 25937, 3084, 4656, 136, 7042, 7164, 79156, 678, 10253, 4851, 7128, 2180, 81606, 255743, 3572, 3690, 8445, 84333, 255488, 7422, 983, 1909, 2934, 112464, 10891, 4205, 2192, 650, 147, 5925, 22885, 54897, …
tissue migration	GO:0090130	3.52796e-05	n/a	16	4.89106	255	PRKCA, HAS2, STC1, CCBE1, ITGA3, RHOB, HBEGF, MYH9, TGFB2, NOTCH1, ITGB3, SLIT2, VEGFA, MET, NR4A1, SCG2	5578, 3037, 6781, 147372, 3675, 388, 1839, 4627, 7042, 4851, 3690, 9353, 7422, 4233, 3164, 7857
regulation of skeletal muscle fiber development	GO:0048742	3.94319e-05	n/a	4	0.210987	11	MYF5, MYF6, MYOG, LMOD3	4617, 4618, 4656, 56203
regulation of blood circulation	GO:1903522	4.00683e-05	n/a	17	5.48566	286	STC1, TPM1, MYL2, HBEGF, ATP2A2, TGFB2, MYL3, ITPR2, CACNA1S, FXYD3, MEF2A, CASQ2, RGS2, ADRA1B, MYH7, GJA1, KCNJ2	6781, 7168, 4633, 1839, 488, 7042, 4634, 3709, 779, 5349, 4205, 845, 5997, 147, 4625, 2697, 3759
response to ischemia	GO:0002931	4.06614e-05	n/a	6	0.652141	34	EGR1, PPARGC1A, HK2, CAMK2A, GJA1, CPEB4	1958, 10891, 3099, 815, 2697, 80315
regulation of striated muscle contraction	GO:0006942	4.34535e-05	n/a	9	1.66871	87	STC1, MYL2, ATP2A2, MYL3, CASQ2, RGS2, ADRA1B, MYH7, KCNJ2	6781, 4633, 488, 4634, 845, 5997, 147, 4625, 3759
regulation of skeletal muscle tissue development	GO:0048641	4.40882e-05	n/a	7	0.959031	50	MYF5, MYF6, MEF2C, HMGCR, MYOG, LMOD3, KLHL41	4617, 4618, 4208, 3156, 4656, 56203, 10324
positive regulation of striated muscle cell differentiation	GO:0051155	4.5725e-05	n/a	8	1.30428	68	MYF5, MYF6, MEF2C, NRG1, MYOG, LMOD3, GDF15, AKAP6	4617, 4618, 4208, 3084, 4656, 56203, 9518, 9472
positive regulation of catalytic activity	GO:0043085	4.96043e-05	n/a	54	31.3028	1632	EGF, PRKCA, RGS3, DUSP7, TPM1, CHI3L1, MEF2C, EGR1, RGS13, SNX18, MYC, NEK2, NCAM1, VLDLR, MMP15, IRS1, CDC42EP1, ARHGAP11A, HBEGF, ERBB4, RANBP3L, SIPA1L1, NRG1, ADORA2B, TGFB2, TPD52L1, SPRY2, MYL3, DYNLL2, ACSL1, ARHGEF37, NPNT, ITGB3, EIF5, VEGFA, CDK1, EDNRA, GSN, RGS16, RGS2, FBLN1, BMP2, OBSCN, RGS4, MET, CAMK2A, AKAP13, RASGEF1B, TNIK, MAP3K8, ACTN2, AKAP6, AFAP1L2, SH3PXD2B	1950, 5578, 5998, 1849, 7168, 1116, 4208, 1958, 6003, 112574, 4609, 4751, 4684, 7436, 4324, 3667, 11135, 9824, 1839, 2066, 202151, 26037, 3084, 136, 7042, 7164, 10253, 4634, 140735, 2180, 389337, 255743, 3690, 1983, 7422, 983, 1909, 2934, 6004, 5997, 2192, 650, 84033, 5999, 4233, 815, 11214, 153020, 23043, 1326, 88, 9472, 84632, 285590
ventricular cardiac muscle tissue development	GO:0003229	5.02705e-05	n/a	7	0.978212	51	TPM1, MYL2, NRG1, TGFB2, MYL3, NOTCH1, MYH7	7168, 4633, 3084, 7042, 4634, 4851, 4625
regulation of muscle contraction	GO:0006937	5.15255e-05	n/a	12	3.01136	157	STC1, TPM1, MYL2, ATP2A2, ADORA2B, MYL3, NPNT, CASQ2, RGS2, ADRA1B, MYH7, KCNJ2	6781, 7168, 4633, 488, 136, 4634, 255743, 845, 5997, 147, 4625, 3759
cellular response to organic substance	GO:0071310	5.511e-05	n/a	70	44.2881	2309	PRKCA, HAS2, SREBF2, PAQR5, STC1, CCBE1, SERPINE1, CHI3L1, MEF2C, KLF2, EGR1, SULF1, ITGA3, NCAM1, SIK1, INHBA, HMGCR, FASN, RAP1B, SHISA2, IRS1, ERBB4, COL4A1, CMKLR1, MYOG, TGFB2, IL21R, ZFP36L2, SPRY2, NOTCH1, TNFAIP3, ITGA4, KIF18A, DKK3, CPEB2, LTBP1, ACSL1, ITPR2, LBH, NPNT, IL6ST, ITGB3, CACNA1S, SLIT2, VEGFA, WIPI1, VCAM1, PPARGC1A, CASQ2, BMP2, RB1, FAM20C, RGMB, POSTN, LTBP2, MME, CYLD,…	5578, 3037, 6721, 54852, 6781, 147372, 5054, 1116, 4208, 10365, 1958, 23213, 3675, 4684, 150094, 3624, 3156, 2194, 5908, 387914, 3667, 2066, 1282, 1240, 4656, 7042, 50615, 678, 10253, 4851, 7128, 3676, 81930, 27122, 132864, 4052, 2180, 3709, 81606, 255743, 3572, 3690, 779, 9353, 7422, 55062, 7412, 10891, 845, 650, 5925, 56975, 285704, 10631, 4053, 4311, 1540, 3371, 815, 11214, 9021, 3977, 80315, …
chemotaxis	GO:0006935	5.54617e-05	n/a	26	11.1056	579	SEMA7A, ENAH, PRKCA, SERPINE1, SEMA3C, UNC5B, NCAM1, EPHB3, VLDLR, HBEGF, PLAU, CMKLR1, NRG1, TGFB2, NOTCH1, ITGB3, NTN4, SLIT2, VEGFA, VCAM1, SEMA6A, MET, JAM3, NR4A1, FLRT2, SCG2	8482, 55740, 5578, 5054, 10512, 219699, 4684, 2049, 7436, 1839, 5328, 1240, 3084, 7042, 4851, 3690, 59277, 9353, 7422, 7412, 57556, 4233, 83700, 3164, 23768, 7857
taxis	GO:0042330	5.54617e-05	n/a	26	11.1056	579	SEMA7A, ENAH, PRKCA, SERPINE1, SEMA3C, UNC5B, NCAM1, EPHB3, VLDLR, HBEGF, PLAU, CMKLR1, NRG1, TGFB2, NOTCH1, ITGB3, NTN4, SLIT2, VEGFA, VCAM1, SEMA6A, MET, JAM3, NR4A1, FLRT2, SCG2	8482, 55740, 5578, 5054, 10512, 219699, 4684, 2049, 7436, 1839, 5328, 1240, 3084, 7042, 4851, 3690, 59277, 9353, 7422, 7412, 57556, 4233, 83700, 3164, 23768, 7857
heart growth	GO:0060419	5.68991e-05	n/a	9	1.72626	90	MEF2C, ERBB4, BASP1, TGFB2, NOTCH1, CDK1, SORBS2, GJA1, AKAP6	4208, 2066, 10409, 7042, 4851, 983, 8470, 2697, 9472
negative chemotaxis	GO:0050919	5.7033e-05	n/a	6	0.690502	36	SEMA7A, SEMA3C, NRG1, ITGB3, SLIT2, FLRT2	8482, 10512, 3084, 3690, 9353, 23768
cell proliferation	GO:0008283	5.81382e-05	n/a	63	38.649	2015	EGF, PRKCA, HAS2, STC1, MKI67, TPM1, ELN, MEF2C, EGR1, DHCR24, SULF1, KCNH1, MYC, INHBA, HMGCR, IRS1, DHCR7, HBEGF, BCAT1, FOSL2, ERBB4, PLAU, PRRX1, WWTR1, NRG1, MYOG, TGFB2, PTGS1, ZFP36L2, SPRY2, NOTCH1, TNFAIP3, TACC1, LIPG, ADAMTS1, LBH, IL6ST, ITGB3, TGM2, VEGFA, CDK1, EDNRA, VCAM1, PPARGC1A, FBLN1, BMP2, ADRA1B, RB1, TNC, JAG1, MET, GJA1, BTG2, KLHL41, FRK, LIFR, FZD6, NR4A1, CRIP2, NDP, S…	1950, 5578, 3037, 6781, 4288, 7168, 2006, 4208, 1958, 1718, 23213, 3756, 4609, 3624, 3156, 3667, 1717, 1839, 586, 2355, 2066, 5328, 5396, 25937, 3084, 4656, 7042, 5742, 678, 10253, 4851, 7128, 6867, 9388, 9510, 81606, 3572, 3690, 7052, 7422, 983, 1909, 7412, 10891, 2192, 650, 147, 5925, 3371, 182, 4233, 2697, 7832, 10324, 2444, 3977, 8323, 3164, 1397, 4693, 7857, 196, 201501
regulation of ketone biosynthetic process	GO:0010566	5.82546e-05	n/a	4	0.230167	12	EGR1, DKK3, PPARGC1A, BMP2	1958, 27122, 10891, 650
apoptotic process	GO:0006915	5.87647e-05	n/a	60	36.2514	1890	GRIK2, CHAC1, PRKCA, BAG3, NEK6, EYA3, SLC25A4, SERPINE1, UNC5B, CHI3L1, MEF2C, EGR1, DHCR24, SULF1, MYC, SIK1, INHBA, HMGCR, RHOB, RRM2B, ERBB4, TGFB2, TPD52L1, PLEKHF1, SPRY2, NOTCH1, TNFAIP3, DYNLL2, IL6ST, TGM2, SLIT2, DYRK2, RNF144B, VEGFA, CDK1, GSN, PPARGC1A, MEF2A, BMP2, RB1, AMIGO2, OBSCN, HK2, CYLD, SEMA6A, IER3, CAMK2A, GJA1, BTG2, AKAP13, SOCS3, TNIK, CPEB4, MAP3K8, GDF15, ACTN2, CD44…	2898, 79094, 5578, 9531, 10783, 2140, 291, 5054, 219699, 1116, 4208, 1958, 1718, 23213, 4609, 150094, 3624, 3156, 388, 50484, 2066, 7042, 7164, 79156, 10253, 4851, 7128, 140735, 3572, 7052, 9353, 8445, 255488, 7422, 983, 2934, 10891, 4205, 650, 5925, 347902, 84033, 3099, 1540, 57556, 8870, 815, 2697, 7832, 11214, 9021, 23043, 80315, 1326, 9518, 88, 960, 3678, 7857, 196
positive regulation of cell migration	GO:0030335	5.91558e-05	n/a	21	7.99832	417	PRKCA, HAS2, CCBE1, SERPINE1, ITGA3, RHOB, HBEGF, PLAU, CMKLR1, TGFB2, SPRY2, NOTCH1, ITGA4, ITGB3, VEGFA, BMP2, POSTN, SEMA6A, MET, RRAS2, ITGA5	5578, 3037, 147372, 5054, 3675, 388, 1839, 5328, 1240, 7042, 10253, 4851, 3676, 3690, 7422, 650, 10631, 57556, 4233, 22800, 3678
regulation of cell-substrate adhesion	GO:0010810	6.05653e-05	n/a	13	3.54842	185	HAS2, MYF5, SERPINE1, ITGA3, PLEKHA2, PLAU, NOTCH1, FBLN2, NPNT, VEGFA, FBLN1, POSTN, ITGA5	3037, 4617, 5054, 3675, 59339, 5328, 4851, 2199, 255743, 7422, 2192, 10631, 3678
cardiac muscle cell development	GO:0055013	6.2612e-05	n/a	8	1.36182	71	MYL2, MYPN, VEGFA, CDK1, MEF2A, SORBS2, ACTN2, AKAP6	4633, 84665, 7422, 983, 4205, 8470, 88, 9472
muscle cell proliferation	GO:0033002	6.40119e-05	n/a	13	3.5676	186	TPM1, MEF2C, HMGCR, HBEGF, ERBB4, MYOG, TGFB2, NOTCH1, TNFAIP3, TGM2, CDK1, PPARGC1A, GJA1	7168, 4208, 3156, 1839, 2066, 4656, 7042, 4851, 7128, 7052, 983, 10891, 2697
striated muscle adaptation	GO:0014888	6.477e-05	n/a	7	1.01657	53	TRIM63, MEF2C, ATP2A2, MYOG, GSN, PPARGC1A, MYH7	84676, 4208, 488, 4656, 2934, 10891, 4625
phosphate-containing compound metabolic process	GO:0006796	6.68927e-05	n/a	89	60.6299	3161	GRIK2, EGF, SEMA7A, PRKCA, NEK6, RGS3, RAP2A, DUSP7, CSNK1E, EYA3, SLC44A3, CHI3L1, MEF2C, EGR1, KCNH1, MYC, NEK2, NCAM1, SIK1, PLEKHA2, INHBA, HMGCR, EPHB3, VLDLR, IRS1, RRM2B, CDK18, HBEGF, ERBB4, DACT1, FITM2, WWTR1, NRG1, MYOG, ADORA2B, TGFB2, TPD52L1, ZFP36L2, SPRY2, TNFAIP3, ACSL1, LIPG, NPNT, IL6ST, ITGB3, DUSP10, SLIT2, DYRK2, RRM2, VEGFA, CDK1, EDNRA, DCLK1, CAVIN3, PPARGC1A, UBASH3B, ME…	2898, 1950, 8482, 5578, 10783, 5998, 5911, 1849, 1454, 2140, 126969, 1116, 4208, 1958, 3756, 4609, 4751, 4684, 150094, 59339, 3624, 3156, 2049, 7436, 3667, 50484, 5129, 1839, 2066, 51339, 128486, 25937, 3084, 4656, 136, 7042, 7164, 678, 10253, 7128, 2180, 9388, 255743, 3572, 3690, 11221, 9353, 8445, 6241, 7422, 983, 1909, 9201, 112464, 10891, 84959, 4205, 5997, 2192, 650, 147, 5925, 56975, 4907, …
smooth muscle cell migration	GO:0014909	6.92787e-05	n/a	8	1.381	72	HAS2, SERPINE1, TPM1, PLAU, ITGB3, SLIT2, PPARGC1A, POSTN	3037, 5054, 7168, 5328, 3690, 9353, 10891, 10631
regulation of epithelial cell migration	GO:0010632	7.5394e-05	n/a	13	3.62514	189	PRKCA, HAS2, STC1, CCBE1, ITGA3, RHOB, HBEGF, TGFB2, NOTCH1, ITGB3, SLIT2, VEGFA, MET	5578, 3037, 6781, 147372, 3675, 388, 1839, 7042, 4851, 3690, 9353, 7422, 4233
neuron projection morphogenesis	GO:0048812	7.76486e-05	n/a	26	11.3357	591	SEMA7A, ENAH, PRKCA, RAP2A, SEMA3C, UNC5B, LZTS1, NCAM1, EPHB3, VLDLR, RAPH1, SIPA1L1, NRG1, LRRN1, NOTCH1, NTN4, SLIT2, VEGFA, DCLK1, MEF2A, POSTN, SEMA6A, CAMK2A, GJA1, TNIK, FLRT2	8482, 55740, 5578, 5911, 10512, 219699, 11178, 4684, 2049, 7436, 65059, 26037, 3084, 57633, 4851, 59277, 9353, 7422, 9201, 4205, 10631, 57556, 815, 2697, 23043, 23768
positive regulation of epithelial cell migration	GO:0010634	7.95108e-05	n/a	10	2.22495	116	PRKCA, HAS2, CCBE1, ITGA3, RHOB, HBEGF, TGFB2, ITGB3, VEGFA, MET	5578, 3037, 147372, 3675, 388, 1839, 7042, 3690, 7422, 4233
positive regulation of nitrogen compound metabolic process	GO:0051173	8.13161e-05	n/a	82	54.9333	2864	EGF, SEMA7A, PRKCA, HAS2, MYF5, SREBF2, RAP2A, MYF6, DUSP7, CSNK1E, EYA3, CCBE1, SERPINE1, BRF1, CHI3L1, MEF2C, KLF2, EGR1, MYC, NEK2, MYLIP, INHBA, HMGCR, VLDLR, HBEGF, MYH9, FOSL2, ERBB4, PRRX1, DACT1, WWTR1, NRG1, MYOG, ADORA2B, TGFB2, TPD52L1, ZFP36L2, SPRY2, NOTCH1, TNFAIP3, ACSL1, LBH, NPNT, IL6ST, ITGB3, PCGF5, RNF144B, VEGFA, CDK1, EDNRA, GSN, CAVIN3, PPARGC1A, MEF2A, FBLN1, BMP2, ADRA1B,…	1950, 8482, 5578, 3037, 4617, 6721, 5911, 4618, 1849, 1454, 2140, 147372, 5054, 2972, 1116, 4208, 10365, 1958, 4609, 4751, 29116, 3624, 3156, 7436, 1839, 4627, 2355, 2066, 5396, 51339, 25937, 3084, 4656, 136, 7042, 7164, 678, 10253, 4851, 7128, 2180, 81606, 255743, 3572, 3690, 84333, 255488, 7422, 983, 1909, 2934, 112464, 10891, 4205, 2192, 650, 147, 5925, 22885, 54897, 2004, 285704, 245806, 182,…
regulation of nervous system development	GO:0051960	8.15978e-05	n/a	31	14.7499	769	EGF, SEMA7A, NCS1, RAP2A, CSNK1E, LZTS1, MEF2C, ITGA3, EPHB3, VLDLR, ERBB4, PRRX1, SIPA1L1, NRG1, LRRN1, NOTCH1, THBS2, IL6ST, DUSP10, SLIT2, VEGFA, CDK1, BMP2, AMIGO2, CASZ1, NEGR1, SEMA6A, JAG1, ENC1, TNIK, FLRT2	1950, 8482, 23413, 5911, 1454, 11178, 4208, 3675, 2049, 7436, 2066, 5396, 26037, 3084, 57633, 4851, 7058, 3572, 11221, 9353, 7422, 983, 650, 347902, 54897, 257194, 57556, 182, 8507, 23043, 23768
morphogenesis of an epithelial sheet	GO:0002011	8.25183e-05	n/a	7	1.05493	55	HBEGF, COL5A1, NOTCH1, GSN, JAG1, CD44, ITGA5	1839, 1289, 4851, 2934, 182, 960, 3678
muscle atrophy	GO:0014889	8.28753e-05	n/a	4	0.249348	13	TRIM63, MYOG, GSN, PPARGC1A	84676, 4656, 2934, 10891
regulation of programmed cell death	GO:0043067	8.31107e-05	n/a	50	28.7901	1501	GRIK2, PRKCA, BAG3, EYA3, SLC25A4, SERPINE1, UNC5B, MEF2C, EGR1, DHCR24, MYC, SIK1, INHBA, HMGCR, RHOB, RRM2B, ERBB4, TGFB2, TPD52L1, PLEKHF1, SPRY2, NOTCH1, TNFAIP3, DYNLL2, IL6ST, TGM2, SLIT2, RNF144B, VEGFA, CDK1, GSN, PPARGC1A, BMP2, AMIGO2, OBSCN, CYLD, IER3, MET, CAMK2A, BTG2, AKAP13, SOCS3, TNIK, CPEB4, MAP3K8, GDF15, ACTN2, CD44, ITGA5, SCG2	2898, 5578, 9531, 2140, 291, 5054, 219699, 4208, 1958, 1718, 4609, 150094, 3624, 3156, 388, 50484, 2066, 7042, 7164, 79156, 10253, 4851, 7128, 140735, 3572, 7052, 9353, 255488, 7422, 983, 2934, 10891, 650, 347902, 84033, 1540, 8870, 4233, 815, 7832, 11214, 9021, 23043, 80315, 1326, 9518, 88, 960, 3678, 7857
stem cell differentiation	GO:0048863	8.33916e-05	n/a	12	3.1648	165	SEMA3C, MEF2C, ERBB4, NRG1, TGFB2, ZFP36L2, NOTCH1, LBH, EDNRA, MSI2, JAG1, PRICKLE1	10512, 4208, 2066, 3084, 7042, 678, 4851, 81606, 1909, 124540, 182, 144165
positive regulation of signal transduction	GO:0009967	8.35992e-05	n/a	49	28.0229	1461	EGF, SEMA7A, PRKCA, NEK6, DUSP7, CSNK1E, CCBE1, UNC5B, CHI3L1, SULF1, INHBA, HMGCR, IRS1, HBEGF, ERBB4, PRRX1, DACT1, NRG1, JPH2, ADORA2B, TGFB2, TPD52L1, PLEKHF1, SPRY2, NOTCH1, DYNLL2, LMCD1, NPNT, IL6ST, ITGB3, TGM2, VEGFA, CDK1, GSN, CAVIN3, BMP2, ADRA1B, CYLD, PAG1, JAG1, GJA1, AKAP13, TNIK, MAP3K8, GDF15, AKAP6, AFAP1L2, CD44, ITGA5	1950, 8482, 5578, 10783, 1849, 1454, 147372, 219699, 1116, 23213, 3624, 3156, 3667, 1839, 2066, 5396, 51339, 3084, 57158, 136, 7042, 7164, 79156, 10253, 4851, 140735, 29995, 255743, 3572, 3690, 7052, 7422, 983, 2934, 112464, 650, 147, 1540, 55824, 182, 2697, 11214, 23043, 1326, 9518, 9472, 84632, 960, 3678
positive regulation of hydrolase activity	GO:0051345	8.67946e-05	n/a	36	18.3367	956	EGF, RGS3, TPM1, MEF2C, RGS13, SNX18, MYC, NCAM1, IRS1, CDC42EP1, ARHGAP11A, HBEGF, ERBB4, RANBP3L, SIPA1L1, NRG1, MYL3, DYNLL2, ARHGEF37, NPNT, EIF5, VEGFA, EDNRA, GSN, RGS16, RGS2, FBLN1, BMP2, OBSCN, RGS4, MET, CAMK2A, AKAP13, RASGEF1B, ACTN2, AKAP6	1950, 5998, 7168, 4208, 6003, 112574, 4609, 4684, 3667, 11135, 9824, 1839, 2066, 202151, 26037, 3084, 4634, 140735, 389337, 255743, 1983, 7422, 1909, 2934, 6004, 5997, 2192, 650, 84033, 5999, 4233, 815, 11214, 153020, 88, 9472
renal tubule development	GO:0061326	8.70596e-05	n/a	9	1.82216	95	MEF2C, MYC, COL4A1, WWTR1, NOTCH1, NPNT, VEGFA, BMP2, JAG1	4208, 4609, 1282, 25937, 4851, 255743, 7422, 650, 182
positive regulation of cellular component organization	GO:0051130	9.06104e-05	n/a	42	22.7866	1188	EGF, SEMA7A, TENM2, HAS2, MYF5, SREBF2, MYF6, DSTN, SERPINE1, TPM1, SYNPO, ITGA3, NEK2, EPHB3, VLDLR, CDC42EP1, ACTR3, RANBP3L, NRG1, MYOG, TGFB2, LRRN1, THBS2, DYNLL2, SLIT2, LMOD3, VEGFA, GSN, PPARGC1A, RGS2, RB1, ABLIM3, AMIGO2, NEGR1, HK2, PLK4, MET, ENC1, GDF15, ACTN2, SH3PXD2B, FLRT2	1950, 8482, 57451, 3037, 4617, 6721, 4618, 11034, 5054, 7168, 11346, 3675, 4751, 2049, 7436, 11135, 10096, 202151, 3084, 4656, 7042, 57633, 7058, 140735, 9353, 56203, 7422, 2934, 10891, 5997, 5925, 22885, 347902, 257194, 3099, 10733, 4233, 8507, 9518, 88, 285590, 23768
skeletal muscle adaptation	GO:0043501	9.75774e-05	n/a	5	0.479516	25	TRIM63, ATP2A2, MYOG, PPARGC1A, MYH7	84676, 488, 4656, 10891, 4625
positive regulation of cell motility	GO:2000147	0.000100745	n/a	21	8.30521	433	PRKCA, HAS2, CCBE1, SERPINE1, ITGA3, RHOB, HBEGF, PLAU, CMKLR1, TGFB2, SPRY2, NOTCH1, ITGA4, ITGB3, VEGFA, BMP2, POSTN, SEMA6A, MET, RRAS2, ITGA5	5578, 3037, 147372, 5054, 3675, 388, 1839, 5328, 1240, 7042, 10253, 4851, 3676, 3690, 7422, 650, 10631, 57556, 4233, 22800, 3678
programmed cell death	GO:0012501	0.000103769	n/a	62	38.6106	2013	GRIK2, CHAC1, PRKCA, BAG3, NEK6, EYA3, SLC25A4, SERPINE1, UNC5B, CHI3L1, MEF2C, EGR1, DHCR24, SULF1, MYC, SIK1, INHBA, HMGCR, RHOB, RRM2B, PKP1, ERBB4, TGFB2, TPD52L1, PLEKHF1, SPRY2, NOTCH1, TNFAIP3, DYNLL2, IL6ST, TGM2, SLIT2, DYRK2, RNF144B, VEGFA, CDK1, GSN, PPARGC1A, MEF2A, BMP2, RB1, AMIGO2, OBSCN, HK2, CYLD, SEMA6A, IER3, MET, CAMK2A, GJA1, BTG2, AKAP13, SOCS3, TNIK, CPEB4, MAP3K8, GDF15, …	2898, 79094, 5578, 9531, 10783, 2140, 291, 5054, 219699, 1116, 4208, 1958, 1718, 23213, 4609, 150094, 3624, 3156, 388, 50484, 5317, 2066, 7042, 7164, 79156, 10253, 4851, 7128, 140735, 3572, 7052, 9353, 8445, 255488, 7422, 983, 2934, 10891, 4205, 650, 5925, 347902, 84033, 3099, 1540, 57556, 8870, 4233, 815, 2697, 7832, 11214, 9021, 23043, 80315, 1326, 9518, 88, 960, 3678, 7857, 196
endothelial cell migration	GO:0043542	0.000110937	n/a	12	3.26071	170	PRKCA, STC1, CCBE1, RHOB, MYH9, NOTCH1, ITGB3, SLIT2, VEGFA, MET, NR4A1, SCG2	5578, 6781, 147372, 388, 4627, 4851, 3690, 9353, 7422, 4233, 3164, 7857
[truncated: 512 more rows]

[truncated: 3 more sheets: f) GOs siCBP up, g) GOs sip300 up, h) GOs siCBP&p300up]
